# Supplementary material for: Rotavirus A Genome Segments Show Distinct Segregation and Codon Usage Patterns
Source: Viruses. 2021 Jul 27;13(8):1460. doi: 10.3390/v13081460 (PMC8402926; doi:10.3390/v13081460)
Supplement: Supplementary file 1 [file viruses-13-01460-s001.zip]

Archive with 52 entries (51 files):
- SI_file_10_segment9.xml
- SI_file_11_segment10.xml
- SI_file_12_segment11.xml
- SI_file_13_Segment_1_tree
- SI_file_14_Segment_2_tree
- SI_file_15_Segment_3_tree
- SI_file_16_Segment_4_tree
- SI_file_17_Segment_5_tree
- SI_file_18_Segment_6_tree
- SI_file_19_Segment_7_tree
- Si_file_1_VP7animalsTreefilefromFigure1
- SI_file_20_Segment_8_tree
- SI_file_21_Segment_9_tree
- SI_file_22_Segment_10_tree
- SI_file_23_Segment_11_tree
- SI_file_24_vp4animals
- SI_file_25_VP7animals
- SI_file_2_Segment 1.xml
- SI_file_3_segment2.xml
- SI_file_4_segment3.xml
- SI_file_5_segment4.xml
- SI_file_6_segment5.xml
- SI_file_7_segment6.xml
- SI_file_8_segment7.xml
- SI_file_9_segment8.xml
- Supplementary Figures S1-3.pdf
- __MACOSX/
- __MACOSX/._SI_file_10_segment9.xml
- __MACOSX/._SI_file_11_segment10.xml
- __MACOSX/._SI_file_13_Segment_1_tree
- __MACOSX/._SI_file_14_Segment_2_tree
- __MACOSX/._SI_file_15_Segment_3_tree
- __MACOSX/._SI_file_16_Segment_4_tree
- __MACOSX/._SI_file_17_Segment_5_tree
- __MACOSX/._SI_file_18_Segment_6_tree
- __MACOSX/._SI_file_19_Segment_7_tree
- __MACOSX/._Si_file_1_VP7animalsTreefilefromFigure1
- __MACOSX/._SI_file_20_Segment_8_tree
- __MACOSX/._SI_file_21_Segment_9_tree
- __MACOSX/._SI_file_22_Segment_10_tree
- __MACOSX/._SI_file_23_Segment_11_tree
- __MACOSX/._SI_file_24_vp4animals
- __MACOSX/._SI_file_25_VP7animals
- __MACOSX/._SI_file_2_Segment 1.xml
- __MACOSX/._SI_file_3_segment2.xml
- __MACOSX/._SI_file_4_segment3.xml
- __MACOSX/._SI_file_5_segment4.xml
- __MACOSX/._SI_file_6_segment5.xml
- __MACOSX/._SI_file_7_segment6.xml
- __MACOSX/._SI_file_8_segment7.xml
- __MACOSX/._SI_file_9_segment8.xml
- __MACOSX/._Supplementary Figures 1-3.docx
