# Supplementary material for: Rotavirus A Genome Segments Show Distinct Segregation and Codon Usage Patterns
Source: Viruses. 2021 Jul 27;13(8):1460. doi: 10.3390/v13081460 (PMC8402926; doi:10.3390/v13081460)
Supplement: Supplementary file 1 [file viruses-13-01460-s001.zip › SI_file_11_segment10.xml]

<?xml version="1.0" standalone="yes"?>

<!-- Generated by BEAUTi v1.10.3                                             -->
<!--       by Alexei J. Drummond, Andrew Rambaut and Marc A. Suchard         -->
<!--       Department of Computer Science, University of Auckland and        -->
<!--       Institute of Evolutionary Biology, University of Edinburgh        -->
<!--       David Geffen School of Medicine, University of California, Los Angeles-->
<!--       http://beast.community/                                           -->
<beast version="1.10.3">
	

	<!-- The list of taxa to be analysed (can also include dates/ages).          -->
	<!-- ntax=789                                                                -->
	<taxa id="taxa">
		<taxon id="Homosapiens_Israel_1985_Ro1845">
			<date value="1985.0" direction="forwards" units="years"/>
		</taxon>
		<taxon id="Homosapiens_USA_1984_HCR3A">
			<date value="1984.0" direction="forwards" units="years"/>
		</taxon>
		<taxon id="Canislupusfamiliaris_USA_1980_CU1">
			<date value="1980.0" direction="forwards" units="years"/>
		</taxon>
		<taxon id="Canislupusfamiliaris_USA_1979_K9">
			<date value="1979.0" direction="forwards" units="years"/>
		</taxon>
		<taxon id="Canislupusfamiliaris_USA_1979_7910_G3P3">
			<date value="1979.0" direction="forwards" units="years"/>
		</taxon>
		<taxon id="Homosapiens_Japan_2010_02_KF17">
			<date value="2010.0" direction="forwards" units="years"/>
		</taxon>
		<taxon id="Homosapiens_Paraguay_2006_11_PRY_1471SR_2006_G12P9">
			<date value="2006.0" direction="forwards" units="years"/>
		</taxon>
		<taxon id="Homosapiens_Paraguay_2007_08_PRY_1093A_2007_G12P4">
			<date value="2007.0" direction="forwards" units="years"/>
		</taxon>
		<taxon id="Homosapiens_Paraguay_2007_10_PRY_1157A_2007_G9P4">
			<date value="2007.0" direction="forwards" units="years"/>
		</taxon>
		<taxon id="Homosapiens_Paraguay_2007_09_PRY_1135A_2007_G12P9">
			<date value="2007.0" direction="forwards" units="years"/>
		</taxon>
		<taxon id="Homosapiens_Bangladesh_2000_04_20_BGD_RV176_2000_G12P6">
			<date value="2000.0" direction="forwards" units="years"/>
		</taxon>
		<taxon id="Homosapiens_India_2011_RV11">
			<date value="2011.0" direction="forwards" units="years"/>
		</taxon>
		<taxon id="Homosapiens_India_2011_IND_Kol018_2011_G9P4">
			<date value="2011.0" direction="forwards" units="years"/>
		</taxon>
		<taxon id="Homosapiens_India_2011_IND_Kol006_2011_G9P4">
			<date value="2011.0" direction="forwards" units="years"/>
		</taxon>
		<taxon id="Homosapiens_India_2013_IND_Kol066_2013_G9P4">
			<date value="2013.0" direction="forwards" units="years"/>
		</taxon>
		<taxon id="Homosapiens_India_2013_IND_Kol065_2013_G9P4">
			<date value="2013.0" direction="forwards" units="years"/>
		</taxon>
		<taxon id="Homosapiens_India_2013_IND_Kol064_2013_G9P4">
			<date value="2013.0" direction="forwards" units="years"/>
		</taxon>
		<taxon id="Homosapiens_India_2012_IND_Kol040_2012_G9P4">
			<date value="2012.0" direction="forwards" units="years"/>
		</taxon>
		<taxon id="Homosapiens_India_2012_IND_Kol028_2012_G9P4">
			<date value="2012.0" direction="forwards" units="years"/>
		</taxon>
		<taxon id="Homosapiens_India_2012_IND_Kol041_2012_G9P4">
			<date value="2012.0" direction="forwards" units="years"/>
		</taxon>
		<taxon id="Homosapiens_USA_2010_05_15_USA_LB1562_2010_G9P4">
			<date value="2010.0" direction="forwards" units="years"/>
		</taxon>
		<taxon id="Homosapiens_India_2010_RV10">
			<date value="2010.0" direction="forwards" units="years"/>
		</taxon>
		<taxon id="Homosapiens_India_2013_IND_Kol051_2013_G9P4">
			<date value="2013.0" direction="forwards" units="years"/>
		</taxon>
		<taxon id="Homosapiens_India_2013_IND_Kol047_2013_G9P4">
			<date value="2013.0" direction="forwards" units="years"/>
		</taxon>
		<taxon id="Homosapiens_India_2013_IND_Kol063_2013_G9P4">
			<date value="2013.0" direction="forwards" units="years"/>
		</taxon>
		<taxon id="Homosapiens_SriLanka_2009_LKA_R1207_2009_G4P6">
			<date value="2009.0" direction="forwards" units="years"/>
		</taxon>
		<taxon id="Homosapiens_Nepal_2004_04_NPL_KTM368_2004_G11P25">
			<date value="2004.0" direction="forwards" units="years"/>
		</taxon>
		<taxon id="Homosapiens_Belgium_2001_05_13_Bel_BE00112_2009_G1P8">
			<date value="2001.0" direction="forwards" units="years"/>
		</taxon>
		<taxon id="Homosapiens_Belgium_2003_02_12_Bel_BE00090_2003_G1P8">
			<date value="2003.0" direction="forwards" units="years"/>
		</taxon>
		<taxon id="Homosapiens_USA_1988_USA_DC4087_1988_G1P8">
			<date value="1988.0" direction="forwards" units="years"/>
		</taxon>
		<taxon id="Homosapiens_USA_1989_USA_DC3695_40HT_1989_G1P8">
			<date value="1989.0" direction="forwards" units="years"/>
		</taxon>
		<taxon id="Homosapiens_USA_1974_USA_DC102_1974_G1P8">
			<date value="1974.0" direction="forwards" units="years"/>
		</taxon>
		<taxon id="Homosapiens_USA_1988_Bethesda_DC4320_1988_G4P8">
			<date value="1988.0" direction="forwards" units="years"/>
		</taxon>
		<taxon id="Homosapiens_USA_1988_USA_DC4345_1988_G1P8">
			<date value="1988.0" direction="forwards" units="years"/>
		</taxon>
		<taxon id="Homosapiens_USA_1979_USA_DC273_1979_G1P8">
			<date value="1979.0" direction="forwards" units="years"/>
		</taxon>
		<taxon id="Homosapiens_USA_1979_USA_DC570_1979_G1P8">
			<date value="1979.0" direction="forwards" units="years"/>
		</taxon>
		<taxon id="Homosapiens_USA_1974_USA_DC1476_1974_G1P8">
			<date value="1974.0" direction="forwards" units="years"/>
		</taxon>
		<taxon id="Homosapiens_USA_1976_USA_DC2314_1976_G1P8">
			<date value="1976.0" direction="forwards" units="years"/>
		</taxon>
		<taxon id="Homosapiens_USA_1979_USA_DC527_1979_G1P8">
			<date value="1979.0" direction="forwards" units="years"/>
		</taxon>
		<taxon id="Homosapiens_USA_1979_USA_DC247_1979_G1P8">
			<date value="1979.0" direction="forwards" units="years"/>
		</taxon>
		<taxon id="Homosapiens_USA_1979_USA_DC582_1979_G1P8">
			<date value="1979.0" direction="forwards" units="years"/>
		</taxon>
		<taxon id="Homosapiens_USA_1980_USA_DC1210_1980_G1P8">
			<date value="1980.0" direction="forwards" units="years"/>
		</taxon>
		<taxon id="Homosapiens_USA_1980_USA_DC1212_1980_G1P8">
			<date value="1980.0" direction="forwards" units="years"/>
		</taxon>
		<taxon id="Homosapiens_USA_1980_Bethesda_DC1208_1980_G4P8">
			<date value="1980.0" direction="forwards" units="years"/>
		</taxon>
		<taxon id="Homosapiens_USA_1980_Bethesda_DC4608_1980_G4P8">
			<date value="1980.0" direction="forwards" units="years"/>
		</taxon>
		<taxon id="Homosapiens_USA_2008_USA2008747307_2008_G9P8">
			<date value="2008.0" direction="forwards" units="years"/>
		</taxon>
		<taxon id="Homosapiens_Thailand_2009_CU537KK_09">
			<date value="2009.0" direction="forwards" units="years"/>
		</taxon>
		<taxon id="Homosapiens_Italy_2012_ITA_PR348_2012_G3P8">
			<date value="2012.0" direction="forwards" units="years"/>
		</taxon>
		<taxon id="Homosapiens_Italy_2012_ITA_PR460_2012_G3P8">
			<date value="2012.0" direction="forwards" units="years"/>
		</taxon>
		<taxon id="Homosapiens_USA_1978_Bethesda_DC827_1978_G4P8">
			<date value="1978.0" direction="forwards" units="years"/>
		</taxon>
		<taxon id="Homosapiens_Australia_2004_07_27_Victoria_CK00007_2004_G1P8">
			<date value="2004.0" direction="forwards" units="years"/>
		</taxon>
		<taxon id="Homosapiens_Zimbabwe_2011_ZWE_MRCDPRU1850_2011_G4P8">
			<date value="2011.0" direction="forwards" units="years"/>
		</taxon>
		<taxon id="Homosapiens_Belgium_2007_03_22_BEL_BE00025_2007_G1P8">
			<date value="2007.0" direction="forwards" units="years"/>
		</taxon>
		<taxon id="Homosapiens_Italy_2010_ITA_AV28_2010_G9P8">
			<date value="2010.0" direction="forwards" units="years"/>
		</taxon>
		<taxon id="Homosapiens_Senegal_2009_01_19_SEN_MRCDPRU2051_2009_G9P8">
			<date value="2009.0" direction="forwards" units="years"/>
		</taxon>
		<taxon id="Homosapiens_Belgium_2008_11_05_BEL_BE00046_2008_G1P8">
			<date value="2008.0" direction="forwards" units="years"/>
		</taxon>
		<taxon id="Homosapiens_Belgium_2005_03_19_BEL_BE00007_2005_G1P8">
			<date value="2005.0" direction="forwards" units="years"/>
		</taxon>
		<taxon id="Homosapiens_Ethiopia_2009_ETH_MRCDPRU1843_2009_G1P8">
			<date value="2009.0" direction="forwards" units="years"/>
		</taxon>
		<taxon id="Homosapiens_SouthAfrica_2003_04_17_ZAF_MRCDPRU400_2003_G1P8">
			<date value="2003.0" direction="forwards" units="years"/>
		</taxon>
		<taxon id="Homosapiens_SouthAfrica_2004_06_02_ZAF_MRCDPRU1264_2004_G1P8">
			<date value="2004.0" direction="forwards" units="years"/>
		</taxon>
		<taxon id="Homosapiens_SouthAfrica_2004_06_01_ZAF_MRCDPRU1262_2004_G1P8">
			<date value="2004.0" direction="forwards" units="years"/>
		</taxon>
		<taxon id="Homosapiens_SouthAfrica_2004_06_05_ZAF_MRCDPRU1275_2004_G1P8">
			<date value="2004.0" direction="forwards" units="years"/>
		</taxon>
		<taxon id="Homosapiens_Gambia_2010_01_11_GMB_MRCDPRU3174_2010_G1P8">
			<date value="2010.0" direction="forwards" units="years"/>
		</taxon>
		<taxon id="Homosapiens_Senegal_2009_SEN_MRCDPRU213009_2009_G1P8">
			<date value="2009.0" direction="forwards" units="years"/>
		</taxon>
		<taxon id="Homosapiens_SouthAfrica_2003_ZAF_MRCDPRU648_2003_G1P8">
			<date value="2003.0" direction="forwards" units="years"/>
		</taxon>
		<taxon id="Homosapiens_SouthAfrica_2003_ZAF_MRCDPRU2218_2003_G1P8">
			<date value="2003.0" direction="forwards" units="years"/>
		</taxon>
		<taxon id="Homosapiens_SouthAfrica_2003_05_05_ZAF_MRCDPRU451_2003_G1P8">
			<date value="2003.0" direction="forwards" units="years"/>
		</taxon>
		<taxon id="Homosapiens_SouthAfrica_2003_04_30_ZAF_MRCDPRU445_2003_G1P8">
			<date value="2003.0" direction="forwards" units="years"/>
		</taxon>
		<taxon id="Homosapiens_SouthAfrica_2005_ZAF_MRCDPRU213005_2005_G12P6">
			<date value="2005.0" direction="forwards" units="years"/>
		</taxon>
		<taxon id="Homosapiens_SouthAfrica_2003_08_05_ZAF_MRCDPRU2107_2003_G1P6">
			<date value="2003.0" direction="forwards" units="years"/>
		</taxon>
		<taxon id="Homosapiens_SouthAfrica_2002_05_15_ZAF_MRCDPRU4381_2002_G1P8">
			<date value="2002.0" direction="forwards" units="years"/>
		</taxon>
		<taxon id="Homosapiens_SouthAfrica_2002_ZAF_MRCDPRU4617_2002_G1P6">
			<date value="2002.0" direction="forwards" units="years"/>
		</taxon>
		<taxon id="Homosapiens_Paraguay_2003_04_PRY_139SR_2003_G1P8">
			<date value="2003.0" direction="forwards" units="years"/>
		</taxon>
		<taxon id="Homosapiens_Belgium_1999_12_27_Bel_BE00055_1999_G1P8">
			<date value="1999.0" direction="forwards" units="years"/>
		</taxon>
		<taxon id="Homosapiens_Belgium_2008_01_17_BEL_BE00030_2008_G1P8">
			<date value="2008.0" direction="forwards" units="years"/>
		</taxon>
		<taxon id="Homosapiens_Belgium_2008_02_28_BEL_BE00033_2008_G1P8">
			<date value="2008.0" direction="forwards" units="years"/>
		</taxon>
		<taxon id="Homosapiens_Paraguay_2003_10_PRY_326IPN_2003_G1P8">
			<date value="2003.0" direction="forwards" units="years"/>
		</taxon>
		<taxon id="Homosapiens_Paraguay_2003_09_PRY_325SR_2003_G1P8">
			<date value="2003.0" direction="forwards" units="years"/>
		</taxon>
		<taxon id="Homosapiens_Paraguay_2003_10_PRY_334SR_2003_G1P8">
			<date value="2003.0" direction="forwards" units="years"/>
		</taxon>
		<taxon id="Homosapiens_Paraguay_2004_03_PRY_455SR_2004_G1P8">
			<date value="2004.0" direction="forwards" units="years"/>
		</taxon>
		<taxon id="Homosapiens_Paraguay_2004_08_PRY_610SR_2004_G1P8">
			<date value="2004.0" direction="forwards" units="years"/>
		</taxon>
		<taxon id="Homosapiens_Paraguay_2005_02_PRY_836SR_2005_G1P8">
			<date value="2005.0" direction="forwards" units="years"/>
		</taxon>
		<taxon id="Homosapiens_Australia_2007_11_06_AUS_CK00071_2007_G1P8">
			<date value="2007.0" direction="forwards" units="years"/>
		</taxon>
		<taxon id="Homosapiens_Australia_2007_11_02_AUS_CK00070_2007_G1P8">
			<date value="2007.0" direction="forwards" units="years"/>
		</taxon>
		<taxon id="Homosapiens_Australia_2007_11_08_AUS_CK00072_2007_G1P8">
			<date value="2007.0" direction="forwards" units="years"/>
		</taxon>
		<taxon id="Homosapiens_Australia_2007_12_30_AUS_CK00082_2007_G1P8">
			<date value="2007.0" direction="forwards" units="years"/>
		</taxon>
		<taxon id="Homosapiens_Australia_2007_09_27_AUS_CK00060_2007_G1P8">
			<date value="2007.0" direction="forwards" units="years"/>
		</taxon>
		<taxon id="Homosapiens_USA_2007_USA2007744509_2007_G1P8">
			<date value="2007.0" direction="forwards" units="years"/>
		</taxon>
		<taxon id="Homosapiens_Belgium_2006_01_03_BEL_BE00010_2006_G1P8">
			<date value="2006.0" direction="forwards" units="years"/>
		</taxon>
		<taxon id="Homosapiens_USA_2007_USA2007719698_2007_G1P8">
			<date value="2007.0" direction="forwards" units="years"/>
		</taxon>
		<taxon id="Homosapiens_Australia_2007_11_19_AUS_CK00077_2007_G1P8">
			<date value="2007.0" direction="forwards" units="years"/>
		</taxon>
		<taxon id="Homosapiens_Australia_2007_11_17_AUS_CK00076_2007_G1P8">
			<date value="2007.0" direction="forwards" units="years"/>
		</taxon>
		<taxon id="Homosapiens_USA_2008_USA_2008747288_2008_G1P8">
			<date value="2008.0" direction="forwards" units="years"/>
		</taxon>
		<taxon id="Homosapiens_Australia_2007_01_03_Victoria_CK00034_2007_G1P8">
			<date value="2007.0" direction="forwards" units="years"/>
		</taxon>
		<taxon id="Homosapiens_USA_2007_USA2007744510_2007_G1P8">
			<date value="2007.0" direction="forwards" units="years"/>
		</taxon>
		<taxon id="Homosapiens_Australia_2004_06_14_Victoria_CK00048_2004_G1P8">
			<date value="2004.0" direction="forwards" units="years"/>
		</taxon>
		<taxon id="Homosapiens_Paraguay_2004_07_PRY_533SR_2004_G9P8">
			<date value="2004.0" direction="forwards" units="years"/>
		</taxon>
		<taxon id="Homosapiens_Canada_2007_CAN_RT03107_2007_G1P8">
			<date value="2007.0" direction="forwards" units="years"/>
		</taxon>
		<taxon id="Homosapiens_Canada_2007_CAN_RT02807_2007_G1P8">
			<date value="2007.0" direction="forwards" units="years"/>
		</taxon>
		<taxon id="Homosapiens_USA_2008_USA2008747100_2008_G1P8">
			<date value="2008.0" direction="forwards" units="years"/>
		</taxon>
		<taxon id="Homosapiens_USA_2008_USA2008747106_2008_G1P8">
			<date value="2008.0" direction="forwards" units="years"/>
		</taxon>
		<taxon id="Homosapiens_Canada_2008_CAN_RT18507_2008_G1P8">
			<date value="2008.0" direction="forwards" units="years"/>
		</taxon>
		<taxon id="Homosapiens_Canada_2008_CAN_RT17807_2008_G1P8">
			<date value="2008.0" direction="forwards" units="years"/>
		</taxon>
		<taxon id="Homosapiens_Canada_2008_CAN_RT18607_2008_G1P8">
			<date value="2008.0" direction="forwards" units="years"/>
		</taxon>
		<taxon id="Homosapiens_Canada_2007_CAN_RT05507_2007_G1P8">
			<date value="2007.0" direction="forwards" units="years"/>
		</taxon>
		<taxon id="Homosapiens_Italy_2010_ITA_JES11_2010_G9P8">
			<date value="2010.0" direction="forwards" units="years"/>
		</taxon>
		<taxon id="Homosapiens_Belgium_2005_12_04_BEL_BE00009_2005_G1P8">
			<date value="2005.0" direction="forwards" units="years"/>
		</taxon>
		<taxon id="Homosapiens_Belgium_2006_01_20_BEL_BE00012_2006_G1P8">
			<date value="2006.0" direction="forwards" units="years"/>
		</taxon>
		<taxon id="Homosapiens_Australia_2010_10_02_AUS_CK00101_2010_G1P8">
			<date value="2010.0" direction="forwards" units="years"/>
		</taxon>
		<taxon id="Homosapiens_Australia_2010_12_20_AUS_CK00106_2010_G1P8">
			<date value="2010.0" direction="forwards" units="years"/>
		</taxon>
		<taxon id="Homosapiens_Australia_2009_10_23_AUS_CK00093_2009_G1P8">
			<date value="2009.0" direction="forwards" units="years"/>
		</taxon>
		<taxon id="Homosapiens_Ethiopia_2012_ETH_MRCDPRU842_2012_G9P8">
			<date value="2012.0" direction="forwards" units="years"/>
		</taxon>
		<taxon id="Homosapiens_Argentina_1998_ARG_Res1730_1998_G4P8">
			<date value="1998.0" direction="forwards" units="years"/>
		</taxon>
		<taxon id="Homosapiens_Paraguay_1999_07_PRY_349_1999_G4P8">
			<date value="1999.0" direction="forwards" units="years"/>
		</taxon>
		<taxon id="Homosapiens_Paraguay_1998_08_PRY_3_1998_G4P8">
			<date value="1998.0" direction="forwards" units="years"/>
		</taxon>
		<taxon id="Homosapiens_Belgium_2009_02_24_BEL_BE00043_2009_G1P8">
			<date value="2009.0" direction="forwards" units="years"/>
		</taxon>
		<taxon id="Homosapiens_Belgium_2010_02_15_Bel_BE00097_2009_G1P8">
			<date value="2010.0" direction="forwards" units="years"/>
		</taxon>
		<taxon id="Homosapiens_Argentina_1998_ARG_Res1717_1998_G4P8">
			<date value="1998.0" direction="forwards" units="years"/>
		</taxon>
		<taxon id="Homosapiens_Canada_2009_CAN_RT03809_2009_G4P8">
			<date value="2009.0" direction="forwards" units="years"/>
		</taxon>
		<taxon id="Homosapiens_Canada_2009_CAN_RT03909_2009_G4P8">
			<date value="2009.0" direction="forwards" units="years"/>
		</taxon>
		<taxon id="Homosapiens_Canada_2007_CAN_RT04807_2007_G4P8">
			<date value="2007.0" direction="forwards" units="years"/>
		</taxon>
		<taxon id="Homosapiens_Belgium_2010_01_13_Bel_BE00094_2009_G1P8">
			<date value="2010.0" direction="forwards" units="years"/>
		</taxon>
		<taxon id="Homosapiens_Canada_2008_CAN_RT09907_2008_G1P8">
			<date value="2008.0" direction="forwards" units="years"/>
		</taxon>
		<taxon id="Homosapiens_Belgium_2006_02_16_BEL_BE00018_2006_G1P8">
			<date value="2006.0" direction="forwards" units="years"/>
		</taxon>
		<taxon id="Homosapiens_Belgium_2006_01_30_BEL_BE00016_2006_G1P8">
			<date value="2006.0" direction="forwards" units="years"/>
		</taxon>
		<taxon id="Homosapiens_Belgium_2006_01_27_BEL_BE00014_2006_G1P8">
			<date value="2006.0" direction="forwards" units="years"/>
		</taxon>
		<taxon id="Homosapiens_Paraguay_2005_07_PRY_954SR_2005_G4P8">
			<date value="2005.0" direction="forwards" units="years"/>
		</taxon>
		<taxon id="Homosapiens_Paraguay_2000_07_PRY_476_2000_G4P8">
			<date value="2000.0" direction="forwards" units="years"/>
		</taxon>
		<taxon id="Homosapiens_Belgium_2004_06_23_BEL_BE00003_2004_G9P8">
			<date value="2004.0" direction="forwards" units="years"/>
		</taxon>
		<taxon id="Homosapiens_Australia_2001_05_23_AUS_CK20019_2001_G1P8">
			<date value="2001.0" direction="forwards" units="years"/>
		</taxon>
		<taxon id="Homosapiens_Canada_2009_CAN_RT07209_2009_G1P8">
			<date value="2009.0" direction="forwards" units="years"/>
		</taxon>
		<taxon id="Homosapiens_Belgium_2010_03_03_Bel_BE00100_2009_G1P8">
			<date value="2010.0" direction="forwards" units="years"/>
		</taxon>
		<taxon id="Homosapiens_Belgium_2009_04_27_BEL_BE00047_2009_G1P8">
			<date value="2009.0" direction="forwards" units="years"/>
		</taxon>
		<taxon id="Homosapiens_Belgium_2008_01_07_BEL_BE00027_2008_G1P8">
			<date value="2008.0" direction="forwards" units="years"/>
		</taxon>
		<taxon id="Homosapiens_Italy_2010_ITA_AV21_2010_G9P8">
			<date value="2010.0" direction="forwards" units="years"/>
		</taxon>
		<taxon id="Homosapiens_Australia_2010_11_16_AUS_CK00103_2010_G1P8">
			<date value="2010.0" direction="forwards" units="years"/>
		</taxon>
		<taxon id="Homosapiens_Belgium_2009_03_20_BEL_BE00049_2009_G1P8">
			<date value="2009.0" direction="forwards" units="years"/>
		</taxon>
		<taxon id="Homosapiens_Belgium_2008_03_23_BEL_BE00037_2008_G1P8">
			<date value="2008.0" direction="forwards" units="years"/>
		</taxon>
		<taxon id="Homosapiens_Canada_2009_CAN_RT00509_2009_G1P8">
			<date value="2009.0" direction="forwards" units="years"/>
		</taxon>
		<taxon id="Homosapiens_Belgium_2008_02_05_BEL_BE00032_2008_G1P8">
			<date value="2008.0" direction="forwards" units="years"/>
		</taxon>
		<taxon id="Homosapiens_Belgium_2007_12_17_BEL_BE00028_2007_G1P8">
			<date value="2007.0" direction="forwards" units="years"/>
		</taxon>
		<taxon id="Homosapiens_Italy_2007_ITA_ASTI23_2007_G9P8">
			<date value="2007.0" direction="forwards" units="years"/>
		</taxon>
		<taxon id="Homosapiens_Belgium_2007_BEL_BE00041_2007_G1P8">
			<date value="2007.0" direction="forwards" units="years"/>
		</taxon>
		<taxon id="Homosapiens_Canada_2008_CAN_RT10107_2008_G1P8">
			<date value="2008.0" direction="forwards" units="years"/>
		</taxon>
		<taxon id="Homosapiens_Canada_2009_CAN_RT02609_2009_G1P8">
			<date value="2009.0" direction="forwards" units="years"/>
		</taxon>
		<taxon id="Homosapiens_Belgium_2007_03_18_BEL_BE00024_2007_G1P8">
			<date value="2007.0" direction="forwards" units="years"/>
		</taxon>
		<taxon id="Homosapiens_Cameroon_2009_CMR_MRCDPRU3043_2009_G12P8">
			<date value="2009.0" direction="forwards" units="years"/>
		</taxon>
		<taxon id="Homosapiens_Ethiopia_2012_ETH_MRCDPRU850_2012_G12P8">
			<date value="2012.0" direction="forwards" units="years"/>
		</taxon>
		<taxon id="Homosapiens_Ethiopia_2010_10_18_ETH_MRCDPRU5010_2010_G12P8">
			<date value="2010.0" direction="forwards" units="years"/>
		</taxon>
		<taxon id="Homosapiens_Belgium_2009_02_10_BEL_BE00044_2009_G1P8">
			<date value="2009.0" direction="forwards" units="years"/>
		</taxon>
		<taxon id="Homosapiens_Canada_2009_CAN_RT07009_2009_G1P8">
			<date value="2009.0" direction="forwards" units="years"/>
		</taxon>
		<taxon id="Homosapiens_USA_2013_08_29_USA_VU1213162_2013_G1P8">
			<date value="2013.0" direction="forwards" units="years"/>
		</taxon>
		<taxon id="Homosapiens_Canada_2008_CAN_RT09407_2008_G1P8">
			<date value="2008.0" direction="forwards" units="years"/>
		</taxon>
		<taxon id="Homosapiens_USA_2007_USA_2007719685_2007_G1P8">
			<date value="2007.0" direction="forwards" units="years"/>
		</taxon>
		<taxon id="Homosapiens_Australia_2008_02_13_AUS_CK00084_2008_G1P8">
			<date value="2008.0" direction="forwards" units="years"/>
		</taxon>
		<taxon id="Homosapiens_Australia_2008_02_27_AUS_CK00085_2008_G1P8">
			<date value="2008.0" direction="forwards" units="years"/>
		</taxon>
		<taxon id="Homosapiens_USA_2008_USA_2008747323_2008_G1P8">
			<date value="2008.0" direction="forwards" units="years"/>
		</taxon>
		<taxon id="Homosapiens_Belgium_1999_12_23_Bel_BE00052_1999_G1P8">
			<date value="1999.0" direction="forwards" units="years"/>
		</taxon>
		<taxon id="Homosapiens_USA_1988_USA_DC4455_1988_G1P8">
			<date value="1988.0" direction="forwards" units="years"/>
		</taxon>
		<taxon id="Homosapiens_USA_1991_USA_DC5404_1991_G1P8">
			<date value="1991.0" direction="forwards" units="years"/>
		</taxon>
		<taxon id="Homosapiens_USA_1991_USA_DC5362_1991_G1P8">
			<date value="1991.0" direction="forwards" units="years"/>
		</taxon>
		<taxon id="Homosapiens_USA_1991_USA_DC5423_1991_G1P8">
			<date value="1991.0" direction="forwards" units="years"/>
		</taxon>
		<taxon id="Homosapiens_USA_1991_USA_DC5413_1991_G1P8">
			<date value="1991.0" direction="forwards" units="years"/>
		</taxon>
		<taxon id="Homosapiens_Belgium_2000_02_25_Bel_BE00067_2000_G1P8">
			<date value="2000.0" direction="forwards" units="years"/>
		</taxon>
		<taxon id="Homosapiens_Belgium_2009_07_06_BEL_BE00048_2009_G1P8">
			<date value="2009.0" direction="forwards" units="years"/>
		</taxon>
		<taxon id="Homosapiens_Belgium_2008_08_05_BEL_BE00042_2008_G1P8">
			<date value="2008.0" direction="forwards" units="years"/>
		</taxon>
		<taxon id="Homosapiens_Belgium_2002_04_01_Bel_BE00085_2002_G1P8">
			<date value="2002.0" direction="forwards" units="years"/>
		</taxon>
		<taxon id="Homosapiens_Australia_2006_11_06_Victoria_CK00045_2006_G1P8">
			<date value="2006.0" direction="forwards" units="years"/>
		</taxon>
		<taxon id="Homosapiens_Australia_2007_11_16_AUS_CK00075_2007_G1P8">
			<date value="2007.0" direction="forwards" units="years"/>
		</taxon>
		<taxon id="Homosapiens_Australia_2007_08_18_AUS_CK00052_2007_G1P8">
			<date value="2007.0" direction="forwards" units="years"/>
		</taxon>
		<taxon id="Homosapiens_Australia_2007_08_05_AUS_CK00051_2007_G1P8">
			<date value="2007.0" direction="forwards" units="years"/>
		</taxon>
		<taxon id="Homosapiens_Australia_2007_08_30_AUS_CK00054_2007_G1P8">
			<date value="2007.0" direction="forwards" units="years"/>
		</taxon>
		<taxon id="Homosapiens_USA_1980_USA_DC1292_1980_G1P8">
			<date value="1980.0" direction="forwards" units="years"/>
		</taxon>
		<taxon id="Homosapiens_USA_1974_USA_Wa_1974_G1P8">
			<date value="1974.0" direction="forwards" units="years"/>
		</taxon>
		<taxon id="Homosapiens_USA_1978_USA_DC799_1978_G1P8">
			<date value="1978.0" direction="forwards" units="years"/>
		</taxon>
		<taxon id="Homosapiens_USA_1974_USA_DC436_1974_G1P8">
			<date value="1974.0" direction="forwards" units="years"/>
		</taxon>
		<taxon id="Homosapiens_USA_1975_USA_DC435_1975_G1P8">
			<date value="1975.0" direction="forwards" units="years"/>
		</taxon>
		<taxon id="Homosapiens_USA_1975_USA_DC425_1975_G1P8">
			<date value="1975.0" direction="forwards" units="years"/>
		</taxon>
		<taxon id="Homosapiens_USA_1974_USA_DC104_1974_G1P8">
			<date value="1974.0" direction="forwards" units="years"/>
		</taxon>
		<taxon id="Homosapiens_USA_1989_USA_DC3853_1989_G1P8">
			<date value="1989.0" direction="forwards" units="years"/>
		</taxon>
		<taxon id="Homosapiens_USA_1989_USA_DC3828_1989_G1P8">
			<date value="1989.0" direction="forwards" units="years"/>
		</taxon>
		<taxon id="Homosapiens_USA_1979_USA_DC222_1979_G1P8">
			<date value="1979.0" direction="forwards" units="years"/>
		</taxon>
		<taxon id="Homosapiens_USA_1979_USA_DC255_1979_G1P8">
			<date value="1979.0" direction="forwards" units="years"/>
		</taxon>
		<taxon id="Homosapiens_USA_1989_USA_DC3859_1989_G1P8">
			<date value="1989.0" direction="forwards" units="years"/>
		</taxon>
		<taxon id="Homosapiens_USA_1989_USA_DC3669_1989_G1P8">
			<date value="1989.0" direction="forwards" units="years"/>
		</taxon>
		<taxon id="Homosapiens_Nicaragua_2010_NCA_9J_2010_G1P8">
			<date value="2010.0" direction="forwards" units="years"/>
		</taxon>
		<taxon id="Homosapiens_Nicaragua_2010_NCA_25J_2010_G1P8">
			<date value="2010.0" direction="forwards" units="years"/>
		</taxon>
		<taxon id="Homosapiens_Nicaragua_2010_NCA_7J_2010_G1P8">
			<date value="2010.0" direction="forwards" units="years"/>
		</taxon>
		<taxon id="Homosapiens_USA_2009_Bethesda_DC1_2009_G9P8">
			<date value="2009.0" direction="forwards" units="years"/>
		</taxon>
		<taxon id="Homosapiens_USA_2009_USA2009727047_2009_G9P8">
			<date value="2009.0" direction="forwards" units="years"/>
		</taxon>
		<taxon id="Homosapiens_USA_2009_USA2009727051_2009_G9P8">
			<date value="2009.0" direction="forwards" units="years"/>
		</taxon>
		<taxon id="Homosapiens_Australia_2009_03_13_AUS_CK00088_2009_G1P8">
			<date value="2009.0" direction="forwards" units="years"/>
		</taxon>
		<taxon id="Homosapiens_Belgium_2008_03_11_BEL_BE00039_2008_G1P8">
			<date value="2008.0" direction="forwards" units="years"/>
		</taxon>
		<taxon id="Homosapiens_Belgium_2008_03_31_BEL_BE00038_2008_G1P8">
			<date value="2008.0" direction="forwards" units="years"/>
		</taxon>
		<taxon id="Homosapiens_Canada_2008_CAN_RT13107_2008_G3P8">
			<date value="2008.0" direction="forwards" units="years"/>
		</taxon>
		<taxon id="Homosapiens_China_2000_12_20_CHN_A16_2000_G3P8">
			<date value="2000.0" direction="forwards" units="years"/>
		</taxon>
		<taxon id="Homosapiens_Belgium_2001_11_13_Bel_BE00076_2001_G1P8">
			<date value="2001.0" direction="forwards" units="years"/>
		</taxon>
		<taxon id="Homosapiens_Thailand_2013_THA_PCB118_2013_G1P8">
			<date value="2013.0" direction="forwards" units="years"/>
		</taxon>
		<taxon id="Homosapiens_Thailand_2011_CU938BK_11">
			<date value="2011.0" direction="forwards" units="years"/>
		</taxon>
		<taxon id="Homosapiens_Thailand_2011_CU976KK_11">
			<date value="2011.0" direction="forwards" units="years"/>
		</taxon>
		<taxon id="Homosapiens_Thailand_2010_CU747KK_10">
			<date value="2010.0" direction="forwards" units="years"/>
		</taxon>
		<taxon id="Homosapiens_Thailand_2010_CU766KK_10">
			<date value="2010.0" direction="forwards" units="years"/>
		</taxon>
		<taxon id="Homosapiens_USA_2007_USA_2007719635_2007_G1P8">
			<date value="2007.0" direction="forwards" units="years"/>
		</taxon>
		<taxon id="Homosapiens_Thailand_2008_CU328NR_08">
			<date value="2008.0" direction="forwards" units="years"/>
		</taxon>
		<taxon id="Homosapiens_Thailand_2008_CU329NR_08">
			<date value="2008.0" direction="forwards" units="years"/>
		</taxon>
		<taxon id="Homosapiens_USA_2008_USA2008747337_2008_G3P8">
			<date value="2008.0" direction="forwards" units="years"/>
		</taxon>
		<taxon id="Homosapiens_USA_2008_Vanderbilt_VU080920_2008_G3P8">
			<date value="2008.0" direction="forwards" units="years"/>
		</taxon>
		<taxon id="Homosapiens_USA_2008_Vanderbilt_VU080916_2008_G3P8">
			<date value="2008.0" direction="forwards" units="years"/>
		</taxon>
		<taxon id="Homosapiens_USA_2008_Vanderbilt_VU080927_2008_G3P8">
			<date value="2008.0" direction="forwards" units="years"/>
		</taxon>
		<taxon id="Homosapiens_USA_2008_USA2008747500_2008_G3P8">
			<date value="2008.0" direction="forwards" units="years"/>
		</taxon>
		<taxon id="Homosapiens_USA_2011_USA_CNMC22_2011_G1P8">
			<date value="2011.0" direction="forwards" units="years"/>
		</taxon>
		<taxon id="Homosapiens_USA_2011_USA_CNMC120_2011_G1P8">
			<date value="2011.0" direction="forwards" units="years"/>
		</taxon>
		<taxon id="Homosapiens_USA_2011_USA_CNMC114_2011_G1P8">
			<date value="2011.0" direction="forwards" units="years"/>
		</taxon>
		<taxon id="Homosapiens_Australia_2009_05_10_AUS_CK00089_2009_G1P8">
			<date value="2009.0" direction="forwards" units="years"/>
		</taxon>
		<taxon id="Homosapiens_China_2011_01_19_CHN_R1604_2011_G3P8">
			<date value="2011.0" direction="forwards" units="years"/>
		</taxon>
		<taxon id="Homosapiens_China_2009_10_12_CHN_E1857_2009_G3P8">
			<date value="2009.0" direction="forwards" units="years"/>
		</taxon>
		<taxon id="Homosapiens_China_2007_06_18_CHN_E329_2007_G3P8">
			<date value="2007.0" direction="forwards" units="years"/>
		</taxon>
		<taxon id="Homosapiens_China_2007_10_18_CHN_E707_2007_G3P8">
			<date value="2007.0" direction="forwards" units="years"/>
		</taxon>
		<taxon id="Homosapiens_China_2009_02_08_CHN_L1066_2009_G3P8">
			<date value="2009.0" direction="forwards" units="years"/>
		</taxon>
		<taxon id="Homosapiens_China_2008_10_21_CHN_E1367_2008_G3P8">
			<date value="2008.0" direction="forwards" units="years"/>
		</taxon>
		<taxon id="Homosapiens_USA_2009_USA2009726997_2009_G3P8">
			<date value="2009.0" direction="forwards" units="years"/>
		</taxon>
		<taxon id="Homosapiens_China_2010_12_07_CHN_E2421_2010_G3P8">
			<date value="2010.0" direction="forwards" units="years"/>
		</taxon>
		<taxon id="Homosapiens_China_2010_02_01_CHN_E2000_2010_G3P8">
			<date value="2010.0" direction="forwards" units="years"/>
		</taxon>
		<taxon id="Homosapiens_China_2009_10_19_CHN_E1861_2009_G3P8">
			<date value="2009.0" direction="forwards" units="years"/>
		</taxon>
		<taxon id="Homosapiens_Italy_2010_ITA_PR192_2010_G3P8">
			<date value="2010.0" direction="forwards" units="years"/>
		</taxon>
		<taxon id="Homosapiens_Italy_2010_ITA_PR204_2010_G3P8">
			<date value="2010.0" direction="forwards" units="years"/>
		</taxon>
		<taxon id="Homosapiens_Australia_2010_05_23_AUS_CK00100_2010_G1P8">
			<date value="2010.0" direction="forwards" units="years"/>
		</taxon>
		<taxon id="Homosapiens_China_2011_01_09_CHN_E2461_2011_G3P8">
			<date value="2011.0" direction="forwards" units="years"/>
		</taxon>
		<taxon id="Homosapiens_China_2010_12_07_CHN_E2422_2010_G3P8">
			<date value="2010.0" direction="forwards" units="years"/>
		</taxon>
		<taxon id="Homosapiens_China_2011_02_CHN_E2484_2011_G4P8">
			<date value="2011.0" direction="forwards" units="years"/>
		</taxon>
		<taxon id="Homosapiens_China_2012_01_01_CHN_L1450_2012_G3P8">
			<date value="2012.0" direction="forwards" units="years"/>
		</taxon>
		<taxon id="Homosapiens_USA_2013_05_28_USA_SSCRTV_00026_2013_G3P8">
			<date value="2013.0" direction="forwards" units="years"/>
		</taxon>
		<taxon id="Homosapiens_USA_2013_04_19_USA_SSCRTV_00017_2013_G3P8">
			<date value="2013.0" direction="forwards" units="years"/>
		</taxon>
		<taxon id="Homosapiens_Canada_2009_CAN_RT01009_2009_G3P8">
			<date value="2009.0" direction="forwards" units="years"/>
		</taxon>
		<taxon id="Homosapiens_Canada_2009_CAN_RT00409_2009_G3P8">
			<date value="2009.0" direction="forwards" units="years"/>
		</taxon>
		<taxon id="Homosapiens_USA_2007_USA_2007719674_2007_G1P8">
			<date value="2007.0" direction="forwards" units="years"/>
		</taxon>
		<taxon id="Homosapiens_China_2008_02_25_CHN_E956_2008_G3P8">
			<date value="2008.0" direction="forwards" units="years"/>
		</taxon>
		<taxon id="Homosapiens_USA_2012_08_29_USA_VU111260_2012_G3P8">
			<date value="2012.0" direction="forwards" units="years"/>
		</taxon>
		<taxon id="Homosapiens_Belgium_2010_02_21_Bel_BE00098_2009_G1P8">
			<date value="2010.0" direction="forwards" units="years"/>
		</taxon>
		<taxon id="Homosapiens_Canada_2007_CAN_RT05407_2007_G1P8">
			<date value="2007.0" direction="forwards" units="years"/>
		</taxon>
		<taxon id="Homosapiens_USA_2011_USA_CNMC2_2011_G3P8">
			<date value="2011.0" direction="forwards" units="years"/>
		</taxon>
		<taxon id="Homosapiens_USA_2011_USA_CNMC127_2011_G3P8">
			<date value="2011.0" direction="forwards" units="years"/>
		</taxon>
		<taxon id="Homosapiens_USA_2011_USA_CNMC118_2011_G3P8">
			<date value="2011.0" direction="forwards" units="years"/>
		</taxon>
		<taxon id="Homosapiens_Paraguay_2002_09_PRY_10SR_2002_G9P4">
			<date value="2002.0" direction="forwards" units="years"/>
		</taxon>
		<taxon id="Homosapiens_Paraguay_2002_08_PRY_2SR_2002_G9P8">
			<date value="2002.0" direction="forwards" units="years"/>
		</taxon>
		<taxon id="Homosapiens_Australia_2009_02_27_AUS_CK00087_2009_G1P8">
			<date value="2009.0" direction="forwards" units="years"/>
		</taxon>
		<taxon id="Homosapiens_China_2010_12_12_CHN_E2432_2010_G3P8">
			<date value="2010.0" direction="forwards" units="years"/>
		</taxon>
		<taxon id="Homosapiens_USA_2008_USA2008747112_2008_G3P8">
			<date value="2008.0" direction="forwards" units="years"/>
		</taxon>
		<taxon id="Homosapiens_Australia_2007_09_17_AUS_CK00056_2007_G1P8">
			<date value="2007.0" direction="forwards" units="years"/>
		</taxon>
		<taxon id="Homosapiens_Australia_2007_10_08_AUS_CK00062_2007_G1P8">
			<date value="2007.0" direction="forwards" units="years"/>
		</taxon>
		<taxon id="Homosapiens_Australia_2006_08_10_Victoria_CK00047_2006_G1P8">
			<date value="2006.0" direction="forwards" units="years"/>
		</taxon>
		<taxon id="Homosapiens_Paraguay_2000_08_PRY_473_2000_G9P8">
			<date value="2000.0" direction="forwards" units="years"/>
		</taxon>
		<taxon id="Homosapiens_Paraguay_2000_08_PRY_469_2000_G9P8">
			<date value="2000.0" direction="forwards" units="years"/>
		</taxon>
		<taxon id="Homosapiens_Paraguay_2000_07_PRY_472_2000_G9P8">
			<date value="2000.0" direction="forwards" units="years"/>
		</taxon>
		<taxon id="Homosapiens_Paraguay_2000_07_PRY_467_2000_G9P8">
			<date value="2000.0" direction="forwards" units="years"/>
		</taxon>
		<taxon id="Homosapiens_Paraguay_2002_10_PRY_54SR_2002_G4P8">
			<date value="2002.0" direction="forwards" units="years"/>
		</taxon>
		<taxon id="Homosapiens_China_2004_01_05_CHN_R303_2004_G3P8">
			<date value="2004.0" direction="forwards" units="years"/>
		</taxon>
		<taxon id="Homosapiens_Belgium_2007_01_13_BEL_BE00021_2007_G1P8">
			<date value="2007.0" direction="forwards" units="years"/>
		</taxon>
		<taxon id="Homosapiens_USA_2007_USA_2007769947_2007_G1P8">
			<date value="2007.0" direction="forwards" units="years"/>
		</taxon>
		<taxon id="Homosapiens_Thailand_2010_CU769KK_10">
			<date value="2010.0" direction="forwards" units="years"/>
		</taxon>
		<taxon id="Homosapiens_Canada_2008_CAN_RT18807_2008_G1P8">
			<date value="2008.0" direction="forwards" units="years"/>
		</taxon>
		<taxon id="Homosapiens_China_2006_09_21_CHN_R1267_2006_G3P8">
			<date value="2006.0" direction="forwards" units="years"/>
		</taxon>
		<taxon id="Homosapiens_Italy_2009_ITA_PR1470_2009_G3P8">
			<date value="2009.0" direction="forwards" units="years"/>
		</taxon>
		<taxon id="Homosapiens_China_2007_03_13_CHN_E093_2007_G3P8">
			<date value="2007.0" direction="forwards" units="years"/>
		</taxon>
		<taxon id="Homosapiens_China_2003_11_26_CHN_R107_2003_G3P8">
			<date value="2003.0" direction="forwards" units="years"/>
		</taxon>
		<taxon id="Homosapiens_China_2003_01_31_CHN_723_2003_G3P8">
			<date value="2003.0" direction="forwards" units="years"/>
		</taxon>
		<taxon id="Homosapiens_SouthAfrica_2006_04_12_ZAF_MRCDPRU724_2006_G3P8">
			<date value="2006.0" direction="forwards" units="years"/>
		</taxon>
		<taxon id="Homosapiens_Italy_2005_ITA_PR799_2005_G3P8">
			<date value="2005.0" direction="forwards" units="years"/>
		</taxon>
		<taxon id="Homosapiens_China_2002_09_CHN_31_2002_G3P8">
			<date value="2002.0" direction="forwards" units="years"/>
		</taxon>
		<taxon id="Homosapiens_Italy_2005_ITA_PR3602_2005_G3P8">
			<date value="2005.0" direction="forwards" units="years"/>
		</taxon>
		<taxon id="Homosapiens_China_2004_10_21_CHN_Y106_2004_G3P8">
			<date value="2004.0" direction="forwards" units="years"/>
		</taxon>
		<taxon id="Homosapiens_Canada_2007_CAN_RT03707_2007_G3P8">
			<date value="2007.0" direction="forwards" units="years"/>
		</taxon>
		<taxon id="Homosapiens_Canada_2009_CAN_RT01809_2009_G3P8">
			<date value="2009.0" direction="forwards" units="years"/>
		</taxon>
		<taxon id="Homosapiens_SouthAfrica_2010_10_15_ZAF_MRCDPRU1506_2010_G1P8">
			<date value="2010.0" direction="forwards" units="years"/>
		</taxon>
		<taxon id="Homosapiens_SouthAfrica_2010_06_16_ZAF_MRCDPRU1492_2010_G1P8">
			<date value="2010.0" direction="forwards" units="years"/>
		</taxon>
		<taxon id="Homosapiens_SouthAfrica_2010_07_25_ZAF_MRCDPRU1544_2010_G1P8">
			<date value="2010.0" direction="forwards" units="years"/>
		</taxon>
		<taxon id="Homosapiens_Zimbabwe_2011_ZWE_MRCDPRU184411_2011_G1P8">
			<date value="2011.0" direction="forwards" units="years"/>
		</taxon>
		<taxon id="Homosapiens_USA_2013_02_13_USA_VU1213200_2013_G12P8">
			<date value="2013.0" direction="forwards" units="years"/>
		</taxon>
		<taxon id="Homosapiens_USA_2015_02_10_USA_SSCRTV_00075_2015_G12P8">
			<date value="2015.0" direction="forwards" units="years"/>
		</taxon>
		<taxon id="Homosapiens_USA_2013_01_07_USA_SSCRTV_00005_2013_G12P8">
			<date value="2013.0" direction="forwards" units="years"/>
		</taxon>
		<taxon id="Homosapiens_USA_2013_03_18_USA_VU1213141_2013_G12P8">
			<date value="2013.0" direction="forwards" units="years"/>
		</taxon>
		<taxon id="Homosapiens_USA_2013_03_07_USA_VU121334_2013_G12P8">
			<date value="2013.0" direction="forwards" units="years"/>
		</taxon>
		<taxon id="Homosapiens_USA_2013_02_08_USA_VU1213102_2013_G12P8">
			<date value="2013.0" direction="forwards" units="years"/>
		</taxon>
		<taxon id="Homosapiens_USA_2012_12_23_USA_VU121379_2012_G12P8">
			<date value="2012.0" direction="forwards" units="years"/>
		</taxon>
		<taxon id="Homosapiens_USA_2012_04_27_USA_VU111254_2012_G12P8">
			<date value="2012.0" direction="forwards" units="years"/>
		</taxon>
		<taxon id="Homosapiens_USA_2013_04_04_USA_VU1213149_2013_G12P8">
			<date value="2013.0" direction="forwards" units="years"/>
		</taxon>
		<taxon id="Homosapiens_USA_2012_05_30_USA_VU1112192_2012_G12P8">
			<date value="2012.0" direction="forwards" units="years"/>
		</taxon>
		<taxon id="Homosapiens_USA_2011_USA_CNMC12_2011_G12P8">
			<date value="2011.0" direction="forwards" units="years"/>
		</taxon>
		<taxon id="Homosapiens_USA_2013_02_14_USA_VU1213199_2013_G12P8">
			<date value="2013.0" direction="forwards" units="years"/>
		</taxon>
		<taxon id="Homosapiens_SouthAfrica_2009_05_08_ZAF_MRCDPRU135_2009_G1P8">
			<date value="2009.0" direction="forwards" units="years"/>
		</taxon>
		<taxon id="Homosapiens_Uganda_2013_03_07_UGA_MUL13285_2013_G9P8">
			<date value="2013.0" direction="forwards" units="years"/>
		</taxon>
		<taxon id="Homosapiens_Uganda_2013_01_05_UGA_MUL13163_2013_G9P8">
			<date value="2013.0" direction="forwards" units="years"/>
		</taxon>
		<taxon id="Homosapiens_Uganda_2013_03_17_UGA_NSA13043_2013_G9P8">
			<date value="2013.0" direction="forwards" units="years"/>
		</taxon>
		<taxon id="Homosapiens_Uganda_2012_12_28_UGA_MUL12147_2012_G9P8">
			<date value="2012.0" direction="forwards" units="years"/>
		</taxon>
		<taxon id="Homosapiens_Uganda_2012_11_06_UGA_MUL12093_2012_G9P8">
			<date value="2012.0" direction="forwards" units="years"/>
		</taxon>
		<taxon id="Homosapiens_Uganda_2008_10_24_UGA_MRCDPRU1944_2008_G9P8">
			<date value="2008.0" direction="forwards" units="years"/>
		</taxon>
		<taxon id="Homosapiens_Kenya_2010_MRCDPRU2427">
			<date value="2010.0" direction="forwards" units="years"/>
		</taxon>
		<taxon id="Homosapiens_USA_2013_05_23_USA_SSCRTV_00024_2013_G12P8">
			<date value="2013.0" direction="forwards" units="years"/>
		</taxon>
		<taxon id="Homosapiens_Belgium_2008_01_13_BEL_BE00029_2008_G1P8">
			<date value="2008.0" direction="forwards" units="years"/>
		</taxon>
		<taxon id="Homosapiens_Belgium_2008_02_25_BEL_BE00036_2008_G1P8">
			<date value="2008.0" direction="forwards" units="years"/>
		</taxon>
		<taxon id="Homosapiens_Belgium_2007_02_06_BEL_BE00023_2007_G1P8">
			<date value="2007.0" direction="forwards" units="years"/>
		</taxon>
		<taxon id="Bostaurus_Uganda_2013_01_09_UGA_BUW14A035_2014_G12P8">
			<date value="2013.0" direction="forwards" units="years"/>
		</taxon>
		<taxon id="Homosapiens_SouthAfrica_2008_ZAF_MRCDPRU2943_2008_G9P8">
			<date value="2008.0" direction="forwards" units="years"/>
		</taxon>
		<taxon id="Homosapiens_USA_2013_02_25_USA_VU121331_2013_G12P8">
			<date value="2013.0" direction="forwards" units="years"/>
		</taxon>
		<taxon id="Homosapiens_USA_2013_02_02_USA_SSCRTV_00006_2013_G12P8">
			<date value="2013.0" direction="forwards" units="years"/>
		</taxon>
		<taxon id="Homosapiens_SouthAfrica_2008_08_22_ZAF_MRCDPRU2711_2008_G9P8">
			<date value="2008.0" direction="forwards" units="years"/>
		</taxon>
		<taxon id="Homosapiens_SouthAfrica_2008_ZAF_MRCDPRU2343_2008_G9P8">
			<date value="2008.0" direction="forwards" units="years"/>
		</taxon>
		<taxon id="Homosapiens_Zambia_2009_10_19_ZMB_MRCDPRU3495_2009_G9P6">
			<date value="2009.0" direction="forwards" units="years"/>
		</taxon>
		<taxon id="Homosapiens_Zambia_2008_08_03_ZMB_MRCDPRU1660_2008_G12P6">
			<date value="2008.0" direction="forwards" units="years"/>
		</taxon>
		<taxon id="Homosapiens_Uganda_2011_UGA_MRCDPRU4620_2011_G12P8">
			<date value="2011.0" direction="forwards" units="years"/>
		</taxon>
		<taxon id="Homosapiens_India_2013_RV1302">
			<date value="2013.0" direction="forwards" units="years"/>
		</taxon>
		<taxon id="Homosapiens_USA_2013_03_11_USA_VU1213138_2013_G12P8">
			<date value="2013.0" direction="forwards" units="years"/>
		</taxon>
		<taxon id="Homosapiens_Belgium_2000_02_28_Bel_BE00068_2000_G1P8">
			<date value="2000.0" direction="forwards" units="years"/>
		</taxon>
		<taxon id="Homosapiens_Paraguay_2009_08_PRY_1755SR_2009_G1P8">
			<date value="2009.0" direction="forwards" units="years"/>
		</taxon>
		<taxon id="Homosapiens_Canada_2007_CAN_RT06607_2007_G1P8">
			<date value="2007.0" direction="forwards" units="years"/>
		</taxon>
		<taxon id="Homosapiens_Cameroon_2009_MRCDPRU1424">
			<date value="2009.0" direction="forwards" units="years"/>
		</taxon>
		<taxon id="Homosapiens_Germany_2008_07_GER17208">
			<date value="2008.0" direction="forwards" units="years"/>
		</taxon>
		<taxon id="Homosapiens_SouthAfrica_2011_07_15_ZAF_MRCDPRU4090_2011_G12P6">
			<date value="2011.0" direction="forwards" units="years"/>
		</taxon>
		<taxon id="Homosapiens_Paraguay_2008_10_PRY_1670SR_2008_G1P8">
			<date value="2008.0" direction="forwards" units="years"/>
		</taxon>
		<taxon id="Homosapiens_Paraguay_2008_10_PRY_1692SR_2008_G1P8">
			<date value="2008.0" direction="forwards" units="years"/>
		</taxon>
		<taxon id="Homosapiens_USA_2011_USA_CNMC13_2011_G12P8">
			<date value="2011.0" direction="forwards" units="years"/>
		</taxon>
		<taxon id="Homosapiens_Bangladesh_2002_08_22_BGD_Matlab36_2002_G11P8">
			<date value="2002.0" direction="forwards" units="years"/>
		</taxon>
		<taxon id="Homosapiens_Canada_2008_CAN_RT10307_2008_G1P8">
			<date value="2008.0" direction="forwards" units="years"/>
		</taxon>
		<taxon id="Homosapiens_India_2013_RV1327">
			<date value="2013.0" direction="forwards" units="years"/>
		</taxon>
		<taxon id="Homosapiens_Belgium_2006_03_15_BEL_BE00015_2006_G1P8">
			<date value="2006.0" direction="forwards" units="years"/>
		</taxon>
		<taxon id="Homosapiens_USA_2012_11_19_USA_VU1112194_2012_G12P8">
			<date value="2012.0" direction="forwards" units="years"/>
		</taxon>
		<taxon id="Homosapiens_USA_2013_01_15_USA_VU12139_2013_G12P8">
			<date value="2013.0" direction="forwards" units="years"/>
		</taxon>
		<taxon id="Homosapiens_USA_2013_01_17_USA_VU12138_2013_G12P8">
			<date value="2013.0" direction="forwards" units="years"/>
		</taxon>
		<taxon id="Homosapiens_SouthAfrica_2000_06_12_ZAF_MRCDPRU867_2000_G1P8">
			<date value="2000.0" direction="forwards" units="years"/>
		</taxon>
		<taxon id="Homosapiens_Australia_2010_10_27_AUS_CK20043_2010_G1P8">
			<date value="2010.0" direction="forwards" units="years"/>
		</taxon>
		<taxon id="Homosapiens_Nepal_2009_04_29_NPL_09N3294_2009_G12P6">
			<date value="2009.0" direction="forwards" units="years"/>
		</taxon>
		<taxon id="Homosapiens_SouthAfrica_2006_05_25_ZAF_MRCDPRU839_2006_G1P8">
			<date value="2006.0" direction="forwards" units="years"/>
		</taxon>
		<taxon id="Homosapiens_SouthAfrica_2007_05_08_ZAF_MRCDPRU1327_2007_G1P8">
			<date value="2007.0" direction="forwards" units="years"/>
		</taxon>
		<taxon id="Homosapiens_SouthAfrica_2007_09_09_ZAF_MRCDPRU1840_2007_G1P8">
			<date value="2007.0" direction="forwards" units="years"/>
		</taxon>
		<taxon id="Homosapiens_Ethiopia_2007_ETH_MRCDPRU1840_2007_G1P8">
			<date value="2007.0" direction="forwards" units="years"/>
		</taxon>
		<taxon id="Homosapiens_SouthAfrica_2006_05_24_ZAF_MRCDPRU840_2006_G1P8">
			<date value="2006.0" direction="forwards" units="years"/>
		</taxon>
		<taxon id="Homosapiens_SouthAfrica_2006_ZAF_MRCDPRU832_2006_G1P8">
			<date value="2006.0" direction="forwards" units="years"/>
		</taxon>
		<taxon id="Homosapiens_USA_2011_USA_CNMC20_2011_G1P8">
			<date value="2011.0" direction="forwards" units="years"/>
		</taxon>
		<taxon id="Homosapiens_USA_2013_02_01_USA_VU121399_2013_G12P8">
			<date value="2013.0" direction="forwards" units="years"/>
		</taxon>
		<taxon id="Homosapiens_USA_2013_03_22_USA_VU121338_2013_G12P8">
			<date value="2013.0" direction="forwards" units="years"/>
		</taxon>
		<taxon id="Homosapiens_USA_2013_01_20_USA_VU121389_2013_G12P8">
			<date value="2013.0" direction="forwards" units="years"/>
		</taxon>
		<taxon id="Homosapiens_USA_2013_02_26_USA_VU1213122_2013_G12P8">
			<date value="2013.0" direction="forwards" units="years"/>
		</taxon>
		<taxon id="Homosapiens_USA_2013_02_10_USA_VU1213107_2013_G12P8">
			<date value="2013.0" direction="forwards" units="years"/>
		</taxon>
		<taxon id="Homosapiens_USA_2013_03_04_USA_VU121333_2013_G12P8">
			<date value="2013.0" direction="forwards" units="years"/>
		</taxon>
		<taxon id="Homosapiens_USA_2013_01_28_USA_VU121318_2013_G12P8">
			<date value="2013.0" direction="forwards" units="years"/>
		</taxon>
		<taxon id="Homosapiens_USA_2013_02_19_USA_VU1213116_2013_G12P8">
			<date value="2013.0" direction="forwards" units="years"/>
		</taxon>
		<taxon id="Homosapiens_USA_2013_01_27_USA_VU121395_2013_G12P8">
			<date value="2013.0" direction="forwards" units="years"/>
		</taxon>
		<taxon id="Homosapiens_USA_2013_02_07_USA_VU1213103_2013_G12P8">
			<date value="2013.0" direction="forwards" units="years"/>
		</taxon>
		<taxon id="Homosapiens_SouthAfrica_2006_04_30_ZAF_MRCDPRU748_2006_G1P8">
			<date value="2006.0" direction="forwards" units="years"/>
		</taxon>
		<taxon id="Homosapiens_SouthAfrica_2006_05_16_ZAF_MRCDPRU803_2006_G1P8">
			<date value="2006.0" direction="forwards" units="years"/>
		</taxon>
		<taxon id="Homosapiens_USA_2007_USA2007719739_2007_G1P8">
			<date value="2007.0" direction="forwards" units="years"/>
		</taxon>
		<taxon id="Homosapiens_USA_2008_Vanderbilt_VU080939_2008_G12P8">
			<date value="2008.0" direction="forwards" units="years"/>
		</taxon>
		<taxon id="Homosapiens_Belgium_2005_03_12_BEL_BE00006_2005_G1P8">
			<date value="2005.0" direction="forwards" units="years"/>
		</taxon>
		<taxon id="Homosapiens_Canada_2007_CAN_RT01507_2007_G1P8">
			<date value="2007.0" direction="forwards" units="years"/>
		</taxon>
		<taxon id="Homosapiens_Thailand_2013_THA_SKT98_2013_G1P8">
			<date value="2013.0" direction="forwards" units="years"/>
		</taxon>
		<taxon id="Homosapiens_Australia_2007_11_27_AUS_CK00079_2007_G1P8">
			<date value="2007.0" direction="forwards" units="years"/>
		</taxon>
		<taxon id="Homosapiens_Canada_2007_CAN_RT01907_2007_G1P8">
			<date value="2007.0" direction="forwards" units="years"/>
		</taxon>
		<taxon id="Homosapiens_USA_2007_USA2007719907_2007_G1P8">
			<date value="2007.0" direction="forwards" units="years"/>
		</taxon>
		<taxon id="Homosapiens_USA_2007_USA2007719945_2007_G1P8">
			<date value="2007.0" direction="forwards" units="years"/>
		</taxon>
		<taxon id="Homosapiens_India_2013_RV1326">
			<date value="2013.0" direction="forwards" units="years"/>
		</taxon>
		<taxon id="Homosapiens_India_2013_RV1305">
			<date value="2013.0" direction="forwards" units="years"/>
		</taxon>
		<taxon id="Homosapiens_SouthAfrica_2011_04_11_ZAF_MRCDPRU83_2011_G1P8">
			<date value="2011.0" direction="forwards" units="years"/>
		</taxon>
		<taxon id="Homosapiens_Thailand_2011_CU957KK_11">
			<date value="2011.0" direction="forwards" units="years"/>
		</taxon>
		<taxon id="Homosapiens_Thailand_2010_CU875BK_10">
			<date value="2010.0" direction="forwards" units="years"/>
		</taxon>
		<taxon id="Homosapiens_Thailand_2011_CU956KK_11">
			<date value="2011.0" direction="forwards" units="years"/>
		</taxon>
		<taxon id="Homosapiens_Australia_2005_12_30_Victoria_CK00028_2005_G1P8">
			<date value="2005.0" direction="forwards" units="years"/>
		</taxon>
		<taxon id="Homosapiens_Australia_2005_12_17_Victoria_CK00027_2005_G1P8">
			<date value="2005.0" direction="forwards" units="years"/>
		</taxon>
		<taxon id="Homosapiens_Australia_2005_09_05_Victoria_CK00023_2005_G1P8">
			<date value="2005.0" direction="forwards" units="years"/>
		</taxon>
		<taxon id="Homosapiens_Belgium_2005_02_28_BEL_BE00004_2005_G1P8">
			<date value="2005.0" direction="forwards" units="years"/>
		</taxon>
		<taxon id="Homosapiens_Australia_2005_11_14_Victoria_CK00026_2005_G1P8">
			<date value="2005.0" direction="forwards" units="years"/>
		</taxon>
		<taxon id="Homosapiens_SouthAfrica_2009_ZAF_MRCDPRU2294_2009_G1P8">
			<date value="2009.0" direction="forwards" units="years"/>
		</taxon>
		<taxon id="Homosapiens_Swaziland_2010_09_15_SWZ_MRCDPRU5119_2010_G1P8">
			<date value="2010.0" direction="forwards" units="years"/>
		</taxon>
		<taxon id="Homosapiens_SouthAfrica_2009_09_16_ZAF_MRCDPRU1389_2009_G1P8">
			<date value="2009.0" direction="forwards" units="years"/>
		</taxon>
		<taxon id="Homosapiens_SouthAfrica_2009_08_07_ZAF_MRCDPRU1270_2009_G1P8">
			<date value="2009.0" direction="forwards" units="years"/>
		</taxon>
		<taxon id="Homosapiens_Belgium_2009_03_19_BEL_BE00045_2009_G1P8">
			<date value="2009.0" direction="forwards" units="years"/>
		</taxon>
		<taxon id="Homosapiens_Australia_2006_06_24_Victoria_CK00037_2006_G1P8">
			<date value="2006.0" direction="forwards" units="years"/>
		</taxon>
		<taxon id="Homosapiens_Canada_2008_CAN_RT12207_2008_G1P8">
			<date value="2008.0" direction="forwards" units="years"/>
		</taxon>
		<taxon id="Homosapiens_Australia_2009_01_25_AUS_CK00086_2009_G1P8">
			<date value="2009.0" direction="forwards" units="years"/>
		</taxon>
		<taxon id="Homosapiens_Australia_2011_11_12_AUS_CK00108_2011_G1P8">
			<date value="2011.0" direction="forwards" units="years"/>
		</taxon>
		<taxon id="Homosapiens_Australia_2011_12_07_AUS_CK00110_2011_G1P8">
			<date value="2011.0" direction="forwards" units="years"/>
		</taxon>
		<taxon id="Homosapiens_Belgium_2008_03_07_BEL_BE00031_2008_G1P8">
			<date value="2008.0" direction="forwards" units="years"/>
		</taxon>
		<taxon id="Homosapiens_USA_2007_USA_2007719720_2007_G1P8">
			<date value="2007.0" direction="forwards" units="years"/>
		</taxon>
		<taxon id="Homosapiens_USA_2007_USA2007744270_2007_G1P8">
			<date value="2007.0" direction="forwards" units="years"/>
		</taxon>
		<taxon id="Homosapiens_BurkinaFaso_2009_01_01_BFA_MRCDPRU2862_2009_G1P8">
			<date value="2009.0" direction="forwards" units="years"/>
		</taxon>
		<taxon id="Homosapiens_Zambia_2009_ZMB_MRCDPRU1648_2009_G1P8">
			<date value="2009.0" direction="forwards" units="years"/>
		</taxon>
		<taxon id="Homosapiens_Malawi_2008_01_04_MWI_0P5001_2008_G1P8">
			<date value="2008.0" direction="forwards" units="years"/>
		</taxon>
		<taxon id="Homosapiens_Cameroon_2009_CMR_MRCDPRU1417_2009_G9P8">
			<date value="2009.0" direction="forwards" units="years"/>
		</taxon>
		<taxon id="Homosapiens_Malawi_2012_04_16_MWI_BID14A_2012_G1P8">
			<date value="2012.0" direction="forwards" units="years"/>
		</taxon>
		<taxon id="Homosapiens_Malawi_2012_06_29_MWI_BID1CH_2012_G1P8">
			<date value="2012.0" direction="forwards" units="years"/>
		</taxon>
		<taxon id="Homosapiens_Malawi_2012_02_13_MWI_BID111_2012_G1P8">
			<date value="2012.0" direction="forwards" units="years"/>
		</taxon>
		<taxon id="Homosapiens_Malawi_2009_01_08_MWI_MW5184_2001_G1P8">
			<date value="2009.0" direction="forwards" units="years"/>
		</taxon>
		<taxon id="Homosapiens_China_2013_Hu_JS2013">
			<date value="2013.0" direction="forwards" units="years"/>
		</taxon>
		<taxon id="Homosapiens_Ethiopia_2010_09_22_ETH_MRCDPRU5002_2010_G12P8">
			<date value="2010.0" direction="forwards" units="years"/>
		</taxon>
		<taxon id="Homosapiens_Paraguay_2008_09_PRY_1638SR_2008_G1P8">
			<date value="2008.0" direction="forwards" units="years"/>
		</taxon>
		<taxon id="Homosapiens_Australia_2009_10_26_AUS_CK00094_2009_G1P8">
			<date value="2009.0" direction="forwards" units="years"/>
		</taxon>
		<taxon id="Homosapiens_Australia_2009_09_26_AUS_CK00091_2009_G1P8">
			<date value="2009.0" direction="forwards" units="years"/>
		</taxon>
		<taxon id="Homosapiens_Australia_2009_09_29_AUS_CK00092_2009_G1P8">
			<date value="2009.0" direction="forwards" units="years"/>
		</taxon>
		<taxon id="Homosapiens_Nepal_2009_06_07_NPL_09N3392_2009_G12P6">
			<date value="2009.0" direction="forwards" units="years"/>
		</taxon>
		<taxon id="Homosapiens_USA_2005_Vanderbilt_VU050674_2005_G12P8">
			<date value="2005.0" direction="forwards" units="years"/>
		</taxon>
		<taxon id="Homosapiens_USA_2005_Vanderbilt_VU050672_2005_G12P8">
			<date value="2005.0" direction="forwards" units="years"/>
		</taxon>
		<taxon id="Homosapiens_Gambia_2010_GMB_MRCDPRU3176_2010_G1P8">
			<date value="2010.0" direction="forwards" units="years"/>
		</taxon>
		<taxon id="Homosapiens_USA_1991_USA_DC5685_1991_G1P8">
			<date value="1991.0" direction="forwards" units="years"/>
		</taxon>
		<taxon id="Homosapiens_Malawi_2002_02_28_MWI_MW2825_2002_G1P8">
			<date value="2002.0" direction="forwards" units="years"/>
		</taxon>
		<taxon id="Homosapiens_Malawi_2002_12_08_MWI_MW2954_2002_G1P8">
			<date value="2002.0" direction="forwards" units="years"/>
		</taxon>
		<taxon id="Homosapiens_Malawi_1998_03_05_MWI_MW1337_1998_G1P8">
			<date value="1998.0" direction="forwards" units="years"/>
		</taxon>
		<taxon id="Homosapiens_Malawi_1999_07_19_MWI_MW2009_1999_G1P8">
			<date value="1999.0" direction="forwards" units="years"/>
		</taxon>
		<taxon id="Homosapiens_Malawi_2004_01_24_MWI_MW21057_2004_G1P8">
			<date value="2004.0" direction="forwards" units="years"/>
		</taxon>
		<taxon id="Homosapiens_Malawi_2004_03_01_MWI_MW21070_2004_G1P8">
			<date value="2004.0" direction="forwards" units="years"/>
		</taxon>
		<taxon id="Homosapiens_Malawi_2000_08_29_MWI_MW2519_2000_G1P8">
			<date value="2000.0" direction="forwards" units="years"/>
		</taxon>
		<taxon id="Homosapiens_Malawi_2000_11_24_MWI_OP2334_2000_G1P8">
			<date value="2000.0" direction="forwards" units="years"/>
		</taxon>
		<taxon id="Homosapiens_Malawi_2004_06_16_MWI_MW21117_2004_G1P8">
			<date value="2004.0" direction="forwards" units="years"/>
		</taxon>
		<taxon id="Homosapiens_Malawi_2005_03_08_MWI_MW21253_2005_G1P8">
			<date value="2005.0" direction="forwards" units="years"/>
		</taxon>
		<taxon id="Homosapiens_Malawi_2003_05_07_MWI_OP2612_2002_G1P8">
			<date value="2003.0" direction="forwards" units="years"/>
		</taxon>
		<taxon id="Homosapiens_Malawi_2003_09_05_MWI_MW21026_2003_G1P8">
			<date value="2003.0" direction="forwards" units="years"/>
		</taxon>
		<taxon id="Homosapiens_Malawi_2000_01_23_MWI_MW2620_2001_G1P8">
			<date value="2000.0" direction="forwards" units="years"/>
		</taxon>
		<taxon id="Homosapiens_Argentina_1998_ARG_Men1741_1998_G4P8">
			<date value="1998.0" direction="forwards" units="years"/>
		</taxon>
		<taxon id="Homosapiens_Malawi_2000_08_28_MWI_MW2468_2000_G1P8">
			<date value="2000.0" direction="forwards" units="years"/>
		</taxon>
		<taxon id="Homosapiens_SouthAfrica_2010_07_30_ZAF_MRCDPRU1554_2010_G12P8">
			<date value="2010.0" direction="forwards" units="years"/>
		</taxon>
		<taxon id="Homosapiens_China_2012_Hu_JS2012">
			<date value="2012.0" direction="forwards" units="years"/>
		</taxon>
		<taxon id="Homosapiens_China_2011_Hu_JS2011">
			<date value="2011.0" direction="forwards" units="years"/>
		</taxon>
		<taxon id="Homosapiens_China_2015_12_07_CHN_km15094_G9P8">
			<date value="2015.0" direction="forwards" units="years"/>
		</taxon>
		<taxon id="Homosapiens_China_2015_12_23_CHN_km15105_G9P8">
			<date value="2015.0" direction="forwards" units="years"/>
		</taxon>
		<taxon id="Homosapiens_China_2015_11_26_CHN_km15066_G9P8">
			<date value="2015.0" direction="forwards" units="years"/>
		</taxon>
		<taxon id="Homosapiens_Japan_2016_JPN_CH1023_2016_G9P8">
			<date value="2016.0" direction="forwards" units="years"/>
		</taxon>
		<taxon id="Homosapiens_Japan_2016_JPN_MI1128_2016_G9P8">
			<date value="2016.0" direction="forwards" units="years"/>
		</taxon>
		<taxon id="Homosapiens_Japan_2016_JPN_IS1080_2016_G9P8">
			<date value="2016.0" direction="forwards" units="years"/>
		</taxon>
		<taxon id="Homosapiens_USA_2011_USA_CNMC23_2011_G1P8">
			<date value="2011.0" direction="forwards" units="years"/>
		</taxon>
		<taxon id="Homosapiens_China_2014_Hu_JS2014">
			<date value="2014.0" direction="forwards" units="years"/>
		</taxon>
		<taxon id="Homosapiens_China_2015_Hu_JS2015">
			<date value="2015.0" direction="forwards" units="years"/>
		</taxon>
		<taxon id="Homosapiens_USA_2011_USA_CNMC126_2011_G1P8">
			<date value="2011.0" direction="forwards" units="years"/>
		</taxon>
		<taxon id="Homosapiens_China_2012_01_11_CHN_Z1602_2012_G3P8">
			<date value="2012.0" direction="forwards" units="years"/>
		</taxon>
		<taxon id="Homosapiens_USA_2011_USA_CNMC30_2011_G1P8">
			<date value="2011.0" direction="forwards" units="years"/>
		</taxon>
		<taxon id="Homosapiens_USA_2011_USA_CNMC125_2011_G1P8">
			<date value="2011.0" direction="forwards" units="years"/>
		</taxon>
		<taxon id="Homosapiens_USA_2011_USA_CNMC9_2011_G1P8">
			<date value="2011.0" direction="forwards" units="years"/>
		</taxon>
		<taxon id="Homosapiens_USA_2011_USA_CNMC112_2011_G1P8">
			<date value="2011.0" direction="forwards" units="years"/>
		</taxon>
		<taxon id="Homosapiens_USA_2011_USA_CNMC117_2011_G1P8">
			<date value="2011.0" direction="forwards" units="years"/>
		</taxon>
		<taxon id="Homosapiens_USA_2011_USA_CNMC3_2011_G1P8">
			<date value="2011.0" direction="forwards" units="years"/>
		</taxon>
		<taxon id="Homosapiens_Australia_2010_05_12_AUS_CK00095_2010_G1P8">
			<date value="2010.0" direction="forwards" units="years"/>
		</taxon>
		<taxon id="Homosapiens_China_2015_12_18_CHN_km15100_G9P8">
			<date value="2015.0" direction="forwards" units="years"/>
		</taxon>
		<taxon id="Homosapiens_China_2016_01_28_CHN_km15118_G9P8">
			<date value="2016.0" direction="forwards" units="years"/>
		</taxon>
		<taxon id="Homosapiens_China_2015_12_08_CHN_km15095_G9P8">
			<date value="2015.0" direction="forwards" units="years"/>
		</taxon>
		<taxon id="Homosapiens_SouthAfrica_2005_ZAF_MRCDPRU2114_2005_G1P8">
			<date value="2005.0" direction="forwards" units="years"/>
		</taxon>
		<taxon id="Homosapiens_China_2015_12_07_CHN_km15093_G9P8">
			<date value="2015.0" direction="forwards" units="years"/>
		</taxon>
		<taxon id="Homosapiens_China_2013_03_02_CHN_L1621_2013_G3P8">
			<date value="2013.0" direction="forwards" units="years"/>
		</taxon>
		<taxon id="Homosapiens_USA_2013_02_04_USA_VU1213101_2013_G9P8">
			<date value="2013.0" direction="forwards" units="years"/>
		</taxon>
		<taxon id="Homosapiens_China_2012_09_CHN_E3239_2012_G3P8">
			<date value="2012.0" direction="forwards" units="years"/>
		</taxon>
		<taxon id="Homosapiens_China_2016_Hu_JS2016">
			<date value="2016.0" direction="forwards" units="years"/>
		</taxon>
		<taxon id="Homosapiens_Togo_2010_07_TGO_MRCDPRU5123_2010_G9P8">
			<date value="2010.0" direction="forwards" units="years"/>
		</taxon>
		<taxon id="Homosapiens_China_2011_11_CHN_E2835_2011_G3P8">
			<date value="2011.0" direction="forwards" units="years"/>
		</taxon>
		<taxon id="Homosapiens_Zimbabwe_2012_ZWE_MRCDPRU1102_2012_G9P8">
			<date value="2012.0" direction="forwards" units="years"/>
		</taxon>
		<taxon id="Homosapiens_China_2010_Hu_JS2010">
			<date value="2010.0" direction="forwards" units="years"/>
		</taxon>
		<taxon id="Homosapiens_Canada_2008_CAN_RT09807_2008_G1P8">
			<date value="2008.0" direction="forwards" units="years"/>
		</taxon>
		<taxon id="Homosapiens_SouthAfrica_2007_10_18_ZAF_MRCDPRU1911_2007_G12P6">
			<date value="2007.0" direction="forwards" units="years"/>
		</taxon>
		<taxon id="Homosapiens_Nepal_2005_11_14_NPL_5N0014_2005_G12P6">
			<date value="2005.0" direction="forwards" units="years"/>
		</taxon>
		<taxon id="Homosapiens_Nepal_2006_03_19_NPL_06N0359_2006_G12P6">
			<date value="2006.0" direction="forwards" units="years"/>
		</taxon>
		<taxon id="Homosapiens_USA_2008_USA2008747322_2008_G3P8">
			<date value="2008.0" direction="forwards" units="years"/>
		</taxon>
		<taxon id="Homosapiens_SouthAfrica_2009_ZAF_3133WC_2009_G12P4">
			<date value="2009.0" direction="forwards" units="years"/>
		</taxon>
		<taxon id="Homosapiens_SouthAfrica_2009_ZAF_3176WC_2009_G12P6">
			<date value="2009.0" direction="forwards" units="years"/>
		</taxon>
		<taxon id="Homosapiens_Bangladesh_2000_02_14_BGD_RV161_2000_G12P6">
			<date value="2000.0" direction="forwards" units="years"/>
		</taxon>
		<taxon id="Homosapiens_SouthAfrica_2004_08_17_ZAF_MRCDPRU1370_2004_G12P6">
			<date value="2004.0" direction="forwards" units="years"/>
		</taxon>
		<taxon id="Homosapiens_Nepal_2006_04_03_NPL_06N0397_2006_G12P6">
			<date value="2006.0" direction="forwards" units="years"/>
		</taxon>
		<taxon id="Homosapiens_Nepal_2005_12_16_NPL_5N0109_2005_G12P6">
			<date value="2005.0" direction="forwards" units="years"/>
		</taxon>
		<taxon id="Homosapiens_China_2011_10_22_CHN_Z1557_2011_G3P8">
			<date value="2011.0" direction="forwards" units="years"/>
		</taxon>
		<taxon id="Homosapiens_Canada_2008_CAN_RT19307_2008_G1P8">
			<date value="2008.0" direction="forwards" units="years"/>
		</taxon>
		<taxon id="Homosapiens_Canada_2007_CAN_RT00507_2007_G1P8">
			<date value="2007.0" direction="forwards" units="years"/>
		</taxon>
		<taxon id="Homosapiens_Australia_2006_08_02_Victoria_CK00029_2006_G1P8">
			<date value="2006.0" direction="forwards" units="years"/>
		</taxon>
		<taxon id="Homosapiens_Canada_2008_CAN_RT11807_2008_G1P8">
			<date value="2008.0" direction="forwards" units="years"/>
		</taxon>
		<taxon id="Homosapiens_Canada_2008_CAN_RT13407_2008_G1P8">
			<date value="2008.0" direction="forwards" units="years"/>
		</taxon>
		<taxon id="Homosapiens_Canada_2009_CAN_RT02009_2009_G3P8">
			<date value="2009.0" direction="forwards" units="years"/>
		</taxon>
		<taxon id="Homosapiens_Canada_2009_CAN_RT01909_2009_G3P8">
			<date value="2009.0" direction="forwards" units="years"/>
		</taxon>
		<taxon id="Homosapiens_Canada_2009_CAN_RT03109_2009_G3P8">
			<date value="2009.0" direction="forwards" units="years"/>
		</taxon>
		<taxon id="Homosapiens_Canada_2009_CAN_RT01709_2009_G3P8">
			<date value="2009.0" direction="forwards" units="years"/>
		</taxon>
		<taxon id="Homosapiens_Canada_2009_CAN_RT02509_2009_G3P8">
			<date value="2009.0" direction="forwards" units="years"/>
		</taxon>
		<taxon id="Homosapiens_Canada_2009_CAN_RT06309_2009_G1P8">
			<date value="2009.0" direction="forwards" units="years"/>
		</taxon>
		<taxon id="Homosapiens_Swaziland_2010_08_10_SWZ_MRCDPRU4550_2010_G1P8">
			<date value="2010.0" direction="forwards" units="years"/>
		</taxon>
		<taxon id="Homosapiens_SouthAfrica_2009_ZAF_MRCDPRU1191_2009_G12P8">
			<date value="2009.0" direction="forwards" units="years"/>
		</taxon>
		<taxon id="Homosapiens_SouthAfrica_2009_06_19_ZAF_MRCDPRU2325_2009_G1P8">
			<date value="2009.0" direction="forwards" units="years"/>
		</taxon>
		<taxon id="Homosapiens_SouthAfrica_2009_06_09_ZAF_MRCDPRU2306_2009_G1P8">
			<date value="2009.0" direction="forwards" units="years"/>
		</taxon>
		<taxon id="Homosapiens_SouthAfrica_2009_06_22_ZAF_MRCDPRU2330_2009_G1P8">
			<date value="2009.0" direction="forwards" units="years"/>
		</taxon>
		<taxon id="Homosapiens_SouthAfrica_2007_05_13_ZAF_MRCDPRU1350_2007_G1P8">
			<date value="2007.0" direction="forwards" units="years"/>
		</taxon>
		<taxon id="Homosapiens_SouthAfrica_2007_05_16_ZAF_MRCDPRU1370_2007_G1P8">
			<date value="2007.0" direction="forwards" units="years"/>
		</taxon>
		<taxon id="Homosapiens_SouthAfrica_2008_ZAF_MRCDPRU2429_2008_G1P8">
			<date value="2008.0" direction="forwards" units="years"/>
		</taxon>
		<taxon id="Homosapiens_SouthAfrica_2008_ZAF_MRCDPRU1052_2008_G1P8">
			<date value="2008.0" direction="forwards" units="years"/>
		</taxon>
		<taxon id="Homosapiens_SouthAfrica_2008_ZAF_MRCDPRU1039_2008_G1P8">
			<date value="2008.0" direction="forwards" units="years"/>
		</taxon>
		<taxon id="Homosapiens_SouthAfrica_2008_ZAF_MRCDPRU2125_2008_G1P8">
			<date value="2008.0" direction="forwards" units="years"/>
		</taxon>
		<taxon id="Homosapiens_Zimbabwe_2009_ZWE_MRCDPRU1794_2009_G12P6">
			<date value="2009.0" direction="forwards" units="years"/>
		</taxon>
		<taxon id="Homosapiens_Belgium_2008_03_20_BEL_BE00040_2008_G1P8">
			<date value="2008.0" direction="forwards" units="years"/>
		</taxon>
		<taxon id="Homosapiens_SouthAfrica_2008_08_26_ZAF_MRCDPRU2489_2008_G1P8">
			<date value="2008.0" direction="forwards" units="years"/>
		</taxon>
		<taxon id="Homosapiens_Belgium_2006_02_13_BEL_BE00017_2006_G1P8">
			<date value="2006.0" direction="forwards" units="years"/>
		</taxon>
		<taxon id="Homosapiens_Belgium_2008_03_03_BEL_BE00034_2008_G1P8">
			<date value="2008.0" direction="forwards" units="years"/>
		</taxon>
		<taxon id="Homosapiens_Australia_2008_01_16_AUS_CK00083_2008_G1P8">
			<date value="2008.0" direction="forwards" units="years"/>
		</taxon>
		<taxon id="Homosapiens_Canada_2008_CAN_RT09507_2008_G1P8">
			<date value="2008.0" direction="forwards" units="years"/>
		</taxon>
		<taxon id="Homosapiens_Canada_2007_CAN_RT09207_2007_G1P8">
			<date value="2007.0" direction="forwards" units="years"/>
		</taxon>
		<taxon id="Homosapiens_Zimbabwe_2009_ZWE_MRCDPRU1841_2009_G9P8">
			<date value="2009.0" direction="forwards" units="years"/>
		</taxon>
		<taxon id="Homosapiens_Zimbabwe_2010_ZWE_MRCDPRU3367_2010_9P8">
			<date value="2010.0" direction="forwards" units="years"/>
		</taxon>
		<taxon id="Homosapiens_Zimbabwe_2011_ZWE_MRCDPRU1855_2011_G9P8">
			<date value="2011.0" direction="forwards" units="years"/>
		</taxon>
		<taxon id="Homosapiens_SouthAfrica_2010_MRCDPRU4677">
			<date value="2010.0" direction="forwards" units="years"/>
		</taxon>
		<taxon id="Homosapiens_Zimbabwe_2009_ZWE_MRCDPRU1708_2009_G9P8">
			<date value="2009.0" direction="forwards" units="years"/>
		</taxon>
		<taxon id="Homosapiens_Zimbabwe_2008_07_07_ZWE_MRCDPRU1734_2008_G9P8">
			<date value="2008.0" direction="forwards" units="years"/>
		</taxon>
		<taxon id="Homosapiens_Zimbabwe_2009_MRCDPRU1723">
			<date value="2009.0" direction="forwards" units="years"/>
		</taxon>
		<taxon id="Homosapiens_Togo_2010_12_TGO_MRCDPRU5171_2010_G12P8">
			<date value="2010.0" direction="forwards" units="years"/>
		</taxon>
		<taxon id="Homosapiens_Cameroon_2009_CMR_MRCDPRU1480_2009_G1P6">
			<date value="2009.0" direction="forwards" units="years"/>
		</taxon>
		<taxon id="Homosapiens_Senegal_2009_02_19_SEN_MRCDPRU2136_2009_G1P6">
			<date value="2009.0" direction="forwards" units="years"/>
		</taxon>
		<taxon id="Homosapiens_Canada_2009_CAN_RT08209_2009_G1P8">
			<date value="2009.0" direction="forwards" units="years"/>
		</taxon>
		<taxon id="Homosapiens_Togo_2010_10_TGO_MRCDPRU5153_2010_G1P8">
			<date value="2010.0" direction="forwards" units="years"/>
		</taxon>
		<taxon id="Homosapiens_India_2003_IND_VR10250_2003_G1P8">
			<date value="2003.0" direction="forwards" units="years"/>
		</taxon>
		<taxon id="Homosapiens_India_2003_IND_VR10040_2003_G1P8">
			<date value="2003.0" direction="forwards" units="years"/>
		</taxon>
		<taxon id="Homosapiens_India_2003_IND_VR10431_2003_G1P8">
			<date value="2003.0" direction="forwards" units="years"/>
		</taxon>
		<taxon id="Homosapiens_India_2003_IND_VR11281_2003_G1P8">
			<date value="2003.0" direction="forwards" units="years"/>
		</taxon>
		<taxon id="Homosapiens_SouthAfrica_2005_ZAF_MRCDPRU822_2005_G1P8">
			<date value="2005.0" direction="forwards" units="years"/>
		</taxon>
		<taxon id="Homosapiens_Togo_2010_09_TGO_MRCDPRU5144_2010_G12P8">
			<date value="2010.0" direction="forwards" units="years"/>
		</taxon>
		<taxon id="Homosapiens_USA_2011_USA_CNMC106_2011_G12P8">
			<date value="2011.0" direction="forwards" units="years"/>
		</taxon>
		<taxon id="Homosapiens_USA_2011_USA_CNMC11_2011_G12P8">
			<date value="2011.0" direction="forwards" units="years"/>
		</taxon>
		<taxon id="Homosapiens_USA_2011_USA_CNMC21_2011_G12P8">
			<date value="2011.0" direction="forwards" units="years"/>
		</taxon>
		<taxon id="Homosapiens_USA_2011_USA_CNMC27_2011_G12P8">
			<date value="2011.0" direction="forwards" units="years"/>
		</taxon>
		<taxon id="Homosapiens_USA_2011_USA_CNMC24_2011_G12P8">
			<date value="2011.0" direction="forwards" units="years"/>
		</taxon>
		<taxon id="Homosapiens_USA_2011_USA_CNMC28_2011_G12P8">
			<date value="2011.0" direction="forwards" units="years"/>
		</taxon>
		<taxon id="Homosapiens_USA_2011_USA_CNMC7_2011_G12P8">
			<date value="2011.0" direction="forwards" units="years"/>
		</taxon>
		<taxon id="Homosapiens_USA_2011_USA_CNMC115_2011_G12P8">
			<date value="2011.0" direction="forwards" units="years"/>
		</taxon>
		<taxon id="Homosapiens_USA_2011_USA_CNMC26_2011_G12P8">
			<date value="2011.0" direction="forwards" units="years"/>
		</taxon>
		<taxon id="Homosapiens_USA_2011_USA_CNMC101_2011_G12P8">
			<date value="2011.0" direction="forwards" units="years"/>
		</taxon>
		<taxon id="Homosapiens_USA_2011_USA_CNMC29_2011_G12P8">
			<date value="2011.0" direction="forwards" units="years"/>
		</taxon>
		<taxon id="Homosapiens_USA_2011_USA_CNMC121_2011_G12P8">
			<date value="2011.0" direction="forwards" units="years"/>
		</taxon>
		<taxon id="Homosapiens_USA_2011_USA_CNMC116_2011_G12P8">
			<date value="2011.0" direction="forwards" units="years"/>
		</taxon>
		<taxon id="Homosapiens_USA_2011_USA_CNMC113_2011_G12P8">
			<date value="2011.0" direction="forwards" units="years"/>
		</taxon>
		<taxon id="Homosapiens_USA_2011_USA_CNMC8_2011_G12P8">
			<date value="2011.0" direction="forwards" units="years"/>
		</taxon>
		<taxon id="Homosapiens_Canada_2007_CAN_RT03207_2007_G1P8">
			<date value="2007.0" direction="forwards" units="years"/>
		</taxon>
		<taxon id="Homosapiens_SouthAfrica_2005_09_25_ZAF_MRCDPRU2132_2005_G1P8">
			<date value="2005.0" direction="forwards" units="years"/>
		</taxon>
		<taxon id="Homosapiens_SouthAfrica_2009_ZAF_MRCDPRU1923_2009_G1P8">
			<date value="2009.0" direction="forwards" units="years"/>
		</taxon>
		<taxon id="Homosapiens_Thailand_2009_CU616TK_09">
			<date value="2009.0" direction="forwards" units="years"/>
		</taxon>
		<taxon id="Homosapiens_Thailand_2009_CU615TK_09">
			<date value="2009.0" direction="forwards" units="years"/>
		</taxon>
		<taxon id="Homosapiens_Australia_2004_07_22_Victoria_CK00006_2004_G1P8">
			<date value="2004.0" direction="forwards" units="years"/>
		</taxon>
		<taxon id="Homosapiens_SouthAfrica_2007_ZAF_MRCDPRU1381_2007_G1P8">
			<date value="2007.0" direction="forwards" units="years"/>
		</taxon>
		<taxon id="Homosapiens_USA_2007_USA2007719825_2007_G1P8">
			<date value="2007.0" direction="forwards" units="years"/>
		</taxon>
		<taxon id="Homosapiens_Belgium_2008_03_20_BEL_BE00035_2008_G1P8">
			<date value="2008.0" direction="forwards" units="years"/>
		</taxon>
		<taxon id="Homosapiens_Paraguay_2005_07_PRY_1041SR_2005_G9P8">
			<date value="2005.0" direction="forwards" units="years"/>
		</taxon>
		<taxon id="Homosapiens_Paraguay_2009_08_PRY_1720SR_2009_G9P8">
			<date value="2009.0" direction="forwards" units="years"/>
		</taxon>
		<taxon id="Homosapiens_Paraguay_2009_07_PRY_1705SR_2009_G9P8">
			<date value="2009.0" direction="forwards" units="years"/>
		</taxon>
		<taxon id="Homosapiens_Paraguay_2006_09_PRY_1441SR_2006_G9P8">
			<date value="2006.0" direction="forwards" units="years"/>
		</taxon>
		<taxon id="Homosapiens_Paraguay_2006_08_PRY_1393SR_2006_G9P8">
			<date value="2006.0" direction="forwards" units="years"/>
		</taxon>
		<taxon id="Homosapiens_Paraguay_2008_07_PRY_1550SR_2008_G9P8">
			<date value="2008.0" direction="forwards" units="years"/>
		</taxon>
		<taxon id="Homosapiens_Paraguay_2007_09_PRY_1541SR_2007_G9P8">
			<date value="2007.0" direction="forwards" units="years"/>
		</taxon>
		<taxon id="Homosapiens_Belgium_2001_03_25_Bel_BE00073_2001_G1P8">
			<date value="2001.0" direction="forwards" units="years"/>
		</taxon>
		<taxon id="Homosapiens_Paraguay_2004_08_PRY_521SR_2004_G9P8">
			<date value="2004.0" direction="forwards" units="years"/>
		</taxon>
		<taxon id="Homosapiens_Paraguay_2004_07_PRY_498SR_2004_G9P8">
			<date value="2004.0" direction="forwards" units="years"/>
		</taxon>
		<taxon id="Homosapiens_USA_1980_Bethesda_DC1359_1980_G4P8">
			<date value="1980.0" direction="forwards" units="years"/>
		</taxon>
		<taxon id="Homosapiens_USA_1980_Bethesda_DC1285_1980_G4P8">
			<date value="1980.0" direction="forwards" units="years"/>
		</taxon>
		<taxon id="Homosapiens_USA_1980_Bethesda_DC4613_1980_G4P8">
			<date value="1980.0" direction="forwards" units="years"/>
		</taxon>
		<taxon id="Homosapiens_USA_1978_USA_DC1164_1978_G1P8">
			<date value="1978.0" direction="forwards" units="years"/>
		</taxon>
		<taxon id="Homosapiens_USA_1978_USA_DC1179_1978_G1P8">
			<date value="1978.0" direction="forwards" units="years"/>
		</taxon>
		<taxon id="Homosapiens_USA_1977_USA_DC1083_1977_G1P8">
			<date value="1977.0" direction="forwards" units="years"/>
		</taxon>
		<taxon id="Homosapiens_China_2006_02_27_CHN_R946_2006_G3P6">
			<date value="2006.0" direction="forwards" units="years"/>
		</taxon>
		<taxon id="Susscrofa_China_2008_China_NMTL_2008_G9P23">
			<date value="2008.0" direction="forwards" units="years"/>
		</taxon>
		<taxon id="Homosapiens_China_2013_03_CHN_R1954_2013_G4P6">
			<date value="2013.0" direction="forwards" units="years"/>
		</taxon>
		<taxon id="Homosapiens_China_2000_LL3354">
			<date value="2000.0" direction="forwards" units="years"/>
		</taxon>
		<taxon id="Homosapiens_Thailand_2008_CU331NR_08">
			<date value="2008.0" direction="forwards" units="years"/>
		</taxon>
		<taxon id="Homosapiens_Thailand_2009_CU460KK_09">
			<date value="2009.0" direction="forwards" units="years"/>
		</taxon>
		<taxon id="Homosapiens_Zambia_2008_10_19_ZMB_MRCDPRU1680_2008_G12P6">
			<date value="2008.0" direction="forwards" units="years"/>
		</taxon>
		<taxon id="Homosapiens_Zambia_2009_11_20_ZMB_MRCDPRU3506_2009_G12P6">
			<date value="2009.0" direction="forwards" units="years"/>
		</taxon>
		<taxon id="Homosapiens_Zambia_2009_11_21_ZMB_MRCDPRU3507_2009_G12P6">
			<date value="2009.0" direction="forwards" units="years"/>
		</taxon>
		<taxon id="Homosapiens_Zambia_2009_07_20_ZMB_MRCDPRU3488_2009_G12P6">
			<date value="2009.0" direction="forwards" units="years"/>
		</taxon>
		<taxon id="Homosapiens_Zambia_2009_09_08_ZMB_MRCDPRU3491_2009_G12P6">
			<date value="2009.0" direction="forwards" units="years"/>
		</taxon>
		<taxon id="Homosapiens_Uganda_2013_01_15_UGA_MUL13183_2013_G12P6">
			<date value="2013.0" direction="forwards" units="years"/>
		</taxon>
		<taxon id="Homosapiens_Togo_2008_12_23_TGO_MRCDPRU1689_2008_G12P6">
			<date value="2008.0" direction="forwards" units="years"/>
		</taxon>
		<taxon id="Homosapiens_DemocraticRepublicoftheCongo_2008_10_29_COD_KisB521_2008_G12P6">
			<date value="2008.0" direction="forwards" units="years"/>
		</taxon>
		<taxon id="Homosapiens_Uganda_2011_UGA_MRCDPRU4616_2011_G12P6">
			<date value="2011.0" direction="forwards" units="years"/>
		</taxon>
		<taxon id="Homosapiens_Uganda_2010_UGA_MRCDPRU3713_2010_G12P6">
			<date value="2010.0" direction="forwards" units="years"/>
		</taxon>
		<taxon id="Homosapiens_DemocraticRepublicoftheCongo_2009_01_28_COD_KisB504_2009_G1P6">
			<date value="2009.0" direction="forwards" units="years"/>
		</taxon>
		<taxon id="Homosapiens_Nicaragua_2010_NCA_OL_2010_G4P6">
			<date value="2010.0" direction="forwards" units="years"/>
		</taxon>
		<taxon id="Ailuropodamelanoleuca_China_2009_GiantpandaCH1">
			<date value="2009.0" direction="forwards" units="years"/>
		</taxon>
		<taxon id="Susscrofa_Japan_2014_01_08_JPN_BU2_2014_G5P7">
			<date value="2014.0" direction="forwards" units="years"/>
		</taxon>
		<taxon id="Bostaurus_SouthKorea_2004_KJ561">
			<date value="2004.0" direction="forwards" units="years"/>
		</taxon>
		<taxon id="Bostaurus_SouthKorea_2004_K5">
			<date value="2004.0" direction="forwards" units="years"/>
		</taxon>
		<taxon id="Homosapiens_Japan_2011_11_Ryukyu1120">
			<date value="2011.0" direction="forwards" units="years"/>
		</taxon>
		<taxon id="Susscrofa_SouthKorea_2006_PRG942">
			<date value="2006.0" direction="forwards" units="years"/>
		</taxon>
		<taxon id="Susscrofa_SouthKorea_2006_PRG921">
			<date value="2006.0" direction="forwards" units="years"/>
		</taxon>
		<taxon id="Susscrofa_SouthKorea_2006_PRG9121">
			<date value="2006.0" direction="forwards" units="years"/>
		</taxon>
		<taxon id="Susscrofa_SouthKorea_2006_PRG9235">
			<date value="2006.0" direction="forwards" units="years"/>
		</taxon>
		<taxon id="Homosapiens_Belgium_2000_BEL_B4106_2000_G3P14">
			<date value="2000.0" direction="forwards" units="years"/>
		</taxon>
		<taxon id="Homosapiens_Belgium_2012_BEL_BE5028_2012_G3P14">
			<date value="2012.0" direction="forwards" units="years"/>
		</taxon>
		<taxon id="Equuscaballus_Argentina_2006_11_21_ARG_E403_2006_G14P12">
			<date value="2006.0" direction="forwards" units="years"/>
		</taxon>
		<taxon id="Equuscaballus_Argentina_2008_12_17_ARG_E4040_2008_G14P12">
			<date value="2008.0" direction="forwards" units="years"/>
		</taxon>
		<taxon id="Equuscaballus_Argentina_1993_ARG_E30_1993_G3P12">
			<date value="1993.0" direction="forwards" units="years"/>
		</taxon>
		<taxon id="Lamaguanicoe_Argentina_1998_11Guanat_ARG_Rio_Negro_1998_G8P1">
			<date value="1998.0" direction="forwards" units="years"/>
		</taxon>
		<taxon id="Bostaurus_Argentina_1998_ARG_B383_1998_G15P11">
			<date value="1998.0" direction="forwards" units="years"/>
		</taxon>
		<taxon id="Lamaguanicoe_Argentina_1999_01Guanat_ARG_Chubut_1999_G8P14">
			<date value="1999.0" direction="forwards" units="years"/>
		</taxon>
		<taxon id="Equuscaballus_Ireland_2003_IRL_03V04954_2003_G3P12">
			<date value="2003.0" direction="forwards" units="years"/>
		</taxon>
		<taxon id="Homosapiens_Uganda_2008_06_18_UGA_MRCDPRU1922_2008_G8P4">
			<date value="2008.0" direction="forwards" units="years"/>
		</taxon>
		<taxon id="Homosapiens_Australia_2012_07_25_AUS_RCH272_2012_G3P14">
			<date value="2012.0" direction="forwards" units="years"/>
		</taxon>
		<taxon id="Homosapiens_Indonesia_2016_IDN_SOEP075_2016_G3P8">
			<date value="2016.0" direction="forwards" units="years"/>
		</taxon>
		<taxon id="Homosapiens_Indonesia_2015_IDN_SOEP033_2015_G3P8">
			<date value="2015.0" direction="forwards" units="years"/>
		</taxon>
		<taxon id="Homosapiens_Tunisia_2008_TUN_17237_2008_G6P9">
			<date value="2008.0" direction="forwards" units="years"/>
		</taxon>
		<taxon id="Feliscatus_Italy_2005_ITA_BA222_2005_G3P9">
			<date value="2005.0" direction="forwards" units="years"/>
		</taxon>
		<taxon id="Homosapiens_Germany_2009_01_GER1H09">
			<date value="2009.0" direction="forwards" units="years"/>
		</taxon>
		<taxon id="Homosapiens_Canada_2007_CAN_RT03607_2007_G2P4">
			<date value="2007.0" direction="forwards" units="years"/>
		</taxon>
		<taxon id="Homosapiens_Australia_2010_10_24_AUS_CK20056_2010_G2P4">
			<date value="2010.0" direction="forwards" units="years"/>
		</taxon>
		<taxon id="Homosapiens_Australia_2010_09_26_AUS_CK20052_2010_G2P4">
			<date value="2010.0" direction="forwards" units="years"/>
		</taxon>
		<taxon id="Homosapiens_Australia_2010_11_27_AUS_CK20050_2010_G2P4">
			<date value="2010.0" direction="forwards" units="years"/>
		</taxon>
		<taxon id="Homosapiens_Australia_2010_05_19_AUS_CK20049_2010_G2P4">
			<date value="2010.0" direction="forwards" units="years"/>
		</taxon>
		<taxon id="Homosapiens_Malawi_2012_04_03_MWI_BID1AW_2012_G2P6">
			<date value="2012.0" direction="forwards" units="years"/>
		</taxon>
		<taxon id="Homosapiens_Malawi_2012_06_11_MWI_BID1BI_2012_G2P4">
			<date value="2012.0" direction="forwards" units="years"/>
		</taxon>
		<taxon id="Homosapiens_Malawi_2012_06_06_MWI_BID15I_2012_G2P6">
			<date value="2012.0" direction="forwards" units="years"/>
		</taxon>
		<taxon id="Homosapiens_SouthAfrica_2005_ZAF_MRCDPRU128005_2005_G2P8">
			<date value="2005.0" direction="forwards" units="years"/>
		</taxon>
		<taxon id="Homosapiens_SouthAfrica_2009_05_18_ZAF_MRCDPRU1061_2009_G2P4">
			<date value="2009.0" direction="forwards" units="years"/>
		</taxon>
		<taxon id="Homosapiens_Japan_2016_JPN_K316_2016_G2P4">
			<date value="2016.0" direction="forwards" units="years"/>
		</taxon>
		<taxon id="Homosapiens_Japan_2016_JPN_K2116_2016_G2P4">
			<date value="2016.0" direction="forwards" units="years"/>
		</taxon>
		<taxon id="Homosapiens_Japan_2016_JPN_CH1020_2016_G2P4">
			<date value="2016.0" direction="forwards" units="years"/>
		</taxon>
		<taxon id="Homosapiens_Japan_2016_JPN_MI1132_2016_G2P4">
			<date value="2016.0" direction="forwards" units="years"/>
		</taxon>
		<taxon id="Homosapiens_Australia_2010_08_15_AUS_CK20040_2010_G2P4">
			<date value="2010.0" direction="forwards" units="years"/>
		</taxon>
		<taxon id="Homosapiens_Australia_2010_11_24_AUS_CK20060_2010_G2P4">
			<date value="2010.0" direction="forwards" units="years"/>
		</taxon>
		<taxon id="Homosapiens_USA_2007_USA_2007769964_2007_G2P4">
			<date value="2007.0" direction="forwards" units="years"/>
		</taxon>
		<taxon id="Homosapiens_Zambia_2009_ZMB_MRCDPRU1673_2009_G2P4">
			<date value="2009.0" direction="forwards" units="years"/>
		</taxon>
		<taxon id="Homosapiens_SouthAfrica_2007_02_20_ZAF_MRCDPRU81_2007_G2P4">
			<date value="2007.0" direction="forwards" units="years"/>
		</taxon>
		<taxon id="Homosapiens_SouthAfrica_2008_ZAF_MRCDPRU2344_2008_G2P6">
			<date value="2008.0" direction="forwards" units="years"/>
		</taxon>
		<taxon id="Susscrofa_SouthAfrica_2007_ZAF_MRCDPRU1533_2007_G2P4">
			<date value="2007.0" direction="forwards" units="years"/>
		</taxon>
		<taxon id="Homosapiens_SouthAfrica_2012_06_14_ZAF_MRCDPRU82_2012_G2P4">
			<date value="2012.0" direction="forwards" units="years"/>
		</taxon>
		<taxon id="Homosapiens_Malawi_2012_03_14_MWI_BID19T_2012_G2P4">
			<date value="2012.0" direction="forwards" units="years"/>
		</taxon>
		<taxon id="Homosapiens_Malawi_2012_05_12_MWI_BID1B8_2012_G2P4">
			<date value="2012.0" direction="forwards" units="years"/>
		</taxon>
		<taxon id="Homosapiens_Malawi_2012_02_13_MWI_BID11D_2012_G2P4">
			<date value="2012.0" direction="forwards" units="years"/>
		</taxon>
		<taxon id="Homosapiens_Malawi_2012_01_17_MWI_BID124_2012_G2P4">
			<date value="2012.0" direction="forwards" units="years"/>
		</taxon>
		<taxon id="Homosapiens_USA_2012_04_16_USA_12US1134_2012_G3P9">
			<date value="2012.0" direction="forwards" units="years"/>
		</taxon>
		<taxon id="Homosapiens_Germany_2014_09_DEU_GER2914_2014_G6P9">
			<date value="2014.0" direction="forwards" units="years"/>
		</taxon>
		<taxon id="Homosapiens_Ghana_2008_GHA_GH01808_2008_G8P6">
			<date value="2008.0" direction="forwards" units="years"/>
		</taxon>
		<taxon id="Homosapiens_Ghana_2008_GHA_GH01908_2008_G8P6">
			<date value="2008.0" direction="forwards" units="years"/>
		</taxon>
		<taxon id="Homosapiens_DemocraticRepublicoftheCongo_2010_02_27_COD_KisB554_2010_G8P6">
			<date value="2010.0" direction="forwards" units="years"/>
		</taxon>
		<taxon id="Homosapiens_DemocraticRepublicoftheCongo_2010_04_22_COD_KisB565_2010_G8P6">
			<date value="2010.0" direction="forwards" units="years"/>
		</taxon>
		<taxon id="Homosapiens_Hungary_2002_HUN_18202_2002_G8P14">
			<date value="2002.0" direction="forwards" units="years"/>
		</taxon>
		<taxon id="Homosapiens_Togo_2010_06_TGO_MRCDPRU5124_2010_G2P4">
			<date value="2010.0" direction="forwards" units="years"/>
		</taxon>
		<taxon id="Homosapiens_Uganda_2013_01_05_UGA_MUL13166_2013_G3P6">
			<date value="2013.0" direction="forwards" units="years"/>
		</taxon>
		<taxon id="Homosapiens_Uganda_2013_03_21_UGA_MUL13308_2013_G8P6">
			<date value="2013.0" direction="forwards" units="years"/>
		</taxon>
		<taxon id="Homosapiens_Uganda_2012_11_15_UGA_MUL12104_2012_G3P6">
			<date value="2012.0" direction="forwards" units="years"/>
		</taxon>
		<taxon id="Homosapiens_Uganda_2012_11_26_UGA_MUL12117_2012_G3P6">
			<date value="2012.0" direction="forwards" units="years"/>
		</taxon>
		<taxon id="Homosapiens_DemocraticRepublicoftheCongo_2003_COD_DRC88_2003_G8P8">
			<date value="2003.0" direction="forwards" units="years"/>
		</taxon>
		<taxon id="Homosapiens_DemocraticRepublicoftheCongo_2003_COD_DRC86_2003_G8P6">
			<date value="2003.0" direction="forwards" units="years"/>
		</taxon>
		<taxon id="Hippotragusniger_SouthAfrica_2008_05_25Antelopewt_ZAF_RC1808_G6P14">
			<date value="2008.0" direction="forwards" units="years"/>
		</taxon>
		<taxon id="Bostaurus_SouthAfrica_2007_ZAF_MRCDPRU1604_2007_G6P1">
			<date value="2007.0" direction="forwards" units="years"/>
		</taxon>
		<taxon id="Bostaurus_SouthAfrica_2007_ZAF_1604_2007_G8P1">
			<date value="2007.0" direction="forwards" units="years"/>
		</taxon>
		<taxon id="Bostaurus_SouthAfrica_2009_10_ZAF_MRCDPRU3005_2009_G6P11">
			<date value="2009.0" direction="forwards" units="years"/>
		</taxon>
		<taxon id="Homosapiens_Bangladesh_2013_11_30_BGN_M289_2013_G2P4">
			<date value="2013.0" direction="forwards" units="years"/>
		</taxon>
		<taxon id="Homosapiens_Malawi_2014_01_23_MWI_BID2Q6_2014_G1P8">
			<date value="2014.0" direction="forwards" units="years"/>
		</taxon>
		<taxon id="Homosapiens_Malawi_2013_05_16_MWI_BID1PU_2013_G1P8">
			<date value="2013.0" direction="forwards" units="years"/>
		</taxon>
		<taxon id="Homosapiens_Malawi_2012_06_25_MWI_BID1CT_2012_G2P4">
			<date value="2012.0" direction="forwards" units="years"/>
		</taxon>
		<taxon id="Homosapiens_Malawi_2013_04_17_MWI_BID1JK_2013_G2P4">
			<date value="2013.0" direction="forwards" units="years"/>
		</taxon>
		<taxon id="Homosapiens_Malawi_2012_06_15_MWI_BID15V_2012_G2P4">
			<date value="2012.0" direction="forwards" units="years"/>
		</taxon>
		<taxon id="Homosapiens_Malawi_2013_07_30_MWI_BID1KY_2013_G1P8">
			<date value="2013.0" direction="forwards" units="years"/>
		</taxon>
		<taxon id="Homosapiens_Malawi_2013_07_04_MWI_BID1LW_2013_G1P8">
			<date value="2013.0" direction="forwards" units="years"/>
		</taxon>
		<taxon id="Homosapiens_Malawi_2013_09_17_MWI_BID2FT_2013_G1P8">
			<date value="2013.0" direction="forwards" units="years"/>
		</taxon>
		<taxon id="Homosapiens_Japan_2017_03_JPN_SO1162_2017_G8P8">
			<date value="2017.0" direction="forwards" units="years"/>
		</taxon>
		<taxon id="Homosapiens_Thailand_2013_THA_PCB103_2013_G8P8_THA_PCB103_2013_G8P8">
			<date value="2013.0" direction="forwards" units="years"/>
		</taxon>
		<taxon id="Homosapiens_Thailand_2013_THA_PCB84_2013_G8P8_THA_PCB84_2013_G8P8">
			<date value="2013.0" direction="forwards" units="years"/>
		</taxon>
		<taxon id="Homosapiens_Thailand_2013_THA_KKL17_2013_G8P8_THA_KKL17_2013_G8P8">
			<date value="2013.0" direction="forwards" units="years"/>
		</taxon>
		<taxon id="Homosapiens_Thailand_2013_THA_PCB79_2013_G8P8_THA_PCB79_2013_G8P8">
			<date value="2013.0" direction="forwards" units="years"/>
		</taxon>
		<taxon id="Homosapiens_Thailand_2013_THA_SKT107_2013_G8P8_THA_SKT107_2013_G8P8">
			<date value="2013.0" direction="forwards" units="years"/>
		</taxon>
		<taxon id="Homosapiens_Thailand_2013_THA_PCB85_2013_G8P8_THA_PCB85_2013_G8P8">
			<date value="2013.0" direction="forwards" units="years"/>
		</taxon>
		<taxon id="Homosapiens_Thailand_2013_THA_SWL12_2013_G8P8_THA_SWL12_2013_G8P8">
			<date value="2013.0" direction="forwards" units="years"/>
		</taxon>
		<taxon id="Homosapiens_Thailand_2014_THA_NP130_2014_G8P8_THA_NP130_2014_G8P8">
			<date value="2014.0" direction="forwards" units="years"/>
		</taxon>
		<taxon id="Homosapiens_Thailand_2014_THA_SKT457_2014_G8P8_THA_SKT457_2014_G8P8">
			<date value="2014.0" direction="forwards" units="years"/>
		</taxon>
		<taxon id="Homosapiens_Thailand_2014_THA_PCB656_2014_G8P8_THA_PCB656_2014_G8P8">
			<date value="2014.0" direction="forwards" units="years"/>
		</taxon>
		<taxon id="Homosapiens_Thailand_2014_THA_SSL55_2014_G8P8_THA_SSL55_2014_G8P8">
			<date value="2014.0" direction="forwards" units="years"/>
		</taxon>
		<taxon id="Homosapiens_Thailand_2014_THA_SSKT269_2014_G8P8_THA_SSKT269_2014_G8P8">
			<date value="2014.0" direction="forwards" units="years"/>
		</taxon>
		<taxon id="Homosapiens_Bangladesh_2013_08_02_BGN_M310_2013_G2P4">
			<date value="2013.0" direction="forwards" units="years"/>
		</taxon>
		<taxon id="Homosapiens_Bangladesh_2013_08_07_BGN_M315_2013_G2P4">
			<date value="2013.0" direction="forwards" units="years"/>
		</taxon>
		<taxon id="Homosapiens_Philippines_2012_06_PHI_TGO12007_2012_G2P4">
			<date value="2012.0" direction="forwards" units="years"/>
		</taxon>
		<taxon id="Homosapiens_Philippines_2012_06_PHI_TGO12003_2012_G2P4">
			<date value="2012.0" direction="forwards" units="years"/>
		</taxon>
		<taxon id="Homosapiens_Thailand_2012_02_02_CMHN4912">
			<date value="2012.0" direction="forwards" units="years"/>
		</taxon>
		<taxon id="Homosapiens_Thailand_2014_THA_LSL7_2014_G2P4_THA_LSL7_2014_G2P4">
			<date value="2014.0" direction="forwards" units="years"/>
		</taxon>
		<taxon id="Homosapiens_Thailand_2014_THA_LS202_2014_G2P4_THA_LS202_2014_G2P4">
			<date value="2014.0" direction="forwards" units="years"/>
		</taxon>
		<taxon id="Homosapiens_Bangladesh_2013_08_05_BGN_M313_2013_G2P4">
			<date value="2013.0" direction="forwards" units="years"/>
		</taxon>
		<taxon id="Homosapiens_Bangladesh_2013_08_05_BGN_M312_2013_G2P4">
			<date value="2013.0" direction="forwards" units="years"/>
		</taxon>
		<taxon id="Homosapiens_Bangladesh_2013_09_21_BGN_M334_2013_G2P4">
			<date value="2013.0" direction="forwards" units="years"/>
		</taxon>
		<taxon id="Homosapiens_Indonesia_2014_03_17_IDN_D006389b_2014_G3P8">
			<date value="2014.0" direction="forwards" units="years"/>
		</taxon>
		<taxon id="Homosapiens_USA_2008_USA_VU080911_2008_G2P4">
			<date value="2008.0" direction="forwards" units="years"/>
		</taxon>
		<taxon id="Homosapiens_USA_2008_USA_VU080935_2008_G2P4">
			<date value="2008.0" direction="forwards" units="years"/>
		</taxon>
		<taxon id="Homosapiens_USA_2008_USA_VU080913_2008_G2P4">
			<date value="2008.0" direction="forwards" units="years"/>
		</taxon>
		<taxon id="Homosapiens_Thailand_2013_03_THA_SSKT41_2013_G1P8">
			<date value="2013.0" direction="forwards" units="years"/>
		</taxon>
		<taxon id="Homosapiens_Thailand_2013_02_THA_SKT109_2013_G1P8">
			<date value="2013.0" direction="forwards" units="years"/>
		</taxon>
		<taxon id="Homosapiens_Thailand_2013_04_THA_PCB180_2013_G1P8">
			<date value="2013.0" direction="forwards" units="years"/>
		</taxon>
		<taxon id="Homosapiens_Japan_2016_JPN_MI1125_2016_G3P8">
			<date value="2016.0" direction="forwards" units="years"/>
		</taxon>
		<taxon id="Homosapiens_Japan_2017_05_JPN_K917_2017_G3P8">
			<date value="2017.0" direction="forwards" units="years"/>
		</taxon>
		<taxon id="Homosapiens_Spain_2015_03_23_ESP_SS98242319_2015_G3P8">
			<date value="2015.0" direction="forwards" units="years"/>
		</taxon>
		<taxon id="Homosapiens_Spain_2015_03_17_ESP_SS98244047_2015_G3P8">
			<date value="2015.0" direction="forwards" units="years"/>
		</taxon>
		<taxon id="Homosapiens_Australia_2010_11_15_AUS_CK20058_2010_G2P4">
			<date value="2010.0" direction="forwards" units="years"/>
		</taxon>
		<taxon id="Homosapiens_Australia_2010_11_16_AUS_CK20059_2010_G2P4">
			<date value="2010.0" direction="forwards" units="years"/>
		</taxon>
		<taxon id="Homosapiens_Australia_2010_10_14_AUS_CK20054_2010_G2P4">
			<date value="2010.0" direction="forwards" units="years"/>
		</taxon>
		<taxon id="Homosapiens_Australia_2010_10_28_AUS_CK20046_2010_G2P4">
			<date value="2010.0" direction="forwards" units="years"/>
		</taxon>
		<taxon id="Homosapiens_SouthKorea_2013_CAU1308">
			<date value="2013.0" direction="forwards" units="years"/>
		</taxon>
		<taxon id="Homosapiens_Thailand_2013_THA_SSKT133_2013_G2P4">
			<date value="2013.0" direction="forwards" units="years"/>
		</taxon>
		<taxon id="Homosapiens_SouthKorea_2015_CAU1511">
			<date value="2015.0" direction="forwards" units="years"/>
		</taxon>
		<taxon id="Homosapiens_Thailand_2013_THA_NPM51_2013_G2P4">
			<date value="2013.0" direction="forwards" units="years"/>
		</taxon>
		<taxon id="Homosapiens_Bangladesh_2010_01_BGN_J263_2010_G2P4">
			<date value="2010.0" direction="forwards" units="years"/>
		</taxon>
		<taxon id="Homosapiens_Australia_2010_10_23_AUS_CK20055_2010_G2P4">
			<date value="2010.0" direction="forwards" units="years"/>
		</taxon>
		<taxon id="Homosapiens_Australia_2011_AUS_CK20048_2011_G2P4">
			<date value="2011.0" direction="forwards" units="years"/>
		</taxon>
		<taxon id="Homosapiens_Philippines_2012_08_PHI_TGO12016_2012_G1P8">
			<date value="2012.0" direction="forwards" units="years"/>
		</taxon>
		<taxon id="Homosapiens_Philippines_2012_11_PHI_TGO12045_2012_G1P8">
			<date value="2012.0" direction="forwards" units="years"/>
		</taxon>
		<taxon id="Homosapiens_Bangladesh_2010_01_BGN_J265_2010_G2P4">
			<date value="2010.0" direction="forwards" units="years"/>
		</taxon>
		<taxon id="Homosapiens_Bangladesh_2010_01_BGN_J266_2010_G2P4">
			<date value="2010.0" direction="forwards" units="years"/>
		</taxon>
		<taxon id="Homosapiens_Canada_2008_CAN_RT12807_2008_G2P4">
			<date value="2008.0" direction="forwards" units="years"/>
		</taxon>
		<taxon id="Homosapiens_USA_2007_USA_2007719869_2007_G2P4">
			<date value="2007.0" direction="forwards" units="years"/>
		</taxon>
		<taxon id="Homosapiens_Thailand_2013_THA_BD20_2013_G2P4">
			<date value="2013.0" direction="forwards" units="years"/>
		</taxon>
		<taxon id="Homosapiens_Australia_2010_09_19_AUS_CK20042_2010_G2P4">
			<date value="2010.0" direction="forwards" units="years"/>
		</taxon>
		<taxon id="Homosapiens_India_2009_RV09">
			<date value="2009.0" direction="forwards" units="years"/>
		</taxon>
		<taxon id="Homosapiens_Pakistan_2010_PAK93_2010_G1P6">
			<date value="2010.0" direction="forwards" units="years"/>
		</taxon>
		<taxon id="Homosapiens_SouthKorea_2011_CAU1103">
			<date value="2011.0" direction="forwards" units="years"/>
		</taxon>
		<taxon id="Homosapiens_SouthKorea_2012_CAU1206">
			<date value="2012.0" direction="forwards" units="years"/>
		</taxon>
		<taxon id="Homosapiens_USA_2008_USA_VU080938_2008_G2P4">
			<date value="2008.0" direction="forwards" units="years"/>
		</taxon>
		<taxon id="Homosapiens_Thailand_2008_CU110BK_08">
			<date value="2008.0" direction="forwards" units="years"/>
		</taxon>
		<taxon id="Homosapiens_Kenya_1989_08_D205">
			<date value="1989.0" direction="forwards" units="years"/>
		</taxon>
		<taxon id="Homosapiens_Australia_1977_11_10_AUS_CK20001_1977_G2P4">
			<date value="1977.0" direction="forwards" units="years"/>
		</taxon>
		<taxon id="Homosapiens_Australia_2011_05_25_AUS_CK20047_2011_G2P4">
			<date value="2011.0" direction="forwards" units="years"/>
		</taxon>
		<taxon id="Homosapiens_Australia_2009_02_27_AUS_V203_2009_G2P4">
			<date value="2009.0" direction="forwards" units="years"/>
		</taxon>
		<taxon id="Homosapiens_Senegal_2009_SEN_MRCDPRU2128_2009_G2P6">
			<date value="2009.0" direction="forwards" units="years"/>
		</taxon>
		<taxon id="Homosapiens_Gambia_2008_06_12_GMB_MRCDPRU3165_2008_G2P6">
			<date value="2008.0" direction="forwards" units="years"/>
		</taxon>
		<taxon id="Homosapiens_Australia_2000_09_14_AUS_CK20016_2000_G2P4">
			<date value="2000.0" direction="forwards" units="years"/>
		</taxon>
		<taxon id="Homosapiens_Gambia_2010_01_21_GMB_MRCDPRU3180_2010_G2P6">
			<date value="2010.0" direction="forwards" units="years"/>
		</taxon>
		<taxon id="Homosapiens_Senegal_2009_01_02_SEN_MRCDPRU2053_2009_G8P6">
			<date value="2009.0" direction="forwards" units="years"/>
		</taxon>
		<taxon id="Homosapiens_USA_2006_Hu_USA_06242_2006_G2P6">
			<date value="2006.0" direction="forwards" units="years"/>
		</taxon>
		<taxon id="Homosapiens_Togo_2010_11_TGO_MRCDPRU5164_2010_G3P6">
			<date value="2010.0" direction="forwards" units="years"/>
		</taxon>
		<taxon id="Homosapiens_Belgium_2009_02_18_Hu_BEL_F01322_2009_G3P6">
			<date value="2009.0" direction="forwards" units="years"/>
		</taxon>
		<taxon id="Homosapiens_Belgium_2009_03_14_Hu_BEL_F01498_2009_G3P6">
			<date value="2009.0" direction="forwards" units="years"/>
		</taxon>
		<taxon id="Homosapiens_Ethiopia_2008_12_29_ETH_MRCDPRU1873_2008_G3P6">
			<date value="2008.0" direction="forwards" units="years"/>
		</taxon>
		<taxon id="Homosapiens_Ethiopia_2009_07_18_ETH_MRCDPRU2241_2009_G3P6">
			<date value="2009.0" direction="forwards" units="years"/>
		</taxon>
		<taxon id="Homosapiens_Ethiopia_2008_07_23_ETH_MRCDPRU184408_2008_G3P6">
			<date value="2008.0" direction="forwards" units="years"/>
		</taxon>
		<taxon id="Homosapiens_USA_2005_USA_VU050654_2005_G2P4">
			<date value="2005.0" direction="forwards" units="years"/>
		</taxon>
		<taxon id="Homosapiens_SouthAfrica_2009_ZAF_3203WC_2009_G2P4">
			<date value="2009.0" direction="forwards" units="years"/>
		</taxon>
		<taxon id="Homosapiens_Canada_2007_CAN_RT00807_2007_G2P4">
			<date value="2007.0" direction="forwards" units="years"/>
		</taxon>
		<taxon id="Homosapiens_Canada_2007_CAN_RT06807_2007_G2P4">
			<date value="2007.0" direction="forwards" units="years"/>
		</taxon>
		<taxon id="Homosapiens_Canada_2008_CAN_RT12507_2008_G2P4">
			<date value="2008.0" direction="forwards" units="years"/>
		</taxon>
		<taxon id="Homosapiens_Australia_2001_06_29_AUS_CK20020_2001_G2P4">
			<date value="2001.0" direction="forwards" units="years"/>
		</taxon>
		<taxon id="Homosapiens_Australia_2001_07_01_AUS_CK20021_2001_G2P4">
			<date value="2001.0" direction="forwards" units="years"/>
		</taxon>
		<taxon id="Homosapiens_Australia_2006_07_09_AUS_CK20026_2006_G2P4">
			<date value="2006.0" direction="forwards" units="years"/>
		</taxon>
		<taxon id="Homosapiens_Bangladesh_2010_01_BGN_J251_2010_G2P4">
			<date value="2010.0" direction="forwards" units="years"/>
		</taxon>
		<taxon id="Homosapiens_Australia_2004_02_28_AUS_336190_2004_G2P4">
			<date value="2004.0" direction="forwards" units="years"/>
		</taxon>
		<taxon id="Homosapiens_Bangladesh_2010_02_BGN_J303_2010_G2P4">
			<date value="2010.0" direction="forwards" units="years"/>
		</taxon>
		<taxon id="Homosapiens_Bangladesh_2010_02_BGN_J300_2010_G2P4">
			<date value="2010.0" direction="forwards" units="years"/>
		</taxon>
		<taxon id="Homosapiens_Australia_2008_01_12_AUS_CK20038_2008_G6P4">
			<date value="2008.0" direction="forwards" units="years"/>
		</taxon>
		<taxon id="Homosapiens_Australia_2008_01_09_AUS_CK20037_2008_G2P4">
			<date value="2008.0" direction="forwards" units="years"/>
		</taxon>
		<taxon id="Homosapiens_Paraguay_2007_08_PRY_1504SR_2007_G2P4">
			<date value="2007.0" direction="forwards" units="years"/>
		</taxon>
		<taxon id="Homosapiens_Australia_2007_05_02_AUS_CK20036_2007_G2P4">
			<date value="2007.0" direction="forwards" units="years"/>
		</taxon>
		<taxon id="Homosapiens_Canada_2009_CAN_RT07409_2009_G2P4">
			<date value="2009.0" direction="forwards" units="years"/>
		</taxon>
		<taxon id="Homosapiens_Paraguay_2006_08_PRY_1388SR_2006_G2P4">
			<date value="2006.0" direction="forwards" units="years"/>
		</taxon>
		<taxon id="Homosapiens_Paraguay_2006_08_PRY_1395SR_2006_G2P4">
			<date value="2006.0" direction="forwards" units="years"/>
		</taxon>
		<taxon id="Homosapiens_Paraguay_2007_07_PRY_1488SR_2007_G2P4">
			<date value="2007.0" direction="forwards" units="years"/>
		</taxon>
		<taxon id="Homosapiens_USA_2007_USA_2007719874_2007_G2P4">
			<date value="2007.0" direction="forwards" units="years"/>
		</taxon>
		<taxon id="Homosapiens_Paraguay_2008_09_PRY_1636SR_2008_G2P4">
			<date value="2008.0" direction="forwards" units="years"/>
		</taxon>
		<taxon id="Homosapiens_SouthKorea_2010_CAU1002">
			<date value="2010.0" direction="forwards" units="years"/>
		</taxon>
		<taxon id="Homosapiens_Thailand_2009_CU497BK_09">
			<date value="2009.0" direction="forwards" units="years"/>
		</taxon>
		<taxon id="Homosapiens_Thailand_2009_CU473BK_09">
			<date value="2009.0" direction="forwards" units="years"/>
		</taxon>
		<taxon id="Homosapiens_Thailand_2009_CU438KK_09">
			<date value="2009.0" direction="forwards" units="years"/>
		</taxon>
		<taxon id="Homosapiens_Thailand_2009_CU436KK_09">
			<date value="2009.0" direction="forwards" units="years"/>
		</taxon>
		<taxon id="Homosapiens_Australia_2000_09_04_AUS_CK20010_2000_G2P4">
			<date value="2000.0" direction="forwards" units="years"/>
		</taxon>
		<taxon id="Homosapiens_Australia_2000_09_12_AUS_CK20015_2000_G2P4">
			<date value="2000.0" direction="forwards" units="years"/>
		</taxon>
		<taxon id="Homosapiens_Australia_2006_10_30_AUS_CK20034_2006_G2P4">
			<date value="2006.0" direction="forwards" units="years"/>
		</taxon>
		<taxon id="Homosapiens_Australia_2010_09_01_AUS_CK20041_2010_G2P4">
			<date value="2010.0" direction="forwards" units="years"/>
		</taxon>
		<taxon id="Homosapiens_USA_2011_USA_2011729115_2011_G2P4">
			<date value="2011.0" direction="forwards" units="years"/>
		</taxon>
		<taxon id="Homosapiens_Canada_2008_CAN_RT09607_2008_G2P4">
			<date value="2008.0" direction="forwards" units="years"/>
		</taxon>
		<taxon id="Homosapiens_SouthKorea_2010_CAU1001">
			<date value="2010.0" direction="forwards" units="years"/>
		</taxon>
		<taxon id="Homosapiens_SouthKorea_2011_CAU1104">
			<date value="2011.0" direction="forwards" units="years"/>
		</taxon>
		<taxon id="Homosapiens_Australia_2000_08_13_AUS_CK20007_2000_G2P4">
			<date value="2000.0" direction="forwards" units="years"/>
		</taxon>
		<taxon id="Homosapiens_SouthAfrica_2003_ZAF_MRCDPRU2126_2003_G9P6">
			<date value="2003.0" direction="forwards" units="years"/>
		</taxon>
		<taxon id="Homosapiens_SouthAfrica_1999_ZAF_MRCDPRU9164_1999_G9P6">
			<date value="1999.0" direction="forwards" units="years"/>
		</taxon>
		<taxon id="Homosapiens_Australia_2001_09_13_AUS_CK20022_2001_G2P4">
			<date value="2001.0" direction="forwards" units="years"/>
		</taxon>
		<taxon id="Homosapiens_SouthAfrica_2003_06_20_ZAF_MRCDPRU618_2003_G2P4">
			<date value="2003.0" direction="forwards" units="years"/>
		</taxon>
		<taxon id="Homosapiens_SouthAfrica_1999_ZAF_MRCDPRU1845_1999_G2P6">
			<date value="1999.0" direction="forwards" units="years"/>
		</taxon>
		<taxon id="Homosapiens_SouthAfrica_1999_ZAF_MRCDPRU1815_1999_G2P6">
			<date value="1999.0" direction="forwards" units="years"/>
		</taxon>
		<taxon id="Homosapiens_Ghana_1999_GHA_MRCDPRU1818_1999_G2P6">
			<date value="1999.0" direction="forwards" units="years"/>
		</taxon>
		<taxon id="Homosapiens_Thailand_2015_THA_DB2015066_2015_G10P14">
			<date value="2015.0" direction="forwards" units="years"/>
		</taxon>
		<taxon id="Homosapiens_Thailand_2012_THA_SKT27_2012_G6P14">
			<date value="2012.0" direction="forwards" units="years"/>
		</taxon>
		<taxon id="Homosapiens_India_2004_05_IND_N292_2004_G10P11">
			<date value="2004.0" direction="forwards" units="years"/>
		</taxon>
		<taxon id="Homosapiens_India_2004_03_IND_N243_2004_G10P11">
			<date value="2004.0" direction="forwards" units="years"/>
		</taxon>
		<taxon id="Homosapiens_India_2004_02_IND_N215_2004_G10P11">
			<date value="2004.0" direction="forwards" units="years"/>
		</taxon>
		<taxon id="Homosapiens_India_2004_02_IND_N212_2004_G10P11">
			<date value="2004.0" direction="forwards" units="years"/>
		</taxon>
		<taxon id="Homosapiens_India_2004_05_IND_N284_2004_G10P11">
			<date value="2004.0" direction="forwards" units="years"/>
		</taxon>
		<taxon id="Homosapiens_India_2004_05_IND_N313_2004_G10P11">
			<date value="2004.0" direction="forwards" units="years"/>
		</taxon>
		<taxon id="Homosapiens_India_2003_01_IND_N36_2003_G10P11">
			<date value="2003.0" direction="forwards" units="years"/>
		</taxon>
		<taxon id="Homosapiens_India_2003_03_IND_N74_2003_G10P11">
			<date value="2003.0" direction="forwards" units="years"/>
		</taxon>
		<taxon id="Homosapiens_Honduras_2011_Hu_HON_2011825363_2011_G10P14">
			<date value="2011.0" direction="forwards" units="years"/>
		</taxon>
		<taxon id="Bostaurus_Japan_2008_06_Dai10">
			<date value="2008.0" direction="forwards" units="years"/>
		</taxon>
		<taxon id="Bostaurus_Japan_2013_02_19_JPN_TottoriSG_2013_G15P14">
			<date value="2013.0" direction="forwards" units="years"/>
		</taxon>
		<taxon id="Bostaurus_USA_1992_USA_RotaTeqSC29_1992_G2P75">
			<date value="1992.0" direction="forwards" units="years"/>
		</taxon>
		<taxon id="Bostaurus_USA_1992_USA_RotaTeqWI788_1992_G3P75">
			<date value="1992.0" direction="forwards" units="years"/>
		</taxon>
		<taxon id="Bostaurus_USA_1996_USA_RotaTeqBrB9_1996_G4P75">
			<date value="1996.0" direction="forwards" units="years"/>
		</taxon>
		<taxon id="Bostaurus_USA_1992_USA_RotaTeqWI794_1992_G6P1">
			<date value="1992.0" direction="forwards" units="years"/>
		</taxon>
		<taxon id="Bostaurus_USA_1992_USA_RotaTeqWI799_1992_G1P75">
			<date value="1992.0" direction="forwards" units="years"/>
		</taxon>
		<taxon id="Homosapiens_Australia_2008_02_01_AUS_CK20039_2008_G1P8">
			<date value="2008.0" direction="forwards" units="years"/>
		</taxon>
		<taxon id="Homosapiens_USA_2012_04_17_US_2012841174_2012_G8P14">
			<date value="2012.0" direction="forwards" units="years"/>
		</taxon>
		<taxon id="Homosapiens_USA_2012_USA_2012741499_2012_G24P14">
			<date value="2012.0" direction="forwards" units="years"/>
		</taxon>
		<taxon id="Bostaurus_Turkey_2015_TUR_Amasya1_2015_G8P5">
			<date value="2015.0" direction="forwards" units="years"/>
		</taxon>
		<taxon id="Bostaurus_Turkey_2015_TUR_Amasya2_2015_G8P5">
			<date value="2015.0" direction="forwards" units="years"/>
		</taxon>
		<taxon id="Bostaurus_China_2008_DQ75">
			<date value="2008.0" direction="forwards" units="years"/>
		</taxon>
	</taxa>
	
	

	<!-- The sequence alignment (each sequence refers to a taxon above).         -->
	<!-- ntax=789 nchar=239                                                      -->
	<alignment id="alignment1" dataType="nucleotide">
		<sequence>
			<taxon idref="Homosapiens_Israel_1985_Ro1845"/>
			--------------------------AGAGAGCGCGTGCGGAATGATGGAGGTTGAGCTGCCGTCGTCTGTCCACGGAAGCGGCGGAGCTCTTAACAGTAAGCCCCATCGGACCTGATGGTTGGTTG---AGAAGCCACAGCCAATCATATCGCGTGTGACTC-AGTCTTAATCCCGTTTAACCAATCCAGCCAGCGCTGGACGTTAAT------------------------------
		</sequence>
		<sequence>
			<taxon idref="Homosapiens_USA_1984_HCR3A"/>
			--------------------------AGAGAGCGCGTGCGGAATGATGGAGGTTGAACTGCCGTCGTCTGTCCACGGAAGCGGCGGAGTTCTTAACAGTAAGCCCCATCGGACCTGATGGTTGGTTG---AGAAGCCACAGCCAATCATATCGCGTGTGACTC-AGTCTTAATCCCGTTTAACCAATCCAGCCAGCGCTGGACGTTAAT------------------------------
		</sequence>
		<sequence>
			<taxon idref="Canislupusfamiliaris_USA_1980_CU1"/>
			--------------------------AGAGAGCGCGTGCGGAATGATGGAGGTTGAACTGCCGTCGTCTGTCCACGGAAGCGGCGGAGTTCTTAACAGTAAGCCCCATCGGACCTGATGGTTGGTTG---AGAAGCCACAACCAATCATATCGCGTGTGACTC-AGTCTTAATCCCGTTTAACCAATCCAGCCAGCGCTGGACGTTAAT------------------------------
		</sequence>
		<sequence>
			<taxon idref="Canislupusfamiliaris_USA_1979_K9"/>
			--------------------------AGAGAGCGCGTGCGGAATGATGGAGGTTGAGCTGCCGTCGTCTGTCTACGGAAGCGGCGGAGTTCTTAACAGTAAGCCCCATCGGACCTGATGGTTGGTTG---AGAAGCCACAGCCAATCATATCGCGTGTGACTC-AGTCTTAATCCCGTTTAACCAATCCAGCCAGCGCTGGACGTTAAT------------------------------
		</sequence>
		<sequence>
			<taxon idref="Canislupusfamiliaris_USA_1979_7910_G3P3"/>
			--------------------------AGAGAGCGCGTGCGGAATGATGGAGGTTGAGCTGCCGTCGTCTGTCCACGGAAGCGGCGGAGTTCTTAACAGTAAGCCCCATCGGACCTGATGGTTGGTTG---AGAAGCCACAGCCAATCATATCGCGTGTGACTC-AGTCTTAATCCCGTTTAACCAATCCAGCCAGCGCTGGACGTTAAT------------------------------
		</sequence>
		<sequence>
			<taxon idref="Homosapiens_Japan_2010_02_KF17"/>
			----GGCTTTTAAAAGTTCTGTTCCGAGAGAGCGCGTGCGGAAAGATGGAGGTTGAGCTGCCGTCGTCTGTCTACGGAAGCGGCGGAGTTCTTAACAGTAAGCCCCATCGGACCTGATGACTGGTTG---AGAAGCCACAACCAGTCATATCGCGTGTGACTT-AGTCTTAATCCCGTTTAACCAATCCAGCCAGCGCTGGACGTTAATGGAA-GGAACGGTC-----TTTATGTGACC
		</sequence>
		<sequence>
			<taxon idref="Homosapiens_Paraguay_2006_11_PRY_1471SR_2006_G12P9"/>
			---------------------------------GCGTGCGGAAAGATGGAGGTTGAGCTG-CGTCGTCTGTCTGCGGAAGCGACGGAGTTCTTAACAGCAAGTCCCATCGGACCCGATGACTGGTTG---AGAAGCCACAATCAGTCATATCGCGTGTGACTT-AGTCTTAATCCCGTTTAACCAATCCAGCCAGTGCTGGACGTTAATGGAA--------------------------
		</sequence>
		<sequence>
			<taxon idref="Homosapiens_Paraguay_2007_08_PRY_1093A_2007_G12P4"/>
			---------------------------------GCGTGCGGAAAGATGGAGGTTGAGCTGCCGTCGTCTGTCTGCGGAAGCGGCGGAGTTCTTAACAGCAAGTCCCATCGGACCCGATGACTGGTTG---AGAAGCCACAATCAGTCATATCGCGTGTGACTT-AGTCTTAATCCCGTTTAACCAATCCAGCCAGTGCTGGACGTTAATGGAA--------------------------
		</sequence>
		<sequence>
			<taxon idref="Homosapiens_Paraguay_2007_10_PRY_1157A_2007_G9P4"/>
			---------------------------------GCGTGCGGAAAGATGGAGGTTGAGCTGCCGTCGTCTGTCTGCGGAAGCGGCGGAGTTCTTAACAGCAAGTCCCATCGGACCCGATGACTGGTTG---AGAAGCCACAATCAGTCATATCGCGTGTGACTT-AGTCTTAATCCCGTTTAACCAATCCAGCCAGTGCTGGACGTTAATGGAA--------------------------
		</sequence>
		<sequence>
			<taxon idref="Homosapiens_Paraguay_2007_09_PRY_1135A_2007_G12P9"/>
			---------------------------------GCGTGCGGAAAGATGGAGGTTGAGCTGCCGTCGTCTGTCTGCGGAAGCGGCGGAGTTCTTAACAGCAAGTCCCATCGGACCCGATGACTGGTTG---AGAAGCCACAATCAGTCATATCGCGTGTGACTT-AGTCTTAATCCCGTTTAACCAATCCAGCCAGTGCTGGACGTTAATGGAA--------------------------
		</sequence>
		<sequence>
			<taxon idref="Homosapiens_Bangladesh_2000_04_20_BGD_RV176_2000_G12P6"/>
			-----GGCTTTTAAAGTTCTATTCCGAGAGAGCGCGTGCGGAAAGATGGAGGTTGAGCTGCCGTCGTCTGTCTTCGGAAGCGGCGGAGTTCTTAACAGCAAGTCCCATCGGACCTGATGATCAGTTG---AGAAGCCACAACTGATCATATCGCGTGTGGCTTAAGCCTTAATCCCGTTTAACCAACCTGGCGAGCGCTGGGCGTTAATGGAA-GGAATGGTC-----CTCATGTGACC
		</sequence>
		<sequence>
			<taxon idref="Homosapiens_India_2011_RV11"/>
			----GGCTTTTAAAGGTTCTATTCCGAGAGAGCGCGTGCGGAAAGATGGAGGTTGAGCTGCCGTCGTCTGTCTTCGGAAGCGGCGGAGTTCTTAACAGCAAGTCTCATCGGACCTGATGATCAGTTG---AGAAGCCACAACTGATCATATCGCGTGTGGCTT-AGCCTTAATCCCGTTTAACCAACCTGGCGAGCGCTGGGCGTTAATGGAA-GGAATGGTC-----CTCCCGGGACC
		</sequence>
		<sequence>
			<taxon idref="Homosapiens_India_2011_IND_Kol018_2011_G9P4"/>
			-------CTTTTAAAGTTCTATTCCGAGAGAGCGCGTGCGGAAAGATGGAGGTTGAGCTGCCGTCGTCTGTCTTCGGAAGCGGCGGAGTTCTTAACAGCAAGTCTCATCGGACCTGATGATCAGTTG---AGAAGCCACAACTGATCATATCGCGTGTGGCTTAAGCCTTAATCCCGTTTAACCAACCTGGCGAGCGCTGGGCGTTAATGGAA-GGAATGGTC-C--------------
		</sequence>
		<sequence>
			<taxon idref="Homosapiens_India_2011_IND_Kol006_2011_G9P4"/>
			-------CTTTTAAAGTTCTATTCCGAGAGAGCGCGTGCGGAAAGATGGAGGTTGAGCTGCCGTCGTCTGTCTTCGGAAGCGGCGGAGTTCTTAACAGCAAGTCTCATCGGACCTGATGATCAGTTG---AGAAGCCACAACTGATCATATCGCGTGTGGCTTAAGCCTTAATCCCGTTTAACCAACCTGGCGAGCGCTGGGCGTTAATGGAA-GGAATGGTC-C--------------
		</sequence>
		<sequence>
			<taxon idref="Homosapiens_India_2013_IND_Kol066_2013_G9P4"/>
			-------CTTTTAAAGTTCTATTCCGAGAGAGCGCGTGCGGAAAGATGGAGGTTGAGCTGCCGTCGTCTGTCTTCGGAAGCGGCGGAGTTCTTAACAGCAAGTCTCATCGGACCTGATGATCAGTTG---AGAAGCCACAACTGATCATATCGCGTGTGGCTTAAGCCTTAATCCCGTTTAACCAACCTGGCGAGCGCTGGGCGTTAATGGAA-GGAATGGTC-C--------------
		</sequence>
		<sequence>
			<taxon idref="Homosapiens_India_2013_IND_Kol065_2013_G9P4"/>
			-------CTTTTAAAGTTCTATTCCGAGAGAGCGCGTGCGGAAAGATGGAGGTTGAGCTGCCGTCGTCTGTCTTCGGAAGCGGCGGAGTTCTTAACAGCAAGTCTCATCGGACCTGATGATCAGTTG---AGAAGCCACAACTGATCATATCGCGTGTGGCTTAAGCCTTAATCCCGTTTAACCAACCTGGCGAGCGCTGGGCGTTAATGGAA-GGAATGGTC-C--------------
		</sequence>
		<sequence>
			<taxon idref="Homosapiens_India_2013_IND_Kol064_2013_G9P4"/>
			-------CTTTTAAAGTTCTATTCCGAGAGAGCGCGTGCGGAAAGATGGAGGTTGAGCTGCCGTCGTCTGTCTTCGGAAGCGGCGGAGTTCTTAACAGCAAGTCTCATCGGACCTGATGATCAGTTG---AGAAGCCACAACTGATCATATCGCGTGTGGCTTAAGCCTTAATCCCGTTTAACCAACCGGGCGAGCGCTGGGCGTTAATGGAA-GGAATGGTC-C--------------
		</sequence>
		<sequence>
			<taxon idref="Homosapiens_India_2012_IND_Kol040_2012_G9P4"/>
			-------CTTTTAAAGTTCTATTCTGAGAGAGCGCGTGCGGAAAGATGGAGGTTGAGCTGCCGTCGTCTGTCTTCGGAAGCGGCGGAGTTCTTAACAGCAAGTCTCATCGGACCTGATGATCAGTTG---AGAAGCCACAACTGATCATATCGCGTGTGGCTTAAGCCTTAATCCCGTTTAACCAACCTGGCGAGCGCTGGGCGTTAATGGAA-GGAATGGTC-C--------------
		</sequence>
		<sequence>
			<taxon idref="Homosapiens_India_2012_IND_Kol028_2012_G9P4"/>
			-------CTTTTAAAGTTCTATTCTGAGAGAGCGCGTGCGGAAAGATGGAGGTTGAGCTGCCGTCGTCTGTCTTCGGAAGCGGCGGAGTTCTTAACAGCAAGTCTCATCGGACCTGATGATCAGTTG---AGAAGCCACAACTGATCATATCGCGTGTGGCTTAAGCCTTAATCCCGTTTAACCAACCTGGCGAGCGCTGGGCGTTAATGGAA-GGAATGGTC-C--------------
		</sequence>
		<sequence>
			<taxon idref="Homosapiens_India_2012_IND_Kol041_2012_G9P4"/>
			-------CTTTTAAAGTTCTATTCTGAGAGAGCGCGTGCGGAAAGATGGAGGTTGAGCTGCCGTCGTCTGTCTTCGGAAGCGGCGGAGTTCTTAACAGCAAGTCTCATCGGACCTGATGATCAGTTG---AGAAGCCACAACTGATCATATCGCGTGTGGCTTAAGCCTTAATCCCGTTTAACCAACCTGGCGAGCGCTGGGCGTTAATGGAA-GGAATGGTC-C--------------
		</sequence>
		<sequence>
			<taxon idref="Homosapiens_USA_2010_05_15_USA_LB1562_2010_G9P4"/>
			----GGCTTTTAAAGGTTCTATTCCGAGAGAGCGCGTGCGGAAAGATGGAGGTTGAGCTGCCGTCGTCTGTCTTCGGAAGCGGCGGAGTTCTTAACAGCAAGTCTCATCGGACCTGATGATCAGTTG---AGAAGCCACAACTGATCATATCGCGTGTGGCTT-AGCCTTAATCCCGTTTAACCAACCTGGCGAGCGCTGGGCGTTAATGGAA-GGAATGGTC-----CTCCCGGGACC
		</sequence>
		<sequence>
			<taxon idref="Homosapiens_India_2010_RV10"/>
			----GGCTTTTAAAGGTTCTATTCCGAGAGAGCGCGTGCGGAAAGATGGAGGTTGAGCTGCCGTCGTCTGTCTTCGGAAGCGGCGGAGTTCTTAACAGCAAGTCTCATCGGACCTGATGATCAGTTG---AGAAGCCACAACTGATCATATCGCGTGTGGCTT-AGCCTTAATCCCGTTTAACCAACCTGGCGAGCGCTGGGCGTTAATGGAA-GGAATGGTC-----CTCCCGGGACC
		</sequence>
		<sequence>
			<taxon idref="Homosapiens_India_2013_IND_Kol051_2013_G9P4"/>
			-------CTTTTAAAGTTCTATTCCGAGAGAGCGCGTGCGGAAAGATGGAGGTTGAGCTGCCGTCGTCTGTCTTCGGAAGCGGCGGAGTTCTTAACAGCAAGTCTCATCGGACCTGATGATCAGTTG---AGAAGCCACGACTGATCATATCGCGTGTGGCTTAAGCCTTAATCCCGTTTAACCAACCTGGCGAGCGCTGGGCGTTAATGGAA-GGAATGGTCC---------------
		</sequence>
		<sequence>
			<taxon idref="Homosapiens_India_2013_IND_Kol047_2013_G9P4"/>
			-------CTTTTAAAGTTCTATTCCGAGAGAGCGCGTGCGGAAAGATGGAGGTTGAGCTGCCGTCGTCTGTCTTCGGAAGCGGCGGAGTTCTTAACAGCAAGTCTCATCGGACCTGATGATCAGTTG---AGAAGCCACGACTGATCATATCGCGTGTGGCTTAAGCCTTAATCCCGTTTAACCAACCTGGCGAGCGCTGGGCGTTAATGGAA-GGAATGGTC-C--------------
		</sequence>
		<sequence>
			<taxon idref="Homosapiens_India_2013_IND_Kol063_2013_G9P4"/>
			-------CTTTTAAAGTTCTATTCCGAGAGAGCGCGTGCGGAAAGATGGAGGTTGAGCTGCCGTCGTCTGTCTTCGGAAGCGGCGGAGTTCTTAACAGCAAGTCTCATCGGACCTGATGATCAGTTG---AGAAGCCACGACTGATCATATCGCGTGTGGCTTAAGCCTTAATCCCGTTTAACCAACCTGGCGAGCGCTGGGCGTTAATGGAA-GGAATGGTC-C--------------
		</sequence>
		<sequence>
			<taxon idref="Homosapiens_SriLanka_2009_LKA_R1207_2009_G4P6"/>
			---------------------------------------------ATG-----------------------------------------------------------------------------------------------------------------------------------------------------------------------------------------------
		</sequence>
		<sequence>
			<taxon idref="Homosapiens_Nepal_2004_04_NPL_KTM368_2004_G11P25"/>
			----GGCTTTTAAAAGTTCTGTTCCGAGAGAGCGCGTGCGGAAAAATGGAGGTTGGGTTGCCGTCGTCTGTCTTCGGAAGCGACGGAATCCTTCACCGCAAGTTCCATTGGACCTGATGATTGACTG---AGAAGCCACAGTCAATCATATCGCGTGTGGCTC-AGCCTTAATCCCGTTTAACCAATCCAGCGAATGTTGGACGTTAATGGAA-GGAATGGTC-----TTAGTGTGACC
		</sequence>
		<sequence>
			<taxon idref="Homosapiens_Belgium_2001_05_13_Bel_BE00112_2009_G1P8"/>
			--------------------------AGAGAGCGCGTGCGGAAAGATGGAGGTTGAATTGCCGTTGTCTGTCTTCGGAAGCAGCGGAATTCTTCACCGCAAGCCCCATTAGACCTGATGATTGACTG---AGAAGCCACAGTCAATCATATCGCGTGTGGCTC-AGCCTTAATCCCGTTTAACCAATCCAGCGAAT-------------------------------------------
		</sequence>
		<sequence>
			<taxon idref="Homosapiens_Belgium_2003_02_12_Bel_BE00090_2003_G1P8"/>
			----------------------------AGAGCGCGTGCGGAAAGATGGAGGTTGAATTGCCGCCGTCTGTCTTCGGAAGCGGCGGAATTCTTCACCGCAAGCCCCATTAGACCTGATGATTGACTG---AGAAGCCACAGTCAATCATATCGCGTGTGGCTC-AGCCTTAATCCCGTTTAACCAATCCAGCGAATGTTGGACGTTAATGGAA--------------------------
		</sequence>
		<sequence>
			<taxon idref="Homosapiens_USA_1988_USA_DC4087_1988_G1P8"/>
			---------------------------------GCGTGCGGAAAGATGGAGGTTGAGTTGTCGTCGTCTGTCTTCAGAAGCGGCGGAACTCTTCACCGCAAGCCCCATTGGACCTGATGATTGACTG--AAGAAGCCACAGTCAATCATATCGCGTGTGGCTC-AGCCTTAATCCCGTTTAACCAATCCAGCGAGTGTTGGACGTTAATGGAA--------------------------
		</sequence>
		<sequence>
			<taxon idref="Homosapiens_USA_1989_USA_DC3695_40HT_1989_G1P8"/>
			----GGCTTTTAAAAGTTCTGTTCCGAGAGAGCGCGTGCGGAAAGATGGAGGTTGAGTTGTCGTCGTCTGTCTTCGGAAGCGGCGGAACTCTTCACCGCAAGCCCCATTGGACCTGATGATTGACTG--AAGAAGCCACAGTCAATCATATCGCGTGTGGCTC-AGCCTTAATCCCGTTTAACCAATCCAGCGAGTGTTGGACGTTAATGGAA-GGAATGGTC-----TTAGTGTGACC
		</sequence>
		<sequence>
			<taxon idref="Homosapiens_USA_1974_USA_DC102_1974_G1P8"/>
			---------------------------------GCGTGCGGAAAGATGGAGGTTGAGTTACCGTTGTCTGTCTTCGGAAGCGGCGGAACTCTTCACCGCAAGCCCCATTGGACCTGATGATTGACTG---AGAAGCCACAGTCAATCATATCGCGTGTGGCTC-AGCCTTAATCCCGTTTAACCAATCCAGCGAATGTTGGACGTTAATGGAA--------------------------
		</sequence>
		<sequence>
			<taxon idref="Homosapiens_USA_1988_Bethesda_DC4320_1988_G4P8"/>
			---------------------------------------------ATG-----------------------------------------------------------------------------------------------------------------------------------------------------------------------------------------------
		</sequence>
		<sequence>
			<taxon idref="Homosapiens_USA_1988_USA_DC4345_1988_G1P8"/>
			---------------------------------GCGTGCGGAAAGATGGAGGTTGAGTTACCGTCGTCTGTCTTCGGAAGAGGCGGAACTCTTCACCGCAAACCCCATTGGACCCGATGATTGACTG---AGAAGCCACAGTCAATCATATCGCGTGTGGCTT-AGCCTTAATCCCGTTTAACCAATCCAGCGAATGTTGGACGTTAATGGAA--------------------------
		</sequence>
		<sequence>
			<taxon idref="Homosapiens_USA_1979_USA_DC273_1979_G1P8"/>
			---------------------------------GCGTGCGGAAAGATGAAGGTTGAGTTACCGTCGTCTGTCTTCGGAAGAGGCGGAACTCTTCACCGTAAGCCCCATTGGACCTGATGATTGACTG---AGAAGCCACAGTCAATCATATCGCGTGTGGCTT-AGCCTTAATCCCGTTTAACCAATCCAGCGAATGTTGGACGTTAATGGAA--------------------------
		</sequence>
		<sequence>
			<taxon idref="Homosapiens_USA_1979_USA_DC570_1979_G1P8"/>
			---------------------------------GCGTGCGGAAAGATGAAGGTTGAGTTACCGTCGTCTGTCTTCGGAAGAGGCGGAACTCTTCACCGTAAGCCCCATTGGACCTGATGATTGACTG---AGAAGCCACAGTCAATCATATCGCGTGTGGCTT-AGCCTTAATCCCGTTTAACCAATCCAGCGAATGTTGGACGTTAATGGAA--------------------------
		</sequence>
		<sequence>
			<taxon idref="Homosapiens_USA_1974_USA_DC1476_1974_G1P8"/>
			---------------------------------GCGTGCGGAAAGATGGAGGTTGAGTTACCGTCGTCTGTCTTCGGAAGAGGCGGAACTCTTCACCGCAAGCCCCATTGGACCTGATGATTGACTG---AGAAGCCACAGTCAATCATATCGCGTGTGGCTC-AGCCTTAATCCCGTTTAACCAATCCAGCGAATGTTGGACGTTAATGGAA--------------------------
		</sequence>
		<sequence>
			<taxon idref="Homosapiens_USA_1976_USA_DC2314_1976_G1P8"/>
			---------------------------------GCGTGCGGAAAGATGGAGGTTGAGTTACCGTCGTCTGTCTTCGGAAGAGGCGGAACTCTTCACCGCAAGCCCCATTGGACCTGATGATTGACTG---AGAAGCCACAGTCAATCATATCGCGTGTGGCTC-AGCCTTAATCCCGTTTAACCAATCCAGCGAATGTTGGACGTTAATGGAA--------------------------
		</sequence>
		<sequence>
			<taxon idref="Homosapiens_USA_1979_USA_DC527_1979_G1P8"/>
			---------------------------------GCGTGCGGAAAGATGGAGGTTGAGTTACCGTCGTCTGTCTTCGGAAGAGGCGGAACTCTTCATCGCAAGCCCCATTGGACCTGATGATTGACTG---AGAAGCCACAGTCAATCATATCGCGTGTGGCTT-AGCCTTAATCCCGTTTAACCAATCCAGCGAATGTTGGACGTTAATGGAA--------------------------
		</sequence>
		<sequence>
			<taxon idref="Homosapiens_USA_1979_USA_DC247_1979_G1P8"/>
			---------------------------------GCGTGCGGAAAGATGGAGGTTGAGTTACCGTCGTCTGTCTTCGGAAGAGGCGGAACTCTTCATCGCAAGCCCCATTGGACCTGATGATTGACTG---AGAAGCCACAGTCAATCATATCGCGTGTGGCTT-AGCCTTAATCCCGTTTAACCAATCCAGCGAATGTTGGACGTTAATGGAA--------------------------
		</sequence>
		<sequence>
			<taxon idref="Homosapiens_USA_1979_USA_DC582_1979_G1P8"/>
			---------------------------------GCGTGCGGAAAGATGGAGGTTGAGTTACCGTCGTCTGTCTTCGGAAGAGGCGGAACTCTTCACCGCAAGCCCCATTGGACCTGATGATTGACTG---AGAAGCCACAGTCAATCATATCGCGTGTGGCTT-AGCCTTAATCCCGTTTAACCAATCCAGCGAATGTTGGACGTTAATGGAA--------------------------
		</sequence>
		<sequence>
			<taxon idref="Homosapiens_USA_1980_USA_DC1210_1980_G1P8"/>
			---------------------------------GCGTGCGGAAAGATGGAGGTTGAGTTACCGTCGTCTGTCTTCGGAAGAGGCGGAACTCTTCACCGTAAGCCCCATTGGACCTGATGATTGACTG---AGAAGCCACAGTCAATCATATCGCGTGTGGCTT-AGCCTTAATCCCGTTTAACCAATCCAGCGAATGTTGGACGTTAATGGAA--------------------------
		</sequence>
		<sequence>
			<taxon idref="Homosapiens_USA_1980_USA_DC1212_1980_G1P8"/>
			---------------------------------GCGTGCGGAAAGATGGAGGTTGAGTTACCGTCGTCTGTCTTCGGAAGAGGCGGAACTCTTCACCGCAAGCCCCATTGGACCTGATGATTGACTG---AGAAGCCACAGTCAATCATATCGCGTGTGGCTT-AGCCTTAATCCCGTTTAACCAATCCAGCGAATGTTGGACGTTAATGGAA--------------------------
		</sequence>
		<sequence>
			<taxon idref="Homosapiens_USA_1980_Bethesda_DC1208_1980_G4P8"/>
			---------------------------------------------ATG-----------------------------------------------------------------------------------------------------------------------------------------------------------------------------------------------
		</sequence>
		<sequence>
			<taxon idref="Homosapiens_USA_1980_Bethesda_DC4608_1980_G4P8"/>
			---------------------------------------------ATG-----------------------------------------------------------------------------------------------------------------------------------------------------------------------------------------------
		</sequence>
		<sequence>
			<taxon idref="Homosapiens_USA_2008_USA2008747307_2008_G9P8"/>
			---------------------------------------------ATG-----------------------------------------------------------------------------------------------------------------------------------------------------------------------------------------------
		</sequence>
		<sequence>
			<taxon idref="Homosapiens_Thailand_2009_CU537KK_09"/>
			------------------------------AGCGCGTGCGGAAAGATGGAGGTTGAGTTACCGTCGTCTGTCTTCGGAAGCGGCGGAACTCTTCACCGCAAGCCCCATTAGACCTGATGATTGACTG---AGAAGCCACAGTCAATCATATCGCGTGTGGCTC-AGCCTTAATCCCGTTTAACCAATCCAGCGAGT-------------------------------------------
		</sequence>
		<sequence>
			<taxon idref="Homosapiens_Italy_2012_ITA_PR348_2012_G3P8"/>
			---------------------------------------------ATG-----------------------------------------------------------------------------------------------------------------------------------------------------------------------------------------------
		</sequence>
		<sequence>
			<taxon idref="Homosapiens_Italy_2012_ITA_PR460_2012_G3P8"/>
			---------------------------------------------ATG-----------------------------------------------------------------------------------------------------------------------------------------------------------------------------------------------
		</sequence>
		<sequence>
			<taxon idref="Homosapiens_USA_1978_Bethesda_DC827_1978_G4P8"/>
			---------------------------------------------ATG-----------------------------------------------------------------------------------------------------------------------------------------------------------------------------------------------
		</sequence>
		<sequence>
			<taxon idref="Homosapiens_Australia_2004_07_27_Victoria_CK00007_2004_G1P8"/>
			----------------------------AGAGCGCGTGCGGAAAGATGGAGGTTGAGTTGCCGTCGTCTGTCTTCGGAAGCGGCGGAACTCTTCACCGCAAGTCCCATTAGACCTGATGATTGACTG---AGAAGCCACAGTCAATCATATCGCGTGTGGCTC-AGCCTTAATCCCGTTTAACCAATCCAGCGAGTGTTGGACGTTAATGGAA--------------------------
		</sequence>
		<sequence>
			<taxon idref="Homosapiens_Zimbabwe_2011_ZWE_MRCDPRU1850_2011_G4P8"/>
			---------------------------------GCGTGCGGAAAGATGGAGGTTGAGTTACCGTCGTCTGTCTTCGGAAGCGGCGGAACTCTTCACCGCAAGCCCCATTAGACCTGATGATTGACTG---AGAAGCCACAGTCAATCATATCGCGTGTGGCTC-AGCCTTAATCCCGTTTAACCAATCCAACGAGTGTTGGACGTTAATGGAA--------------------------
		</sequence>
		<sequence>
			<taxon idref="Homosapiens_Belgium_2007_03_22_BEL_BE00025_2007_G1P8"/>
			----------------------------AGAGCGCGTGCGGAAAGATGGAGGTTGAGTTACCGTCGTCTGTCTTCGGAAGCGGCGGAACTCTTCACCGCAAGCCCCATTAGACCTGATGATTGACTG---AGAAGCCACAGTCAATCATATCGCGTGTGGCTC-AGCCTTAATCCCGTTTAACCAATCCAACGAGTGTTGGACGTTAATGGAA--------------------------
		</sequence>
		<sequence>
			<taxon idref="Homosapiens_Italy_2010_ITA_AV28_2010_G9P8"/>
			----GGCTTTTAAAAGTTCTATTCCGAGAGAGCGCGTGCGGAAAGATGGAGGTTGAGTTACCGTCGTCTGTCTTCGGAAGCGGCGGAATTCTTCACCGCAAGCCCCATTAGACCTGATGATTGACTG---AGAAGCCACAGTCAATCATATCGCGTGTGGCTC-AGCCTTAATCCCATTTAACCAATCCAACGAGTGTTGGACGTTAATGGAA-GGAATGGTC-----TTAGTGTGACC
		</sequence>
		<sequence>
			<taxon idref="Homosapiens_Senegal_2009_01_19_SEN_MRCDPRU2051_2009_G9P8"/>
			---------------------------------GCGTGCGGAAAGATGGAGGTTGAGTTACCGTCGTCTGTCTTCGGAAGCGGCGGAACTCTTCACCGCAAGCCCCATTAGACCTGGTGATTGACTG---AGAAGCCACAGTCAATCATATCGCGTGTGGCTC-AGCCTTAATCCCGTTTAACCAATCCAGTGAATGTTGGACGTTAATGGAA--------------------------
		</sequence>
		<sequence>
			<taxon idref="Homosapiens_Belgium_2008_11_05_BEL_BE00046_2008_G1P8"/>
			----------------------------AGAGCGCGTGCGGAAAGATGGAGGTTGAGTTACCGTCGTCTGTCTTCGGAAGCGGCGGAACTCTTCACCGCAAGCCCCATTAGACCTGATGATTGACTG---AGAAGCCACAGTCAATCATATCGCGTGTGGCTC-AGCCTTAATCCCGTTTAACCAATCCAGCGAGTGTTGGACGTTAATGGAA--------------------------
		</sequence>
		<sequence>
			<taxon idref="Homosapiens_Belgium_2005_03_19_BEL_BE00007_2005_G1P8"/>
			----------------------------AGAGCGCGTGCGGAAAGATGGAGGTTGAGTTACCGTCGTCTGTCTTCGGAAGCGGCGGAACTCTTCACCGCAAGCCCCATTAGACCTGATGATTGACTG---AGAAGCCACAGTCAATCATATCGCGTGTGGCTC-AGCCTTAATCCCGTTTAACCAATCCAGCGAGT-------------------------------------------
		</sequence>
		<sequence>
			<taxon idref="Homosapiens_Ethiopia_2009_ETH_MRCDPRU1843_2009_G1P8"/>
			---------------------------------GCGTGCGGAAAGATGGAGGTTGAGTTACCGTCGTCTGTCTTCGGAAGCGGCGGAACTCTTCACCGCAAGCCCCATTAGACCTGATGATTGACTG---AGAAGCCACAGTCAATCATATCGCGTGTGGCTC-AGCCTTAATCCCGTTTAACCAATCCAGCGAGTGTTGGACGTTAATGGAA--------------------------
		</sequence>
		<sequence>
			<taxon idref="Homosapiens_SouthAfrica_2003_04_17_ZAF_MRCDPRU400_2003_G1P8"/>
			---------------------------------GCGTGCGGAAAGATGGAGGTTGAGTTACCGTCGTCTGTCTTCGGAAGCGGCGGAACTCTTCACCGCAAGTCCCATTAGACCTGATGATTGACTG---AGAAGCCACAGTCAATCATATCGCGTGTGGCTC-AGCCTTAATCCCGTTTAACCAATCCAGCGAGTGTTGGACGTTAATGGAA--------------------------
		</sequence>
		<sequence>
			<taxon idref="Homosapiens_SouthAfrica_2004_06_02_ZAF_MRCDPRU1264_2004_G1P8"/>
			---------------------------------GCGTGCGGAAAGATGGAGGTTGAGTTACCGTCGTCTGTCTTCGGAAGCGGCGGAACTCTTCACCGCAAGCCCCATTAGACCTGATGATTGACTG---AGAAGCCACAGTCAATCATATCGCGTGTGGCTC-AGCCTTAATCCCGTTTAACCAATCCAGCGAGTGTTGGACGTTAATGGAA--------------------------
		</sequence>
		<sequence>
			<taxon idref="Homosapiens_SouthAfrica_2004_06_01_ZAF_MRCDPRU1262_2004_G1P8"/>
			---------------------------------GCGTGCGGAAAGATGGAGGTTGAGTTACCGTCGTCTGTCTTCGGAAGCGGCGGAACTCTTCACCGCAAGCCCCATTAGACCTGATGATTGACTG---AGAAGCCACAGTCAATCATATCGCGTGTGGCTC-AGCCTTAATCCCGTTTAACCAATCCAGCGAGTGTTGGACGTTAATGGAA--------------------------
		</sequence>
		<sequence>
			<taxon idref="Homosapiens_SouthAfrica_2004_06_05_ZAF_MRCDPRU1275_2004_G1P8"/>
			---------------------------------GCGTGCGGAAAGATGGAGGTTGAGTTACCGTCGTCTGTCTTCGGAAGCGGCGGAACTCTTCACCGCAAGCCCCATTAGACCTGATGATTGACTG---AGAAGCCACAGTCAATCATATCGCGTGTGGCTC-AGCCTTAATCCCGTTTAAACAATCCAGCGAGTGTTGGACGTTAATGGAA--------------------------
		</sequence>
		<sequence>
			<taxon idref="Homosapiens_Gambia_2010_01_11_GMB_MRCDPRU3174_2010_G1P8"/>
			---------------------------------GCGTGCGGAAAGATGGAGGTTGAGTTACCGTCGTCTGTCTTCGGAAGCGGCGGAACTCTTCACCGCAAGCCCCATTAGACCTGATGATTGACTG---AGAAGCCACAGTCAATCATATCGCGTGTGGCTC-AGCCTTAATCCCGTTTAACCAATCCAGCGAGTGTTGGACGTTAATGGAA--------------------------
		</sequence>
		<sequence>
			<taxon idref="Homosapiens_Senegal_2009_SEN_MRCDPRU213009_2009_G1P8"/>
			---------------------------------GCGTGCGGAAAGATGGAGGTTGAGTTACCGTCGTCTGTCTTCGGAAGCGGCGGAACTCTTCACCGCAAGCCCCATTAGACCTGATGATTGACTG---AGAAGCCACAGTCAATCATATCGCGTGTGGCTC-AGCCTTAATCCCGTTTAACCAATCCAGCGAGTGTTGGACGTTAATGGAA--------------------------
		</sequence>
		<sequence>
			<taxon idref="Homosapiens_SouthAfrica_2003_ZAF_MRCDPRU648_2003_G1P8"/>
			---------------------------------GCGTGCGGAAAGATGGAGGTTGAGTTACCGTCGTCTGTCTTCGGAAGCGGCGGAACTCTTCACCGCAAGCCCCATTAGACCTGATGATTGACTG---AGAAGCCACAGTCAATCATATCGCGTGTGGCTC-AGCCTTAATCCCGTTTAACCAATCCAGCGAGTGTTGGACGTTAATGGAA--------------------------
		</sequence>
		<sequence>
			<taxon idref="Homosapiens_SouthAfrica_2003_ZAF_MRCDPRU2218_2003_G1P8"/>
			---------------------------------GCGTGCGGAAAGATGGAGGTTGAGTTACCGTCGTCTGTCTTCGGAAGCGGCGGAACTCTTCACCGCAAGCCCCATTAGACCTGATGATTGACTG---AGAAGCCACAGTCAATCATATCGCGTGTGGCTC-AGCCTTAATCCCGTTTAACCAATCCAGCGAGTGTTGGACGTTAATGGAA--------------------------
		</sequence>
		<sequence>
			<taxon idref="Homosapiens_SouthAfrica_2003_05_05_ZAF_MRCDPRU451_2003_G1P8"/>
			---------------------------------GCGTGCGGAAAGATGGAGGTTGAGTTACCGTCGTCTGTCTTCGGAAGCGGCGGAACTCTTCACCGCAAGCCCCATTAGACCTGATGATTGACTG---AGAAGCCACAGTCAATCATATCGCGTGTGGCTC-AGCCTTAATCCCGTTTAACCAATCCAGCGAGTGTTGGACGTTAATGGAA--------------------------
		</sequence>
		<sequence>
			<taxon idref="Homosapiens_SouthAfrica_2003_04_30_ZAF_MRCDPRU445_2003_G1P8"/>
			---------------------------------GCGTGCGGAAAGATGGAGGTTGAGTTACCGTCGTCTGTCTTCGGAAGCGGCGGAACTCTTCACCGCAAGCCCCATTAGACCTGATGATTGACTG---AGAAGCCACAGTCAATCATATCGCGTGTGGCTC-AGCCTTAATCCCGTTTAACCAATCCAGCGAGTGTTGGACGTTAATGGAA--------------------------
		</sequence>
		<sequence>
			<taxon idref="Homosapiens_SouthAfrica_2005_ZAF_MRCDPRU213005_2005_G12P6"/>
			---------------------------------GCGTGCGGAAAGATGGAGGTTGAGTTGCCGTCGTCTGTCTTCGGAAGCGGCGGAACTCTTCACCGCAAGCCCCATTAGACCTGATGATTGACTG---AGAAGCCACAGTCAATCATATCGCGTGTGGCTC-AGCCTTAATCCCGTTTAACCAATCCAGCGAGTGTTGGACGTTAATGGAA--------------------------
		</sequence>
		<sequence>
			<taxon idref="Homosapiens_SouthAfrica_2003_08_05_ZAF_MRCDPRU2107_2003_G1P6"/>
			---------------------------------GCGTGCGGAAAGATGGAGGTTGAGTTACCGTCGTCTGTCTTCGGAAGCGGCGGAACTCTTCACCGCAAGCCCCATTAGACCTGATGATTGACTG---AGAAGCCACAGTCAATCATATCGCGTGTGGCTC-AGCCTTAATCCCGTTTAACCAATCCAGCGAGTGTTGGACGT----------------------------------
		</sequence>
		<sequence>
			<taxon idref="Homosapiens_SouthAfrica_2002_05_15_ZAF_MRCDPRU4381_2002_G1P8"/>
			---------------------------------GCGTGCGGAAAGATGGAGGTTGAGTTACCGTCGTCTGTCTTCGGAAGCGGCGGAACTCTTCACCGCAAGCCCCATTAGACCTGATGATTGACTG---AGAAGCCACAGTCAATCATATCGCGTGTGGCTC-AGCCTTAATCCCGTTTAACCAATCCAGCGAGTGTTGGACGTTAATGGAA--------------------------
		</sequence>
		<sequence>
			<taxon idref="Homosapiens_SouthAfrica_2002_ZAF_MRCDPRU4617_2002_G1P6"/>
			---------------------------------GCGTGCGGAAAGATGGAGGTTGAGTTACCGTCGTCTGTCTTCGGAAGCGGCGGAACTCTTCACCGCAAGCCCCATTAGACCTGATGATTGACTG---AGAAGCCACAGTCAATCATATCGCGTGTGGCTC-AGCCTTAATCCCGTTTAACCAAT----------------------------------------------------
		</sequence>
		<sequence>
			<taxon idref="Homosapiens_Paraguay_2003_04_PRY_139SR_2003_G1P8"/>
			---------------------------------GCGTGCGGAAAGATGGAGGTTGAGTTACCGTCGTCTGTCTTCGGAAGCGGCGGAACTCTTCACCGCAAGCCCCATTAGACCTGATGATTGACTG---AGAAGCCACAGTCAATCATATCGCGTGTGGCTC-AGCCTTAATCCCGTTT-ACCAAT----------------------------------------------------
		</sequence>
		<sequence>
			<taxon idref="Homosapiens_Belgium_1999_12_27_Bel_BE00055_1999_G1P8"/>
			--------------------------------------------GATGGAGGTTGAGTTACCGTCGTCTGTCTTCGGAAGCGGCGGAACTCTTCACCGCAAGCCCCATTAGACCTGATGATTGACTG---AGAAGCCACAGTCAATCATATCGCGTGTGGCTC-AGCCTTAATCCCGTTTAACCAATCCAGCGAATGTTGGACGTTAATGGAA--------------------------
		</sequence>
		<sequence>
			<taxon idref="Homosapiens_Belgium_2008_01_17_BEL_BE00030_2008_G1P8"/>
			----------------------------AGAGCGCGTGCGGAAAGATGGAGGTTGAGTTACCGTCGTCTGTCTTCGGAAGCGGCGGAACTCTTCACCGCAAGCCCCATTAGACCTGATGATTGACTG---AGAAGCCACAGTCAATCATATCGCGTGTGGCTC-AGCCTTAATCCCGTTT-ACCAATCCAGCGAGTGTTGGACGTTAATGGAA--------------------------
		</sequence>
		<sequence>
			<taxon idref="Homosapiens_Belgium_2008_02_28_BEL_BE00033_2008_G1P8"/>
			----------------------------AGAGCGCGTGCGGAAAGATGGAGGTTGAGTTACCGTCGTCTGTCTTCGGAAGCGGCGGAACTCTTCACCGCAAGCCCCATTAGACCTGATGATTGACTG---AGAAGCCACAGTCAATCATATCGCGTGTGGCTC-AGCCTTAATCCCGTTT-ACCAATCCAGCGAGTGTTGGACGTTAATGGAA--------------------------
		</sequence>
		<sequence>
			<taxon idref="Homosapiens_Paraguay_2003_10_PRY_326IPN_2003_G1P8"/>
			---------------------------------GCGTGCGGAAAGATGGAGGTTGAGTTACCGTCGTCTGTCTTCGGAAGCGGCGGAACTCTTCACCGCAAGCCCCATTAGACCTGATGATTGACTG---AGAAGCCACAGTCAATCATATCGCGTGTGGCTC-AGCCTTAATCCCGTTT-ACCAAT----------------------------------------------------
		</sequence>
		<sequence>
			<taxon idref="Homosapiens_Paraguay_2003_09_PRY_325SR_2003_G1P8"/>
			---------------------------------GCGTGCGGAAAGATGGAGGTTGAGTTACCGTCGTCTGTCTTCGGAAGCGGCGGAACTCTTCACCGCAAGCCCCATTAGACCTGATGATTGACTG---AGAAGCCACAGTCAATCATATCGCGTGTGGCTC-AGCCTTAATCCCGTTT-ACCAAT----------------------------------------------------
		</sequence>
		<sequence>
			<taxon idref="Homosapiens_Paraguay_2003_10_PRY_334SR_2003_G1P8"/>
			---------------------------------GCGTGCGGAAAGATGGAGGTTGAGTTACCGTCGTCTGTCTTCGGAAGCGGCGGAACTCTTCACCGCAAGCCCCATTAGACCTGATGATTGACTG---AGAAGCCACAGTCAATCATATCGCGTGTGGCTC-AGCCTTAATCCCGTTT-ACCAAT----------------------------------------------------
		</sequence>
		<sequence>
			<taxon idref="Homosapiens_Paraguay_2004_03_PRY_455SR_2004_G1P8"/>
			---------------------------------GCGTGCGGAAAGATGGAGGTTGAGTTACCGTCGTCTGTCTTCGGAAGCGGCGGAACTCTTCACCGCAAGCCCCATTAGACCTGATGATTGACTG---AGAAGCCACAGTCAATCATATCGCGTGTGGCTC-AGCCTTAATCCCGTTT-ACCAAT----------------------------------------------------
		</sequence>
		<sequence>
			<taxon idref="Homosapiens_Paraguay_2004_08_PRY_610SR_2004_G1P8"/>
			---------------------------------GCGTGCGGAAAGATGGAGGTTGAGTTACCGTCGTCTGTCTTCGGAAGCGGCGGAACTCTTCACCGCAAGCCCCATTAGACCTGATGATTGACTG---AGAAGCCACAGTCAATCATATCGCGTGTGGCTC-AGCCTTAATCCCGTTT-ACCAAT----------------------------------------------------
		</sequence>
		<sequence>
			<taxon idref="Homosapiens_Paraguay_2005_02_PRY_836SR_2005_G1P8"/>
			---------------------------------GCGTGCGGAAAGATGGAGGTTGAGTTACCGTCGTCTGTCTTCGGAAGCGGCGGAACTCTTCACCGCAAGCCCCATTAGACCTGATGATTGACTG---AGAAGCCACAGTCAATCATATCGCGTGTGGCTC-AGCCTTAATCCCGTTT-ACCAAT----------------------------------------------------
		</sequence>
		<sequence>
			<taxon idref="Homosapiens_Australia_2007_11_06_AUS_CK00071_2007_G1P8"/>
			---------------------------------GCGTGCGGAAAGATGGAGGTTGAGTTACCGTCGTCTGTCTTCGGAAGCGGCGGAACTCTTCACCGCAAGCCCCATTAGACTTGATGATTGACTG---AGAAGCCACAGTCAATCATATCGCGTGTGGCTC-AGCCTTAATCCCGTTTAACCAATCCAGCGAGTGTTGGACGTTAATGGAA--------------------------
		</sequence>
		<sequence>
			<taxon idref="Homosapiens_Australia_2007_11_02_AUS_CK00070_2007_G1P8"/>
			----------------------------AGAGCGCGTGCGGAAAGATGGAGGTTGAGTTACCGTCGTCTGTCTTCGGAAGCGGCGGAACTCTTCACCGCAAGCCCCATTAGACTTGATGATTGACTG---AGAAGCCACAGTCAATCATATCGCGTGTGGCTC-AGCCTTAATCCCGTTTAACCAATCCAGCGAGTGTTGGACGTTAATGGAA--------------------------
		</sequence>
		<sequence>
			<taxon idref="Homosapiens_Australia_2007_11_08_AUS_CK00072_2007_G1P8"/>
			----------------------------AGAGCGCGTGCGGAAAGATGGAGGTTGAGTTACCGTCGTCTGTCTTCGGAAGCGGCGGAACTCTTCACCGCAAGCCCCATTAGACTTGATGATTGACTG---AGAAGCCACAGTCAATCATATCGCGTGTGGCTC-AGCCTTAATCCCGTTTAACCAATCCAGCGAGTGTTGGACGTTAATGGAA--------------------------
		</sequence>
		<sequence>
			<taxon idref="Homosapiens_Australia_2007_12_30_AUS_CK00082_2007_G1P8"/>
			----------------------------AGAGCGCGTGCGGAAAGATGGAGGTTGAGTTACCGTCGTCTGTCTTCGGAAGCGGCGGAACTCTTCACCGCAAGCCCCATTAGACTTGATGATTGACTG---AGAAGCCACAGTCAATCATATCGCGTGTGGCTC-AGCCTTAATCCCGTTTAACCAATCCAGCGAGTGTTGGACGTTAATGGAA--------------------------
		</sequence>
		<sequence>
			<taxon idref="Homosapiens_Australia_2007_09_27_AUS_CK00060_2007_G1P8"/>
			--------------------------AGAGAGCGCGTGCGGAAAGATGGAGGTTGAGTTACCGTCGTCTGTCTTCGGAAGCGGCGGAACTCTTCACCGCAAGCCCCATTAGACTTGATGATTGACTG---AGAAGCCACAGTCAATCATATCGCGTGTGGCTC-AGCCTTAATCCCGTTTAACCAATCCAGCGAGTGTTGGACGTTAATGGAA--------------------------
		</sequence>
		<sequence>
			<taxon idref="Homosapiens_USA_2007_USA2007744509_2007_G1P8"/>
			----------------------------AGAGCGCGTGCGGAAAGATGGAGGTTGAGTTACCGTCGTCTGTCTTCGGAAGCGGCGGAACTCTTCACCGCAAGCCCCATTAGACTTGATGATTGACTG---AGAAGCCACAGTCAATCATATCGCGTGTGGCTC-AGCCTTAATCCCGTTTAACCAATCCAGCGAGT-------------------------------------------
		</sequence>
		<sequence>
			<taxon idref="Homosapiens_Belgium_2006_01_03_BEL_BE00010_2006_G1P8"/>
			--------------------------------CGCGTGCGGAAAGATGGAGGTTGAGTTACCGTCGTCTGTCTTCGGAAGCGGCGGAACTCTTCACCGCAAGCCCCATTAGACTTGATGATTGACTG---AGAAGCCACAGTCAATCATATCGCGTGTGGCTC-AGCCTTAATCCCGTTTAACCAATCCAGCGAGTGTTGGACGTTAATGGAA--------------------------
		</sequence>
		<sequence>
			<taxon idref="Homosapiens_USA_2007_USA2007719698_2007_G1P8"/>
			--------------------------AGAGAGCGCGTGCGGAAAGATGGAGGTTGAGTTACCGTCGTCTGTCTTCGGAAGCGGCGGAACTCTTCACCGCAAGCCCCATTAGACTTGATGATTGACTG---AGAAGCCACAGTCAATCATATCGCGTGTGGCTC-AGCCTTAATCCCGTTTAACCAATCCAGCGAGTGTTGGACGTTAATGGAA--------------------------
		</sequence>
		<sequence>
			<taxon idref="Homosapiens_Australia_2007_11_19_AUS_CK00077_2007_G1P8"/>
			----------------------------AGAGCGCGTGCGGAAAGATGGAGGTTGAGTTACCGTCGTCTGTCTTCGGAAGCGGCGGAACTCTTCACCGCAAGCCCCATTAGACTTGATGATTGACTG---AGAAGCCACAGTCAATCATATCGCGTGTGGCTC-AGCCTTAATCCCGTTTAACCAATCCAGCGAGTGTTGGACGTTAATGGAA--------------------------
		</sequence>
		<sequence>
			<taxon idref="Homosapiens_Australia_2007_11_17_AUS_CK00076_2007_G1P8"/>
			----------------------------AGAGCGCGTGCGGAAAGATGGAGGTTGAGTTACCGTCGTCTGTCTTCGGAAGCGGCGGAACTCTTCACCGCAAGCCCCATTAGACTTGATGATTGACTG---AGAAGCCACAGTCAATCATATCGCGTGTGGCTC-AGCCTTAATCCCGTTTAACCAATCCAGCGAGTGTTGGACGTTAATGGAA--------------------------
		</sequence>
		<sequence>
			<taxon idref="Homosapiens_USA_2008_USA_2008747288_2008_G1P8"/>
			----------------------------AGAGCGCGTGCGGAAAGATGGAGGTTGAGTTACCGTCGTCTGTCTTCGGAAGCGGCGGAACTCTTCACCGCAAGCCCCATTAGACTTGATGATTGACTG---AGAAGCCACAGTCAATCATATCGCGTGTGGCTC-AGCCTTAATCCCGTTTAACCAATCCAGCGAGTGTTGGACGTTAATGGAA--------------------------
		</sequence>
		<sequence>
			<taxon idref="Homosapiens_Australia_2007_01_03_Victoria_CK00034_2007_G1P8"/>
			----------------------------AGAGCGCGTGCGGAAAGATGGAGGTTGAGTTACCGTCGTCTGTCTTCGGAAGCGGCGGAACTCTTCACCGCAAGCCCCATTAGACTTGATGATTGACTG---AGAAGCCACAGTCAATCATATCGCGTGTGGCTC-AGCCTTAATCCCGTTTAACCAATCCAGCGAGT-------------------------------------------
		</sequence>
		<sequence>
			<taxon idref="Homosapiens_USA_2007_USA2007744510_2007_G1P8"/>
			--------------------------AGAGAGCGCGTGCGGAAAGATGGAGGTTGAGTTACCGTCGTCTGTCTTCGGAAGCGGCGGAACTCTTCACCGCAAGCCCCATTAGACTTGATGATTGACTG---AGAAGCCACAGTCAATCATATCGCGTGTGGCTC-AGCCTTAATCCCG--------------------------------------------------------------
		</sequence>
		<sequence>
			<taxon idref="Homosapiens_Australia_2004_06_14_Victoria_CK00048_2004_G1P8"/>
			----------------------------AGAGCGCGTGCGGAAAGATGGAGGTTGAGTTACCGTCGTCTGTTTTCGGAAGCGGCGGAACTCTTCACCGCAAGCCCCATTAGACCTGATGATTGACTG---AGAAGCCACAGTCAATCATATCGCGTGTGGCTC-AGCCTTAATCCCGTTTAACCAATCCAGCGAGTGTTGGACGTTAATGGAA--------------------------
		</sequence>
		<sequence>
			<taxon idref="Homosapiens_Paraguay_2004_07_PRY_533SR_2004_G9P8"/>
			---------------------------------GCGTGCGGAAAGATGGAGGTTGAGTTACCGTCGTCTGTCTTCGGAAGCGGCGGAACTCTTCACCGCAAGTCCCATTAGACCTGATGATTGACTG---AGAAGCCACAGTCAATCATATCGCGTGTGGCTC-AGCCTTAATCCCGTTT-ACCAAT----------------------------------------------------
		</sequence>
		<sequence>
			<taxon idref="Homosapiens_Canada_2007_CAN_RT03107_2007_G1P8"/>
			---------------------------------------------ATG-----------------------------------------------------------------------------------------------------------------------------------------------------------------------------------------------
		</sequence>
		<sequence>
			<taxon idref="Homosapiens_Canada_2007_CAN_RT02807_2007_G1P8"/>
			---------------------------------------------ATG-----------------------------------------------------------------------------------------------------------------------------------------------------------------------------------------------
		</sequence>
		<sequence>
			<taxon idref="Homosapiens_USA_2008_USA2008747100_2008_G1P8"/>
			--------------------------AGAGAGCGCGTGCGGAAAGATGGAGGTTGAGTTACCGTCGTCTGTCTTCGGAAGCGGCGGAACTCTTCACCGCAAGCCCCATTAGACCTGATGATTGACTG-TTTGAAGCCACAGTCAATTATATCGCGTGTGGCTC-AGCCTTAATCCCGTTTAACCAATCCAGCGAGTGTTGGACGTTAATGGAA--------------------------
		</sequence>
		<sequence>
			<taxon idref="Homosapiens_USA_2008_USA2008747106_2008_G1P8"/>
			----------------------------AGAGCGCGTGCGGAAAGATGGAGGTTGAGTTACCGTCGTCTGTCTTCGGAAGCGGCGGAACTCTTCACCGCAAGCCCCATTAGACCTGATGATTGACTG-TTTGAAGCCACAGTCAATTATATCGCGTGTGGCTC-AGCCTTAATCCCGTTTAACCAATCCAGCGAGTGTTGGACGTTAATGGAA--------------------------
		</sequence>
		<sequence>
			<taxon idref="Homosapiens_Canada_2008_CAN_RT18507_2008_G1P8"/>
			---------------------------------------------ATG-----------------------------------------------------------------------------------------------------------------------------------------------------------------------------------------------
		</sequence>
		<sequence>
			<taxon idref="Homosapiens_Canada_2008_CAN_RT17807_2008_G1P8"/>
			---------------------------------------------ATG-----------------------------------------------------------------------------------------------------------------------------------------------------------------------------------------------
		</sequence>
		<sequence>
			<taxon idref="Homosapiens_Canada_2008_CAN_RT18607_2008_G1P8"/>
			---------------------------------------------ATG-----------------------------------------------------------------------------------------------------------------------------------------------------------------------------------------------
		</sequence>
		<sequence>
			<taxon idref="Homosapiens_Canada_2007_CAN_RT05507_2007_G1P8"/>
			---------------------------------------------ATG-----------------------------------------------------------------------------------------------------------------------------------------------------------------------------------------------
		</sequence>
		<sequence>
			<taxon idref="Homosapiens_Italy_2010_ITA_JES11_2010_G9P8"/>
			----GGCTTTTAAAAGTTCTATTCCGAGAGAGCGCGTGCGGAAAGATGGAGGTTGAATTACCGTCGTCTGTCTTCGGAAGCGGCGGAACTCTTCACCGCAAGCCCCATTAGACCTGATGATTGACTG---AGAAGCCACAGTCAATCATATCGCGTGTGGCTC-AGCCTTAATCCCGTTTAACCAATCCAGCGAGTGTTGGACGTTAATGGAA-GGAATGGTC-----TTAGTGTGACC
		</sequence>
		<sequence>
			<taxon idref="Homosapiens_Belgium_2005_12_04_BEL_BE00009_2005_G1P8"/>
			---------------------------------GCGTGCGGAAAGATGGAGGTTGAGTTACCGTCGTCTGTCTTCGGAAGCGGCGGAACTCTTCACCGCAAGCCCCATTAGACCTGATGATTGACTG---AGAAGCCACAGTCAATCATATCGCGTGTGGCTT-AGCCTTAATCCCGTTTAACCAATCCAGCGAGTGTTGGACGTTAATGGAA--------------------------
		</sequence>
		<sequence>
			<taxon idref="Homosapiens_Belgium_2006_01_20_BEL_BE00012_2006_G1P8"/>
			-----------------------------------------AAAGATGGAGGTTGAGTTACCGTCGTCTGTCTTCGGAAGCGGCGGAACTCTTCACCGCAAGCCCCATTAGACCTGATGATTGACTG---AGAAGCCACAGTCAATCATATCGCGTGTGGCTT-AGCCTTAATCCCGTTTAACCAATCCAGCGAGTGTTGGACGTTAATGGAA--------------------------
		</sequence>
		<sequence>
			<taxon idref="Homosapiens_Australia_2010_10_02_AUS_CK00101_2010_G1P8"/>
			-------------------------GAGAGAGCGCGTGCGGAAAGATGGAGGTTGAGTTACCGTCGTCTGTCTTTGGAAGCGGCGGAACTCTTCACCGCAAGCCCCATTAGACCTGATGATTGACTG---AGAAGCCACAGTCAATCATATCGCGTGTGGCTC-AGCCTTAATCCCGTTTAACCAATCCAGCGAGTGTTGGACGTTAATGGAA--------------------------
		</sequence>
		<sequence>
			<taxon idref="Homosapiens_Australia_2010_12_20_AUS_CK00106_2010_G1P8"/>
			-------------------------GAGAGAGCGCGTGCGGAAAGATGGAGGTTGAGTTACCGTCGTCTGTCTTTGGAAGCGGCGGAACTCTTCACCGCAAGCCCCATTAGACCTGATGATTGACTG---AGAAGCCACAGTCAATCATATCGCGTGTGGCTC-AGCCTTAATCCCGTTTAACCAATCCAGCGAGTGTTGGACGTTAATGGAA--------------------------
		</sequence>
		<sequence>
			<taxon idref="Homosapiens_Australia_2009_10_23_AUS_CK00093_2009_G1P8"/>
			----------------------------AGAGCGCGTGCGGAAAGATGGAGGTTGAGTTACCGTCGTCTGTCTTTGGAAGCGGCGGAACTCTTCACCGCAAGCCCCATTAGACCTGATGATTGACTG---AGAAGCCACAGTCAATCATATCGCGTGTGGCTC-AGCCTTAATCCCGTTTAACCAATCCAGCGAGTGTTGGACGTTAATGGAA--------------------------
		</sequence>
		<sequence>
			<taxon idref="Homosapiens_Ethiopia_2012_ETH_MRCDPRU842_2012_G9P8"/>
			---------------------------------GCGTGCGGAAAGATGGAGGTTGAGTTACCGTCGTCTGTCTTCGGAAGCGGCGGAACTCTTCACCGCAAGCCCCATTGGACCTGATGATTGACTG---AGAAGCCACAGTCAATCATATCGCGTGTGGCTC-AGCCTTAATCCCGTTTAACCAATCCAGCGAGTGTTGGACGTTAATGGAA--------------------------
		</sequence>
		<sequence>
			<taxon idref="Homosapiens_Argentina_1998_ARG_Res1730_1998_G4P8"/>
			---------------------------------GCGTGCGGAAAGATGGAGGTTGAGTTACCGTCGTCTGTCTTCGGAAGCGGCGGAACTCTTCACCGCAAGCCCCATTAGACCTGATGATTGACTG---AGAAGCCACAGTCAATCATATCGCGTGTGGCTC-AGCCTTAATCCCGTTTAACCAAT----------------------------------------------------
		</sequence>
		<sequence>
			<taxon idref="Homosapiens_Paraguay_1999_07_PRY_349_1999_G4P8"/>
			---------------------------------GCGTGCGGAAAGATGGAGGTTGAGTTACCGTCGTCTGTCTTCGGAAGCGGCGGAACTCTTCACCGCAAGCCCCATTAGACCTGATGATTGACTG---AGAAGCCACAGTCAATCATATCGCGTGTGGCTC-AGCCTTAATCCCGTTTAACCAAT----------------------------------------------------
		</sequence>
		<sequence>
			<taxon idref="Homosapiens_Paraguay_1998_08_PRY_3_1998_G4P8"/>
			---------------------------------GCGTGCGGAAAGATGGAGGTTGAGTTACCGTCGTCTGTCTTCGGAAGCGGCGGAACTCTTCACCGCAAGCCCCATTAGACCTGATGATTGACTG---AGAAGCCACAGTCAATCATATCGCGTGTGGCTC-AGCCTTAATCCCGTTTAACCAAT----------------------------------------------------
		</sequence>
		<sequence>
			<taxon idref="Homosapiens_Belgium_2009_02_24_BEL_BE00043_2009_G1P8"/>
			----------------------------AGAGCGCGTGCGGAAAGATGGAGGTTGAGTTACCGTCGTCTGTCTTCGGAAGCGGCGGAACTCTTCACCGCAAGCCCCATTAGACCTGATGATTGACTG---AGAAGCCACAGTCAATCATATCGCGTGTGGCTC-AGCCTTAATCCCGTTTAACCAATCCAGCGAGTGTTGGACGTTAATGGAA--------------------------
		</sequence>
		<sequence>
			<taxon idref="Homosapiens_Belgium_2010_02_15_Bel_BE00097_2009_G1P8"/>
			----------------------------AGAGCGCGTGCGGAAAGATGGAGGTTGAGTTACCGTCGTCTGTCTTCGGAAGCGGCGGAACTCTTCACCGCAAGCCCCATTAGACCTGATGATTGACTG---AGAAGCCACAGTCAATCATATCGCGTGTGGCTC-AGCCTTAATCCCGTTTAACCAATCCAGCGAGTGTTGGACGTTAATGGAA--------------------------
		</sequence>
		<sequence>
			<taxon idref="Homosapiens_Argentina_1998_ARG_Res1717_1998_G4P8"/>
			---------------------------------GCGTGCGGAAAGATGGAGGTTGAGTTACCGTCGTCTGTCTTCGGAAGCGGCGGAACTCTTCACCGCAAGCCCCATTAGACCTGATGATTGACTG---AGAAGCCACAGTCAATCATATCGCGTATGGCTC-AGCCTTAATCCCGTTTAACCAAT----------------------------------------------------
		</sequence>
		<sequence>
			<taxon idref="Homosapiens_Canada_2009_CAN_RT03809_2009_G4P8"/>
			---------------------------------------------ATG-----------------------------------------------------------------------------------------------------------------------------------------------------------------------------------------------
		</sequence>
		<sequence>
			<taxon idref="Homosapiens_Canada_2009_CAN_RT03909_2009_G4P8"/>
			---------------------------------------------ATG-----------------------------------------------------------------------------------------------------------------------------------------------------------------------------------------------
		</sequence>
		<sequence>
			<taxon idref="Homosapiens_Canada_2007_CAN_RT04807_2007_G4P8"/>
			---------------------------------------------ATG-----------------------------------------------------------------------------------------------------------------------------------------------------------------------------------------------
		</sequence>
		<sequence>
			<taxon idref="Homosapiens_Belgium_2010_01_13_Bel_BE00094_2009_G1P8"/>
			---------------------------------GCGTGCGGAAAGATGGAGGTTGAGTTACCGTCATCTGTCTTCGGAAGCGGCGGAACTCTTCACCGCAAGCCCCATTAGACCCGATGATTGACTG---AGAAGCCACAGTCAATCATATCGCGTGTGGCTC-AGCCTTAATCCCGTTTAACCAATCCAACGAGTGTTGGACGTTAATGGAA--------------------------
		</sequence>
		<sequence>
			<taxon idref="Homosapiens_Canada_2008_CAN_RT09907_2008_G1P8"/>
			---------------------------------------------ATG-----------------------------------------------------------------------------------------------------------------------------------------------------------------------------------------------
		</sequence>
		<sequence>
			<taxon idref="Homosapiens_Belgium_2006_02_16_BEL_BE00018_2006_G1P8"/>
			----------------------------AGAGCGCGTGCGGAAAGATGGAGGTTGAGTTACCGTCGTCTGTCTTCGGAAGCGGCGGAATTCTTCACCGCAAGCCCCATTAGACCTGATGATTGACTG---AGAAGCCACAGTCAATCATATCGCGTGTGGCTC-AGCCTTAATCCCGTTTAACCAATCCAGCGAGTGTTGGACGTTAATGGAA--------------------------
		</sequence>
		<sequence>
			<taxon idref="Homosapiens_Belgium_2006_01_30_BEL_BE00016_2006_G1P8"/>
			--------------------------AGAGAGCGCGTGCGGAAAGATGGAGGTTGAGTTACCGTCGTCTGTCTTCGGAAGCGGCGGAATTCTTCACCGCAAGCCCCATTAGACCTGATGATTGACTG---AGAAGCCACAGTCAATCATATCGCGTGTGGCTC-AGCCTTAATCCCGTTTAACCAATCCAGCGAGTGTTGGACGTTAATGGAA--------------------------
		</sequence>
		<sequence>
			<taxon idref="Homosapiens_Belgium_2006_01_27_BEL_BE00014_2006_G1P8"/>
			--------------------------------------------GATGGAGGTTGAGTTACCGTCGTCTGTCTTCGGAAGCGGCGGAACTCTTCACCGCAAGCCCCATTAGACCTGATGATTGACTG---AGAAGCCACAGTCAATCATATCGCGTGTGGCTC-AGCCTTAATCCCGTTTAACCAATCCAGCGAGT-------------------------------------------
		</sequence>
		<sequence>
			<taxon idref="Homosapiens_Paraguay_2005_07_PRY_954SR_2005_G4P8"/>
			---------------------------------GCGTGCGGAAAGATGGAGGTTGAGTTACCGTCGTCTGTCTTCGGAAGCGGCGGAACTCTTCACCGCAAGCCCCATTAGACCTGATGATTGACTG---AGAAGCCACAGTCAATCATATCGCGTGTGGCTC-AGCCTTAATCCCGTTTAACCAAT----------------------------------------------------
		</sequence>
		<sequence>
			<taxon idref="Homosapiens_Paraguay_2000_07_PRY_476_2000_G4P8"/>
			---------------------------------GCGTGCGGAAAGATGGAGGTTGAGTTACCGTCGTCTGTCTTCGGAAGCGGCGGAACTCTTCACCGCAAGCCCCATTAGACCTGATGATTGACTG---AGAAGCCACAGTCAATCATATCGCGTGTGGCTC-AGCCTTAATCCCGTTTAACCAAT----------------------------------------------------
		</sequence>
		<sequence>
			<taxon idref="Homosapiens_Belgium_2004_06_23_BEL_BE00003_2004_G9P8"/>
			----------------------------AGAGCGCGTGCGGAAAGATGGAGGTTGAGTTACCGTCGTCTGTCTTCGGAAGCGGCGGAACTCTTCACCGCAAGCCCCATTAGACCTGATGATTGACTG---AGAAGCCACAGTCAATCATATCGCGTGTGGCTC-AGCCTTAATCCCGTTTAACCAATCCAGCGAGTGTTGGACGTTAATGGAA--------------------------
		</sequence>
		<sequence>
			<taxon idref="Homosapiens_Australia_2001_05_23_AUS_CK20019_2001_G1P8"/>
			---------------------------------GCGTGCGGAAAGATGGAGGTTGAGTTACCGTCGTCTGTCTTCGGAAGCGGCGGAACTCTTCACCGCAAGCCCCATTAGACCTGATGATTGACTG---AGAAGCCACAGTCAATCATATCGCGTGTGGCTC-AGCCTTAATCCCGTTTAACCAATCCAGCGAGTGTTGGACGTTAATGGAA--------------------------
		</sequence>
		<sequence>
			<taxon idref="Homosapiens_Canada_2009_CAN_RT07209_2009_G1P8"/>
			---------------------------------------------ATG-----------------------------------------------------------------------------------------------------------------------------------------------------------------------------------------------
		</sequence>
		<sequence>
			<taxon idref="Homosapiens_Belgium_2010_03_03_Bel_BE00100_2009_G1P8"/>
			----------------------------AGAGCGCGTGCGGAAAGATGGAGGTTGAGTTACCGTCGTCTGTCTTCGGAAGCGGCGGAACTCTTCACCGCAAGCCCCATTAGACCTGATGATTGACTG---AGAAGCCACAGTCAATCATATCGCGTGTGGTTC-AGCCTTAATCCCGTTTAACCAATCCAACGAGTGTTGGACGTTAATGGAA--------------------------
		</sequence>
		<sequence>
			<taxon idref="Homosapiens_Belgium_2009_04_27_BEL_BE00047_2009_G1P8"/>
			----------------------------AGAGCGCGTGCGGAAAGATGGAGGTTGAGTTACCGTCGTCTGTCTTCGGAAGCGGCGGAACTCTTCACCGCAAGCCCCATTAGACCCGATGATTGACTG---AGAAGCCACAGTCAATCATATCGCGTGTGGCTC-AGCCTTAATCCCGTTTAACCAATCCAACGAGTGTTGGACGTTAATGGAA--------------------------
		</sequence>
		<sequence>
			<taxon idref="Homosapiens_Belgium_2008_01_07_BEL_BE00027_2008_G1P8"/>
			----------------------------AGAGCGCGTGCGGAAAGATGGAGGTTGAGTTACCGTCGTCTGTCTTCGGAAGCGGCGGAACTCTTCACCGCAAGCCCCATTAGACCTGATGATTGACTG---AGAAGCCACAGTCAATCATATCGCGTGTGGCTC-AGCCTTAATCCCGTTTAACCAATCCAGCGAGTGTTGGACGTTAATGGAA--------------------------
		</sequence>
		<sequence>
			<taxon idref="Homosapiens_Italy_2010_ITA_AV21_2010_G9P8"/>
			----GGCTTTTAAAAGTTCTATTCCGAGAGAGCGCGTGCGGAAAGATGGAGGTTGAGTTACCGTCGTCTGTCTTCGGAAGCGGCGGAACTCTTCACCGCAAGCCCCATTAGACCTGATGATTGACTG---AGAAGCCACAGTCAATCATATCGCGTGTGGCTC-AGCCTTAATCCCGTTTAACCAATCCAACGAGTGTTGGACGTTAATGGAA-GGAATGGTC-----TTAGTGTGACC
		</sequence>
		<sequence>
			<taxon idref="Homosapiens_Australia_2010_11_16_AUS_CK00103_2010_G1P8"/>
			-------------------------GAGAGAGCGCGTGCGGAAAGATGGAGGTTGAGTTACCGTCGTCTGTCTTCGGAAGCGGCGGAACTCTTCACCGCAAGCCCCATTAGACCTGATGATTGACTG---AGAAGCCACAGTCAATCATATCGCGTGTGGCTC-AGCCTTAATCCCGTTTAACCAATCCAACGAGTGTTGGACGTTAATGGAA--------------------------
		</sequence>
		<sequence>
			<taxon idref="Homosapiens_Belgium_2009_03_20_BEL_BE00049_2009_G1P8"/>
			--------------------------------------------GATGGAGGTTGAGTTACCGTCGTCTGTCTTCGGAAGCGGCGGAACTCTTCACCGCAAGCCCCATTAGACCTGATGATTGACTG---AGAAGCCACAGTCAATCATATCGCGTGTGGCTC-AGCCTTAATCCCGTTTAACCAATCCAACGAGTGTTGGACGTTAATGGAA--------------------------
		</sequence>
		<sequence>
			<taxon idref="Homosapiens_Belgium_2008_03_23_BEL_BE00037_2008_G1P8"/>
			----------------------------AGAGCGCGTGCGGAAAGATGGAGGTTGAGTTACCGTCGTCTGTCTTCGGAAGCGGCGGAACTCTTCACCGCAAGCCCCATTAGACCTGATGATTGACTG---AGAAGCCACAGTCAATCATATCGCGTGTGGCTC-AGCCTTAATCCCGTTTAACCAATCCAGCGAGTGTTGGACGTTAATGGAA--------------------------
		</sequence>
		<sequence>
			<taxon idref="Homosapiens_Canada_2009_CAN_RT00509_2009_G1P8"/>
			---------------------------------------------ATG-----------------------------------------------------------------------------------------------------------------------------------------------------------------------------------------------
		</sequence>
		<sequence>
			<taxon idref="Homosapiens_Belgium_2008_02_05_BEL_BE00032_2008_G1P8"/>
			----------------------------AGAGCGCGTGCGGAAAGATGGAGGTTGAGTTACCGTCGTCTGTCTTCGGAAGCGGCGGAACTCTTCACCGCAAGCCCCATTAGACCTGATGATTGACTG---AGAAGCCACAGTCAATCATATCGCGTGTGGCTC-AGCCTTAATCCCGTTTAACCAATCCAGCGAGTGTTGGACGTTAATGGAA--------------------------
		</sequence>
		<sequence>
			<taxon idref="Homosapiens_Belgium_2007_12_17_BEL_BE00028_2007_G1P8"/>
			----------------------------AGAGCGCGTGCGGAAAGATGGAGGTTGAGTTACCGTCGTCTGTCTTCGGAAGCGGCGGAACTCTTCACCGCAAGCCCCATTAGACCTGATGATTGACTG---AGAAGCCACAGTCAATCATATCGCGTGTGGCTC-AGCCTTAATCCCGTTTAACCAATCCAGCGAGTGTTGGACGTTAATGGAA--------------------------
		</sequence>
		<sequence>
			<taxon idref="Homosapiens_Italy_2007_ITA_ASTI23_2007_G9P8"/>
			----GGCTTTTAAAAGTTCTATTCCGAGAGAGCGCGTGCGGAAAGATGGAGGTTGAGTTACCGTCGTCTGTCTTCGGAAGCGGCGGAACTCTTCACCGCAAGCCCCATTAGACCTGATGATTGACTG---AGAAGCCACAGTCAATCATATCGCGTGTGGCTC-AGCCTTAATCCCGTTTAACCAATCCAGCGAGTGTTGGACGTTAATGGAA-GGAATGGTC-----TTAGTGTGACC
		</sequence>
		<sequence>
			<taxon idref="Homosapiens_Belgium_2007_BEL_BE00041_2007_G1P8"/>
			----------------------------AGAGCGCGTGCGGAAAGATGGAGGTTGAGTTACCGTCGTCTGTCTTCGGAAGCGGCGGAACTCTTCACCGCAAGCCCCATTAGACCTGATGATTGACTG---AGAAGCCACAGTCAATCATATCGCGTGTGGCTC-AGCCTTAATCCCGTTTAACCAATCCAGCGAGTGTTGGACGTTAATGGAA--------------------------
		</sequence>
		<sequence>
			<taxon idref="Homosapiens_Canada_2008_CAN_RT10107_2008_G1P8"/>
			---------------------------------------------ATG-----------------------------------------------------------------------------------------------------------------------------------------------------------------------------------------------
		</sequence>
		<sequence>
			<taxon idref="Homosapiens_Canada_2009_CAN_RT02609_2009_G1P8"/>
			---------------------------------------------ATG-----------------------------------------------------------------------------------------------------------------------------------------------------------------------------------------------
		</sequence>
		<sequence>
			<taxon idref="Homosapiens_Belgium_2007_03_18_BEL_BE00024_2007_G1P8"/>
			--------------------------------------------GATGGAGGTTGAGTTACCGTCGTCTGTCTTCGGAAGCGGCGGAACTCTTCACCGCAAGCCCCATTAGACCTGATGATTGACTG---AGAAGCCACAGTCAATCATATCGCGTGTGGCTC-AGCCTTAATCCCGTTTAACCAATCCAGCGAGTGTTGGACGTTAATGGAA--------------------------
		</sequence>
		<sequence>
			<taxon idref="Homosapiens_Cameroon_2009_CMR_MRCDPRU3043_2009_G12P8"/>
			---------------------------------GCGTGCGGAAAGATGGAGGTTGAGTTACCGTCGTCTGTCTTCGGAAGCGGCGGAACTCTTCACCGCAAGCCCCATTAGACCTGATGATTGACTG---AGAAGCCACAGTCAATCATATCGCGTGTGGCTC-AGCCTTAATCCCGTTTAACCAATCCAGCGAATGTTGGACGTTAATGGAA--------------------------
		</sequence>
		<sequence>
			<taxon idref="Homosapiens_Ethiopia_2012_ETH_MRCDPRU850_2012_G12P8"/>
			---------------------------------GCGTGCGGAAAGATGGAGGTTGAGTTACCGTCGTCTGTCTTCGGAAGCGGCGGAACTCTTCACCGCAAGCCCCATTAGACCTGATGATTGACTGTTTAGAAGCCACAGTCAATCATATCGCGTGTGGCTC-AGCCTTAATCCCGTTTAACCAATCCAGCGAGTGTTGGACGTTAATGGAA--------------------------
		</sequence>
		<sequence>
			<taxon idref="Homosapiens_Ethiopia_2010_10_18_ETH_MRCDPRU5010_2010_G12P8"/>
			---------------------------------GCGTGCGGAAAGATGGAGGTTGAGTTACCGTCGTCTGTCTTCGGAAGCGGCGGAACTCTTCACCGCAAGCCCCATTAGACCTGATGATTGACTG---AGAAGCCACAGTCAATCATATCGCGTGTGGCTC-AGCCTTAATCCCGTTTAACCAATCCAGCGAGTGTTGGACGTTAATGGAA--------------------------
		</sequence>
		<sequence>
			<taxon idref="Homosapiens_Belgium_2009_02_10_BEL_BE00044_2009_G1P8"/>
			---------------------------------GCGTGCGGAAAGATGGAGGTTGAGTTACCGTCGTCTGTCTTCGGAAGCGGCGGAACTCTTCACCGCAAGCCCCATTAGACCTGATGATTGACTG---AGAAGCCACAGTCAATCATATCGCGTGTGGCTC-AGCCTTAATCCCGTTTAACCAATCCAGCGAGTGTTGGACGTTAATGGAA--------------------------
		</sequence>
		<sequence>
			<taxon idref="Homosapiens_Canada_2009_CAN_RT07009_2009_G1P8"/>
			---------------------------------------------ATG-----------------------------------------------------------------------------------------------------------------------------------------------------------------------------------------------
		</sequence>
		<sequence>
			<taxon idref="Homosapiens_USA_2013_08_29_USA_VU1213162_2013_G1P8"/>
			---------------------------------GCGTGCGGAAAGATGGAGGTTGAGTTACCGTCGTCTGTCTTCGGAAGCGGCGGAACACTTCACCGCAAGCCCCATTAGACCTGATGATTGACTG---AGAAGCCACAGTCAATCATATCGCGTGTGGCTC-AGCCTTAATCCCGTTTAACCAATCCAGCGAGTGTTGGACGTTAATGGAA-GGA----------------------
		</sequence>
		<sequence>
			<taxon idref="Homosapiens_Canada_2008_CAN_RT09407_2008_G1P8"/>
			---------------------------------------------ATG-----------------------------------------------------------------------------------------------------------------------------------------------------------------------------------------------
		</sequence>
		<sequence>
			<taxon idref="Homosapiens_USA_2007_USA_2007719685_2007_G1P8"/>
			----------------------------AGAGCGCGTGCGGAAAGATGGAGGTTGAGTTACCGTCGTCTGTCTTCGGAAGCGGCGGAACACTTCACCGCAAGCCCCATTAGACCTAATGATTGACTG---AGAAGCCACAGTCAATCATATCGCGTGTGGCTC-AGCCTTAATCCCGTTTAACCAATCCAGCGAGTGTTGGACGTTAATGGAA--------------------------
		</sequence>
		<sequence>
			<taxon idref="Homosapiens_Australia_2008_02_13_AUS_CK00084_2008_G1P8"/>
			----------------------------AGAGCGCGTGCGGAAAGATGGAGGTTGAGTTACCGTCGTCTGTCTTCGGAAGCGGCGGAACACTTCACCGCAAGCCCCATTAGACCTGATGATTGACTG---AGAAGCCACAGTCAATCATATCGCGTGTGGCTC-AGCCTTAATCCCGTTTAACCAATCCAGCGAGTGTTGGACGTTAATGGAA--------------------------
		</sequence>
		<sequence>
			<taxon idref="Homosapiens_Australia_2008_02_27_AUS_CK00085_2008_G1P8"/>
			----------------------------AGAGCGCGTGCGGAAAGATGGAGGTTGAGTTACCGTCGTCTGTCTTCGGAAGCGGCGGAACACTTCACCGCAAGCCCCATTAGACCTGATGATTGACTG---AGAAGCCACAGTCAATCATATCGCGTGTGGCTC-AGCCTTAATCCCGTTTAACCAATCCAGCGAGTGTTGGACGTTAATGGAA--------------------------
		</sequence>
		<sequence>
			<taxon idref="Homosapiens_USA_2008_USA_2008747323_2008_G1P8"/>
			----------------------------AGAGCGCGTGCGGAAAGATGGAGGTTGAGTTACCGTCGTCTGTCTTCGGAAGCGGCGGAACACTTCACCGCAAGCCCCATTAGACCTGATGATTGACTG---AGAAGCCACAGTCAATCATATCGCGTGTGGCTC-AGCCTTAATCCCGTTTAACCAATCCAGCGAGTGTTGGACGTTAATGGAA--------------------------
		</sequence>
		<sequence>
			<taxon idref="Homosapiens_Belgium_1999_12_23_Bel_BE00052_1999_G1P8"/>
			----------------------------AGAGCGCGTGCGGAAAGATGGAGGTTGAGTTACCGTCGTCTGTCTTCGGAAGCGGCGGAACTCTTCACCGCAAGCCCCATTAGACCTGATGATTGACTG---AGAAGCCACAGTCAATCATATCGCGTGTGGCTC-AGCCTTAATCCCGTTTAACCAATCCAGCGAGTGTTGGACGTTAATGGAA--------------------------
		</sequence>
		<sequence>
			<taxon idref="Homosapiens_USA_1988_USA_DC4455_1988_G1P8"/>
			----GGCTTTTAAAAGTTCTGTTCCGAGAGAGCGCGTGCGGAAAGATGGAGGTTGAGTTACCGTCGTCTATCTTCGGAAGCGGCGGAACTCTTCACCGCAAGCCCCATTAGACCTGATGATTGACTG---AGAAGCCACAGTCAATCATATCGCGTGTGGCTC-AGCCTTAATCCCGTTTAACCAATCCAGCGAGTGTTGGACGTTAATGGAA-GGAATGGTC-----TTAGTGTGACC
		</sequence>
		<sequence>
			<taxon idref="Homosapiens_USA_1991_USA_DC5404_1991_G1P8"/>
			---------------------------------GCGTGCGGAAAGATGGAGGTTGAGTTACCGTCGTCTGTCTTCGGAAGCGGCGGAACTCTTCACCGCAAGTCCCATTAGACCTGATGATTGACTG---AGAAGCCACAGTCAATCATATCGCGTGTGGCTC-AGCTTTAATCCCGTTTAACTAATCCAGCGAGTGTTGGACGTTAATGGAA--------------------------
		</sequence>
		<sequence>
			<taxon idref="Homosapiens_USA_1991_USA_DC5362_1991_G1P8"/>
			----------------------------AGAGCGCGTGCGGAAAGATGGAGGTTGAGTTACCGTCGTCTGTCTTCGGAAGCGGCGGAACTCTTCACCGCAAGTCCCATTAGACCTGATGATTGACTG---AGAAGCCACAGTCAATCATATCGCGTGTGGCTC-AGCTTTAATCCCGTTTAACTAATCCAGCGAGTGTTGGACGTTAATGGAA--------------------------
		</sequence>
		<sequence>
			<taxon idref="Homosapiens_USA_1991_USA_DC5423_1991_G1P8"/>
			---------------------------------GCGTGCGGAAAGATGGAGGTTGAGTTACCGTCGTCTGTCTTCGGAAGCGGCGGAACTCTTCACCGCAAGTCCCATTAGACCTGATGATTGACTG---AGAAGCCACAGTCAATCATATCGCGTGTGGCTC-AGCTTTAATCCCGTTTAACTAATCCAGCGAGTGTTGGACGTTAATGGAA--------------------------
		</sequence>
		<sequence>
			<taxon idref="Homosapiens_USA_1991_USA_DC5413_1991_G1P8"/>
			---------------------------------GCGTGCGGAAAGATGGAGGTTGAGTTACCGTCGTCTGTCTTCGGAAGCGGCGGAACTCTTCACCGCAAGCCCCATTAGACCTGATGATTGACTG---AGAAGCCACAGTCAATCATATCGCGTGTGGCTC-AGTCTTAATCCCGTTTAACCAATCCAGCGAATGTTGGACGTTAATGGAA--------------------------
		</sequence>
		<sequence>
			<taxon idref="Homosapiens_Belgium_2000_02_25_Bel_BE00067_2000_G1P8"/>
			----------------------------AGAGCGCGTGCGGAAAGATGGAGGTTGAGTTACCGTCGTCTGTCTTCGGAAGCGGCGGAACTCTTCACCGCAAGCTCCATTAGACCTGATGATTGACTG---AGAAGCCACAGTCAATCATATCGCGTGTGGCTC-AGCCTTAATCCCG--------------------------------------------------------------
		</sequence>
		<sequence>
			<taxon idref="Homosapiens_Belgium_2009_07_06_BEL_BE00048_2009_G1P8"/>
			----------------------------AGAGCGCGTGCGGAAAGATGGAGGTTGAGTTACCGTCGTCTGTCTTCGGAAGCGGCGGAACTCTTCACCGCAAGCCCCATTAGACCTGATGATTGACTG---AGAAGCCACAGTCAATCATATCGCGTGTGGCTC-AGCCTTAATCCCGTTTAACCAATCCAGCGAGTGTTGGACGTTAATGGAA--------------------------
		</sequence>
		<sequence>
			<taxon idref="Homosapiens_Belgium_2008_08_05_BEL_BE00042_2008_G1P8"/>
			----------------------------AGAGCGCGTGCGGAAAGATGGAGGTTGAGTTACCGTCGTCTGTCTTCGGAAGCGGCGGAACTCTTCACCGCAAGCCCCATTAGACCTGATGATTGACTG---AGAAGCCACAGTCAATCATATCGCGTGTGGCTC-AGCCTTAATCCCGTTTAACCAATCCAGCGAGTGTTGGACGTTAATGGAA--------------------------
		</sequence>
		<sequence>
			<taxon idref="Homosapiens_Belgium_2002_04_01_Bel_BE00085_2002_G1P8"/>
			----------------------------AGAGCGCGTGCGGAAAGATGGAGGTTGAGTTACCGTCGTCTGTCTTCGGAAGCGGCGGAACTCTTCACCGCAAGCCCCATTAGACCTGATGATTGACTG---AGAAGCCACAGTCAATCATATCGCGTGTGGCTC-AGCCTTAATCCCGTTTAACCAATCCAGCGAGTGTTGGACGTTAATGGAA--------------------------
		</sequence>
		<sequence>
			<taxon idref="Homosapiens_Australia_2006_11_06_Victoria_CK00045_2006_G1P8"/>
			----------------------------AGAGCGCGTGCGGAAAGATGGAGGTTGAGTTACCGTCGTCTGTCTTCGGAAGCGGCGGAACTCTTCACCGCAAGCCCCATTAGACCTGATGATTGACTG---AGAAGCCACAGTCAATCATATCGCGTGTGGCTC-AGCCTTAATCCCGTTTAACCAATCCAGCGAGT-------------------------------------------
		</sequence>
		<sequence>
			<taxon idref="Homosapiens_Australia_2007_11_16_AUS_CK00075_2007_G1P8"/>
			----------------------------AGAGCGCGTGCGGAAAGATGGAGGTTGAGTTACCGTCGTCTGTCTTCGGAAGCGGCGGAACTCTTCACCGCAAGCCCCATTAGACCTGATGATTGACTG---AGAAGCCACAGTCAATCATATCGCGTGTGGCTC-AGCCTTAATCCCGTTTAACCAATCCAGCGAGTGTTGGACGTTAATGGAA--------------------------
		</sequence>
		<sequence>
			<taxon idref="Homosapiens_Australia_2007_08_18_AUS_CK00052_2007_G1P8"/>
			----------------------------AGAGCGCGTGCGGAAAGATGGAGGTTGAGTTACCGTCGTCTGTCTTCGGAAGCGGCGGAACTCTTCACCGCAAGCCCCATTAGACCTGATGATTGACTG---AGAAGCCACAGTCAATCATATCGCGTGTGGCTC-AGCCTTAATCCCGTTTAACCAATCCAGCGAGTGTTGGACGTTAATGGAA-GGGTCATAG----------------
		</sequence>
		<sequence>
			<taxon idref="Homosapiens_Australia_2007_08_05_AUS_CK00051_2007_G1P8"/>
			----------------------------AGAGCGCGTGCGGAAAGATGGAGGTTGAGTTACCGTCGTCTGTCTTCGGAAGCGGCGGAACTCTTCACCGCAAGCCCCATTAGACCTGATGATTGACTG---AGAAGCCACAGTCAATCATATCGCGTGTGGCTC-AGCCTTAATCCCGTTTAACCAATCCAGCGAGTGTTGGACGTTAATGG----------------------------
		</sequence>
		<sequence>
			<taxon idref="Homosapiens_Australia_2007_08_30_AUS_CK00054_2007_G1P8"/>
			----------------------------AGAGCGCGTGCGGAAAGATGGAGGTTGAGTTACCGTCGTCTGTCTTCGGAAGCGGCGGAACTCTTCACCGCAAGCCCCATTAGACCTGATGATTGACTG---AGAAGCCACAGTCAATCATATCGCGTGTGGCTC-AGCCTTAATCCCGTTTAACCAATCCAGCGAGTGTT----------------------------------------
		</sequence>
		<sequence>
			<taxon idref="Homosapiens_USA_1980_USA_DC1292_1980_G1P8"/>
			---------------------------------GCGTGCGGAAAGATGGAGGTTGAGTTACCGTCGTCTGTCTTCGGAAGCGGCGGAACTCTTCACAGCAAGCCCCATTAGACCTGATGATTGACTG---AGAAGCCACAGTCAATCATATCGCGTGTGGCTC-AGCCTTAATCCCGTTTAACCAATCCAGCGAGTGTTGGACGTTAATGGAA--------------------------
		</sequence>
		<sequence>
			<taxon idref="Homosapiens_USA_1974_USA_Wa_1974_G1P8"/>
			----GGCTTTTAAAAGTTCTGTTCCGAGAGAGCGCGTGCGGAAAGATGGAGGTTGAGTTACCGTCGTCTGTCTTCGGAAGCGGCGGAACTCTTCACCGCAAGCCCCATTAGACCTGATGATTGACTG---AGAAGCCACAGTCAATCATATCGCGTGTGGCTC-AGCCTTAATCCCGTTTAACCAATCCAGCGAGTGTTGGACGTTAATGGAA-GGAATGGTC-----TTAGTGTGACC
		</sequence>
		<sequence>
			<taxon idref="Homosapiens_USA_1978_USA_DC799_1978_G1P8"/>
			---------------------------------GCGTGCGGAAAGATGGAGGTTGAGTTACCGTCGTCTGTCTTCGGAAGCGGCGGAACTCTTCACCGCAAGCCCCATTAGACCTGATGATTGACTG---AGAAGCCACAGTCAATCATATCGCGTGTGGCTC-AGCCTTAATCCCGTTTAACCAATCCAGCGAGTGTTGGACGTTAATGGAA--------------------------
		</sequence>
		<sequence>
			<taxon idref="Homosapiens_USA_1974_USA_DC436_1974_G1P8"/>
			---------------------------------GCGTGCGGAAAGATGGAGGTTGAGTTACCGTCGTCTGTCTTCGGAAGCGGCGGAACTCTTCACCGCAAGCCCCATTAGACCTGATGATTGACTG---AGAAGCCACAGTCAATCATATCGCGTGTGGCTC-AGCCTTAATCCCGTTTAACCAATCCAGCGAGTGTTGGACGTTAATGGAA--------------------------
		</sequence>
		<sequence>
			<taxon idref="Homosapiens_USA_1975_USA_DC435_1975_G1P8"/>
			---------------------------------GCGTGCGGAAAGATGGAGGTTGAGTTACCGTCGTCTGTCTTCGGAAGCGGCGGAACTCTTCACCGCAAGCCCCATTAGACCTGATGATTGACTG---AGAAGCCACAGTCAATCATATCGCGTGTGGCTC-AGCCTTAATCCCGTTTAACCAATCCAGCGAGTGTTGGACGTTAATGGAA--------------------------
		</sequence>
		<sequence>
			<taxon idref="Homosapiens_USA_1975_USA_DC425_1975_G1P8"/>
			---------------------------------GCGTGCGGAAAGATGGAGGTTGAGTTACCGTCGTCTGTCTTCGGAAGCGGCGGAACTCTTCACCGCAAGCCCCATTAGACCTGATGATTGACTG---AGAAGCCACAGTCAATCATATCGCGTGTGGCTC-AGCCTTAATCCCGTTTAACCAATCCAGCGAGTGTTGGACGTTAATGGAA--------------------------
		</sequence>
		<sequence>
			<taxon idref="Homosapiens_USA_1974_USA_DC104_1974_G1P8"/>
			---------------------------------GCGTGCGGAAAGATGGAGGTTGAGTTACCGTCGTCTGTCTTCGGAAGCGGCGGAACTCTTCACCGCAAGCCCCATTAGACCTGATGATTGACTG---AGAAGCCACAGTCAATCATATCGCGTGTGGCTC-AGCCTTAATCCCGTTTAACCAATCCAGCGAGTGTTGGACGTTAATGGAA--------------------------
		</sequence>
		<sequence>
			<taxon idref="Homosapiens_USA_1989_USA_DC3853_1989_G1P8"/>
			---------------------------------GCGTGCGGAAAGATGGAGGTTGAGTTACCGTCGTCTGTCTTCGGAAGCGGCGGAACTCTTCACCGCAAGCCCCATTAGACCTGATGATTGACTG---AGAAGCCACAGTCAATCATATCGCGTGTGGCTC-AGCCTTAATCCCGTTTAACCAATCCAGCGAGTGTTGGACGTTAATGGAA--------------------------
		</sequence>
		<sequence>
			<taxon idref="Homosapiens_USA_1989_USA_DC3828_1989_G1P8"/>
			---------------------------------GCGTGCGGAAAGATGGAGGTTGAGTTACCGTCGTCTGTCTTCGGAAGCGGCGGAACTCTTCACCGCAAGCCCCATTAGACCTGATGATTGACTG---AGAAGCCACAGTCAATCATATCGCGTGTGGCTC-AGCCTTAATCCCGTTTAACCAATCCAGCGAGTGTTGGACGTTAATGGAA--------------------------
		</sequence>
		<sequence>
			<taxon idref="Homosapiens_USA_1979_USA_DC222_1979_G1P8"/>
			---------------------------------GCGTGCGGAAAGATGGAGGTTGAGTTACCGTCGTCTGTCTTCGGAAGCGGCGGAACTCTTCACCGCAAGCCCCATTAGACCTGATGATTGACTG---AGAAGCCACAGTCAATCATATCGCGTGTGGCTC-AGCCTTAATCCCGTTTAACCAATCCAGCGAGTGTTGGACGTTAATGGAA--------------------------
		</sequence>
		<sequence>
			<taxon idref="Homosapiens_USA_1979_USA_DC255_1979_G1P8"/>
			---------------------------------GCGTGCGGAAAGATGGAGGTTGAGTTACCGTCGTCTGTCTTCGGAAGCGGCGGAACTCTTCACCGCAAGCCCCATTAGACCTGATGATTGACTG---AGAAGCCACAGTCAATCATATCGCGTGTGGCTC-AGCCTTAATCCCGTTTAACCAATCCAGCGAGTGTTGGACGTTAATGGAA--------------------------
		</sequence>
		<sequence>
			<taxon idref="Homosapiens_USA_1989_USA_DC3859_1989_G1P8"/>
			---------------------------------GCGTGCGGAAAGATGGAGGTTGAGTTACCGTCGTCTGTCTTCGGAAGCGGCGGAACTCTTCACCGCAAGCCCCATTAGACCTGATGATTGACTG---AGAAGCCACAGTCAATCATATCGCGTGTGGCTC-AGCCTTAATCCCGTTTAACCAATCCAGCGAGTGTTGGACGTTAATGGAA--------------------------
		</sequence>
		<sequence>
			<taxon idref="Homosapiens_USA_1989_USA_DC3669_1989_G1P8"/>
			---------------------------------GCGTGCGGAAAGATGGAGGTTGAGTTACCGTCGTCTGTCTTCGGAAGCGGCGGAACTCTTCACCGCAAGCCCCATTAGACCTGATGATTGACTG---AGAAGCCACAGTCAATCATATCGCGTGTGGCTC-AGCCTTAATCCCGTTTAACCAATCCAGCGAGTGTTGGACGTTAATGGAA--------------------------
		</sequence>
		<sequence>
			<taxon idref="Homosapiens_Nicaragua_2010_NCA_9J_2010_G1P8"/>
			---------------------------------------------ATG-----------------------------------------------------------------------------------------------------------------------------------------------------------------------------------------------
		</sequence>
		<sequence>
			<taxon idref="Homosapiens_Nicaragua_2010_NCA_25J_2010_G1P8"/>
			---------------------------------------------ATG-----------------------------------------------------------------------------------------------------------------------------------------------------------------------------------------------
		</sequence>
		<sequence>
			<taxon idref="Homosapiens_Nicaragua_2010_NCA_7J_2010_G1P8"/>
			---------------------------------------------ATG-----------------------------------------------------------------------------------------------------------------------------------------------------------------------------------------------
		</sequence>
		<sequence>
			<taxon idref="Homosapiens_USA_2009_Bethesda_DC1_2009_G9P8"/>
			---------------------------------------------ATG-----------------------------------------------------------------------------------------------------------------------------------------------------------------------------------------------
		</sequence>
		<sequence>
			<taxon idref="Homosapiens_USA_2009_USA2009727047_2009_G9P8"/>
			--------------------------AGAGAGCGCGTGCGGAAAGATGGAGGTTGAGTTGCCGTCGTCTGTCTTCGGAAGCGACGGAACTCTTTACCGCAAGATCCATTGGACCTGATGATTGACTG---AGAAGCCACAGTCAATCATATCGCGTGTGGCTC-AGCCTTAATCCCGTTTAACCAATCCAGCGAGTGTTGGACGTTAATGGAA--------------------------
		</sequence>
		<sequence>
			<taxon idref="Homosapiens_USA_2009_USA2009727051_2009_G9P8"/>
			----------------------------AGAGCGCGTGCGGAAAGATGGAGGTTGAGTTGCCGTCGTCTGTCTTCGGAAGCGACGGAACTCTTTACCGCAAGATCCATTGGACCTGATGATTGACTG---AGAAGCCACAGTCAATCATATCGCGTGTGGCTC-AGCCTTAATCCCGTTTAACCAATCCAGCGAGTGTTGGACGTTAATGGAA--------------------------
		</sequence>
		<sequence>
			<taxon idref="Homosapiens_Australia_2009_03_13_AUS_CK00088_2009_G1P8"/>
			----------------------------AGAGCGCGTGCGGAAAGATGGAGGTTGAGTTGCCGTCGTCTGTCTTCGGAAGCGACGGAACTCTTTACCGCAAGATCCATTGGACCTGATGATTGACTG---AGAAGCCACAGTCAATCATATCGCGTGTGGCTC-AGCCTTAATCCCGTTTAACCAATCCAGCGAGTGTTGGACGTTAATGGAA--------------------------
		</sequence>
		<sequence>
			<taxon idref="Homosapiens_Belgium_2008_03_11_BEL_BE00039_2008_G1P8"/>
			----------------------------AGAGCGCGTGCGGAAAGATGGAGGTTGAGTTGCCGTCGTCTGTCTTCGGAAGCGACGGAACTCTTTACCGCAAGATCCATTGGACCTGATGATTGACTG---AGAAGCCACAGTCAATCATATCGCGTGTGGCTC-AGCCTTAATCCCGTTTAACCAATCCAGCGAGTGTTGGACGTTAATGGAA--------------------------
		</sequence>
		<sequence>
			<taxon idref="Homosapiens_Belgium_2008_03_31_BEL_BE00038_2008_G1P8"/>
			----------------------------AGAGCGCGTGCGGAAAGATGGAGGTTGAGTTGCCGTCGTCTGTCTTCGGAAGCGGCGGAACTCTTTACCGCAAGCCCCATTGGCCCTGATGATTGACTG---AGAAGCCACAGTCAATCATATCGCGTGTGGCTC-AGCCTTAATCCCGTTTGACCAATCCAGCGAATGTTGGACGTTAATGGAA--------------------------
		</sequence>
		<sequence>
			<taxon idref="Homosapiens_Canada_2008_CAN_RT13107_2008_G3P8"/>
			---------------------------------------------ATG-----------------------------------------------------------------------------------------------------------------------------------------------------------------------------------------------
		</sequence>
		<sequence>
			<taxon idref="Homosapiens_China_2000_12_20_CHN_A16_2000_G3P8"/>
			----GGCTTTTAAAAGTTCTGTTCCGAGAGAGCGCGTGCGGAAAGATGGAGGTTGAGTTGCCGTCGTCTGTCTTCGGAAGCGGCGGAACTCTTTACCGCAAGCTCCATTGGACCTGATGATTGACTG---AGAAGCCACAGTCAATCATATCGCGTGTGGCTC-AGCCTTAATCCCGTTTGACCAATCCAGCGAATGTTGGACGTTAATGGAA-GGAATGGTC-----TTAACGTGACC
		</sequence>
		<sequence>
			<taxon idref="Homosapiens_Belgium_2001_11_13_Bel_BE00076_2001_G1P8"/>
			----------------------------AGAGCGCGTGCGGAAAGATGGAGGTTGAGTTGCCGTCGTCTGTCTTCGGAAGCGGCGGAACTCTTTACCGCAAGACCCATTGGACCTGATGATTGACTG---AGAAGCCACAGTCAATCATATCGCGTGTGGCTC-AGCCTTAATCCCGTTTGACCAATCCAGCGAATGTTGGACGTTAATGGAA--------------------------
		</sequence>
		<sequence>
			<taxon idref="Homosapiens_Thailand_2013_THA_PCB118_2013_G1P8"/>
			----GGCTTTTAAAAGTTCTGTTCCGAGAGAGCGCGTGCGGAAAGATGGAGGTTGAGTTGCCGTCGTCTGTCTTCGGAAGCGGCGGAACTCTTTACCGCAAGACCCATTGGACCTGATGATTGACTG---AGAAGCCACAGTCAATCATATCGCGTGTGGCTC-AGCCTTAATCCCGTTTAACCAATCCAGCGAATGTTGGACGTTAATGGAA-GGAATGGTC-----TTAGTGTG---
		</sequence>
		<sequence>
			<taxon idref="Homosapiens_Thailand_2011_CU938BK_11"/>
			------------------------------AGCGCGTGCGGAAAGATGGAGGTTGAGTTGCCGTCGTCTGTCTTCGGAAGCGGCGGAACTCTTTACCGCAAGACCCATTGGACCTGATGATTGACTG---AGAAGCCACAGTCAATCATATCGCGTGTGGCTC-AGCCTTAATCCCGTTTGACCAATCCAGCGAAT-------------------------------------------
		</sequence>
		<sequence>
			<taxon idref="Homosapiens_Thailand_2011_CU976KK_11"/>
			------------------------------AGCGCGTGCGGAAAGATGGAGGTTGAGTTGCCGTCGTCTGTCTTCGGAAGCGGCGGAACTCTTTACCGCAAGACCCATTGGACCTGATGATTGACTG---AGAAGCCACAGTCAATCATATCGCGTGTGGCTC-AGCCTTAATCCCGTTTGACCAATCCAGCGAAT-------------------------------------------
		</sequence>
		<sequence>
			<taxon idref="Homosapiens_Thailand_2010_CU747KK_10"/>
			------------------------------AGCGCGTGCGGAAAGATGGAGGTTGAGTTGCCGTCGTCTGTCTTCGGAAGCGGCGGAACTCTTTACCGCAAGAACCATTGGACCTGATGATTGACTG---AGAAGCCACAGTCAATCATATCGCGTGTGGCTC-AGCCTTAATCCCGTTTGACCAATCCAGCGAAT-------------------------------------------
		</sequence>
		<sequence>
			<taxon idref="Homosapiens_Thailand_2010_CU766KK_10"/>
			------------------------------AGCGCGTGCGGAAAGATGGAGGTTGAGTTGCCGTCGTCTGTCTTCGGAAGCGGCGGAACTCTTTACCGCAAGAACCATTGGACCTGATGATTGACTG---AGAAGCCACAGTCAATCATATCGCGTGTGGCTC-AGCCTTAATCCCGTTTGACCAATCCAGCGAAT-------------------------------------------
		</sequence>
		<sequence>
			<taxon idref="Homosapiens_USA_2007_USA_2007719635_2007_G1P8"/>
			----------------------------AGAGCGCGTGCGGAAAGATGGAGGTTGAGTTGCCGTCGTCTGTCTTCGGAAGCGGCGGAACTCTTTACCGCAAGACCCATTGGACCTGATGATTGACTG---AGAAGCCACAGTCAATCATATCGCGTATGGCTT-AGCCTTAATCCCGTTTGACCAATCCAGCGAATGTTGGACGTTAATGGAA--------------------------
		</sequence>
		<sequence>
			<taxon idref="Homosapiens_Thailand_2008_CU328NR_08"/>
			------------------------------AGCGCGTGCGGAAAGATGGAGGTTGAGTTGCCGTCGTCTGTCTTCGGAAGCGGCGGAACTCTTTACCGCAAGACCCATTGGACCTGATGATTGACTG---AGAAGCCACAGTCAATCATATCGCGTGTGGCTC-AGCCTTAATCCCGTTTGACCAATCCAGCGAAT-------------------------------------------
		</sequence>
		<sequence>
			<taxon idref="Homosapiens_Thailand_2008_CU329NR_08"/>
			------------------------------AGCGCGTGCGGAAAGATGGAGGTTGAGTTGCCGTCGTCTGTCTTCGGAAGCGGCGGAACTCTTTACCGCAAGACCCATTGGACCTGATGATTGACTG---AGAAGCCACAGTCAATCATATCGCGTGTGGCTC-AGCCTTAATCCCGTTTGACCAATCCAGCGAGT-------------------------------------------
		</sequence>
		<sequence>
			<taxon idref="Homosapiens_USA_2008_USA2008747337_2008_G3P8"/>
			---------------------------------------------ATG-----------------------------------------------------------------------------------------------------------------------------------------------------------------------------------------------
		</sequence>
		<sequence>
			<taxon idref="Homosapiens_USA_2008_Vanderbilt_VU080920_2008_G3P8"/>
			----------------------------AGAGCGCGTGCGGAAAGATGGAGGTTGAGTTGCCGTCGTCTGTCTTCGGAAGCGGCGGAATTCTTTACCGCAAGACCCATTGGACCTGATGATTGACTG---AGAAGCCACAGTCAATCATATCGCGTGTGGCTC-AGCCTTAATCCCGTTTAACCAATCCAGCGAAT-------------------------------------------
		</sequence>
		<sequence>
			<taxon idref="Homosapiens_USA_2008_Vanderbilt_VU080916_2008_G3P8"/>
			----------------------------AGAGCGCGTGCGGAAAGATGGAGGTTGAGTTGCCGTCGTCTGTCTTCGGAAGCGGCGGAACTCTTTACCGCAAGACCCATTGGACCTGATGATTGACTG---AGAAGCCACAGTCAATCATATCGCGTGTGGCTC-AGCCTTAATCCCGTTTAACCAATCCAGCGAATGTTGGACGTTAATGGAA--------------------------
		</sequence>
		<sequence>
			<taxon idref="Homosapiens_USA_2008_Vanderbilt_VU080927_2008_G3P8"/>
			--------------------------------CGCGTGCGGAAAGATGGAGGTTGAGTTGCCGTCGTCTGTCTTCGGAAGCGGCGGAACTCTTTACCGCAAGACCCATTGGACCTGATGATTGACTG---AGAAGCCACAGTCAATCATATCGCGTGTGGCTC-AGCCTTAATCCCGTTTAACCAATCCAGCGAAT-------------------------------------------
		</sequence>
		<sequence>
			<taxon idref="Homosapiens_USA_2008_USA2008747500_2008_G3P8"/>
			----------------------------AGAGCGCGTGCGGAAAGATGGAGGTTGAGTTGCCGTCGTCTGTCTTCGGAAGCGGCGGAACTCTTTACCGCAAGACCCATTGGACCTGATGATTGACTG---AGAAGCCACAGTCAATCATATCGCGTGTGGCTC-AGCCTTAATCCCGTTTAACCAATCCAGCGAATGTTGGACGTTAATGGAA--------------------------
		</sequence>
		<sequence>
			<taxon idref="Homosapiens_USA_2011_USA_CNMC22_2011_G1P8"/>
			---------------------------------GCGTGCGGAAAGATGGAGGTTGAGTTGCCGTCGTCTGTCTTCGGAAGCGGCGGAACTCTTTACCGCAAGACCCATTGGACCTGATGATTGACTG---AGAAGCCACAGTCAATCATATCGCGTGTGGCTC-AGCCTTAATCCCGTTTGACCAATCCAGCGAATGTTGGACGTTAATGGAA-GG-----------------------
		</sequence>
		<sequence>
			<taxon idref="Homosapiens_USA_2011_USA_CNMC120_2011_G1P8"/>
			--------------------------------CGCGTGCGGAAAGATGGAGGTTGAGTTGCCGTCGTCTGTCTTCGGAAGCGGCGGAACTCTTTACCGCAAGACCCATTGGACCTGATGATTGACTG---AGAAGCCACAGTCAATCATATCGCGTGTGGCTC-AGCCTTAATCCCGTTTGACCAATCCAGCGAATGTTGGACGTTAATGGAA-G------------------------
		</sequence>
		<sequence>
			<taxon idref="Homosapiens_USA_2011_USA_CNMC114_2011_G1P8"/>
			---------------------------------GCGTGCGGAAAGATGGAGGTTGAGTTGCCGTCGTCTGTCTTCGGAAGCGGCGGAACTCTTTACCGCAAGACCCATTGGACCTGATGATTGACTG---AGAAGCCACAGTCAATCATATCGCGTGTGGCTC-AGCCTTAATCCCGTTTGACCAATCCAGCGAATGTTGGACGTTAATGGAA--------------------------
		</sequence>
		<sequence>
			<taxon idref="Homosapiens_Australia_2009_05_10_AUS_CK00089_2009_G1P8"/>
			----------------------------AGAGCGCGTGCGGAAAGATGGAGGTTGAGTTGCCGTCGTCTGTCTTCGGAAGCGGCGGAACTCTTTACCGCAAGACCCATTGGACCTGATGATTGACTG---AGAAGCCACAGTCAATCATATCGCGTGTGGCTC-AACCTTAATCCCGTTTAACCAATCCAGCGAATGTTGGACGTTAATGGAA--------------------------
		</sequence>
		<sequence>
			<taxon idref="Homosapiens_China_2011_01_19_CHN_R1604_2011_G3P8"/>
			----GGCTTTTAAAAGTTCTGTTCCGAGAGAGCGCGTGCGGAAAGATGGAGGTTGAGTTGCCGTCGTCTGTCTTCGGAAGCGGCGGAACTCTTTACCGCAAGACCCATTGGACCTGATGATTGACTG---AGAAGCCACAGTCAATCATATCGCGTGTGGCTC-AGCCTTAATCCCGTTTGACCAATCCAGCGAATGTTGGACGTTAATGGAA-GGAACGGTC-----TTAACGTGACC
		</sequence>
		<sequence>
			<taxon idref="Homosapiens_China_2009_10_12_CHN_E1857_2009_G3P8"/>
			----GGCTTTTAAAAGTTCTGTTCCGAGAGAGCGCGTGCGGAAAGATGGAGGTTGAGTTGCCGTCGTCTGTCTTCGGAAGCGGCGGAACTCTTTACCGCAAGATCCATTGGACCTGATGATTGACTG---AGAAGCCACAGTCAATCATATCGCGTGTGGCTC-AGCCTTAATCCCGTTTGACCAATCCAGCGAATGTTGGACGTTAATGGAA-GGAATGGTC-----TTAACGTGACC
		</sequence>
		<sequence>
			<taxon idref="Homosapiens_China_2007_06_18_CHN_E329_2007_G3P8"/>
			----GGCTTTTAAAAGTTCTGTTCCGAGAGAGCGCGTGCGGAAAGATGGAGGTTGAGTTGCCGTCGTCTGTCTTCGGAAGCGGCGGAACTCTTTACCGCAAGATCCATTGGACCTGATGATTGACTG---AGAAGCCACAGTCAATCATATCGCGTGTGGCTC-AGCCTTAATCCCGTTTGACCAATCCAGCGAATGTTGGACGTTAATGGAA-GGAATGGTC-----TTAACGTGACC
		</sequence>
		<sequence>
			<taxon idref="Homosapiens_China_2007_10_18_CHN_E707_2007_G3P8"/>
			----GGCTTTTAAAAGTTCTGTTCCGAGAGAGCGCGTGCGGAAAGATGGAGGTTGAGTTGCCGTCGTCTGTCTTCGGAAGCGGCGGAACTCTTTACCGCAAGATCCATTGGACCTGATGATTGACTG---AGAAGCCACAGTCAATCATATCGCGTGTGGCTC-AGCCTTAATCCCGTTTGACCAATCCAGCGAATGTTGGACGTTAATGGAA-GGAACGGTC-----TTAACGTGACC
		</sequence>
		<sequence>
			<taxon idref="Homosapiens_China_2009_02_08_CHN_L1066_2009_G3P8"/>
			----GGCTTTTAAAAGTTCTGTTCCGAGAGAGCGCGTGCGGAAAGATGGAGGTTGAGTTGCCGTCGTCTGTCTTCGGAAGCGGCGGAACTCTTTACCGCAAGATCCATTGGACCTGATGATTGACTG---AGAAGCCACAGTCAATCATATCGCGTGTGGCTC-AGCCTTAATCCCGTTTGACCAATCCAGCGAATGTTGGACGTTAATGGAA-GGAATGGTC-----TTAATGTGACC
		</sequence>
		<sequence>
			<taxon idref="Homosapiens_China_2008_10_21_CHN_E1367_2008_G3P8"/>
			----GGCTTTTAAAAGTTCTGTTCCGAGAGAGCGCGTGCGGAAAGATGGAGGTTGAGTTGCCGTCGTCTGTCTTCGGAAGCGGCGGAACTCTTTACCGCAAGATCCATTGGACCTGATGATTGACTG---AGAAGCCACAGTCAATCATATCGCGTGTGGCTC-AGCCTTAATCCCGTTTGACCAATCCAGCGAATGTTGGACGTTAATGGAA-GGAACGGTC-----TTAATGTGACC
		</sequence>
		<sequence>
			<taxon idref="Homosapiens_USA_2009_USA2009726997_2009_G3P8"/>
			---------------------------------------------ATG-----------------------------------------------------------------------------------------------------------------------------------------------------------------------------------------------
		</sequence>
		<sequence>
			<taxon idref="Homosapiens_China_2010_12_07_CHN_E2421_2010_G3P8"/>
			----GGCTTTTAAAAGTTCTGTTCCGAGAGAGCGCGTGCGGAAAGATGGAGGTTGAGTTGCCGTCGTCTGTCTTCGGAAGCGGCGGAACTCTTTACCGCAAGATCCATTGGACCTGATGATTGACTG---AGAAGCCACAGTCAATCATATCGCGTGTGGCTC-AGCCTTAATCCCGTTTGACCAATCCAGCGAATGTTGGACGTTAATGGAA-GGAATGGTC-----TTAATGTGACC
		</sequence>
		<sequence>
			<taxon idref="Homosapiens_China_2010_02_01_CHN_E2000_2010_G3P8"/>
			----GGCTTTTAAAAGTTCTGTTCCGAGAGAGCGCGTGCGGAAAGATGGAGGTTGAGTTGCCGTCGTCTGTCTTCGGAAGCGGCGGAACTCTTTACCGCAAGATCCATTGGACCTGATGATTGACTG---AGAAGCCACAGTCAATCATATCGCGTGTGGCTC-AGCCTTAATCCCGTTTGACCAATCCAGCGAATGTTGGACGTTAATGGAA-GGAACGGTC-----TTAATGTGACC
		</sequence>
		<sequence>
			<taxon idref="Homosapiens_China_2009_10_19_CHN_E1861_2009_G3P8"/>
			----GGCTTTTAAAAGTTCTGTTCCGAGAGAGCGCGTGCGGAAAGATGGAGGTTGAGTTGCCGTCGTCTGTCTTCGGAAGCGGCGGAACTCTTTACCGCAAGATCCATTGGACCTGATGATTGACTG---AGAAGCCACAGTCAATCATATCGCGTGTGGCTC-AGCCTTAATCCCGTTTGACCAATCCAGCGAATGTTGGACGTTAATGGAA-GGAACGGTC-----TTAATGTGACC
		</sequence>
		<sequence>
			<taxon idref="Homosapiens_Italy_2010_ITA_PR192_2010_G3P8"/>
			---------------------------------------------ATG-----------------------------------------------------------------------------------------------------------------------------------------------------------------------------------------------
		</sequence>
		<sequence>
			<taxon idref="Homosapiens_Italy_2010_ITA_PR204_2010_G3P8"/>
			---------------------------------------------ATG-----------------------------------------------------------------------------------------------------------------------------------------------------------------------------------------------
		</sequence>
		<sequence>
			<taxon idref="Homosapiens_Australia_2010_05_23_AUS_CK00100_2010_G1P8"/>
			--------------------------AGAGAGCGCGTGCGGAAAGATGGAGGTTGAGTTGCCGTCGTCTGTCTTCGGAAGCGGCGGAACTCTTTACCGCAAGACCCATTGGACCTGATGATTGACTG---AGAAGCCACAGTCAATCATATCGCGTGTGGCTC-AGCCTTAATCCCGTTTGACCAATCCAGCGAATGTTGGACGTTAATGGAA--------------------------
		</sequence>
		<sequence>
			<taxon idref="Homosapiens_China_2011_01_09_CHN_E2461_2011_G3P8"/>
			----GGCTTTTAAAAGTTCTGTTCCGAGAGAGCGCGTGCGGAAAGATGGAGGTTGAGTTGCCGTCGTCTGTCTTCGGAAGCGGCGGAACTCTTTACCGCAAGACCCATTGGACCTGATGATTGACTG---AGAAGCCACAGTCAATCATATCGCGTGTGGCTC-AGCCTTAATCCCGTTTGACCAATCCAGCGAATGTTGGACGTTAATGGAA-GGAATGGTC-----TTAACGTGACC
		</sequence>
		<sequence>
			<taxon idref="Homosapiens_China_2010_12_07_CHN_E2422_2010_G3P8"/>
			----GGCTTTTAAAAGTTCTGTTCCGAGAGAGCGCGTGCGGAAAGATGGAGGTTGAGTTGCCGTCGTCTGTCTTCGGAAGCGGCGGAACTCTTTACCGCAAGACCCATTGGACCTGATGATTGACTG---AGAAGCCACAGTCAATCATATCGCGTGTGGCTC-AGCCTTAATCCCGTTTGACCAATCCAGCGAATGTTGGACGTCAATGGAA-GGAACGGTC-----TTAATGTGACC
		</sequence>
		<sequence>
			<taxon idref="Homosapiens_China_2011_02_CHN_E2484_2011_G4P8"/>
			----GGCTTTTAAAAGTTCTGTTCCGAGAGAGCGCGTGCGGAAAGATGGAGGTTGAGTTGCCGTCGTCTGTCTTCGGAAGCGGCGGAACTCTTTACCGCAAGACCCATTGGACCTGATGATTGACTG---AGAAGCCACAGTCAATCATATCGCGTGTGGCTC-AGCCTTAATCCCGTTTGACCAATCCAGCGAATGTTGGACGTTAATGGAA-GGAATGGTC-----TTAATGTGACC
		</sequence>
		<sequence>
			<taxon idref="Homosapiens_China_2012_01_01_CHN_L1450_2012_G3P8"/>
			----GGCTTTTAAAAGTTCTGTTCCGAGAGAGCGCGTGCGGAAAGATGGAGGTTGAGTTGCCGTCGTCTGTCTTCGGAAGCGGCGGAACTCTTTACCGCAAGACCCATTGGACCTGATGATTGACTG---AGAAGCCACAGTCAATCATATCGCGTGTGGCTC-AGCCTTAATCCCGTTTGACCAATCCAGCGAATGTTGGACGTTAATGGAA-GGAACGGTC-----TTAACGTGACC
		</sequence>
		<sequence>
			<taxon idref="Homosapiens_USA_2013_05_28_USA_SSCRTV_00026_2013_G3P8"/>
			---------TAAAGAGTTCTGTTCCGAGAGAGCGCGTGCGGAAAGATGGAGGTTGAGTTGCCGTCGTCTGTCTTCGGAAGAGGCGGAACTCTTTACCGCAAGACCCATTGGACCTGATGATTGACTG---AGAAGCCACAGTCAATCATATCGCGTGTGGCTC-AGCCTTAATCCCGTTTGACCAATCCAGCGAATGTTGGACGTT---------------------------------
		</sequence>
		<sequence>
			<taxon idref="Homosapiens_USA_2013_04_19_USA_SSCRTV_00017_2013_G3P8"/>
			---------TAAAGAGTTCTGTTCCGAGAGAGCGCGTGCGGAAAGATGGAGGTTGAGTTGCCGTCGTCTGTCTTCGGAAGAGGCGGAACTCTTTACCGCAAGACCCATTGGACCTGATGATTGACTG---AGAAGCCACAGTCAATCATATCGCGTGTGGCTC-AGCCTTAATCCCGTTTGACCAATCCAGCGAATGTTGGACGTT---------------------------------
		</sequence>
		<sequence>
			<taxon idref="Homosapiens_Canada_2009_CAN_RT01009_2009_G3P8"/>
			---------------------------------------------ATG-----------------------------------------------------------------------------------------------------------------------------------------------------------------------------------------------
		</sequence>
		<sequence>
			<taxon idref="Homosapiens_Canada_2009_CAN_RT00409_2009_G3P8"/>
			---------------------------------------------ATG-----------------------------------------------------------------------------------------------------------------------------------------------------------------------------------------------
		</sequence>
		<sequence>
			<taxon idref="Homosapiens_USA_2007_USA_2007719674_2007_G1P8"/>
			----------------------------AGAGCGCGTGCGGAAAGATGGAGGTTGAGTTGCCGTCGTCTGTCTTCGGAAGCGGCGGAACTCTTTACCGCAAGACCCATTGGACCTGATGATTGACTG---AGAAGCCACAGTCAATCATATCGCGTGTGGCTC-AGCCTTAATCCCGTTTGACCAATCCAGCGAATGTTGGACGTTAATGGAA--------------------------
		</sequence>
		<sequence>
			<taxon idref="Homosapiens_China_2008_02_25_CHN_E956_2008_G3P8"/>
			----GGCTTTTAAAAGTTCTGTTCCGAGAGAGCGCGTGCGGAAAGATGGAGGTTGAGTTGCCGTCGTCTGTCTTCGGAAGCGGCGGAACTCTTTACCGCAAGACCCATTGGACCTGATGATTGACTG---AGAAGCCACAGTCAATCATATCGCGTGTGGCTC-AGCCTTAATCCCGTTTGACCAATCCAGCGAATGTTGGACGTTAATGGAA-GGAATGGTC-----TTAACGTGACC
		</sequence>
		<sequence>
			<taxon idref="Homosapiens_USA_2012_08_29_USA_VU111260_2012_G3P8"/>
			---------------------------------GCGTGCGGAAAGATGGAGGTTGAGTTGCCGTCGTCTGTCTTCGGAAGCGGCGGAACTCTTTACCGCAAGACCCATTGGACCTGATGATTGACTG---AGAAGCCACAGTCAATCATATCGCGTGTGGCTC-AGCCTTAATCCCGTTTGACCAATCCAGCGAATGTTGGACGTTAATGGAA-G------------------------
		</sequence>
		<sequence>
			<taxon idref="Homosapiens_Belgium_2010_02_21_Bel_BE00098_2009_G1P8"/>
			----------------------------AGAGCGCGTGCGGAAAGATGGAGGTTGAGTTGCCGTCGTCTGTCTTCGGAAGCGGCGGAACTCTTTACCGCAAGACCCATTGGACCTGATGATTGACTG---AGAAGCCACAGTCAATCATATCGCGTGTGGCTC-AGCCTTAATCCCGTTTAACCAATCCAGCGAATGTTGGACGTTAATGGAA--------------------------
		</sequence>
		<sequence>
			<taxon idref="Homosapiens_Canada_2007_CAN_RT05407_2007_G1P8"/>
			---------------------------------------------ATG-----------------------------------------------------------------------------------------------------------------------------------------------------------------------------------------------
		</sequence>
		<sequence>
			<taxon idref="Homosapiens_USA_2011_USA_CNMC2_2011_G3P8"/>
			--------------------------------CGCGTGCGGAAAGATGGAGGTTGAGTTGCCGTCGTCTGTCTTCGGAAGCGGCGGAACTCTTTACCGCAAGACCCATTGGACCTGATGATTGACTG---AGAAGCCACAGTTAATCATATCGCGTGTGGCTC-AGCCTTAATCCCGTTTGACCAATCCAGCGAATGTTGGACGTTAATGGAA-GGAACGGTC-----TTAGCGTGA--
		</sequence>
		<sequence>
			<taxon idref="Homosapiens_USA_2011_USA_CNMC127_2011_G3P8"/>
			--------------------------------CGCGTGCGGAAAGATGGAGGTTGAGTTGCCGTCGTCTGTCTTCGGAAGCGGCGGAACTCTTTACCGCAAGACCCATTGGACCTGATGATTGACTG---AGAAGCCACAGTTAATCATATCGCGTGTGGCTC-AGCCTTAATCCCGTTTGACCAATCCAGCGAATGTTGGACGTTAATGGAA-GGAAT--------------------
		</sequence>
		<sequence>
			<taxon idref="Homosapiens_USA_2011_USA_CNMC118_2011_G3P8"/>
			---------------------------------GCGTGCGGAAAGATGGAGGTTGAGTTGCCGTCGTCTGTCTTCGGAAGCGGCGGAACTCTTTACCGCAAGACCCATTGGACCTGATGATTGACTG---AGAAGCCACAGTTAATCATATCGCGTGTGGCTC-AGCCTTAATCCCGTTTGACCAATCCAGCGAATGTTGGACGTTAATGGAA--------------------------
		</sequence>
		<sequence>
			<taxon idref="Homosapiens_Paraguay_2002_09_PRY_10SR_2002_G9P4"/>
			---------------------------------GCGTGCGGAAAGATGGAGGTTGAGTTGCCGTCGTCTGTCTTCGGAAGCGGCGGAACTCTTTACCGCAAGACCCATTGGACCTGATGATTGACTG---AGAAGCCACAGTCAATCATATCGCGTGTGGCTC-AGCCTTAATCCCGTTTGACCAATCCAGCGAATGTTGGACGTTAATGGAA--------------------------
		</sequence>
		<sequence>
			<taxon idref="Homosapiens_Paraguay_2002_08_PRY_2SR_2002_G9P8"/>
			---------------------------------GCGTGCGGAAAGATGGAGGTTGAGTTGCCGTCGTCTGTCTTCGGAAGCGGCGGAACTCTTTACCGCAAGACCCATTGGACCTGATGATTGACTG---AGAAGCCACAGTCAATCATATCGCGTGTGGCTC-AGCCTTAATCCCGTTTGACCAATCCAGCGAATGTTGGACGTTAATGGAA--------------------------
		</sequence>
		<sequence>
			<taxon idref="Homosapiens_Australia_2009_02_27_AUS_CK00087_2009_G1P8"/>
			----------------------------AGAGCGCGTGCGGAAAGATGGAGGTTGAGTTGCCGTCGTCTGTCTTCGGAAGCGGCGGAACTCTTTACCGCAAGACCCATTGGACCTGATGATTGACTG---AGAAGCCACAGTCAATCATATCGCGTGTGGCTC-AGCCTTAATCCCGTTTGACCAATCCAGCGAATGTTGGACGTTAATGGAA--------------------------
		</sequence>
		<sequence>
			<taxon idref="Homosapiens_China_2010_12_12_CHN_E2432_2010_G3P8"/>
			----GGCTTTTAAAAGTTCTGTTCCGAGAGAGCGCGTGCGGAAAGATGGAGGTTGAGTTGCCGTCGTCTGTCTTCGGAAGCGGCGGAACTCTTTACCGCAAGACCCATTGGACCTGATGATTGACTG---AGAAGCCACAGTCAGTCATATCGCGTGTGGCTC-AGCCTTAATCCCGTTTGACCAATCCAGCGAATGTTGGACGTTAATGGAA-GGAACGGTC-----TTAATGTGACC
		</sequence>
		<sequence>
			<taxon idref="Homosapiens_USA_2008_USA2008747112_2008_G3P8"/>
			---------------------------------------------ATG-----------------------------------------------------------------------------------------------------------------------------------------------------------------------------------------------
		</sequence>
		<sequence>
			<taxon idref="Homosapiens_Australia_2007_09_17_AUS_CK00056_2007_G1P8"/>
			----------------------------AGAGCGCGTGCGGAAAGATGGAGGTTGAGTTGCCGTCGTCTGTCTTCGGAAGCGGCGGAACTCTTTACCGCAAGACCCATTGGACCTGATGATTGACTG---AGAAGCCACAGTCAATTATATCGCGTGTGGCTC-AGCCTTAATCCCGTTTGACCAATCCAGCGAATGTTGGACGTTAATGGAA--------------------------
		</sequence>
		<sequence>
			<taxon idref="Homosapiens_Australia_2007_10_08_AUS_CK00062_2007_G1P8"/>
			----------------------------AGAGCGCGTGCGGAAAGATGGAGGTTGAGTTGCCGTCGTCTGTCTTCGGAAGCGGCGGAACTCTTTACCGCAAGACCCATTGGACCTGATGATTGACTG---AGAAGCCACAGTCAATCATATCGCGTGTGGCTC-AGCCTTAATCCCGTTTGACCAATCCAGCGAATGTTGGACGTTAATGGAA--------------------------
		</sequence>
		<sequence>
			<taxon idref="Homosapiens_Australia_2006_08_10_Victoria_CK00047_2006_G1P8"/>
			----------------------------AGAGCGCGTGCGGAAAGATGGAGGTTGAGTTGCCGTCGTCTGTCTTCGGAAGCGGCGGAACTCTTTACCGCAAGACCCATTGGACCTGATGATTGACTG---AGAAGCCACAGTCAATCATATCGCGTGTGGCTC-AGCCTTAATCCCGTTTGACCAATCCAGCGAATGTTGGACGTTAATGGAA--------------------------
		</sequence>
		<sequence>
			<taxon idref="Homosapiens_Paraguay_2000_08_PRY_473_2000_G9P8"/>
			---------------------------------GCGTGCGGAAAGATGGAGGTTGAGTTGCCGTCGTCTGTCTTCGGAAGCGGCGGAACTCTTTACCGCAAGACCCATTGGACCTGATGATTGACTG---AGAAGCCACAGTCAATCATATCGCGTGTGGCTC-AGCCTTAATCCCGTTTGACCAATCCAGCGAATGTTGGACGTTAATGGAA--------------------------
		</sequence>
		<sequence>
			<taxon idref="Homosapiens_Paraguay_2000_08_PRY_469_2000_G9P8"/>
			---------------------------------GCGTGCGGAAAGATGGAGGTTGAGTTGCCGTCGTCTGTCTTCGGAAGCGGCGGAACTCTTTACCGCAAGACCCATTGGACCTGATGATTGACTG---AGAAGCCACAGTCAATCATATCGCGTGTGGCTC-AGCCTTAATCCCGTTTGACCAATCCAGCGAATGTTGGACGTTAATGGAA--------------------------
		</sequence>
		<sequence>
			<taxon idref="Homosapiens_Paraguay_2000_07_PRY_472_2000_G9P8"/>
			---------------------------------GCGTGCGGAAAGATGGAGGTTGAGTTGCCGTCGTCTGTCTTCGGAAGCGGCGGAACTCTTTACCGCAAGACCCATTGGACCTGATGATTGACTG---AGAAGCCACAGTCAATCATATCGCGTGTGGCTC-AGCCTTAATCCCGTTTGACCAATCCAGCGAATGTTGGACGTTAATGGAA--------------------------
		</sequence>
		<sequence>
			<taxon idref="Homosapiens_Paraguay_2000_07_PRY_467_2000_G9P8"/>
			---------------------------------GCGTGCGGAAAGATGGAGGTTGAGTTGCCGTCGTCTGTCTTCGGAAGCGGCGGAACTCTTTACCGCAAGACCCATTGGACCTGATGATTGACTG---AGAAGCCACAGTCAATCATATCGCGTGTGGCTC-AGCCTTAATCCCGTTTGACCAATCCAGCGAATGTTGGACGTTAATGGAA--------------------------
		</sequence>
		<sequence>
			<taxon idref="Homosapiens_Paraguay_2002_10_PRY_54SR_2002_G4P8"/>
			---------------------------------GCGTGCGGAAAGATGGAGGTTGAGTTGCCGTCGTCTGTCTTCGGAAGCGGCGGAACTCTTTACCGCAAGACCCATTGGACCTGATGATTGACTG---AGAAGCCACAGTCAATCATATCGCGTGTGGCTC-AGCCTTAATCCCGTTTGACCAATCCAGCGAATGTTGGACGTTAATG-----------------------------
		</sequence>
		<sequence>
			<taxon idref="Homosapiens_China_2004_01_05_CHN_R303_2004_G3P8"/>
			----GGCTTTTAAAAGTTCTGTTCCGAGAGAGCGCGTGCGGAAAGATGGAGGTTGAGTTGCCGTCGTCTGTCTTCGGAAGCGGCGGAACTCTTTACCGCAAGACCCATTGGACCTGATGATTGACTG---AGAAGCCACAGTCAATCATATCGCGTGTGGCTC-AGCCTTAATCCCGTTTGACCAATCCAGCGAATGTTGGACGTTAATGGAA-GGAATGGTC-----TTAATGTGACC
		</sequence>
		<sequence>
			<taxon idref="Homosapiens_Belgium_2007_01_13_BEL_BE00021_2007_G1P8"/>
			----------------------------AGAGCGCGTGCGGAAAGATGGAGGTTGAGTTGCCGTCGTCTGTCTTCGGAAGCGGCGGAACTCTTTACCGCAAGACCCATTGGACCTGATGATTGACTG---AGAAGCCACAGTCAATCATATCGCGTGTGGCTC-AGCCTTAATCCCGTTTAACCAATCCAGCGAATGTTGGACGTTAATGGAA--------------------------
		</sequence>
		<sequence>
			<taxon idref="Homosapiens_USA_2007_USA_2007769947_2007_G1P8"/>
			----------------------------AGAGCGCGTGCGGAAAGATGGAGGTTGAGTTGCCGTCGTCTGTCTTCGGAAGCGGCGGAACTCTTTACCGCAAGACCCATTGGACCTGATGATTGACTG---AGAAGCCACAGTCAATCATATCGCGTGTGGCTC-AGCCTTAATCCCGTTTAACCAATCCAGCGAATGTTGGACGTTAATGGAA--------------------------
		</sequence>
		<sequence>
			<taxon idref="Homosapiens_Thailand_2010_CU769KK_10"/>
			------------------------------AGCGCGTGCGGAAAGATGGAGGTTGAGTTGCCGTCGTCTGTCTTCGGAAGCGGCGGAACTCTTTACCGCAAGACCCATTGGACCTGATGGTTGACTG---AGAAGCCACAGTCAATCATATCGCGTGTGGCTC-AACCTTAATCCCGTTTAACCAATCCAGCGAAT-------------------------------------------
		</sequence>
		<sequence>
			<taxon idref="Homosapiens_Canada_2008_CAN_RT18807_2008_G1P8"/>
			---------------------------------------------ATG-----------------------------------------------------------------------------------------------------------------------------------------------------------------------------------------------
		</sequence>
		<sequence>
			<taxon idref="Homosapiens_China_2006_09_21_CHN_R1267_2006_G3P8"/>
			----GGCTTTTAAAAGTTCTGTTCCGAGAGAGCGCGTGCGGAAAGATGGAGGTTGAGTTGCCGTCGTCTGTCTTCGGAAGCGGCGGAACTCTTTACCGCAAGACCCATTGGACCTGATGATTGACTG---AGAAGCCACAGTCAGTCATATCGCGTGTGGCTC-AGCCTTAATCCCGTTTGACCAATCCAGCGAATGTTGGACGTTAATGGAA-GGAACGGTC-----TTAACGTGACC
		</sequence>
		<sequence>
			<taxon idref="Homosapiens_Italy_2009_ITA_PR1470_2009_G3P8"/>
			---------------------------------------------ATG-----------------------------------------------------------------------------------------------------------------------------------------------------------------------------------------------
		</sequence>
		<sequence>
			<taxon idref="Homosapiens_China_2007_03_13_CHN_E093_2007_G3P8"/>
			----GGCTTTTAAAAGTTCTGTTCCGAGAGAGCGCGTGCGGAAAGATGGAGGTTGAGTTGCCGTCGTCTGTCTTCGGAAGCGGCGGAACTCTTTACCGCAAGACCCATTGGACCTGATGATTGACTG---AGAAGCCACAGTCAATCATATCGCGTGTGGCTC-AGCCTTAATCCCGTTTAACCAATCCAGCGAATGTTGGACGTTAATGGAA-GGAATGGTC-----TTAACGTGACC
		</sequence>
		<sequence>
			<taxon idref="Homosapiens_China_2003_11_26_CHN_R107_2003_G3P8"/>
			----GGCTTTTAAAAGTTCTGTTCCGAGAGAGCGCGTGCGGAAAGATGGAGGTTGAGTTGCCGTCGTCTGTCTTCGGAAGCGGCGGAACTCTTTACCGCAAGACCCATTGGACCTGATGATTGACTG---AGAAGCCACAGTCAATCATATCGCGTGTGGCTC-AGCCTTAATCCCGTTTGACCAATCCAGCGAATGTTGGACGTTAATGGAA-GGAACGGTC-----TTAACGTGACC
		</sequence>
		<sequence>
			<taxon idref="Homosapiens_China_2003_01_31_CHN_723_2003_G3P8"/>
			----GGCTTTTAAAAGTTCTGTTCCGAGAGAGCGCGTGCGGAAAGATGGAGGTTGAGTTGCCGTCGTCTGTCTTCGGAAGCGGCGGAACTCTTTACCGCAAGACCCATTGGACCTGATGATTGACTG---AGAAGCCACAGTCAATCATATCGCGTGTGGCTC-AGCCTTAATCCCGTTTGACCAATCCAGCGAATGTTGGACGTTAATGGAA-GGAATGGTC-----TTAACGTGACC
		</sequence>
		<sequence>
			<taxon idref="Homosapiens_SouthAfrica_2006_04_12_ZAF_MRCDPRU724_2006_G3P8"/>
			----------------------------------CGTGCGGAAAGATGGAGGTTGAGTTGCCGTCGTCTGTCTTCGGAAGCGGCGGAACTCTTTACCGCAAGACCCATTGGACCTGATGATTGACTG---AGAAGCCACAGTCAATCATATCGCGTGTGGCTC-AGCCTTAATCCCGTTTGACCAATCCAGCGAATGTTGGACGTTAATGGA---------------------------
		</sequence>
		<sequence>
			<taxon idref="Homosapiens_Italy_2005_ITA_PR799_2005_G3P8"/>
			---------------------------------------------ATG-----------------------------------------------------------------------------------------------------------------------------------------------------------------------------------------------
		</sequence>
		<sequence>
			<taxon idref="Homosapiens_China_2002_09_CHN_31_2002_G3P8"/>
			----GGCTTTTAAAAGTTCTGTTCCGAGAGAGCGCGTGCGGAAAGATGGAGGTTGAGTTGCCGTCGTCTGTCTTCGGAAGCGGCGGAACTCTTTACCGCAAGACCCATTGGACCTGATGATTGACTG---AGAAGCCACAGTCAATCATATCGCGTGTGGCTC-AGCCTTAATCCCGTTTGACCAATCCAGCGAATGTTGGACGTTAATGGAA-GGAATGGTC-----TTAACGTGACC
		</sequence>
		<sequence>
			<taxon idref="Homosapiens_Italy_2005_ITA_PR3602_2005_G3P8"/>
			---------------------------------------------ATG-----------------------------------------------------------------------------------------------------------------------------------------------------------------------------------------------
		</sequence>
		<sequence>
			<taxon idref="Homosapiens_China_2004_10_21_CHN_Y106_2004_G3P8"/>
			----GGCTTTTAAAAGTTCTGTTCCGAGAGAGCGCGTGCGGAAAGATGGAGGTTGAGTTGCCGTCGTCTGTCTTCGGAAGCGGCGGAACTCTTTACCGCAAGACCCATTGGACCTGATGATTGACTG---AGAAGCCACAGTCAATCATATCGCGTGTGGCTC-AGCCTTAATCCCGTTTGACCAATCCAGCGAATGTTGGACGTTAATGGAA-GGAATGGTC-----TTAACGTGACC
		</sequence>
		<sequence>
			<taxon idref="Homosapiens_Canada_2007_CAN_RT03707_2007_G3P8"/>
			---------------------------------------------ATG-----------------------------------------------------------------------------------------------------------------------------------------------------------------------------------------------
		</sequence>
		<sequence>
			<taxon idref="Homosapiens_Canada_2009_CAN_RT01809_2009_G3P8"/>
			---------------------------------------------ATG-----------------------------------------------------------------------------------------------------------------------------------------------------------------------------------------------
		</sequence>
		<sequence>
			<taxon idref="Homosapiens_SouthAfrica_2010_10_15_ZAF_MRCDPRU1506_2010_G1P8"/>
			---------------------------------GCGTGCGGAAAGATGGAGGTTGAGTTG-CGTCGTCTGTCTTCGGAAGCGGCGGAACTCTTTACCGCAAGCCCCATTGGACCTGATGATTGACTG---AGAAGCCACAGTCAATCATATCGCGTGTGGCTC-AGCCTTAATCCCGTTTGACCAATCCAACGAATGTTGGACGTTAATGGAA--------------------------
		</sequence>
		<sequence>
			<taxon idref="Homosapiens_SouthAfrica_2010_06_16_ZAF_MRCDPRU1492_2010_G1P8"/>
			---------------------------------GCGTGCGGAAAGATGGAGGTTGAGTTGCCGTCGTCTGTCTTCGGAAGCGGCGGAACTCTTTACCGCAAGCCCCATTGGACCTGATGATTGACTG---AGAAGCCACAGTCAATCATATCGCGTGTGGCTC-AGCCTTAATCCCGTTTGACCAATCCAACGAATGTTGGACGTTAATGGAA--------------------------
		</sequence>
		<sequence>
			<taxon idref="Homosapiens_SouthAfrica_2010_07_25_ZAF_MRCDPRU1544_2010_G1P8"/>
			---------------------------------GCGTGCGGAAAGATGGAGGTTGAGTTGCCGTCGTCTGTCTTCGGAAGCGGCGGAACTCTTTACCGCAAGCCCCATTGGACCTGATGATTGACTG---AGAAGCCACAGTCAATCATATCGCGTGTGGCTC-AGCCTTAATCCCGTTTGACCAATCCAACGAATGTTGGACGTTAATGGAA--------------------------
		</sequence>
		<sequence>
			<taxon idref="Homosapiens_Zimbabwe_2011_ZWE_MRCDPRU184411_2011_G1P8"/>
			---------------------------------GCGTGCGGAAAGATGGAGGTTGAGTTG-CGTCGTCTGTCTTCGGAAGCGGCGGAACTCTTTACCGCAAGCCCCGTTGGACCTGATGATTGACTG---AGAAGCCACAGTCAATCATATCGCGTGTGGCTC-AGCCTTAATCCCGTTTGACCAATCCAGCGAATGTTGGACGTTAATGGAA--------------------------
		</sequence>
		<sequence>
			<taxon idref="Homosapiens_USA_2013_02_13_USA_VU1213200_2013_G12P8"/>
			---------------------------------GCGTGCGGAAAGATGGAGGTTGAGTTGCCGTCGTCTGTCTTCGGAAGCGGCGGAACTCTTTACCGCAAGCCCCATTGGACCTGATGATTGACTG---AGAAGCCACAGTCAATCATATCGCGTGTGGCTC-AGCCTTAATCCCGTTTAACCAATCCAGCGAATGTTGGACGTTAATGGAA--------------------------
		</sequence>
		<sequence>
			<taxon idref="Homosapiens_USA_2015_02_10_USA_SSCRTV_00075_2015_G12P8"/>
			--------------------------AGAGAGCGCGTGCGGAAAGATGGAGGTTGAGTTGCCGTCGTCTGTCTTCGGAAGCGGCGGAACTCTTTACCGCAAGCCCCATTGGACCTGATGATTGACTG---AGAAGCCACAGTCAATCATATCGCGTGTGGCTC-AGCCTTAATCCCGTTTAACCAATCCAGCGAA--------------------------------------------
		</sequence>
		<sequence>
			<taxon idref="Homosapiens_USA_2013_01_07_USA_SSCRTV_00005_2013_G12P8"/>
			--------------------------AGAGAGCGCGTGCGGAAAGATGGAGGTTGAGTTGCCGTCGTCTGTCTTCGGAAGCGGCGGAACTCTTTACCGCAAGCCCCATTGGACCTGATGATTGACTG---AGAAGCCACAGTCAATCATATCGCGTGTGGCTC-AGCCTTAATCCCGTTTAACCAATCCAGCGAA--------------------------------------------
		</sequence>
		<sequence>
			<taxon idref="Homosapiens_USA_2013_03_18_USA_VU1213141_2013_G12P8"/>
			---------------------------------GCGTGCGGAAAGATGGAGGTTGAGTTGCCGTCGTCTGTCTTCGGAAGCGGCGGAACTCTTTACCGCAAGCCCCATTGGACCTGATGATTGACTG---AGAAGCCACAGTTAATCATATCGCGTGTGGCTC-AGCCTTAATCCCGTTTAACCAATCCAGCGAATGTTGGACGTTAATGGAA--------------------------
		</sequence>
		<sequence>
			<taxon idref="Homosapiens_USA_2013_03_07_USA_VU121334_2013_G12P8"/>
			---------------------------------GCGTGCGGAAAGATGGAGGTTGAGTTGCCGTCGTCTGTCTTCGGAAGCGGCGGAACTCTTTACCGCAAGCCCCATTGGACCTGATGATTGACTG---AGAAGCCACAGTCAATCATATCGCGTGTGGCTT-AGCCTTAATCCCGTTTAACCAATCCAGCGAATGTTGGACGTTAATGGAA--------------------------
		</sequence>
		<sequence>
			<taxon idref="Homosapiens_USA_2013_02_08_USA_VU1213102_2013_G12P8"/>
			---------------------------------GCGTGCGGAAAGATGGAGGTTGAGTTGCCGTCGTCTGTCTTCGGAAGCGGCGGAACTCTTTACCGCAAGCCCCATTGGACCTGATGATTGACTG---AGAAGCCACAGTCAATCATATCGCGTGTGGCTT-AGCCTTAATCCCGTTTAACCAATCCAGCGAATGTTGGACGTTAATGGAA--------------------------
		</sequence>
		<sequence>
			<taxon idref="Homosapiens_USA_2012_12_23_USA_VU121379_2012_G12P8"/>
			---------------------------------GCGTGCGGAAAGATGGAGGTTGAGTTGCCGTCGTCTGTCTTCGGAAGCGGCGGAACTCTTTACCGCAAGCCCCATTGGACCTGATGATTGACTG---AGAAGCCACAGTCAATCATATCGCGTGTGGCTC-AGCCTTAATCCCGTTTAACCAATCCAGCGAATGTTGGACGTTAATGGAA--------------------------
		</sequence>
		<sequence>
			<taxon idref="Homosapiens_USA_2012_04_27_USA_VU111254_2012_G12P8"/>
			--------------------------------CGCGTGCGGAAAGATGGAGGTTGAGTTGCCGTCGTCTGTCTTCGGAAGCGGCGGAACTCTTTACCGCAAGCCCCATTGGACCTGATGATTGACTG---AGAAGCCACAGTCAATCATATCGCGTGTGGCTC-AGCCTTAATCCCGTTTAACCAATCCAGCGAATGTTGGACGTTAATGGAA--------------------------
		</sequence>
		<sequence>
			<taxon idref="Homosapiens_USA_2013_04_04_USA_VU1213149_2013_G12P8"/>
			---------------------------------GCGTGCGGAAAGATGGAGGTTGAGTTGCCGTCGTCTGTCTTCGGAAGCGGCGGAACTCTTTACCGCAAGCCCCATTGGACCTGATGATTGACTG---AGAAGCCACAGTCAATCATATCGCGTGTGGCTC-AGCCTTAATCCCGTTTAACCAATCCAGCGAATGTTGGACGTTAATGGAA--------------------------
		</sequence>
		<sequence>
			<taxon idref="Homosapiens_USA_2012_05_30_USA_VU1112192_2012_G12P8"/>
			-----------------------CCGAGAGAGCGCGTGCGGAAAGATGGAGGTTGAGTTGCCGTCGTCTGTCTTCGGAAGCGGCGGAACTCTTTACCGCAAGCCCCATTGGACCTGATGATTGACTG---AGAAGCCACAGTCAATCATATCGCGTGTGGCTC-AGCCTTAATCCCGTTTAACCAATCCAGCGAATGTTGGACGTTAATGGAA--------------------------
		</sequence>
		<sequence>
			<taxon idref="Homosapiens_USA_2011_USA_CNMC12_2011_G12P8"/>
			--------------------------------CGCGTGCGGAAAGATGGAGGTTGAGTTGCCGTCGTCTGTCTTCGGAAGCGGCGGAACTCTTTACCGCAAGCCCCATTGGACCTGATGATTGACTG---AGAAGCCACAGTCAATCATATCGCGTGTGGCTC-AGCCTTAATCCCGTTTAACCAATCCAGCGAATGTTGGACGTTAATGGAA-GGAATGGTC-----TTAGCGTG---
		</sequence>
		<sequence>
			<taxon idref="Homosapiens_USA_2013_02_14_USA_VU1213199_2013_G12P8"/>
			---------------------------------GCGTGCGGAAAGATGGAGGTTGAGTTGCCGTCGTCTGTCTTCGGAAGCGGCGGAACTCTTTACCGTAAGCCCCATTGGACCTGATGATTGACTG---AGAAGCCACAGTCAATCATATCGCGTGTGGCTC-AGCCTTAATCCCGTTTAACCAATCCAGCGAATGTTGGACGTTAATGGAA--------------------------
		</sequence>
		<sequence>
			<taxon idref="Homosapiens_SouthAfrica_2009_05_08_ZAF_MRCDPRU135_2009_G1P8"/>
			---------------------------------GCGTGCGGAAAGATGGAGGTTGAGTTGCCGTCGTCTGTCTTCGGAAGCGGCGGAACTCTTTACCGCAAGCCCCATTGGACCCGATGATTGACTG---AGAAGCCACAGTCAATCATATCGCGTGTGGCTC-AGCCTTAATCCCGTTTGACCAATCCAGCGAATGTTGGACGTTAATGGAA--------------------------
		</sequence>
		<sequence>
			<taxon idref="Homosapiens_Uganda_2013_03_07_UGA_MUL13285_2013_G9P8"/>
			----GGCTTTTAAAAGTTCTGTTCCGAGAGAGCGCGTGCGGAAAGATGGAGGTTGAGTTGCCGTCGTCTGTCTTCGGAAGCGGCGGAATTCTTTACCGCAAGCCCCATTGGACCTGATGATTGACTG---AGAAGCCACAGTCAATCATATCGCGTGTGGCTC-AGCCTTAATCCCGTTTAACCAATCCAGCGAATGTTGGACGTTAATGGAA-GGAATGGTC-----TTAGTGTGACC
		</sequence>
		<sequence>
			<taxon idref="Homosapiens_Uganda_2013_01_05_UGA_MUL13163_2013_G9P8"/>
			----GGCTTTTAAAAGTTCTGTTCCGAGAGAGCGCGTGCGGAAAGATGGAGGTTGAGTTGCCGTCGTCTGTCTTCGGAAGCGGCGGAATTCTTTACCGCAAGCCCCATTGGACCTGATGATTGACTG---AGAAGCCACAGTCAATCATATCGCGTGTGGCTC-AGCCTTAATCCCGTTTAACCAATCCAGCGAATGTTGGACGTTAATGGAA-GGAATGGTC-----TTAGTGTGACC
		</sequence>
		<sequence>
			<taxon idref="Homosapiens_Uganda_2013_03_17_UGA_NSA13043_2013_G9P8"/>
			----GGCTTTTAAAAGTTCTGTTCCGAGAGAGCGCGTGCGGAAAGATGGAGGTTGAGTTGCCGTCGTCTGTCTTCGGAAGCGGCGGAATTCTTTACCGCAAGCCCCATTGGACCTGATGATTGACTG---AGAAGCCACAGTCAATCATATCGCGTGTGGCTC-AGCCTTAATCCCGTTTAACCAATCCAGCGAATGTTGGACGTTAATGGAA-GGAATGGTC-----TTAGTGTGACC
		</sequence>
		<sequence>
			<taxon idref="Homosapiens_Uganda_2012_12_28_UGA_MUL12147_2012_G9P8"/>
			----GGCTTTTAAAAGTTCTGTTCCGAGAGAGCGCGTGCGGAAAGATGGAGGTTGAGTTGCCGTCGTCTGTCTTCGGAAGCGGCGGAATTCTTTACCGCAAGCCCCATTGGACCTGATGATTGACTG---AGAAGCCACAGTCAATCATATCGCGTGTGGCTC-AGCCTTAATCCCGTTTAACCAATCCAGCGAATGTTGGACGTTAATGGAA-GGAATGGTC-----TTAGTGTGACC
		</sequence>
		<sequence>
			<taxon idref="Homosapiens_Uganda_2012_11_06_UGA_MUL12093_2012_G9P8"/>
			----GGCTTTTAAAAGTTCTGTTCCGAGAGAGCGCGTGCGGAAAGATGGAGGTTGAGTTGCCGTCGTCTGTCTTCGGAAGCGGCGGAATTCTTTACCGCAAGCCCCATTGGACCTGATGATTGACTG---AGAAGCCACAGTCAATCATATCGCGTGTGGCTC-AGCCTTAATCCCGTTTAACCAATCCAGCGAATGTTGGACGTTAATGGAA-GGAATGGTC-----TTAGTGTGACC
		</sequence>
		<sequence>
			<taxon idref="Homosapiens_Uganda_2008_10_24_UGA_MRCDPRU1944_2008_G9P8"/>
			---------------------------------GCGTGCGGAAAGATGGAGGTTGAGTTGCCGTCGTCTGTCTTCGGAAGCGGCGGAACTCTTTACCGCAAGCCCCATTGGACCTGATGATTGACTG---AGAAGCCACAGTCAATCATATCGCGTGTGGCTC-AGCCTTAATCCCGTTTAACCAATCCAGCGAATGTTGGACGTTAATGGAA--------------------------
		</sequence>
		<sequence>
			<taxon idref="Homosapiens_Kenya_2010_MRCDPRU2427"/>
			---GGCTTTTTAAAAGTTCTGTTCCGAGAGAGCGCGTGCGGAAAGATGGAGGTTGAGTTGCCGTCGTCTGTCTTCGGAAGCGGCGGAACTCTTTACCGCAAGCCCCATTGGACCTGATGATTGACTG---AGAAGCCACAGTCAATCATATCGCGTGTGGCTC-AGCCTTAATCCCGTTTAACCAATCCAGCGAATGTTGGACGTTAATGGAA-GGAATGGTC-----TTAGTGTGACC
		</sequence>
		<sequence>
			<taxon idref="Homosapiens_USA_2013_05_23_USA_SSCRTV_00024_2013_G12P8"/>
			--------------AGTTCTGTTCCGAGAGAGCGCGTGCGGAAAGATGGAGGTTGAGTTGCCGTCGTCTGTCTTCGGAAGCGGCGGAACTCTTCACCGCAAGCCCCATTGGACCTGATGATTGACTG---AGAAGCCACAGTCAATCATATCGCGTGTGGCTC-AGCCTTAATCCCGTTTAACCAATCCAGCGAATGTTGGACGTTAATGGAA-GGAACGGTC-----TTAGCGTGACC
		</sequence>
		<sequence>
			<taxon idref="Homosapiens_Belgium_2008_01_13_BEL_BE00029_2008_G1P8"/>
			----------------------------AGAGCGCGTGCGGAAAGATGGAGGTTGAGTTACCGTCGTCTGTCTTCGGAAGCGGCGGAACTCTTCACCGCAAGCCCCATTGGACCTGATGATTGACTG---AGAAGCCACAGTCAATCATATCGCGTGTGGCTC-AGCCTTAATCCCGTTTGACCAATCCAGCGAAT-------------------------------------------
		</sequence>
		<sequence>
			<taxon idref="Homosapiens_Belgium_2008_02_25_BEL_BE00036_2008_G1P8"/>
			--------------------------AGAGAGCGCGTGCGGAAAGATGGAGGTTGAGTTACCGTCGTCTGTCTTCGGAAGCGGCGGAACTCTTCACCGCAAGCCCCATTGGACCTGATGATTGACTG---AGAAGCCACAGTCAATCATATCGCGTGTGGCTC-AGCCTTAATCCCGTTTGACCAATCCAGCGAATGTTGGACGTTAATGGAA--------------------------
		</sequence>
		<sequence>
			<taxon idref="Homosapiens_Belgium_2007_02_06_BEL_BE00023_2007_G1P8"/>
			----------------------------AGAGCGCGTGCGGAAAGATGGAGGTTGAGTTGCCGTCGTCTGTCTTCGGAAGCGGCGGAACTCTTCACCGCAAGCCCCATTGGACCTGATGATTGACTG---AGAAGCCACAGTCAATCATATCGCGTGTGGCTC-AGCCTTAATCCCGTTTGACCAATCCAGCGAATGTTGGACGTTAATGGAA--------------------------
		</sequence>
		<sequence>
			<taxon idref="Bostaurus_Uganda_2013_01_09_UGA_BUW14A035_2014_G12P8"/>
			----GGCTTTTAAAAGTTCTGTTCCGAGAGAGCGCGTGCGGAAAGATGGAGGTTGAGTTGCCGTCGTCTGTCTTCGGAAGCGGCGGAACTCTTCACCGCAAGCCCCATTGGACCTGATGATTGACTG---AGAAGCCACAGTCAATCATATCGCGTGTGGCTC-AGCCTTAATCCCGTTTGACCAATCCAGCGAATGTTGGACGTTAATGGAA-GGAATGGTC-----TTAGTGTGACC
		</sequence>
		<sequence>
			<taxon idref="Homosapiens_SouthAfrica_2008_ZAF_MRCDPRU2943_2008_G9P8"/>
			---------------------------------GCGTGCGGAAAGATGGAGGTTGAGTTGCCGTTGTCTGTCTTCGGAAGTGGCGGAACTCTTCACCGCAAGCCCCATTGGACCTGATGATTGACTG---AGAAGCCACAGTCAATCATATCGCGTGTGGCTC-AGCCTTAATCCCGTTTGACCAATCCAGCGAATGTTGGACGTTAATGGAA--------------------------
		</sequence>
		<sequence>
			<taxon idref="Homosapiens_USA_2013_02_25_USA_VU121331_2013_G12P8"/>
			---------------------------------GCGTGCGGAAAGATGGAGGTTGAGTTGCCGTCGTCTGTCTTCGGAAGCGGCGGAACTCTTCACCGCAAGCCCCATTGGACCTGATGATTGACTG---AGAAGCCACAGTCAATCATATCGCGTGTGGCTC-AGCCTTAATCCCGTTTGACCAATCCAGCGAATGTTGGACGTTAATGGAA--------------------------
		</sequence>
		<sequence>
			<taxon idref="Homosapiens_USA_2013_02_02_USA_SSCRTV_00006_2013_G12P8"/>
			---------------GTTCTGTTCCGAGAGAGCGCGTGCGGAAAGATGGAGGTTGAGTTGCCGTCGTCTGTCTTCGGAAGCGGCGGAACTCTTCACCGCAAGCCCCATTGGACCTGATGATTGACTG---AGAAGCCACAGTCAATCATATCGCGTGTGGCTC-AGCCTTAATCCCGTTTGACCAATCCAGCGAATGTTGGACGTTAATGGAA-GGAACGGTC-----TTAGCGTGACC
		</sequence>
		<sequence>
			<taxon idref="Homosapiens_SouthAfrica_2008_08_22_ZAF_MRCDPRU2711_2008_G9P8"/>
			---------------------------------GCGTGCGGAAAGATGGAGGTTGAGTTG-CGTCGTCTGTCTTCGGAAGCGGCGGAACTCTTCACCGCAAGCCCCATTGGACCTGATGATTGACTG---AGAAGCCACAGTCAATCATATCGCGTGTGGCTC-AGCCTTAATCCCGTTTGACCAATCCAGCGAATGTTGGACGTTAATGGAA--------------------------
		</sequence>
		<sequence>
			<taxon idref="Homosapiens_SouthAfrica_2008_ZAF_MRCDPRU2343_2008_G9P8"/>
			---------------------------------GCGTGCGGAAAGATGGAGGTTGAGTTG-CGTCGTCTGTCTTCGGAAGCGGCGGAACTCTTCACCGCAAGCCCCATTGGACCTGATGATTGACTG---AGAAGCCACAGTCAATCATATCGCGTGTGGCTC-AGCCTTAATCCCGTTTGACCAATCCAGCGAATGTTGGACGTTAATGGAA--------------------------
		</sequence>
		<sequence>
			<taxon idref="Homosapiens_Zambia_2009_10_19_ZMB_MRCDPRU3495_2009_G9P6"/>
			---------------------------------GCGTGCGGAAAGATGGAGGTTGAGTTGCCGTCGTCTGTCTTCGGAAGCGGCGGAACTCTTCACCGCAAGCCCCATTGGACCTGATGATTGACTG---AGAAGCCACAGTCAATCATATCGCGTGTGGCTC-AGCCTTAATCCCGTTTAACCAATCCAGCGAATGTTGGACGTTAATGGAA--------------------------
		</sequence>
		<sequence>
			<taxon idref="Homosapiens_Zambia_2008_08_03_ZMB_MRCDPRU1660_2008_G12P6"/>
			---------------------------------GCGTGCGGAAAGATGGAGGTTGAGTTGCCGTCGTCTGTCTTCGGAAGCGGCGGAACTCTTCACCGCAAGCCCCATTGGACCTGATGATTGACTG---AGAAGCCACAGTCAATCATATCGCGTGTGGCTC-AGCCTTAATCCCGTTTGACCAATCCAGCGAATGTTGGACGTTAATGGAA--------------------------
		</sequence>
		<sequence>
			<taxon idref="Homosapiens_Uganda_2011_UGA_MRCDPRU4620_2011_G12P8"/>
			---------------------------------GCGTGCGGAAAGATGGAGGTTGAGTTGCCGTCGTCTGTCCTCGGAAGCGGCGGAACTCTTCACCGTAAGCCCCATTGGACCTGATGATTGACTG---AGAAGCCACAGTCAATCATATCGCGTGTGGCTC-AGCCTTAATCCCGTTTGACCAATCCAGCGAATGTTGGACGTTAATGGAA--------------------------
		</sequence>
		<sequence>
			<taxon idref="Homosapiens_India_2013_RV1302"/>
			----GGCTTTTAAAAGTTCTGTTCCGAGAGAGCGCGTGCGGAAAGATGGAGGTTGAGTTGCCGTCGTCTGTCCTCGGAAGCGGCGGAACTCTTCACCGTAAGCCCCATTGGACCTGATGATTGACTG---AGAAGCCACAGTCAATCATATCGCGTGTGGCTC-AGCCTTAATCCCGTTTAACCAATCCAGCGAATGTTGGACGTTAATGGAA-GGAATGGTC-----TTAGTGTGACC
		</sequence>
		<sequence>
			<taxon idref="Homosapiens_USA_2013_03_11_USA_VU1213138_2013_G12P8"/>
			--------------------------------CGCGTGCGGAAAGATGGAGGTTGAGTTGCCGTCGTCTGTCTTCGGAAGCGGCGGAACTCTTCACCGCAAGCCCCATTGGACCTGATGATTGACTG---AGAAGCCACAGTCAATCATATCGCGTGTGGCTC-AGCCTTAATCCCGTTTGACCAATCCAGCGAATGTTGGACGTTAATGGAA--------------------------
		</sequence>
		<sequence>
			<taxon idref="Homosapiens_Belgium_2000_02_28_Bel_BE00068_2000_G1P8"/>
			----------------------------AGAGCGCGTGCGGAAAGATGGAGGTTGAGTTGCCGTCGTCTGTCTTCGGAAGCGGCGGAACTCTTTACCGCAAGCCCCATTGGACCTGATGATTGACTG---AGAAGCCACAGTCAATCATATCGCGTGTGGCTC-AGCCTTAATCCCGTTTGACCAATCCAGCGAATGTTGGACGTTAATGGAA--------------------------
		</sequence>
		<sequence>
			<taxon idref="Homosapiens_Paraguay_2009_08_PRY_1755SR_2009_G1P8"/>
			---------------------------------GCGTGCGGAAAGATGGAGGTTGAGTTGCCGTCGTCTGTCCTCGGAAGCGGCGGAACTCTTCACCGCAAGCCCCATTGGACCTGATGATTGACTG---AGAAGCCACAGTCAATCATATCGCGTGTGGCTC-AGCCTTAATCCCGTTTAACCAATCCAGCGAATGTTGGACGTTAATGGAA--------------------------
		</sequence>
		<sequence>
			<taxon idref="Homosapiens_Canada_2007_CAN_RT06607_2007_G1P8"/>
			---------------------------------------------ATG-----------------------------------------------------------------------------------------------------------------------------------------------------------------------------------------------
		</sequence>
		<sequence>
			<taxon idref="Homosapiens_Cameroon_2009_MRCDPRU1424"/>
			----GGCTTTTAAAAGTTCTGTTCCGAGAGAGCGCGTGCGGAAAGATGGAGGTTGAGTTGCCGTCGTCTGTCCTCGGAAGCGGCGGAACTCTTCACCGCAAGCCCCATTGGACCTGATGATTGACTG---AGAAGCCACAGTCAATCATATCGCGTGTGGCTC-AGCCTTAATCCCGTTTAACCAATCCAGCGAATGTTGGACGTTAATGGAA-GGAATGGTC-----TTAGTGTGACC
		</sequence>
		<sequence>
			<taxon idref="Homosapiens_Germany_2008_07_GER17208"/>
			-------------------------GAGAGAGCGCGTGCGGAAAGATGGAGGTTGAGTTGCCGTCGTCTGTCCTCGGAAGCGGCGGAACTCTTCACCGCAAGCCCCATTGGACCTGATGATTGACTG---AGAAGCCACAGTCAATCATATCGCGTGTGGCTC-AGCCTTAATCCCGTTTAACCAATCCAGCGAATGTTGGACGTTAATGGAA--------------------------
		</sequence>
		<sequence>
			<taxon idref="Homosapiens_SouthAfrica_2011_07_15_ZAF_MRCDPRU4090_2011_G12P6"/>
			---------------------------------GCGTGCGGAAAGATGGAGGTTGAGTTG-CGTCGTCTGTCCTCGGAAGCGGCGGAACTCTTCACCGCAAGCCCCATTGGACCTGATGATTGACTG---AGAAGCCACAGTCAATCATATCGCGTGTGGCTC-AGCCTTAATCCCGTTTGACCAATCCAGCGAATGTTGGACGTTAATGGAA--------------------------
		</sequence>
		<sequence>
			<taxon idref="Homosapiens_Paraguay_2008_10_PRY_1670SR_2008_G1P8"/>
			---------------------------------GCGTGCGGAAAGATGGAGGTTGAGTTGCCGTCGTCTGTCCTCGGAAGCGGCGGAACTCTTCACCGCAAGCCCCATTAGACCTGATGATTGACTG---AGAAGCCACAGTCAATCATATCGCGTGTGGCTC-AGCCTTAATCCCGTTTGACCAATCCAGCGAATGTTGGACGTTAATGGAA--------------------------
		</sequence>
		<sequence>
			<taxon idref="Homosapiens_Paraguay_2008_10_PRY_1692SR_2008_G1P8"/>
			---------------------------------GCGTGCGGAAAGATGGAGGTTGAGTTGCCGTCGTCTGTCCTCGGAAGCGGCGGAACTCTTCACCGCAAGCCCCATTAGACCTGATGATTGACTG---AGAAGCCACAGTCAATCATATCGCGTGTGGCTC-AGCCTTAATCCCGTTTGACCAATCCAGCGAATGTTGGACGTTAATGGAA--------------------------
		</sequence>
		<sequence>
			<taxon idref="Homosapiens_USA_2011_USA_CNMC13_2011_G12P8"/>
			--------------------------------CGCGTGCGGAAAGATGGAGGTTGAGTTGCCGTCGTCTGTCCTCGGAAGCGGCGGAACTCTTCACCGCAAGCCCCATTGGACCTGATGATTGACTG---AGAAGCCACAGTCAATCATATCGCGTGTGGCTC-AGCCTTAATCCCGTTTGACCAATCCAGCGAATGTTGGACGTTAATGGAA--------------------------
		</sequence>
		<sequence>
			<taxon idref="Homosapiens_Bangladesh_2002_08_22_BGD_Matlab36_2002_G11P8"/>
			---GGCTTTTTAAAAGTTCTGTTCCGAGAGAGCGCGTGCGGAAAGATGGAGGTTGAGTTGCCGTCGTCTGTCTTCGGAAGCGGCGGAACTCTTCACCGCAAGCCCCATTGGACCTGATGATTGACTG---AGAAGCCACAGTCAATCATATCGCGTGTGGCTC-AGCCTTAATCCCGTTTGACCAATCCAGCGAATGTTGGACGTTAATGGAA-GGAATGGTC-----TTAGTGTGACC
		</sequence>
		<sequence>
			<taxon idref="Homosapiens_Canada_2008_CAN_RT10307_2008_G1P8"/>
			---------------------------------------------ATG-----------------------------------------------------------------------------------------------------------------------------------------------------------------------------------------------
		</sequence>
		<sequence>
			<taxon idref="Homosapiens_India_2013_RV1327"/>
			----GGCTTTTAAAAGTTCTGTTCCGAGAGAGCGCGTGCGGAAAGATGGAGGTTGAGTTGCCGTCGTCTGTCCTCGGAAGCGGCGGAACTCTTCACCGCAAGCCCCATTGGACCTGATGATTGACTG---AGAAGCCACAGTCAATCATATCGCGTGTGACTC-AGTCTTAATCCCGTTTAACCAATCCAGCGAATGTTGGACGTTAATGGAA-GGAATGGTC-----TTAGTGTGACC
		</sequence>
		<sequence>
			<taxon idref="Homosapiens_Belgium_2006_03_15_BEL_BE00015_2006_G1P8"/>
			----------------------------AGAGCGCGTGCGGAAAAATGGAGGTTGAGTTGCCGTCGTCTGTCCTCGGAAGCGGCGGAACTCTTCACCGCAAGCCCCATTGGACCTGATGATTGACTG---AGAAGCCACAGTCAATCATATCGCGTGTGGCTC-AGCCTTAATCCCGTTTGACCAATCCAGCGAAT-------------------------------------------
		</sequence>
		<sequence>
			<taxon idref="Homosapiens_USA_2012_11_19_USA_VU1112194_2012_G12P8"/>
			---------------------------------GCGTGCGGAAAGATGGAGGTTGAGTTGCCGTCGTCTGTCCTCGGAAGCGGCGGAACTCTTCACCGCAAGCCCCATTGAACCTGATGATTGACTG---AGAAGCCACAGTCAATCATATCGCGTGTGGCTC-AGCCTTAATCCCGTTTGACCAATCCAGCGAATGTTGGACGTTAATGGAA--------------------------
		</sequence>
		<sequence>
			<taxon idref="Homosapiens_USA_2013_01_15_USA_VU12139_2013_G12P8"/>
			---------------------------------GCGTGCGGAAAGATGGAGGTTGAGTTGCCGTCGTCTGTCCTCGGAAGCGGCGGAACTCTTCACCGCAAGCCCCATTGGACCTGATGATTGACTG---AGAAGCCACAGTCAATCATATCGCGTGTGGCTC-AGCCTTAATCCCGTTTGACCAATCCAGCGAATGTTGGACGTTAATGGAA--------------------------
		</sequence>
		<sequence>
			<taxon idref="Homosapiens_USA_2013_01_17_USA_VU12138_2013_G12P8"/>
			---------------------------------GCGTGCGGAAAGATGGAGGTTGAGTTGCCGTCGTCTGTCCTCGGAAGCGGCGGAACTCTTCACCGCAAGCCCCATTGGACCTGATGATTGACTG---AGAAGCCACAGTCAATCATATCGCGTGTGGCTC-AGCCTTAATCCCGTTTGACCAATCCAGCGAATGTTGGACGTTAATGGAA--------------------------
		</sequence>
		<sequence>
			<taxon idref="Homosapiens_SouthAfrica_2000_06_12_ZAF_MRCDPRU867_2000_G1P8"/>
			---------------------------------GCGTGCGGAAAGATGGAGGTTGAGTTGCCGTCGTCTGTCCTCGGAAGCGGCGGAATTCTTCACCGCAAGCCCCATTGGACCTGATGATTGACTG---AGAAGCCACAGTCAATCATATCGCGTGTGGCTC-AGCCTTAATCCCGTTTGACCAATCCAGCGAATGTTGGACGTTAATGGAA--------------------------
		</sequence>
		<sequence>
			<taxon idref="Homosapiens_Australia_2010_10_27_AUS_CK20043_2010_G1P8"/>
			---------------------------------GCGTGCGGAAAGATGGAGGTTGAGTTGCCGTCGTCTGTCCTCGGAAGCGGCGGAACTCTTCACCGCAAGCCCCATTGGACCTGATGATTGACTG---AGAAGCCACAGTCAATCATATCGCGTGTGGCTC-AGCCTTAATCCCGTTTGACCAATCCAGCGAATGTTGGACGTTAATGGAA--------------------------
		</sequence>
		<sequence>
			<taxon idref="Homosapiens_Nepal_2009_04_29_NPL_09N3294_2009_G12P6"/>
			-------------------TGTTCCGAGAGAGCGCGTGCGGAAAGATGGAGGTTGAGTTGCCGTCGTCTGTCCTCGGAAGCGGCGGAACTCTTCACCGCAAGCCCCATTGGACCTGATGATTGACTG---AGAAGCCACAGTCAATCATATCGCGTGTGGCTC-AGCCTTAATCCCGTTTAACCAATCCAGCGAATGTTGGACGTTAATGGAA-G------------------------
		</sequence>
		<sequence>
			<taxon idref="Homosapiens_SouthAfrica_2006_05_25_ZAF_MRCDPRU839_2006_G1P8"/>
			---------------------------------GCGTGCGGAAAGATGGAGGTTGAGTTG-CGTCGTCTGTCCTCGGAAGCGGCGGAACTCTTCACCGCAAGCCCCATTGGACCTGATGATTGACTG---AGAAGCCACAGTCAATCATATCGCGTGTGGCTC-AGCCTTAATCCCGTTTGGCCAATCCAGCGAATGTTGGACGTTAATGGAA--------------------------
		</sequence>
		<sequence>
			<taxon idref="Homosapiens_SouthAfrica_2007_05_08_ZAF_MRCDPRU1327_2007_G1P8"/>
			---------------------------------GCGTGCGGAAAGATGGAGGTTGAGTTG-CGTCGTCTGTCCTCGGAAGCGGCGGAACTCTTCACCGCAAGCCCCATTGGACCTGATGATTGACTG---AGAAGCCACAGTCAATCATATCGCGTGTGGCTC-AGCCTTAATCCCGTTTGACCAATCCAGCGAATGTTGGACGTTAATGGAA--------------------------
		</sequence>
		<sequence>
			<taxon idref="Homosapiens_SouthAfrica_2007_09_09_ZAF_MRCDPRU1840_2007_G1P8"/>
			---------------------------------GCGTGCGGAAAGATGGAGGTTGAGTTG-CGTCGTCTGTCCTCGGAAGCGGCGGAACTCTTCACCGCAAGCCCCATTGGACCTGATGATTGACTG--TAGAAGCCACAGTCAATCATATCGCGTGTGGCTC-AGCCTTAATCCCGTTTGACCAATCCAGCGAATGTTGGACGTTAATGGAA--------------------------
		</sequence>
		<sequence>
			<taxon idref="Homosapiens_Ethiopia_2007_ETH_MRCDPRU1840_2007_G1P8"/>
			---------------------------------GCGTGCGGAAAGATGGAGGTTGAGTTGCCGTCGTCTGTCCTCGGAAGCGGCGGAACTCTTCACCGCAAGCCCCATTGGACCTGATGATTGACTG--TAGAAGCCACAGTCAATCATATCGCGTGTGGCTC-AGCCTTAATCCCGTTTGACCAATCCAGCGAATGTTGGACGTTAATGGAA--------------------------
		</sequence>
		<sequence>
			<taxon idref="Homosapiens_SouthAfrica_2006_05_24_ZAF_MRCDPRU840_2006_G1P8"/>
			---------------------------------GCGTGCGGAAAGATGGAGGTTGAGTTGCCGTCGTCTGTCCTCGGAAGCGGCGGAACTCTTCACCGCAAGCCCCATTGGACCTGATGATTGACTG---AGAAGCCACAGTCAATCATATCGCGTGTGGCTC-AGCCTTAATCCCGTTTGACCAATCCAGCGAATGTTGGACGTTAATGGAA--------------------------
		</sequence>
		<sequence>
			<taxon idref="Homosapiens_SouthAfrica_2006_ZAF_MRCDPRU832_2006_G1P8"/>
			---------------------------------GCGTGCGGAAAGATGGAGGTTGAGTTGCCGTCGTCTGTCCTCGGAAGCGGCGGAACTCTTCACCGTAAGCCCCATTGGACCTGATGATTGACTG---AGAAGCCACAGTCAATCATATCGCGTGTGGCTC-AGCCTTAATCCCGTTTGACCAATCCAGCGAATGTTGGACGTTAATGGAA--------------------------
		</sequence>
		<sequence>
			<taxon idref="Homosapiens_USA_2011_USA_CNMC20_2011_G1P8"/>
			---------------------------------GCGTGCGGAAAGATGGAGGTTGAGTTGCCGTCGTCTGTCCTCGGAAGCGGCGGAACTCTTCACCGCAAGCCCCATTGGACCTGATGATTGACTG---AGAAGCCACAGTCAATCATATCGCGTGTGGCTC-AGCCTTAATCCCGTTTGACCAATCCAGCGAATGTTGGACGTTAATGGAA-A------------------------
		</sequence>
		<sequence>
			<taxon idref="Homosapiens_USA_2013_02_01_USA_VU121399_2013_G12P8"/>
			---------------------------------GCGTGCGGAAAGATGGAGGTTGAGTTGCCGTCGTCTGTCCTCGGAAGCGGCGGAACTCTTCACCGCAAGCCCCATTGGACCTGATGATTGACTG---AGAAGCCACAGTCAATCATATCGCGTGTGGCTC-AGCCTTAATCCCGTTTGACCAATCCAGCGAATGTTGGACGTTAATGGAA--------------------------
		</sequence>
		<sequence>
			<taxon idref="Homosapiens_USA_2013_03_22_USA_VU121338_2013_G12P8"/>
			---------------------------------GCGTGCGGAAAGATGGAGGTTGAGTTGCCGTCGTCTGTCCTCGGAAGCGGCGGAACTCTTCACCGCAAGCCCCATTGGACCTGATGATTGACTG---AGAAGCCACAGTCAATCATATCGCGTGTGGCTC-AGCCTTAATCCCGTTTGACCAATCCAGCGAATGTTGGACGTTAATGGAA--------------------------
		</sequence>
		<sequence>
			<taxon idref="Homosapiens_USA_2013_01_20_USA_VU121389_2013_G12P8"/>
			---------------------------------GCGTGCGGAAAGATGGAGGTTGAGTTGCCGTCGTCTGTCCTCGGAAGCGGCGGAACTCTTCACCGCAAGCCCCATTGGACCTGATGATTGACTG---AGAAGCCACAGTCAATCATATCGCGTGTGGCTC-AGCCTTAATCCCGTTTGACCAATCCAGCGAATGTTGGACGTTAATGGAA--------------------------
		</sequence>
		<sequence>
			<taxon idref="Homosapiens_USA_2013_02_26_USA_VU1213122_2013_G12P8"/>
			---------------------------------GCGTGCGGAAAGATGGAGGTTGAGTTGCCGTCGTCTGTCCTCGGAAGCGGCGGAACTCTTCACCGCAAGCCCCATTGGACCTGATGATTGACTG---AGAAGCCACAGTCAATCATATCGCGTGTGGCTC-AGCCTTAATCCCGTTTGACCAATCCAGCGAATGTTGGACGTTAATGGAA--------------------------
		</sequence>
		<sequence>
			<taxon idref="Homosapiens_USA_2013_02_10_USA_VU1213107_2013_G12P8"/>
			---------------------------------GCGTGCGGAAAGATGGAGGTTGAGTTGCCGTCGTCTGTCCTCGGAAGCGGCGGAACTCTTCACCGCAAGCCCCATTGGACCTGATGATTGACTG---AGAAGCCACAGTCAATCATATCGCGTGTGGCTC-AGCCTTAATCCCGTTTGACCAATCCAGCGAATGTTGGACGTTAATGGAA--------------------------
		</sequence>
		<sequence>
			<taxon idref="Homosapiens_USA_2013_03_04_USA_VU121333_2013_G12P8"/>
			---------------------------------GCGTGCGGAAAGATGGAGGTTGAGTTGCCGTCGTCTGTCCTCGGAAGCGGCGGAACTCTTCACCGCAAGCCCCATTGGACCTGATGATTGACTG---AGAAGCCACAGTCAATCATATCGCGTGTGGCTC-AGCCTTAATCCCGTTTGACCAATCCAGCGAATGTTGGACGTTAATGGAA--------------------------
		</sequence>
		<sequence>
			<taxon idref="Homosapiens_USA_2013_01_28_USA_VU121318_2013_G12P8"/>
			--------------------------------CGCGTGCGGAAAGATGGAGGTTGAGTTGCCGTCGTCTGTCCTCGGAAGCGGCGGAACTCTTCACCGCAAGCCCCATTGGACCTGATGATTGACTG---AGAAGCCACAGTCAATCATATCGCGTGTGGCTC-AGCCTTAATCCCGTTTGACCAATCCAGCGAATGTTGGACGTTAATGGAA--------------------------
		</sequence>
		<sequence>
			<taxon idref="Homosapiens_USA_2013_02_19_USA_VU1213116_2013_G12P8"/>
			--------------------------------CGCGTGCGGAAAGATGGAGGTTGAGTTGCCGTCGTCTGTCCTCGGAAGCGGCGGAACTCTTCACCGCAAGCCCCATTGGACCTGATGATTGACTG---AGAAGCCACAGTCAATCATATCGCGTGTGGCTC-AGCCTTAATCCCGTTTGACCAATCCAGCGAATGTTGGACGTTAATGGAA-AGGAA--------------------
		</sequence>
		<sequence>
			<taxon idref="Homosapiens_USA_2013_01_27_USA_VU121395_2013_G12P8"/>
			--------------------------------CGCGTGCGGAAAGATGGAGGTTGAGTTGCCGTCGTCTGTCCTCGGAAGCGGCGGAACTCTTCACCGCAAGCCCCATTGGACCTGATGATTGACTG---AGAAGCCACAGTCAATCATATCGCGTGTGGCTC-AGCCTTAATCCCGTTTGACCAATCCAGCGAATGTTGGACGTTAATGGAA-AGGAA--------------------
		</sequence>
		<sequence>
			<taxon idref="Homosapiens_USA_2013_02_07_USA_VU1213103_2013_G12P8"/>
			---------------GTTCTGTTCCGAGAGAGCGCGTGCGGAAAGATGGAGGTTGAGTTGCCGTCGTCTGTCCTCGGAAGCGGCGGAACTCTTCACCGCAAGCCCCATTGGACCTGATGATTGACTG---AGAAGCCACAGTCAATCATATCGCGTGTGGCTC-AGCCTTAATCCCGTTTGACCAATCCAGCGAATGTTGGACGTTAATGGAA-GGAACGGTC-----TTAGTGTGA--
		</sequence>
		<sequence>
			<taxon idref="Homosapiens_SouthAfrica_2006_04_30_ZAF_MRCDPRU748_2006_G1P8"/>
			---------------------------------GCGTGCGGAAAGATGGAGGTTGAGTTG-CGTCGTCTGTCCTCGGAAGCGGCGGAACTCTTCACCGCAAGCCCCATTGGACCTGATGATTGACTG---AGAAGCCACAGTCAATCATATCGCGTGTGGCTC-AGCCTTAATCCCGTTTGACCAATCCAGCGAATGTTGGACGTTAATGGAA--------------------------
		</sequence>
		<sequence>
			<taxon idref="Homosapiens_SouthAfrica_2006_05_16_ZAF_MRCDPRU803_2006_G1P8"/>
			---------------------------------GCGTGCGGAAAGATGGAGGTTGAGTTG-CGTCGTCTGTCCTCGGAAGCGGCGGAACTCTTCACCGCAAGCCCCATTGGACCTGATGATTGACTG---AGAAGCCACAGTCAATCATATCGCGTGTGGCTC-AGCCTTAATCCCGTTTGACCAATCCAGCGAATGTTGGACGTTAATGGAA--------------------------
		</sequence>
		<sequence>
			<taxon idref="Homosapiens_USA_2007_USA2007719739_2007_G1P8"/>
			--------------------------AGAGAGCGCGTGCGGAAAGATGGAGGTTGAGTTGCCGTCGTCTGTCCTCGGAAGCGGCGGAACTCTTCACCGCAAGCCCCATTGGACCTGATGATTGACTG---AGAAGCCACAGTCAATCATATCGCGTGTGGCTC-AGCCTTAATCCCGTTTGACCAATCCAGCGAATGTTGGACGTTAATGGAA--------------------------
		</sequence>
		<sequence>
			<taxon idref="Homosapiens_USA_2008_Vanderbilt_VU080939_2008_G12P8"/>
			----------------------------AGAGCGCGTGCGGAAAGATGGAGGTTGAGTTGCCGTCGTCTGTCCTCGGAAGCGGCGGAACTCTTCACCGCAAGCCCCATTGGACCTGATGATTGACTG---AGAAGCCACAGTCAATCATATCGCGTGTGGCTC-AGCCTTAATCCCGTTTAACCAATCCAGCGAATGTTGGACGTTAATGGAA--------------------------
		</sequence>
		<sequence>
			<taxon idref="Homosapiens_Belgium_2005_03_12_BEL_BE00006_2005_G1P8"/>
			----------------------------AGAGCGCGTGCGGAAAGATGGAGGTTGAGTTGCCGTCGTCTGTCCTCGGAAGCGGCGGAACTCTTCACCGCAAGCCCCATTGGACCTGATGATTGACTG---AGAAGCCACAGTCAATCATATCGCGTGTGGCTC-AGCCTTAATCCCGTTTGACCAATCCAGCGAATGTTGGACGTTAATGGAA--------------------------
		</sequence>
		<sequence>
			<taxon idref="Homosapiens_Canada_2007_CAN_RT01507_2007_G1P8"/>
			---------------------------------------------ATG-----------------------------------------------------------------------------------------------------------------------------------------------------------------------------------------------
		</sequence>
		<sequence>
			<taxon idref="Homosapiens_Thailand_2013_THA_SKT98_2013_G1P8"/>
			----GGCTTTTAAAAGTTCTGTTCCGAGAAAGCGCGTGCGGAAAGATGGAGGTTGAGTTGCCGTCGTCTATCTTCGGAAGCGGCGGAATTCTTTACCGCAAGCCCCATTGGACCTGATGATTGACTG---AGAAGCCACAGTCAATCATATCGCGTGTGGCTC-AGCCTTAATCCCGTTTAACCAATCCAGCGAATGTTGGACGTTAATGGAA-GGAATGGTC-----TTAGTGT----
		</sequence>
		<sequence>
			<taxon idref="Homosapiens_Australia_2007_11_27_AUS_CK00079_2007_G1P8"/>
			--------------------------AGAGAGCGCGTGCGGAAAGATGGAGGTTGAGTTGCCGTCGTCTGTCTTAGGAAGCGGCGGAACTCTTTACCGCAAGCCCCATTGGACCTGATGATTGACTG---AGAAGCCACAGTCAATCATATCGCGTGTGGCTC-AGCCTTAATCCCGTTTGACCAATCCAGCGAATGTTGGACGTTAATGGAA--------------------------
		</sequence>
		<sequence>
			<taxon idref="Homosapiens_Canada_2007_CAN_RT01907_2007_G1P8"/>
			---------------------------------------------ATG-----------------------------------------------------------------------------------------------------------------------------------------------------------------------------------------------
		</sequence>
		<sequence>
			<taxon idref="Homosapiens_USA_2007_USA2007719907_2007_G1P8"/>
			--------------------------AGAGAGCGCGTGCGGAAAGATGGAGGTTGAGTTGCCGTCGTCTGTCTTCGGAAGCGGCGGAACTCTTTACCGTAAGCCCCATTGGACCTGATGATTGACTG---AGAAGCCACAGTCAATCATATCGCGTGTGGCTC-AGCCTTAATCCCGTTTAACCAATCCAGCGAATGTTGGACGTTAATGGAA--------------------------
		</sequence>
		<sequence>
			<taxon idref="Homosapiens_USA_2007_USA2007719945_2007_G1P8"/>
			----------------------------AGAGCGCGTGCGGAAAGATGGAGGTTGAGTTGCCGTCGTCTGTCTTCGGAAGCGGCGGAACTCTTTACCGTAAGCCCCATTGGACCTGATGATTGACTG---AGAAGCCACAGTCAATCATATCGCGTGTGGCTC-AGCCTTAATCCCGTTTAACCAATCCAGCGAATGTTGGACGTTAATGGAA--------------------------
		</sequence>
		<sequence>
			<taxon idref="Homosapiens_India_2013_RV1326"/>
			----GGCTTTTAAAAGTTCTGTTCCGAGAGAGCGCGTGCGGAAAGATGGAGGTTGAGTTGCCGTCGTCTGTCTTCGGAAGCGGCGGAACTCTTTACCGCAAGCCCCATTGGACCTGATGATTGACTG---AGAAGCCACAGTCAATCATATCGCGTGTGGCTC-AGCCTTAATCCCGTTTGACCAATCCAGCGAATGTTGGACGTTAATGGAA-GGAATGGTC-----TTAGTGTGACC
		</sequence>
		<sequence>
			<taxon idref="Homosapiens_India_2013_RV1305"/>
			----GGCTTTTAAAAGTTCTGTTCCGAGAGAGCGCGTGCGGAAAGATGGAGGTTGAGTTGCCGTCGTCTGTCTTCGGAAGCGGCGGAACTCTTTACCGCAAGCCCCATTGGACCTGATGATTGACTG---AGAAGCCACAGTCAATCATATCGCGTGTGGCTC-AGCCTTAATCCCGTTTGACCAATCCAGCGAATGTTGGACGTTAATGGAA-GGAATGGTC-----TTAGTGTGACC
		</sequence>
		<sequence>
			<taxon idref="Homosapiens_SouthAfrica_2011_04_11_ZAF_MRCDPRU83_2011_G1P8"/>
			---------------------------------GCGTGCGGAAAGATGGAGGTTGAGTTGCCGTCGTCTGTCTTCGGAAGCGGCGGAACTCTTTACCGCAAGCCCCATTGGACCTGATGATTGACTG---AGAAGCCACAGTCAGTCATATCGCGTGTGGCTC-AGCCTTAATCCCGTTTAACCAATCCAGCGAATGTTGGACGTTAATGGAA--------------------------
		</sequence>
		<sequence>
			<taxon idref="Homosapiens_Thailand_2011_CU957KK_11"/>
			------------------------------AGCGCGTGCGGAAAGATGGAGGTTGAGTTGCCGTCGTCTATCTTCGGAAGCGGCGGAACTCTTTACCGCAAGCCCCATTGGACCTGATGATTGACTG---AGAAGCCACAGTCAATCATATCGCGTGTGGCTC-AGCCTTAATCCCGTTTAACCAATCCAGCGAAT-------------------------------------------
		</sequence>
		<sequence>
			<taxon idref="Homosapiens_Thailand_2010_CU875BK_10"/>
			------------------------------AGCGCGTGCGGAAAGATGGAGGTTGAGTTGCCGTCGTCTATCTTCGGAAGCGGCGGAACTCTTTACCGCAAGCCCCATTGGACCTGATGATTGACTG---AGAAGCCACAGTCAATCATATCGCGTGTGGCTC-AGCCTTAATCCCGTTTAACCAATCCAGCGAAT-------------------------------------------
		</sequence>
		<sequence>
			<taxon idref="Homosapiens_Thailand_2011_CU956KK_11"/>
			------------------------------AGCGCGTGCGGAAAGATGGAGGTTGAGTTGCCGTCGTCTATCTTCGGAAGCGGCGGAACTCTTTACCGCAAGCCCCATTGGACCTGATGATTGACTG---AGAAGCCACAGTCAATCATATCGCGTGTGGCTC-AGCCTTAATCCCGTTTGACCAATCCAGCGAAT-------------------------------------------
		</sequence>
		<sequence>
			<taxon idref="Homosapiens_Australia_2005_12_30_Victoria_CK00028_2005_G1P8"/>
			--------------------------AGAGAGCGCGTGCGGAAAGATGGAGGTTGAGTTGCCGTCGTCTGTCTTCGGAAGCGGCGGAACTCTTTACCGCAAGCCCCATTGGACCTGATGATTGACTG---AGAAGCCACAGTCAATCATATCGCGTGTGGCTC-AGCCTTAATCCCGTTTGACCAATCCAGCGAATGTTGGACGTTAATGGAA--------------------------
		</sequence>
		<sequence>
			<taxon idref="Homosapiens_Australia_2005_12_17_Victoria_CK00027_2005_G1P8"/>
			----------------------------AGAGCGCGTGCGGAAAGATGGAGGTTGAGTTGCCGTCGTCTGTCTTCGGAAGCGGCGGAACTCTTTACCGCAAGCCCCATTGGACCTGATGATTGACTG---AGAAGCCACAGTCAATCATATCGCGTGTGGCTC-AGCCTTAATCCCGTTTGACCAATCCAGCGAATGTTGGACGTTAATGGAA--------------------------
		</sequence>
		<sequence>
			<taxon idref="Homosapiens_Australia_2005_09_05_Victoria_CK00023_2005_G1P8"/>
			----------------------------AGAGCGCGTGCGGAAAGATGGAGGTTGAGTTGCCGTCGTCTGTCTTCGGAAGCGGCGGAACTCTTTACCGCAAGCCCCATTGGACCTGATGATTGACTG---AGAAGCCACAGTCAATCATATCGCGTGTGGCTC-AGCCTTAATCCCGTTTGACCAATCCAGCGAATGTTGGACGTTAATGGAA--------------------------
		</sequence>
		<sequence>
			<taxon idref="Homosapiens_Belgium_2005_02_28_BEL_BE00004_2005_G1P8"/>
			----------------------------AGAGCGCGTGCGGAAAGATGGAGGTTGAGTTGCCGTCGTCTGTCTTCGGAAGCGGCGGAACTCTTTACCGCAAGCCCCATTGGACCTGATGATTGACTG---AGAAGCCACAGTCAATCATATCGCGTGTGGCTC-AGCCTTAATCCCGTTTGACCAATCCAGCGAAT-------------------------------------------
		</sequence>
		<sequence>
			<taxon idref="Homosapiens_Australia_2005_11_14_Victoria_CK00026_2005_G1P8"/>
			----------------------------AGAGCGCGTGCGGAAAGATGGAGGTTGAGTTGCCGTCGTCTGTCTTCGGAAGCGGCGGAACTCTTTACCGCAAGCCCCATTGGACCTGATGATTGACTG---AGAAGCCACAGTCAATCATATCGCGTGTGGCTC-AGCCTTAATCCCGTTTGACCAATCCAGCGAATGTTGGACGTTAATGGAA--------------------------
		</sequence>
		<sequence>
			<taxon idref="Homosapiens_SouthAfrica_2009_ZAF_MRCDPRU2294_2009_G1P8"/>
			---------------------------------GCGTGCGGAAAGATGGAGGTTGAGTTGCCGTCGTCTGTCTTCGGAAGCGGCGGAACTCTTTACCGCAAGCCCCATTGGACCTGATGATTGACTG---AGAAGCCACAGTCAATCATATCGCGTGTGGCTC-AGCCTTAATCCCGTTTGACCAATCCAGCGAATGTTGGACGTTAATGGAA--------------------------
		</sequence>
		<sequence>
			<taxon idref="Homosapiens_Swaziland_2010_09_15_SWZ_MRCDPRU5119_2010_G1P8"/>
			---------------------------------GCGTGCGGAAAGATGGAGGTTGAGTTGCCGTCGTCTGTCTTCGGAAGCGGCGGAACTCTTTACCGCAAGCCCCATTGGACCTGATGATTGACTG---AGAAGCCACAGTCAATCATATCGCGTGTGGCTC-AGCCTTAATCCCGTTTGACCAATCCAGCGAATGTTGGACGTTAATGGAA--------------------------
		</sequence>
		<sequence>
			<taxon idref="Homosapiens_SouthAfrica_2009_09_16_ZAF_MRCDPRU1389_2009_G1P8"/>
			---------------------------------GCGTGCGGAAAGATGGAGGTTGAGTTGCCGTCGTCTGTCTTCGGAAGCGGCGGAACTCTTTACCGCAAGCCCCATTGGACCTGATGATTGACTG---AGAAGCCACAGTCAATCATATCGCGTGTGGCTC-AGCCTTAATCCCGTTTGACCAATCCAGCGAATGTTGGACGTTAATGGAA--------------------------
		</sequence>
		<sequence>
			<taxon idref="Homosapiens_SouthAfrica_2009_08_07_ZAF_MRCDPRU1270_2009_G1P8"/>
			---------------------------------GCGTGCGGAAAGATGGAGGTTGAGTTGCCGTCGTCTGTCTTCGGAAGCGGCGGAACTCTTTACCGCAAGCCCCATTGGACCTGATGATTGACTG---AGAAGCCACAGTCAATCATATCGCGTGTGGCTC-AGCCTTAATCCCGTTTGACCAATCCAGCGAATGTTGGACGTTAATGGAA--------------------------
		</sequence>
		<sequence>
			<taxon idref="Homosapiens_Belgium_2009_03_19_BEL_BE00045_2009_G1P8"/>
			----------------------------AGAGCGCGTGCGGAAAGATGGAGGTTGAGTTGCCGTCGTCTGTCTTCGGAAGCGGCGGAACTCTTTACCGCAAGCCCCATTGGACCTGATGATTGACTG---AGAAGCCACAGTCAATCATATCGCGTGTGGCTC-AGCCTTAATCCCGTTTGACCAATCCAGCGAAT-------------------------------------------
		</sequence>
		<sequence>
			<taxon idref="Homosapiens_Australia_2006_06_24_Victoria_CK00037_2006_G1P8"/>
			----------------------------AGAGCGCGTGCGGAAAGATGGAGGTTGAGTTGCCGTCGTCTGTCTTCGGAAGCGGCGGAACTCTTTACCGCAAGTCCCATTGGACCTGATGATTGACTG---AGAAGCCACAGTCAATCATATCGCGTGTGGCTC-AGCCTTAATCCCGTTTGACCAATCCAGCGAATGTTGGACGTTAATGGAA--------------------------
		</sequence>
		<sequence>
			<taxon idref="Homosapiens_Canada_2008_CAN_RT12207_2008_G1P8"/>
			---------------------------------------------ATG-----------------------------------------------------------------------------------------------------------------------------------------------------------------------------------------------
		</sequence>
		<sequence>
			<taxon idref="Homosapiens_Australia_2009_01_25_AUS_CK00086_2009_G1P8"/>
			----------------------------AGAGCGCGTGCGGAAAGATGGAGGTTGAGTTGCCGTCGTCTGTCTTCGGAAGCGGCGGAACTCTTTACCGCAAGCCCCATTGGACCTGATGATTGACTG---AGAAGCCACAGTCAATCATATCGCGTGTGGCTC-AGCCTTAATCCCGTTTGACCAATCCAGCGAATGTTGGACGTTAATGGAA--------------------------
		</sequence>
		<sequence>
			<taxon idref="Homosapiens_Australia_2011_11_12_AUS_CK00108_2011_G1P8"/>
			-------------------------GAGAGAGCGCGTGCGGAAAGATGGAGGTTGAGTTGCCGTCGTCTGTCTTCGGAAGCGGCGGAACTCTTTACCGCAAGCCCCATTGGACCTGATGATTGACTG---AGAAGCCACAGTCAATCATATCGCGTGTGGCTC-AGCCTTAATCCCGTTTGACCAATCCAGCGAATGTTGGACGTTAATGGAA--------------------------
		</sequence>
		<sequence>
			<taxon idref="Homosapiens_Australia_2011_12_07_AUS_CK00110_2011_G1P8"/>
			-------------------------GAGAGAGCGCGTGCGGAAAGATGGAGGTTGAGTTGCCGTCGTCTGTCTTCGGAAGCGGCGGAACTCTTTACCGCAAGCCCCATTGGACCTGATGATTGACTG---AGAAGCCACAGTCAATCATATCGCGTGTGGCTC-AGCCTTAATCCCGTTTGACCAATCCAGCGAATGTTGGACGTTAATGGAA--------------------------
		</sequence>
		<sequence>
			<taxon idref="Homosapiens_Belgium_2008_03_07_BEL_BE00031_2008_G1P8"/>
			--------------------------AGAGAGCGCGTGCGGAAAGATGGAGGTTGAGTTGCCGTCGTCTGTCTTCGGAAGCGGCGGAACTCTTTACCGCAAGCCCCATTGGACCTGATGATTGACTG---AGAAGCCACAGTCAATCATATCGCGTGTGGCTC-AGCCTTAATCCCGTTTGACCAATCCAGCGAATGTTGGACGTTAATGGAA--------------------------
		</sequence>
		<sequence>
			<taxon idref="Homosapiens_USA_2007_USA_2007719720_2007_G1P8"/>
			----------------------------AGAGCGCGTGCGGAAAGATGGAGGTTGAGTTGCCGTCGTCTGTCTTCGGAAGCGGCGGAACTCTTTACCGCAAGCCCCATTGGACCTGATGATTGACTG---AGAAGCCACAGTCAATCATATCGCGTGTGGCTC-AGCCTTAATCCCGTTTGACCAATCCAGCGAATGTTGGACGTCAATGGAA--------------------------
		</sequence>
		<sequence>
			<taxon idref="Homosapiens_USA_2007_USA2007744270_2007_G1P8"/>
			----------------------------AGAGCGCGTGCGGAAAGATGGAGGTTGAGTTGCCGTCGTCTGTCTTCGGAAGCGGCGGAACTCTTTACCGCAAGCCCCATTGGACCTGATGATTGACTG---AGAAGCCACAGTCAATCATATCGCGTGTGGCTC-AGCCTTAATCCCGTTTGACCAATCCAGCGAATGTTGGACGTTAATGGAA--------------------------
		</sequence>
		<sequence>
			<taxon idref="Homosapiens_BurkinaFaso_2009_01_01_BFA_MRCDPRU2862_2009_G1P8"/>
			---------------------------------GCGTGCGGAAAGATGGAGGTTGAGTTGCCGTTGTCTGTCTTCGGAAGCGGCGGAACTCTTTACCGCAAGCCCCATCGGACCTGATGATTGACTG---AGAAGCCACAGTCAATCATATCGCGTGTGGCTC-AGCCTTAATCCCGTTTGACCAATCCAGCGAATGTTGGACGTTAATGGAA--------------------------
		</sequence>
		<sequence>
			<taxon idref="Homosapiens_Zambia_2009_ZMB_MRCDPRU1648_2009_G1P8"/>
			---------------------------------GCGTGCGGAAAGATGGAGGTTGAGTTGCCGTCGTCTGTCTTCGGAAGCGGCGGAACTCTTTACCGTAAGCCCCATTGGACCTGATGATTGACTG---AGAAGCCACAGTCAATCATATCGCGTGTGGCTC-AGCCTTAATCCCGTTTGACCAATCCAGCGAATGTTGGACGTTAATGGAA--------------------------
		</sequence>
		<sequence>
			<taxon idref="Homosapiens_Malawi_2008_01_04_MWI_0P5001_2008_G1P8"/>
			----GGCTTTTAAAAGTTCTGTTCCGAGAGAGCGCGTGCGGAAAGATGGAGGTTGAGTTGCCGTCGTCTGTCTTCGGAAGCGGCGGAACTCTTTACCGCAAGCCCCATTGGACCTGATGATTGACTG---AGAAGCCACAGTCAATCATATCGCGTGTGGCTC-AGCCTTAATCCCGTTTGACCAATCCAGCGAATGTTGGACGTTAATGGAA-GGAATGGTC-----TTAGTGTGACC
		</sequence>
		<sequence>
			<taxon idref="Homosapiens_Cameroon_2009_CMR_MRCDPRU1417_2009_G9P8"/>
			---------------------------------GCGTGCGGAAAGATGGAGGTTGAGTTGCCGTCGTCTGTCTTCGGAAGCGGCGGAACTCTTTACCGCAAGCCCCATTGGACCCGATGATTGACTG---AGAAGCCACAGTCAATCATATCGCGTGTGGCTC-AGCCTTAATCCCGTTTGACCAATCCAGCGAATGTTGGACGTTAATGGAA--------------------------
		</sequence>
		<sequence>
			<taxon idref="Homosapiens_Malawi_2012_04_16_MWI_BID14A_2012_G1P8"/>
			----GGCTTTTAAAAGTTCTGTTCCGAGAGAGCGCGTGCGGAAAGATGGAGGTTGAGTTACCGTCGTCTGTCTTCGGAAGCGGCGGAACTCTTTACCGCAAGCTCCATTGGACCTGATGATTGACTG---AGAAGCCACAGTCAATCATATCGCGTGTGGCTC-AGCCTTAATCCCGTTTGACCAATCCAGCGAATGTTGGACGTTAATGGAA-GGAATGGTA-----TTAGTGTGACC
		</sequence>
		<sequence>
			<taxon idref="Homosapiens_Malawi_2012_06_29_MWI_BID1CH_2012_G1P8"/>
			----GGCTTTTAAAAGTTCTGTTCCGAGAGAGCGCGTGCGGAAAGATGGAGGTTGAGTTGCCGTCGTCTGTCTTCGGAAGCGGCGGAACTCTTTACCGCAAGCCCCATTGGACCTGATGATTGACTG---AGAAGCCACAGTCAATCATATCGCGTGTGGCTC-AGCCTTAATCCCGTTTGACCAATCCAGCGAATGTTGGACGTTAATGGAA-GGAATGGTC-----TTAGTGTGACC
		</sequence>
		<sequence>
			<taxon idref="Homosapiens_Malawi_2012_02_13_MWI_BID111_2012_G1P8"/>
			----GGCTTTTAAAAGTTCTGTTCCGAGAGAGCGCGTGCGGAAAGATGGAGGTTGAGTTGCCGTCGTCTGTCTTCGGAAGCGGCGGAACTCTTTACCGCAAGCCCCATTGGACCTGATGATTGACTG---AGAAGCCACAGTCAATCATATCGCGTGTGGCTC-AGCCTTAATCCCGTTTGACCAATCCAGCGAATGTTGGACGTTAATGGAA-GGAATGGTC-----TTAGTGTGACC
		</sequence>
		<sequence>
			<taxon idref="Homosapiens_Malawi_2009_01_08_MWI_MW5184_2001_G1P8"/>
			----GGCTTTTAAAAGTTCTGTTCCGAGAGAGCGCGTGCGGAAAGATGGAGGTTGAGTTGCCGTCGTCTGTCTTCGGAAGCGGCGGAACTCTTTACCGCAAGCCCCATTGGACCTGATGATTGACTG---AGAAGCCACAGTCAATCATATCGCGTATGGCTC-AGCCTTAATCCCGTTTGACCAATCCAGCGAATGTTGGACGTTAATGGAA-GGAATGGTC-----TTAGTGTGACC
		</sequence>
		<sequence>
			<taxon idref="Homosapiens_China_2013_Hu_JS2013"/>
			-GGCTTTTAA---AAGTTCTGTTCCGAGAGAGCGCGTGCGGAAAGATGGAGGTTGAGTTACCGTCGTCTGTCTTCGGAAGCAGCGGAACTATTTATTACAAGTCCCCTTGGAGGAGATGAATGATTG---ACCACACACCCTTTTTTATATCATATGGGGTGC-ATCTTCTTTTTATTTTCATTACACCAACCCATGTAGTTTGTGCGTAGAA-GGAATGGTC-----TTAATGTGACC
		</sequence>
		<sequence>
			<taxon idref="Homosapiens_Ethiopia_2010_09_22_ETH_MRCDPRU5002_2010_G12P8"/>
			----------------------------------CGTGCGGAAAGATGGAGGTTGAGTTGCCGTCGTCTGTCTTCGGAAGCGGCGGAACTCTTTACCGCAAGCCCCATTGGACCTGATGATTGACTG---AGAAGCCACAGTCAATCATATCGCGTGTGGCTC-AGCCTTAATCCCGTTTGACCAATCCAGCGAATGT-----------------------------------------
		</sequence>
		<sequence>
			<taxon idref="Homosapiens_Paraguay_2008_09_PRY_1638SR_2008_G1P8"/>
			---------------------------------GCGTGCGGAAAGATGGAGGTTGAGTTGCCGTCGTCTGTCTTCGGAAGCGGCGGAACTCTTTACCGCAAGCCCCATTAGACCTGATGATTGACTG---AGAAGCCACAGTCAATCATATCGCGTGTGGCTC-AGCCTTAATCCCGTTTGACCAATCCAGCGAATGTTGGACGTTAATGGAA--------------------------
		</sequence>
		<sequence>
			<taxon idref="Homosapiens_Australia_2009_10_26_AUS_CK00094_2009_G1P8"/>
			----------------------------AGAGCGCGTGCGGAAAGATGGAGGTTGAGTTGCCGTCGTCTGTCTTCGGAAGCGGCGGAACTCTTTACCGCAAGCCCCACTGGACCTGATGATTGACTG---AGAAGCCACAGTCAATCATATCGCGTGTGGCTC-AGCCTTAATCCCGTTTGACCAATCCAGCGAATGTTGGACGTTAATGGAA--------------------------
		</sequence>
		<sequence>
			<taxon idref="Homosapiens_Australia_2009_09_26_AUS_CK00091_2009_G1P8"/>
			----------------------------AGAGCGCGTGCGGAAAGATGGAGGTTGAGTTGCCGTCGTCTGTCTTCGGAAGCGGCGGAACTCTTTACCGCAAGCCCCATTGGACCTGATGATTGACTG---AGAAGCCACAGTCAATCATATCGCGTGTGGCTC-AGCCTTAATCCCGTTTGACCAATCCAGCGAATGTTGGACGTTAATGGAA--------------------------
		</sequence>
		<sequence>
			<taxon idref="Homosapiens_Australia_2009_09_29_AUS_CK00092_2009_G1P8"/>
			----------------------------AGAGCGCGTGCGGAAAGATGGAGGTTGAGTTGCCGTCGTCTGTCTTCGGAAGCGGCGGAACTCTTTACCGCAAGCCCCATTGGACCTGATGATTGACTG---AGAAGCCACAGTCAATCATATCGCGTGTGGCTC-AGCCTTAATCCCGTTTGACCAATCCAGCGAATGTTGGACGTTAATGGAA--------------------------
		</sequence>
		<sequence>
			<taxon idref="Homosapiens_Nepal_2009_06_07_NPL_09N3392_2009_G12P6"/>
			----------TAAAAGTTCTGTTCCGAGAGAGCGCGTGCGGAAAGATGGAGGTTGAGTTGCCGTCGTCTGTCTTCGGAAGCGGCGGAATTCTTTACCGCAAGCCCCATTGGACCTGATGATTGACTG---AGAAGCCACAGTCAATCATATCGCGTGTGGCTC-AGCCTTAATCCCGTTTGACCAATCCAGCGAATGTTGGACGTTAATGGAA-GGAATGGTC-TTAG-----------
		</sequence>
		<sequence>
			<taxon idref="Homosapiens_USA_2005_Vanderbilt_VU050674_2005_G12P8"/>
			----------------------------AGAGCGCGTGCGGAAAGATGGAGGTTGAGTTGCCGTCGTCTGTCTTCGGAAGCGGCGGAACTCTTTACCGCAAGCCCCATTGGACCTGATGATTGACTG---AGAAGCCACAGTCAATCATATCGCGTGTGGCTC-AGCCTTAATCCCGTTTGACCAATCCAGCGAATGTTGGACGTTAATGGAA--------------------------
		</sequence>
		<sequence>
			<taxon idref="Homosapiens_USA_2005_Vanderbilt_VU050672_2005_G12P8"/>
			----------------------------AGAGCGCGTGCGGAAAGATGGAGGTTGAGTTGCCGTCGTCTGTCTTCGGAAGCGGCGGAACTCTTTACCGCAAGCCCCATTGGACCTGATGATTGACTG---AGAAGCCACAGTCAATCATATCGCGTGTGGCTC-AGCCTTAATCCCGTTTGACCAATCCAGCGAATGTTGGACGTTAATGGAA--------------------------
		</sequence>
		<sequence>
			<taxon idref="Homosapiens_Gambia_2010_GMB_MRCDPRU3176_2010_G1P8"/>
			---------------------------------GCGTGCGGAAAGATGGAGGTTGAGTTGTCGTCGTCTGTCTTCGGAAGCGGCGGAACTCTTTACCGCAAGTCCCATTGGACCTGATGATTGACTG---AGAAGCCACAGTCAATCATATCGCGTGTGGCTC-AGCCTTAATCCCGTTTGACCAATCCAGCGAATGTTGGACGTTAATGGAA--------------------------
		</sequence>
		<sequence>
			<taxon idref="Homosapiens_USA_1991_USA_DC5685_1991_G1P8"/>
			----GGCTTTTAAAAGTTCTGTTCCGAGAGAGCGCGTGCGGAAAGATGGAGGTTGAGTTGCCGTCGTCTGTCTTCGGAAGCGGCGGAACTCTTTACCGCAAGCCCCATTGGACCTGATGATTGACTG---AGAAGCCACAGTCAATCATATCGCGTGTGGCTC-AGCCTTAATCCCGTTTGACCAATCCAGCGAATGTTGGACGTTAATGGAA-GGAATGGTC-----TTAGTGTGACC
		</sequence>
		<sequence>
			<taxon idref="Homosapiens_Malawi_2002_02_28_MWI_MW2825_2002_G1P8"/>
			----GGCTTTTAAAAGTTCTGTTCCGAGAGAGCGCGTGCGGAAAGATGGAGGTTGAGTTGCTGTCGTCTGTCTTCGGAAGCGGCGGAACTCTTTACCGCAAGCCCCATTGGACCTGATGATTGACTG---AGAAGCCACAGTCAATCATATCGCGTGTGGCTC-AGCCTTAATCCCGTTTGACCAATCCAGCGAATGTTGGACGTTAATGGAA-GGAATGGTC-----TTAGTGTGACC
		</sequence>
		<sequence>
			<taxon idref="Homosapiens_Malawi_2002_12_08_MWI_MW2954_2002_G1P8"/>
			----GGCTTTTAAAAGTTCTGTTCCGAGAGAGCGCGTGCGGAAAGATGGAGGTTGAGTTGCTGTCGTCTGTCTTCGGAAGCGGCGGAACTCTTTACCGCAAGCCCCATTGGACCTGATGATTGACTG---AGAAGCCACAGTCAATCATATCGCGTGTGGCTC-AGCCTTAATCCCGTTTGACCAATCCAGCGAATGTTGGACGTTAATGGAA-GGAATGGTC-----TTAGTGTGACC
		</sequence>
		<sequence>
			<taxon idref="Homosapiens_Malawi_1998_03_05_MWI_MW1337_1998_G1P8"/>
			----GGCTTTTAAAAGTTCTGTTCCGAGAGAGCGCGTGCGGAAAGATGGAGGTTGAGTTGCTGTCGTCTGTCTTCGGAAGCGGCGGAACTCTTTACCGCAAGCCCCATTGGACCTGATGATTGACTG---AGAAGCCACAGTCAATCATATCGCGTGTGGCTC-AGCCTTAATCCCGTTTGACCAATCCAGCGAATGTTGGACGTTAATGGAA-GGAATGGTC-----TTAGTGTGACC
		</sequence>
		<sequence>
			<taxon idref="Homosapiens_Malawi_1999_07_19_MWI_MW2009_1999_G1P8"/>
			----GGCTTTTAAAAGTTCTGTTCCGAGAGAGCGCGTGCGGAAAGATGGAGGTTGAGTTGCTGTCGTCTGTCTTCGGAAGCGGCGGAACTCTTTACCGCAAGCCCCATTGGACCTGATGATTGACTG---AGAAGCCACAGTCAATCATATCGCGTGTGGCTC-AGCCTTAATCCCGTTTGACCAATCCAGCGAATGTTGGACGTTAATGGAA-GGAATGGTC-----TTAGTGTGACC
		</sequence>
		<sequence>
			<taxon idref="Homosapiens_Malawi_2004_01_24_MWI_MW21057_2004_G1P8"/>
			----GGCTTTTAAAAGTTCTGTTCCGAGAGAGCGCGTGCGGAAAGATGGAGGTTGAGTTGCTGTCGTCTGTCTTCGGAAGCGGCGGAACTCTTTACCGCAAGCCCCATTGGACCTGATGATTGACTG---AGAAGCCACAGTCAATCATATCGCGTGTGGCTC-AGCCTTAATCCCGTTTAACCAATCCAGCGAATGTTGGACGTTAATGGAA-GGAATGGTC-----TTAGTGTGACC
		</sequence>
		<sequence>
			<taxon idref="Homosapiens_Malawi_2004_03_01_MWI_MW21070_2004_G1P8"/>
			----GGCTTTTAAAAGTTCTGTTCCGAGAGAGCGCGTGCGGAAAGATGGAGGTTGAGTTGCTGTCGTCTGTCTTCGGAAGCGGCGGAACTCTTTACCGCAAGCCCCATTGGACCTGATGATTGACTG---AGAAGCCACAGTCAATCATATCGCGTGTGGCTC-AGCCTTAATCCCGTTTAACCAATCCAGCGAATGTTGGACGTTAATGGAA-GGAATGGTC-----TTAGTGTGACC
		</sequence>
		<sequence>
			<taxon idref="Homosapiens_Malawi_2000_08_29_MWI_MW2519_2000_G1P8"/>
			----GGCTTTTAAAAGTTCTGTTCCGAGAGAGCGCGTGCGGAAAGATGGAGGTTGAGTTGCTGTCGTCTGTCTTCGGAAGCGGCGGAACTCTTTACCGCAAGCCCCATTGGACCTGATGATTGACTG---AGAAGCCACAGTCAATCATATCGCGTGTGGCTC-AGCCTTAATCCCGTTTAACCAATCCAGCGAATGTTGGACGTTAATGGAA-GGAATGGTC-----TTAGTGTGACC
		</sequence>
		<sequence>
			<taxon idref="Homosapiens_Malawi_2000_11_24_MWI_OP2334_2000_G1P8"/>
			----GGCTTTTAAAAGTTCTGTTCCGAGAGAGCGCGTGCGGAAAGATGGAGGTTGAGTTGCTGTCGTCTGTCTTCGGAAGCGGCGGAACTCTTTACCGCAAGCCCCATTGGACCTGATGATTGACTG---AGAAGCCACAGTCAATCATATCGCGTGTGGCTC-AGCCTTAATCCCGTTTAACCAATCCAGCGAATGTTGGACGTTAATGGAA-GGAATGGTC-----TTAGTGTGACC
		</sequence>
		<sequence>
			<taxon idref="Homosapiens_Malawi_2004_06_16_MWI_MW21117_2004_G1P8"/>
			----GGCTTTTAAAAGTTCTGTTCCGAGAGAGCGCGTGCGGAAAGATGGAGGTTGAGTTGCTGTCGTCTGTCTTCGGAAGCGGCGGAACTCTTTACCGCAAGCCCCATTGGACCTGATGATTGACTG---AGAAGCCACAGTCAATCATATCGCGTGTGGCTC-AGCCTTAATCCCGTTTAACCAATCCAGCGAATGTTGGACGTTAATGGAA-GGAATGGTC-----TTAGTGTGACC
		</sequence>
		<sequence>
			<taxon idref="Homosapiens_Malawi_2005_03_08_MWI_MW21253_2005_G1P8"/>
			----GGCTTTTAAAAGTTCTGTTCCGAGAGAGCGCGTGCGGAAAGATGGAGGTTGAGTTGCTGTCGTCTGTCTTCGGAAGCGGCGGAACTCTTTACCGCAAGCCCCATTGGACCTGATGATTGACTG---AGAAGCCACAGTCAATCATATCGCGTGTGGCTC-AGCCTTAATCCCGTTTAACCAATCCAGCGAATGTTGGACGTTAATGGAA-GGAATGGTC-----TTAGTGTGACC
		</sequence>
		<sequence>
			<taxon idref="Homosapiens_Malawi_2003_05_07_MWI_OP2612_2002_G1P8"/>
			----GGCTTTTAAAAGTTCTGTTCCGAGAGAGCGCGTGCGGAAAGATGGAGGTTGAGTTGCTGTCGTCTGTCTTCGGAAGCGGCGGAACTCTTTACCGCAAGCCCCATTGGACCTGATGATTGACTG---AGAAGCCACAGTCAATCATATCGCGTGTGGCTC-AGCCTTAATCCCGTTTAACCAATCCAGCGAATGTTGGACGTTAATGGAA-GGAATGGTC-----TTAGTGTGACC
		</sequence>
		<sequence>
			<taxon idref="Homosapiens_Malawi_2003_09_05_MWI_MW21026_2003_G1P8"/>
			----GGCTTTTAAAAGTTCTGTTCCGAGAGAGCGCGTGCGGAAAGATGGAGGTTGAGTTGCTGTCGTCTGTCTTCGGAAGCGGCGGAACTCTTTACCGCAAGCCCCATTGGACCTGATGATTGACTG---AGAAGCCACAGTCAATCATATCGCGTGTGGCTC-AGCCTTAATCCCGTTTAACCAATCCAGCGAATGTTGGACGTTAATGGAA-GGAATGGTC-----TTAGTGTGACC
		</sequence>
		<sequence>
			<taxon idref="Homosapiens_Malawi_2000_01_23_MWI_MW2620_2001_G1P8"/>
			----GGCTTTTAAAAGTTCTGTTCCGAGAGAGCGCGTGCGGAAAGATGGAGGTTGAGTTGCTGTCGTCTGTCTTCGGAAGCGGCGGAACTCTTTACCGCAAGCCCCATTGGACCTGATGATTGACTG---AGAAGCCACAGTCAATCATATCGCGTGTGGCTC-AGCCTTAATCCCGTTTGACCAATCCAGCGAATGTTGGACGTTAATGGAA-GGAATGGTC-----TTAGTGTGACC
		</sequence>
		<sequence>
			<taxon idref="Homosapiens_Argentina_1998_ARG_Men1741_1998_G4P8"/>
			---------------------------------GCGTGCGGAAAGATGGAGGTTGAGTTGCTGTCGTCTGTCTTCGGAAGCGGCGGAACTCTTTACCGCAAGCCCCATTGGACCTGATGATTGACTG---AGAAGCCACAGTCAATCATATCGCGTGTGGCTC-AGCCTTAATCCCGTTTGACCAATCCAGCGAATGTTGGACGTTAATGGAA--------------------------
		</sequence>
		<sequence>
			<taxon idref="Homosapiens_Malawi_2000_08_28_MWI_MW2468_2000_G1P8"/>
			----GGCTTTTAAAAGTTCTATTCCGAGAGAGCGCGTGCGGAAAGATGGAGGTTGAGTTGCTGTCGTCTGTCTTCGGAAGCGGCGGAACTCTTTACCGCAAGCCCCATTGGACCTGATGATTGACTG---AGAAGCCACAGTCAATCATATCGCGTGTGGCTC-AGCCTTAATCCCGTTTGACCAATCCAGCGAATGTTGGACGTTAATGGAA-GGAATGGTC-----TTAGTGTGACC
		</sequence>
		<sequence>
			<taxon idref="Homosapiens_SouthAfrica_2010_07_30_ZAF_MRCDPRU1554_2010_G12P8"/>
			---------------------------------GCGTGCGGAAAGATGGAGGTTGAGTTG-CGTCGTCTGTCTTCGGAAGCGGCGGAACTCTTTACCGTAAGCTCCATTGGACCTGATGATTGACTG---AGAAGCCACAGTCAATCATATCGCGTGTGGCTC-AGCCTTAATCCCGTTTAACCAATCCAGCGAATGTTGGACGTTAATGGAA--------------------------
		</sequence>
		<sequence>
			<taxon idref="Homosapiens_China_2012_Hu_JS2012"/>
			----GGCTTTTAAAAGTTCTGTTCCGAGAGAGCGCGTGCGGAAAGATGGAGGTTGAGTTGCCGTCGTCTGTCTTCGGAAGCGGCGGAACTCTTTACCGCAAGCCCCATTGGACCTGATGATTGACTG---AGAAGCCACAGTCAATCATATCGCGTGTGGCTC-AGCCTTAATCCCGTTTAACCAATCCAGCGAATGTTGGACGTTAATGGAA-GGAATGGTC-----TTAATGTGACC
		</sequence>
		<sequence>
			<taxon idref="Homosapiens_China_2011_Hu_JS2011"/>
			----GGCTTTTAAAAGTTCTGTTCCGAGAGAGCGCGTGCGGAAAGATGGAGGTTGAGTTACCGTCGTCTGTCTTCGGAAGCGGCGGAACTCTTTACCGCAAGCCCCATTGGACCTGATGATTGACTG---AGAAGCCACAGTCAATCATATCGCGTGTGGCTC-AGCCTTAATCCCGTTTAACCAATCCAGCGAATGTTGGACGTTAATGGAA-GGAATGGTC-----TTAATGTGACC
		</sequence>
		<sequence>
			<taxon idref="Homosapiens_China_2015_12_07_CHN_km15094_G9P8"/>
			---------------------------------------------ATGGAGGTTGAGTTGCCGTCGTCTGTCTTCGGAAGCGGCGGAACTCTTTACCGCAAGCCCCATTGGACCTGATGATTGACTG---AGAAGCCACAGTCAATCATATCGCGTGTGGCTC-AGCCTTAATCCCGTTTAACCAATCCAGCGAATGTTGGACGTTAATGGAA--------------------------
		</sequence>
		<sequence>
			<taxon idref="Homosapiens_China_2015_12_23_CHN_km15105_G9P8"/>
			---------------------------------------------ATGGAGGTTGAGTTGCCGTCGTCTGTCTTCGGAAGCGGCGGAACTCTTTACCGCAAGCCCCATTGGACCTGATGATTGACTG---AGAAGCCACAGTCAATCATATCGCGTGTGGCTC-AGCCTTAATCCCGTTTAACCAATCCAGCGAATGTTGGACGTTAATGGAA--------------------------
		</sequence>
		<sequence>
			<taxon idref="Homosapiens_China_2015_11_26_CHN_km15066_G9P8"/>
			---------------------------------------------ATGGAGGTTGAGTTGCCGTCGTCTGTCTTCGGAAGCGGCGGAACTCTTTACCGCAAGCCCCATTGGACCTGATGATTGACTG---AGAAGCCACAGTCAATCATATCGCGTGTGGCTC-AGCCTTAATCCCGTTTAACCAATCCAGCGAATGTTGGACGTTAATGGAA--------------------------
		</sequence>
		<sequence>
			<taxon idref="Homosapiens_Japan_2016_JPN_CH1023_2016_G9P8"/>
			----GGCTTTTAAAAGTTCTGTTCCGAGAGAGCGCGTGCGGAAAGATGGAGGTTGAGTTGCCGTCGTCTGTCTTAGGAAGCGGCGGAACTCTTTACCGCAAGCCCCATTGGACCTGATGATTGACTG---AGAAGCCACAGTCAATCATATCGCGTGTGGCTC-AGCCTTAATCCCGTTTAACCAATCCAGCGAATGTTGGACGTTAATGGAA-GGAATGGTC-T--------------
		</sequence>
		<sequence>
			<taxon idref="Homosapiens_Japan_2016_JPN_MI1128_2016_G9P8"/>
			----GGCTTTTAAAAGTTCTGTTCCGAGAGAGCGCGTGCGGAAAGATGGAGGTTGAGTTGCCGTCGTCTGTCTTAGGAAGCGGCGGAACTCTTTACCGCAAGCCCCATTGGACCTGATGATTGACTG---AGAAGCCACAGTCAATCATATCGCGTGTGGCTC-AGCCTTAATCCCGTTTAACCAATCCAGCGAATGTTGGACGTTAATGGAA-GGAATGGTCTTA-------------
		</sequence>
		<sequence>
			<taxon idref="Homosapiens_Japan_2016_JPN_IS1080_2016_G9P8"/>
			--------------------TTTCCGAGAGAGCGCGTGCGGAAAGATGGAGGTTGAGTTGCCGTCGTCTGTCTTAGGAAGCGGCGGAACTCTTTACCGCAAGCCCCATTGGACCTGATGATTGACTG---AGAAGCCACAGTCAATCATATCGCGTGTGGCTC-AGCCTTAATCCCGTTTAACCAATCCAGCGAATGTTGGACGTTAATGGAA-GGAATGGTC----------------
		</sequence>
		<sequence>
			<taxon idref="Homosapiens_USA_2011_USA_CNMC23_2011_G1P8"/>
			--------------------------------CGCGTGCGGAAAGATGGAGGTTGAGTTGCCGTCGTCTGTCTTCGGAAGCGGCGGAACTCTTTACCGCAAGCCCCATTGGACCTGATGATTGACTG---AGAAGCCACAGTCAATCATATCGCGTGTGGCTC-AGCCTTAATCCCGTTTAACCAATCCAGCGAATGTTGGACGTTAATGGAA--------------------------
		</sequence>
		<sequence>
			<taxon idref="Homosapiens_China_2014_Hu_JS2014"/>
			----GGCTTTTAAAAGTTCTGTTCCGAGAGAGCGCGTGCGGAAAGATGGAGGTTGAGTTGCCGTCGTCTGTCTTAGGAAGCGGCGGAACTCTTTACCGCAAGCCCCATTGGACCTGATGATTGACTG---AGAAGCCACAGTCAATCATATCGCGTGTGGCTC-AGCCTTAATCCCGTTTAACCAATCCAGCGAATGTTGGACGTTAATGGAA-GGAATGGTC-----TTAATGTGACC
		</sequence>
		<sequence>
			<taxon idref="Homosapiens_China_2015_Hu_JS2015"/>
			----GGCTTTTAAAAGTTCTGTTCCGAGAGAGCGCGTGCGGAAAGATGGAGGTTGAGTTGCCGTCGTCTGTCTTAGGAAGCGGCGGAACTCTTTACCGCAAGCCCCATTGGACCTGATGATTGACTG---AGAAGCCACAGTCAATCATATCGCGTGTGGCTC-AGCCTTAATCCCGTTTAACCAATCCAGCGAATGTTGGACGTTAATGGAA-GGAATGGTC-----TTAATGTGACC
		</sequence>
		<sequence>
			<taxon idref="Homosapiens_USA_2011_USA_CNMC126_2011_G1P8"/>
			---------------------------------GCGTGCGGAAAGATGGAGGTTGAGTTGCCGTCGTCTGTCCTCGGAAGCGGCGGAACTCTTTACCGCAAGCCCCATTGGACCTGATGATTGACTG---AGAAGCCACAGTCAATCATATCGCGTGTGGCTC-AGCCTTAATCCCGTTTAACCAATCCAGCGAATGTTGGACGTTAATGGAAAGGAACGGTC-----TTA--------
		</sequence>
		<sequence>
			<taxon idref="Homosapiens_China_2012_01_11_CHN_Z1602_2012_G3P8"/>
			----GGCTTTTAAAAGTTCTGTTCCGAGAGAGCGCGTGCGGAAAGATGGAGGTTGAGTTGCCGTCGTCTGTCTTCGGAAGCGGCGGAACTCTTTACCGCAAGCCCCATTGGACCTGATGATTGACTG---AGAAGCCACAGTCAATCATATCGCGTGTGGCTC-AGCCTTAATCCCGTTTAACCAATCCAGCGAATGTTGGACGTTAATGGAA-GGAATGGTC-----TTAACGTGACC
		</sequence>
		<sequence>
			<taxon idref="Homosapiens_USA_2011_USA_CNMC30_2011_G1P8"/>
			---------------------------------GCGTGCGGAAAGATGGAGGTTGAGTTGCCGTCGTCTGTCTTCGGAAGCGGCGGAACTCTTTACCGCAAGCCCCATTGGACCTGATGATTGACTG---AGAAGCCACAGTCAATCATATCGCGTGTGGCTC-AGCCTTAATCCCGTTTAACCAATCCAGCGAATGTTGGACGTTAATGGAA-GGAACG-------------------
		</sequence>
		<sequence>
			<taxon idref="Homosapiens_USA_2011_USA_CNMC125_2011_G1P8"/>
			---------------------------------GCGTGCGGAAAGATGGAGGTTGAGTTGCCGTCGTCTGTCTTCGGAAGCGGCGGAACTCTTTACCGCAAGCCCCATTGGACCTGATGATTGACTG---AGAAGCCACAGTCAATCATATCGCGTGTGGCTC-AGCCTTAATCCCGTTTAACCAATCCAGCGAATGTTGGACGTTAATGGAAAGGAACG-------------------
		</sequence>
		<sequence>
			<taxon idref="Homosapiens_USA_2011_USA_CNMC9_2011_G1P8"/>
			---------------------------------GCGTGCGGAAAGATGGAGGTTGAGTTGCCGTCGTCTGTCTTCGGAAGCGGCGGAACTCTTTACCGCAAGCCCCATTGGACCTGATGATTGACTG---AGAAGCCACAGTCAATCATATCGCGTGTGGCTC-AGCCTTAATCCCGTTTAACCAATCCAGCGAATGTTGGACGTTAATGGAAAGGAACG-------------------
		</sequence>
		<sequence>
			<taxon idref="Homosapiens_USA_2011_USA_CNMC112_2011_G1P8"/>
			--------------------------------CGCGTGCGGAAAGATGGAGGTTGAGTTGCCGTCGTCTGTCTTCGGAAGCGGCGGAACTCTTTACCGCAAGCCCCATTGGACCTGATGATTGACTG---AGAAGCCACAGTCAATCATATCGCGTGTGGCTC-AGCCTTAATCCCGTTTAACCAATCCAGCGAATGTTGGACGTTAATGGAAAGGAACGGTC-----------TTAAC
		</sequence>
		<sequence>
			<taxon idref="Homosapiens_USA_2011_USA_CNMC117_2011_G1P8"/>
			---------------------------------GCGTGCGGAAAGATGGAGGTTGAGTTGCCGTCGTCTGTCTTCGGAAGCGGCGGAACTCTTTACCGCAAGCCCCATTGGACCTGATGATTGACTG---AGAAGCCACAGTCAATCATATCGCGTGTGGCTC-AGCCTTAATCCCGTTTAACCAATCCAGCGAATGTTGGACGTTAATGGAA--------------------------
		</sequence>
		<sequence>
			<taxon idref="Homosapiens_USA_2011_USA_CNMC3_2011_G1P8"/>
			---------------------------------GCGTGCGGAAAGATGGAGGTTGAGTTGCCGTCGTCTGTCTTCGGAAGCGGCGGAACTCTTTACCGCAAGCCCCATTGGACCTGATGATTGACTG---AGAAGCCACAGTCAATCATATCGCGTGTGGCTC-AGCCTTAATCCCGTTTAACCAATCCAGCGAATGTTGGACGTTAATGGAA--------------------------
		</sequence>
		<sequence>
			<taxon idref="Homosapiens_Australia_2010_05_12_AUS_CK00095_2010_G1P8"/>
			----------------------------AGAGCGCGTGCGGAAAGATGGAGGTTGAGTTGCCGTCGTCTGTCTTCGGAAGCGGCGGAACTCTTTACCGCAAGCCCCATTGGACCTGATGATTGACTG---AGAAGCCACAGTCAATCATATCGCGTGTGGCTC-AGCCTTAATCCCGTTTAACCAATCCAGCGAATGTTGGACGTTAATGGAAG-------------------------
		</sequence>
		<sequence>
			<taxon idref="Homosapiens_China_2015_12_18_CHN_km15100_G9P8"/>
			---------------------------------------------ATGGAGGTTGAGTTGCCGTCGTCTGTCTTCGGAAGCGGCGGAACTCTTTACCGCAAGCCCCATTGGACCTGATGATTGACTG---AGAAGCCACAGTCAATCATATCGCGTGTGGCTC-AGCCTTAATCCCGTTTAACCAATCCAGCGAATGTTGGACGTTAATGGAG--------------------------
		</sequence>
		<sequence>
			<taxon idref="Homosapiens_China_2016_01_28_CHN_km15118_G9P8"/>
			---------------------------------------------ATGGAGGTTGAGTTGCCGTCGTCTGTCTTCGGAAGCGGCGGAACTCTTTACCGCAAGCCCCATTGGACCTGATGATTGACTG---AGAAGCCACAGTCAATCATATCGCGTGTGGCTC-AGCCTTAATCCCGTTTAACCAATCCAGCGAATGTTGGACGTTAATGGAA--------------------------
		</sequence>
		<sequence>
			<taxon idref="Homosapiens_China_2015_12_08_CHN_km15095_G9P8"/>
			---------------------------------------------ATGGAGGTTGAGTTGCCGTCGTCTGTCTTCGGAAGCGGCGGAACTCTTTACCGCAAGCCCCATTGGACCTGATGATTGACTG---AGAAGCCACAGTCAATCATATCGCGTGTGGCTC-AGCCTTAATCCCGTTTAACCAATCCAGCGAATGTTGGACGTTAATGGAA--------------------------
		</sequence>
		<sequence>
			<taxon idref="Homosapiens_SouthAfrica_2005_ZAF_MRCDPRU2114_2005_G1P8"/>
			---------------------------------GCGTGCGGAAAGATGGAGGTTGAGTTGCCGTCGTCTGTCTTCGGAAGCGGCGGAACTCTTCACCGCAAGCCCCATTGGACCTGATGATTGATTG---AGAAGCCACAGTCAATCATATCGCGTGTGGCTC-AGCCTTAATCCCGTTTGACCAATCCAGCGAATGTTGGACGTTAATGGAA--------------------------
		</sequence>
		<sequence>
			<taxon idref="Homosapiens_China_2015_12_07_CHN_km15093_G9P8"/>
			---------------------------------------------ATGGAGGTTGAGTTGCCGTCGTCTGTCTTCGGAAGCGGCGGAACTCTTTACCGCAAGCCCCATTGGACCTGATGATTGACTG---AGAAGCCACAGTCAATCATATCGCGTGTGGCTC-AGCCTTAATCCCGTTTAACCAATCCAGCGAATGTTGGACGTAAATGGAA--------------------------
		</sequence>
		<sequence>
			<taxon idref="Homosapiens_China_2013_03_02_CHN_L1621_2013_G3P8"/>
			----GGCTTTTAAAAGTTCTGTTCCGAGAGAGCGCGTGCGGAAAGATGGAGGTTGAGTTGCCGTCGTCTGTCTTCGGAAGCGACGGAACTCTTTACCGCAAGCCCCATTGGACCTGATGATTGACTG---AGAAGCCACAGTCAATCATATCGCGTGTGGCTC-AGCCTTAATCCCGTTTAACCAATCCAGCGAATGTTGGACGTTAATGGAA-GGAACGGTC-----TTAACGTGACC
		</sequence>
		<sequence>
			<taxon idref="Homosapiens_USA_2013_02_04_USA_VU1213101_2013_G9P8"/>
			---------------------------------GCGTGCGGAAAGATGGAGGTTGAGTTGCCGTCGTCTGTCTTCGGAAGCGGCGGAACTCTTTACCGCAAGCCCCATTGGACCTGATGATTGACTG---AGAAGCCACAGTCAATCATATCGCGTGTGGCTC-AGCCTTAATCCCGTTTAACCAATCCAGCGAATGTTGGACGTTAATGGAA--------------------------
		</sequence>
		<sequence>
			<taxon idref="Homosapiens_China_2012_09_CHN_E3239_2012_G3P8"/>
			----GGCTTTTAAAAGTTCTGTTCCGAGAGAGCGCGTGCGGAAAGATGGAGGTTGAGTTGCCGTCGTCTGTCTTCGGAAGCGGCGGAACTCTTTACCGCAAGCCCCATTGGACCTGATGATTGACTG---AGAAGCCACAGTCAATCATATCGCGTGTGGCTC-AGCCTTAATCCCGTTTAACCAATCCAGCGAATGTTGGACGTTAATGGAA-GGAATGGTC-----TTAATGTGACC
		</sequence>
		<sequence>
			<taxon idref="Homosapiens_China_2016_Hu_JS2016"/>
			----GGCTTTTAAAAGTTCTGTTCCGAGAGAGCGCGTGCGGAAAGATGGAGGTTGAGTTGCCGTCGTCTGTCTTCGGAAGCGGCGGAACTCTTTACCGCAAGCCCCATTGGACCTGATGATTGACTG---AGAAGCCACAGTCAATCATATCGCGTGTGGCTC-AGCCTTAATCCCGTTTAACCAATCCAGCGAATGTTGGACGTTAATGGAA-GGAATGGTC-----TTAATGTGACC
		</sequence>
		<sequence>
			<taxon idref="Homosapiens_Togo_2010_07_TGO_MRCDPRU5123_2010_G9P8"/>
			---------------------------------GCGTGCGGAAAGATGGAGGTTGAGTTGCCGTCGTCTGTCTTCGGAAGCGGCGGAACTCTTTACCGCAAGCCCCATTGGACCTGATGATTGACTG---AGAAGCCACAGTCAATCATATCGCGTGTGGCTC-AGCCTTAATCCCGTTTAACCAATCCAGCGAATGTTGGACGTTAATGGAA--------------------------
		</sequence>
		<sequence>
			<taxon idref="Homosapiens_China_2011_11_CHN_E2835_2011_G3P8"/>
			----GGCTTTTAAAAGTTCTGTTCCGAGAGAGCGCGTGCGGAAAGATGGAGGTTGAGTTGCCGTCGTCTGTCTTCGGAAGCGGCGGAACTCTTTACCGCAAGCCCCATTGGACCTGATGATTGACTG---AGAAGCCACAGTCAATCATATCGCGTGTGGCTC-AGCCTTAATCCCGTTTAACCAATCCAGCGAATGTTGGACGTTAATGGAA-GGAACGGTC-----TTAATGTGACC
		</sequence>
		<sequence>
			<taxon idref="Homosapiens_Zimbabwe_2012_ZWE_MRCDPRU1102_2012_G9P8"/>
			---------------------------------GCGTGCGGAAAGATGGAGGTTGAGTTG-CGTCGTCTGTCTTCGGAAGCGGCGGAACTCTTTACCGCAAGCCCCATTGGACCTGATGATTGACTG---AGAAGCCACAGTCAATCATATCGCGTGTGGCTC-AGCCTTAATCCCGTTTAACCAATCCAGCGAATGTTGGACGTTAATGGAA--------------------------
		</sequence>
		<sequence>
			<taxon idref="Homosapiens_China_2010_Hu_JS2010"/>
			----GGCTTTTAAAAGTTCTGTTCCGAGAGAGCGCGTGCGGAAAGATGGAGGTTGAGTTGCCGTCGTCTGTCTTCGGAAGCGGCGGAACTCTTTACCGCAAGCCCCATTGGACCTGATGATTGACTG---AGAAGCCACAGTCAATCATATCGCGTGTGGCTC-AGCCTTAATCCCGTTTAACCAATCCAGCGAATGTTGGACGTTAATGGAA-GGAATGGTC-----TTAATGTGACC
		</sequence>
		<sequence>
			<taxon idref="Homosapiens_Canada_2008_CAN_RT09807_2008_G1P8"/>
			---------------------------------------------ATG-----------------------------------------------------------------------------------------------------------------------------------------------------------------------------------------------
		</sequence>
		<sequence>
			<taxon idref="Homosapiens_SouthAfrica_2007_10_18_ZAF_MRCDPRU1911_2007_G12P6"/>
			----------------------------------CGTGCGGAAAGATGGGGGTTGAGTTGCCGTCGTCTGTCTTCGGAAGCGGCGGAACTCTTTACCGCAAGCCCCATTGGACCTGATGATTGACTG---AGAAGCCACAGTCAATCATATCGCGTGTGGCTC-AGCCTTAATCCCGTTTAACC-------------------------------------------------------
		</sequence>
		<sequence>
			<taxon idref="Homosapiens_Nepal_2005_11_14_NPL_5N0014_2005_G12P6"/>
			------CTTTTAAAAGTTCTGTTCCGAGAGAGCGCGTGCGGAAAGATGGAGGTTGAGTTGCCGTCGTCTGTCTTCGGAAGCGGCGGAACTCTTTACCGTAAGCCCCATTGGACCTGATGATTGACTG---AGAAGCCACAGTCAATCATATCGCGTGTGGCTC-AGCCTTAATCCCGTTTAACCAATCCAGCGAATGTTGGACGTTAATGGAA-GGAATGGTC-TT-------------
		</sequence>
		<sequence>
			<taxon idref="Homosapiens_Nepal_2006_03_19_NPL_06N0359_2006_G12P6"/>
			---------------GTTCTGTTCCGAGAGAGCGCGTGCGGAAAGATGGAGGTTGAGTTGCCGTCGTCTGTCTTCGGAAGCGGCGGAACTCTTTACCGTAAGCCCCATTGGACCTGATGATTGACTG---AGAAGCCACAGTCAATCATATCGCG------------------------------------------------------------------------------------
		</sequence>
		<sequence>
			<taxon idref="Homosapiens_USA_2008_USA2008747322_2008_G3P8"/>
			----------------------------AGAGCGCGTGCGGAAAGATGGAGGTTGAGTTGCCGTCGTCTGTCTTCGGAAGCGGCGGAACTCTTTACCGCAAGCCCCATTGGACCTGATGATTGACTG---AGAAGCCACAGTCAATCATATCGCGTGTGGCTC-AGCCTTAATCCCGTTTAACCAATCCAGCGAATGTTGGACGTTAATGGAA--------------------------
		</sequence>
		<sequence>
			<taxon idref="Homosapiens_SouthAfrica_2009_ZAF_3133WC_2009_G12P4"/>
			----GGCTTTTAAAAGTTCTGTTCCGAGAGAGCGCGTGCGGAAAGATGGAGGTTGAGTTGCCGTCGTCTGTCTTCGGAAGCGGCGGAACTCTTTACCGCAAGCCCCATTGGACCTGATGATTGACTG---AGAAGCCACAGTCAATCATATCGCGTGTGGCTC-AGCCTTAATCCCGTTTAACCAATCCAGCGAATGTTGGACGTTAATGGAA-GGAATGGTC-----TTAGTGTGACC
		</sequence>
		<sequence>
			<taxon idref="Homosapiens_SouthAfrica_2009_ZAF_3176WC_2009_G12P6"/>
			----GGCTTTTAAAAGTTCTGTTCCGAGAGAGCGCGTGCGGAAAGATGGAGGTTGAGTTGCCGTCGTCTGTCTTCGGAAGCGGCGGAACTCTTTACCGCAAGCCCCATTGGACCTGATGATTGACTG---AGAAGCCACAGTCAATCATATCGCGTGTGGCTC-AGCCTTAATCCCGTTTAACCAATCCAGCGAATGTTGGACGTTAATGGAA-GGAATGGTC-----TTAGTGTGACC
		</sequence>
		<sequence>
			<taxon idref="Homosapiens_Bangladesh_2000_02_14_BGD_RV161_2000_G12P6"/>
			----GGCTTTTAAAAGTTCTGTTCCGAGAGAGCGCGTGCGGAAAGATGGAGGTTGAGTTGCCGTCGTCTGTCTTCGGAAGCGGCGGAACTCTTTACCGCAAGCCCCATTGGACCTGATGATTGACTG---AGAAGCCACAGTCAATCATATCGCGTGTGGCTC-AGCCTTAATCCCGTTTAACCAATCCAGCGAATGTTGGACGTTAATGGAA-GGAATGGTC-----TTAGTGTGACC
		</sequence>
		<sequence>
			<taxon idref="Homosapiens_SouthAfrica_2004_08_17_ZAF_MRCDPRU1370_2004_G12P6"/>
			---------------------------------GCGTGCGGAAAGATGGAGGTTGAGTTGCCGTCGTCTGTCTTCGGAAGCGGCGGAACTCTTTACCGCAAGCCCCATTGGACCTGATGATTGACTG---AGAAGCCACAGTCAATCATATCGCGTGTGGCTC-AGCCTTAATCCCGTTTAACCAATCCAGCGAATGTTGGACGTTACTGGAA--------------------------
		</sequence>
		<sequence>
			<taxon idref="Homosapiens_Nepal_2006_04_03_NPL_06N0397_2006_G12P6"/>
			----GGCTTTTAAAAGTTCTGTTCCGAGAGAGCGCGTGCGGAAAGATGGAGGTTGAGTTGCCGTCGTCTGTCTTCGGAAGCGGCGGAACTCTTTACCGCAAGCCCC-------------------------------------------------------------------------------------------------------------------------------------
		</sequence>
		<sequence>
			<taxon idref="Homosapiens_Nepal_2005_12_16_NPL_5N0109_2005_G12P6"/>
			-------------------TGTTCCGAGAGAGCGCGTGCGGAAAGATGGAGGTTGAGTTGCCGTCGTCTGTCTTCGGAAGCGGCGGAACTCTTTACCGCAAGCCCCATTGGACCTGATGATTGACTG---AGAAGCCACAGTCAATCATATCGCGTGTGGCTC-AGCCTTAATCCCGTTTAACCAATCCAGCGAATGTTGGACGTTAATGGAA-GGAAT--------------------
		</sequence>
		<sequence>
			<taxon idref="Homosapiens_China_2011_10_22_CHN_Z1557_2011_G3P8"/>
			----GGCTTTTAAAAGTTCTGTTCCGAGAGAGCGCGTGCGGAAAGATGGAGGTTGAGTTGCCGTCGTCTGTCTTCGGAAGCGGCGGAACTCTTTACCGCAAGCCCCATTGGACCTGATGATTGACTG---AGAAGCCACAGTCAATCATATCGCGTGTGGCTC-AGCCTTAATCCCGTTTAACCAATCCAGCGAATGTTGGACGTTAATGGAA-GGAATGGTC-----TTAATGTGACC
		</sequence>
		<sequence>
			<taxon idref="Homosapiens_Canada_2008_CAN_RT19307_2008_G1P8"/>
			---------------------------------------------ATG-----------------------------------------------------------------------------------------------------------------------------------------------------------------------------------------------
		</sequence>
		<sequence>
			<taxon idref="Homosapiens_Canada_2007_CAN_RT00507_2007_G1P8"/>
			---------------------------------------------ATG-----------------------------------------------------------------------------------------------------------------------------------------------------------------------------------------------
		</sequence>
		<sequence>
			<taxon idref="Homosapiens_Australia_2006_08_02_Victoria_CK00029_2006_G1P8"/>
			----------------------------AGAGCGCGTGCGGAAAGATGGAGGTTGAGTTGCCGTCGTCTGTCTTCGGAAGCGGCGGAACTCTTTACCGCAAGCCCCATTGGACCTGATGATTGACTG---AGAAGCCACAGTCAATCATATCGCGTGTGGCTC-AGCCTTAATCCCGTTTAACCAATCCAGCGAATGTTGGACGTTAATGGAA--------------------------
		</sequence>
		<sequence>
			<taxon idref="Homosapiens_Canada_2008_CAN_RT11807_2008_G1P8"/>
			---------------------------------------------ATG-----------------------------------------------------------------------------------------------------------------------------------------------------------------------------------------------
		</sequence>
		<sequence>
			<taxon idref="Homosapiens_Canada_2008_CAN_RT13407_2008_G1P8"/>
			---------------------------------------------ATG-----------------------------------------------------------------------------------------------------------------------------------------------------------------------------------------------
		</sequence>
		<sequence>
			<taxon idref="Homosapiens_Canada_2009_CAN_RT02009_2009_G3P8"/>
			---------------------------------------------ATG-----------------------------------------------------------------------------------------------------------------------------------------------------------------------------------------------
		</sequence>
		<sequence>
			<taxon idref="Homosapiens_Canada_2009_CAN_RT01909_2009_G3P8"/>
			---------------------------------------------ATG-----------------------------------------------------------------------------------------------------------------------------------------------------------------------------------------------
		</sequence>
		<sequence>
			<taxon idref="Homosapiens_Canada_2009_CAN_RT03109_2009_G3P8"/>
			---------------------------------------------ATG-----------------------------------------------------------------------------------------------------------------------------------------------------------------------------------------------
		</sequence>
		<sequence>
			<taxon idref="Homosapiens_Canada_2009_CAN_RT01709_2009_G3P8"/>
			---------------------------------------------ATG-----------------------------------------------------------------------------------------------------------------------------------------------------------------------------------------------
		</sequence>
		<sequence>
			<taxon idref="Homosapiens_Canada_2009_CAN_RT02509_2009_G3P8"/>
			---------------------------------------------ATG-----------------------------------------------------------------------------------------------------------------------------------------------------------------------------------------------
		</sequence>
		<sequence>
			<taxon idref="Homosapiens_Canada_2009_CAN_RT06309_2009_G1P8"/>
			---------------------------------------------ATG-----------------------------------------------------------------------------------------------------------------------------------------------------------------------------------------------
		</sequence>
		<sequence>
			<taxon idref="Homosapiens_Swaziland_2010_08_10_SWZ_MRCDPRU4550_2010_G1P8"/>
			---------------------------------GCGTGCGGAAAAATGGAGGTTGAGTTGCCGTCGTCTGTCTTCGGAAGCGGCGGAACTCTTTACCGCAAGCCCCATTGGACCTGATGATTGACTG---AGAAGCCACAGTCAATCATATCGCGTGTGGCTC-AGCCTTAATCCCGTTTGACCAATCCAACGAATGTTGGACGTTAATGGAA--------------------------
		</sequence>
		<sequence>
			<taxon idref="Homosapiens_SouthAfrica_2009_ZAF_MRCDPRU1191_2009_G12P8"/>
			---------------------------------GCGTGCGGAAAGATGGAGGTTGAGTTGCCGTCGTCTGTCTTCGGAAGCGGCGGAACTCTTTACCGCAAGCCCCATTGGACCTGATGATTGACTG---AGAAGCCACAGTCAATCATATCGCGTGTGGCTT-AGCCTTAATCCCGTTTGACCAATCCAACGAATGTTGGACGTTAATGGAA--------------------------
		</sequence>
		<sequence>
			<taxon idref="Homosapiens_SouthAfrica_2009_06_19_ZAF_MRCDPRU2325_2009_G1P8"/>
			---------------------------------GCGTGCGGAAAGATGGAGGTTGAGTTGCCGTCGTCTGTCTTCGGAAGCGGCGGAACTCTTTACCGCAAGCCCCATTGGACCTGATGATTGACTG---AGAAGCCACAGTCAATCATATCGCGTGTGGCTC-AGCCTTAATCCCGTTTGACCAATCCAACGAATGTTGGACGTTAATGGAA-GGA----------------------
		</sequence>
		<sequence>
			<taxon idref="Homosapiens_SouthAfrica_2009_06_09_ZAF_MRCDPRU2306_2009_G1P8"/>
			---------------------------------GCGTGCGGAAAGATGGAGGTTGAGTTGCCGTCGTCTGTCTTCGGAAGCGGCGGAACTCTTTACCGCAAGCCCCATTGGACCTGATGATTGACTG---AGAAGCCACAGTCAATCATATCGCGTGTGGCTC-AGCCTTAATCCCGTTTGACCAATCCAACGAATGTTGGACGTTAATGGAA-GGA----------------------
		</sequence>
		<sequence>
			<taxon idref="Homosapiens_SouthAfrica_2009_06_22_ZAF_MRCDPRU2330_2009_G1P8"/>
			---------------------------------GCGTGCGGAAAGATGGAGGTTGAGTTGCCGTCGTCTGTCTTCGGAAGCGGCGGAACTCTTTACCGCAAGCCCCATTGGACCTGATGATTGACTG---AGAAGCCACAGTCAATCATATCGCGTGTGGCTC-AGCCTTAATCCCGTTTGACCAATCCAACGAATGTTGGACGTTAATGGAA--------------------------
		</sequence>
		<sequence>
			<taxon idref="Homosapiens_SouthAfrica_2007_05_13_ZAF_MRCDPRU1350_2007_G1P8"/>
			---------------------------------GCGTGCGGAAAGATGGAGGTTGAGTTG-CGTCGTCTGTCTTCGGAAGCGGCGGAACTCTTTACCGCAAGCCCCATTGGACCTGATGATTGACTG---AGAAGCCACAGTCAATCATATCGCGTGTGGCTC-AGCCTTAATCCCGTTTGACCAATCCAACGAATGTTGGACGTTAATGGAA--------------------------
		</sequence>
		<sequence>
			<taxon idref="Homosapiens_SouthAfrica_2007_05_16_ZAF_MRCDPRU1370_2007_G1P8"/>
			---------------------------------GCGTGCGGAAAGATGGAGGTTGAGTTG-CGTCGTCTGTCTTCGGAAGCGGCGGAACTCTTTACCGCAAGCCCCATTGGACCTGATGATTGACTG---AGAAGCCACAGTCAATCATATCGCGTGTGGCTC-AGCCTTAATCCCGTTTGACCAATCCAACGAATGTTGGACGTTAATGGAA--------------------------
		</sequence>
		<sequence>
			<taxon idref="Homosapiens_SouthAfrica_2008_ZAF_MRCDPRU2429_2008_G1P8"/>
			---------------------------------GCGTGCGGAAAGATGGAGGTTGAGTTG-CGTCGTCTGTCTTCGGAAGCGGCGGAACTCTTTACCGCAAGCCCCATTGGACCTGATGATTGACTG---AGAAGCCACAGTCAATCATATCGCGTGTGGCTC-AGCCTTAATCCCGTTTGACCAATCCAACGAATGTTGGACGTTAATGGAA--------------------------
		</sequence>
		<sequence>
			<taxon idref="Homosapiens_SouthAfrica_2008_ZAF_MRCDPRU1052_2008_G1P8"/>
			---------------------------------GCGTGCGGAAAGATGGAGGTTGAGTTGCCGTCGTCTGTCTTCGGAAGCGGCGGAACTCTTTACCGCAAGCCCCATTGGACCTGATGATTGACTG---AGAAGCCACAGTCAATCATATCGCGTGTGGCTC-AGCCTTAATCCCGTTTGACCAATCCAACGAATGTTGGACGTTAATGGAA--------------------------
		</sequence>
		<sequence>
			<taxon idref="Homosapiens_SouthAfrica_2008_ZAF_MRCDPRU1039_2008_G1P8"/>
			---------------------------------GCGTGCGGAAAGATGGAGGTTGAGTTGCCGTCGTCTGTCTTCGGAAGCGGCGGAACTCTTTACCGCAAGCCCCATTGGACCTGATGATTGACTG---AGAAGCCACAGTCAATCATATCGCGTGTGGCTC-AGCCTTAATCCCGTTTGACCAATCCAACGAATGTTGGACGTTAATGGAA--------------------------
		</sequence>
		<sequence>
			<taxon idref="Homosapiens_SouthAfrica_2008_ZAF_MRCDPRU2125_2008_G1P8"/>
			---------------------------------GCGTGCGGAAAGATGGAGGTTGAGTTGCCGTCGTCTGTCTTCGGAAGCGGCGGAACTCTTTACCGCAAGCCCCATTGGACCTGATGATTGACTG---AGAAGCCACAGTCAATCATATCGCGTGTGGCTC-AGCCTTAATCCCGTTTGACCAATCCAACGAATGTTGGACGTTAATGGAA--------------------------
		</sequence>
		<sequence>
			<taxon idref="Homosapiens_Zimbabwe_2009_ZWE_MRCDPRU1794_2009_G12P6"/>
			---------------------------------GCGTGCGGAAAGATGGAGGTTGAGTTG-CGTCGTCTGTCTTCGGAAGCGGCGGAACTCTTTACCGCAAGCCCCATTGGACCTGATGATTGACTG---AGAAGCCACAGTCAATCATATCGCGTGTGGCTC-AGCCTTAATCCCGTTTGACCAATCCAACGAATGTTGGACGTTAATGGAA--------------------------
		</sequence>
		<sequence>
			<taxon idref="Homosapiens_Belgium_2008_03_20_BEL_BE00040_2008_G1P8"/>
			----------------------------AGAGCGCGTGCGGAAAGATGGAGGTTGAGTTGCCGTCGTCTGTCTTCGGAAGCGGCGGAACTCTTTACCGCAAGCCCCATTGGACCTGATGATTGACTG---AGAAGCCACAGTCAATCATATCGCGTGTGGCTC-AGCCTTAATCCCGTTTGACCAATCCAACGAAT-------------------------------------------
		</sequence>
		<sequence>
			<taxon idref="Homosapiens_SouthAfrica_2008_08_26_ZAF_MRCDPRU2489_2008_G1P8"/>
			---------------------------------GCGTGCGGAAAGATGGAGGTTGAGTTGCCGTCGTCTGTCTTCGGAAGCGGCGGAACTCTTTACCGCAAGCCCCATTGGACCTGATGATTGACTG---AGAAGCCACAGTCAATCATATCGCGTGTGGCTC-AGCCTTAATCCCGTTTGACCAATCCAACGAATGTTGGACGTTAATGGAA--------------------------
		</sequence>
		<sequence>
			<taxon idref="Homosapiens_Belgium_2006_02_13_BEL_BE00017_2006_G1P8"/>
			----------------------------AGAGCGCGTGCGGAAAGATGGAGGTTGAGTTGCCGTCGTCTGTCTTCGGAAGCGGCGGAACTCTTTACCGCAAGCCCCATTGGACCTGATGATTGACTG---AGAAGCCACAGTCAATCATATCGCGTGTGGCTC-AGCCTTAATCCCGTTTGACCAATCCAACGAATGTTGGACGTTAATGGAA--------------------------
		</sequence>
		<sequence>
			<taxon idref="Homosapiens_Belgium_2008_03_03_BEL_BE00034_2008_G1P8"/>
			----------------------------AGAGCGCGTGCGGAAAGATGGAGGTTGAGTTGCCGTCGTCTGTCTTCGGAAGCGGCGGAACTCTTTACCGCAAGCCCCATTGGACCTGATGATTGACTG---AGAAGCCACAGTCAATCATATCGCGTGTGGCTC-AGCCTTAATCCCGTTTGACCAATCCAACGAATGTTGGACGTTAATGGAA--------------------------
		</sequence>
		<sequence>
			<taxon idref="Homosapiens_Australia_2008_01_16_AUS_CK00083_2008_G1P8"/>
			----------------------------AGAGCGCGTGCGGAAAGATGGAGGTTGAGTTGCCGTCGTCTGTCTTCGGAAGCGGCGGAACTCTTTACCGCAAGCCCCATTGGACCTGATGATTGACTG---AGAAGCCACAGTCAATCATATCGCGTGTGGCTC-AGCCTTAATCCCGTTTGACCAATCCAACGAATGTTGGACGTTAATGGAA--------------------------
		</sequence>
		<sequence>
			<taxon idref="Homosapiens_Canada_2008_CAN_RT09507_2008_G1P8"/>
			---------------------------------------------ATG-----------------------------------------------------------------------------------------------------------------------------------------------------------------------------------------------
		</sequence>
		<sequence>
			<taxon idref="Homosapiens_Canada_2007_CAN_RT09207_2007_G1P8"/>
			---------------------------------------------ATG-----------------------------------------------------------------------------------------------------------------------------------------------------------------------------------------------
		</sequence>
		<sequence>
			<taxon idref="Homosapiens_Zimbabwe_2009_ZWE_MRCDPRU1841_2009_G9P8"/>
			---------------------------------GCGTGCGGAAAAATGGAGGTTGAGTTGCCGTCGTCTGTCTTCGGAAGCGGCGGAACTCTTTGCCGCAAGCCCCATTGGACCTGATGATTGACTG---AGAAGCCACAGTCAATCATATCGCGTGTGGCTC-AGCCTTAATCCCGTTTGACCAATCCAGCGAATGTTGGACGTTAATGGAA--------------------------
		</sequence>
		<sequence>
			<taxon idref="Homosapiens_Zimbabwe_2010_ZWE_MRCDPRU3367_2010_9P8"/>
			---------------------------------GCGTGCGGAAAAATGGAGGTTGAGTTG-CGTCGTCTGTCTTCGGAAGCGGCGGAACTCTTTGCCGCAAGCCCCATTGGACCTGATGATTGACTG---AGAAGCCACAGTCAATCATATCGCGTGTGGCTC-AGCCTTAATCCCGTTTGACCAATCCAGCGAATGTTGGACGTTAATGGAA--------------------------
		</sequence>
		<sequence>
			<taxon idref="Homosapiens_Zimbabwe_2011_ZWE_MRCDPRU1855_2011_G9P8"/>
			---------------------------------GCGTGCGGAAAAATGGAGGTTGAGTTGCCGTCGTCTGTCTTCGGAAGCGGCGGAACTCTTTGCCGCAAGCCCCATTGGACCTGATGATTGACTG---AGAAGCCACAGTCAATCATATCGCGTGTGGCTC-AGCCTTAATCCCGTTTGACCAATCCAGCGAATGTTGGACGTTAATGGAA--------------------------
		</sequence>
		<sequence>
			<taxon idref="Homosapiens_SouthAfrica_2010_MRCDPRU4677"/>
			----GGCTTTTAAAAGTTCTGTTCCGAGAGAGCGCGTGCGGAAAAATGGAGGTTGAGTTGCCGTCGTCTGTCTTCGGAAGCGGCGGAACTCTTTGCCGCAAGCCCCATTGGACCTGATGATTGACTG---AGAAGCCACAGTCAATCATATCGCGTGTGGCTC-AGCCTTAATCCCGTTTGACCAATCCAGCGAATGTTGGACGTTAATGGAA-GGAATGGTC-----TTATTGTGACC
		</sequence>
		<sequence>
			<taxon idref="Homosapiens_Zimbabwe_2009_ZWE_MRCDPRU1708_2009_G9P8"/>
			---------------------------------GCGTGCGGAAAAATGGAGGTTGAGTTGCCGTCGTCTGTCTTCGGAAGCGGCGGAACTCTTTGCCGCAAGCCCCATTGGACCTGATGATTGACTG---AGAAGCCACAGTCAATCATATCGCGTGTGGCTC-AGCCTTAATCCCGTTTGACCAATCCAGCGAATGTTGGACGTTAATGGAA--------------------------
		</sequence>
		<sequence>
			<taxon idref="Homosapiens_Zimbabwe_2008_07_07_ZWE_MRCDPRU1734_2008_G9P8"/>
			---------------------------------GCGTGCGGAAAAATGGAGGTTGAGTTGCCGTCGTCTGTCTTCGGAAGCGGCGGAACTCTTTGCCGCAAGCCCCATTGGACCTGATGATTGACTG---AGAAGCCACAGTCAATCATATCGCGTGTGGCTC-AGCCTTAATCCCGTTTGACCAATCCAGCGAATGTTGGACGTTAATGGAA--------------------------
		</sequence>
		<sequence>
			<taxon idref="Homosapiens_Zimbabwe_2009_MRCDPRU1723"/>
			----GGCTTTTAAAAGTTCTGTTCCGAGAGAGCGCGTGCGGAAAAATGGAGGTTGAGTTGCCGTCGTCTGTCTTCGGAAGCGGCGGAACTCTTTGCCGCAAGCCCCATTGGACCTGATGATTGACTG---AGAAGCCACAGTCAATCATATCGCGTGTGGCTC-AGCCTTAATCCCGTTTGACCAATCCAGCGAATGTTGGACGTTAATGGAA-GGAATGGTC-----TTATTGTGACC
		</sequence>
		<sequence>
			<taxon idref="Homosapiens_Togo_2010_12_TGO_MRCDPRU5171_2010_G12P8"/>
			---------------------------------GCGTGCGGAAAGATGGAGGTTGAGTTGCCGTCGTCTGTCTTCGGAAGCGGCGGAACTCTTTACCGCAAGCCCCATTGGACCTGATGATTGACTG---AGAAGCCACAGTCAATCATATCGCGTGTGGCTC-AGCCTTAATCCCGTTTGACCAATCCAGCGAATGTTGGACGTTAATGGAA--------------------------
		</sequence>
		<sequence>
			<taxon idref="Homosapiens_Cameroon_2009_CMR_MRCDPRU1480_2009_G1P6"/>
			---------------------------------GCGTGCGGAAAGATGGAGGTTGAGTTGCCGTCGTCTGTCTTCGGAAGCGGCGGAACTCTTTACCGCAAGCCCCATTGGACCTGATGATTGACTG---AGAAGCCACAGTCAATCATATCGCGTGTGGCTC-AGCCTTAATCCCGTTTGACCAATCCAGCGAATGTTGGACGTTAATGGAA--------------------------
		</sequence>
		<sequence>
			<taxon idref="Homosapiens_Senegal_2009_02_19_SEN_MRCDPRU2136_2009_G1P6"/>
			---------------------------------GCGTGCGGAAAAATGGAGGTTGAGTTGCCGTCGTCTGTCTTCGGAAGCGGCGGAACTCTTTGCCGCAAGCCCCATTGGACCTGATGATTGACTG---AGAAGCCACAGTCAATCATATCGCGTGTGGCTC-AGCCTTAATCCCGTTTGACCAATCCAGCGAATGTTGGACGTTAATGGAA--------------------------
		</sequence>
		<sequence>
			<taxon idref="Homosapiens_Canada_2009_CAN_RT08209_2009_G1P8"/>
			---------------------------------------------ATG-----------------------------------------------------------------------------------------------------------------------------------------------------------------------------------------------
		</sequence>
		<sequence>
			<taxon idref="Homosapiens_Togo_2010_10_TGO_MRCDPRU5153_2010_G1P8"/>
			---------------------------------------GGAAAGATGGAGGTTGAGTTGCCGTCGTCTGTCTTCGGAAGCGGCGGAACTCTTTACCGCAAGCCCCATTGGACCTGATGATTGACTG---AGAAGCCACAGTCAATCATATCGCGTGTGGCTC-AGCCTTAATCCCGTTTGACCAATCCAGCGAGTGTTGGACGTTAATGGAA--------------------------
		</sequence>
		<sequence>
			<taxon idref="Homosapiens_India_2003_IND_VR10250_2003_G1P8"/>
			--------------------------------CGCGTGCGGAAAGATGGAGGTTGAGTTGCCGTCGTCTGTCTTCGGAAGCGGCGGAACTCTTTACCGCAAGCCCCATTGGACCTGATGATTGACTG---AGAAGCCACAGTCAATCATATCGCGTGTGGCTC-AGCCTTAATCCCGTTTGACCAATCCAGCGAATGTTGGACGTTAATGGAA--------------------------
		</sequence>
		<sequence>
			<taxon idref="Homosapiens_India_2003_IND_VR10040_2003_G1P8"/>
			---------------------------------GCGTGCGGAAAGATGGAGGTTGAGTTGCCGTCGTCTGTCTTCGGAAGCGGCGGAACTCTTTACCGCAAGCCCCATTGGACCTGATGATTGACTG---AGAAGCCACAGTCAATCATATCGCGTGTGGCTC-AGCCTTAATCCCGTTTGACCAATCCAGCGAATGTTGGACGTTAATGGAA-AGGAA--------------------
		</sequence>
		<sequence>
			<taxon idref="Homosapiens_India_2003_IND_VR10431_2003_G1P8"/>
			--------------------GTTCCGAGAGAGCGCGTGCGGAAAGATGGAGGTTGAGTTGCCGTCGTCTGTCTTCGGAAGCGGCGGAACTCTTTACCGCAAGCCCCATTGGACCTGATGATTGACTG---AGAAGCCACAGTCAATCATATCGCGTGTGGCTC-AGCCTTAATCCCGTTTGACCAATCCAGCGAATGTTGGACGTTAATGGAA-AGGAACG------------------
		</sequence>
		<sequence>
			<taxon idref="Homosapiens_India_2003_IND_VR11281_2003_G1P8"/>
			---------------------------------GCGTGCGGAAAGATGGAGGTTGAGTTGCCGTCGTCTGTCTTCGGAAGCGGCGGAACTCTTTACCGCAAGCCCCATTGGACCTGATGATTGACTG---AGAAGCCACAGTCAATCATATCGCGTGTGGCTC-AGCCTTAATCCCGTTTGACCAATCCAGCGAATGTTGGACGTTAATGGAA--------------------------
		</sequence>
		<sequence>
			<taxon idref="Homosapiens_SouthAfrica_2005_ZAF_MRCDPRU822_2005_G1P8"/>
			---------------------------------GCGTGCGGAAAGATGGAGGTTGAGTTGCCGTCGTCTGTCTTCGGAAGCGGCGGAACTCTTTACCGCAAGCCCCATTGGACCTGATGATTGACTG---AGAAGCCACAGTCAATCATATCGCGTGTGGCTC-AGCCTTAATCCCGTTTGACCAATCCAGCGAATGTTGGACGTTAATGGAA--------------------------
		</sequence>
		<sequence>
			<taxon idref="Homosapiens_Togo_2010_09_TGO_MRCDPRU5144_2010_G12P8"/>
			---------------------------------GCGTGCGGAAAGATGGAGGTTGAGTTGCCGTCGTCTGTCTTCGGAAGCGGCGGAACTCTTTACCGCAAGCCCCATTGGACCTGATGATTGACTG---AGAAGCCACAGTCAATCATATCGCGTGTGGCTC-AGCCTTAATCCCGTTTGACCAATCCAGCGAATGTTGGACGTTAATGGAA--------------------------
		</sequence>
		<sequence>
			<taxon idref="Homosapiens_USA_2011_USA_CNMC106_2011_G12P8"/>
			---------------------------------GCGTGCGGAAAGATGGAGGTTGAGTTGCCGTCGTCTGTCTTCGGAAGCGGCGGAACTCTTTACCGCAAGTCCCATTGGACCTGATGATTGACTG---AGAAGCCACAGTCAATCATATCGCGTGTGGCTC-AGCCTTAATCCCGTTTGACCAATCCAGCGAATGTTGGACGTTAATGGAA--------------------------
		</sequence>
		<sequence>
			<taxon idref="Homosapiens_USA_2011_USA_CNMC11_2011_G12P8"/>
			--------------------------------CGCGTGCGGAAAGATGGAGGTTGAGTTGCCGTCGTCTGTCTTCGGAAGCGGCGGAACTCTTTACCGCAAGTCCCATTGGACCTGATGATTGACTG---AGAAGCCACAGTCAATCATATCGCGTGTGGCTC-AGCCTTAATCCCGTTTGACCAATCCAGCGAATGTTGGACGTTAATGGAA-AGGAACG------------------
		</sequence>
		<sequence>
			<taxon idref="Homosapiens_USA_2011_USA_CNMC21_2011_G12P8"/>
			-----------------TCTGTTCCGAGAGAGCGCGTGCGGAAAGATGGAGGTTGAGTTGCCGTCGTCTGTCTTCGGAAGCGGCGGAACTCTTTACCGCAAGTCCCATTGGACCTGATGATTGACTG---AGAAGCCACAGTCAATCATATCGCGTGTGGCTC-AGCCTTAATCCCGTTTGACCAATCCAGCGAATGTTGGACGTTAATGGAAAGGAACGGTC-----TTAGTGTGA--
		</sequence>
		<sequence>
			<taxon idref="Homosapiens_USA_2011_USA_CNMC27_2011_G12P8"/>
			----------------------TCCGAGAGAGCGCGTGCGGAAAGATGGAGGTTGAGTTGCCGTCGTCTGTCTTCGGAAGCGGCGGAACTCTTTACCGCAAGTCCCATTGGACCTGATGATTGACTG---AGAAGCCACAGTCAATCATATCGCGTGTGGCTC-AGCCTTAATCCCGTTTGACCAATCCAGCGAATGTTGGACGTTAATGGAA-GGAACGGTC-TTAA-----------
		</sequence>
		<sequence>
			<taxon idref="Homosapiens_USA_2011_USA_CNMC24_2011_G12P8"/>
			----------------TTCTGTTCCGAGAGAGCGCGTGCGGAAAGATGGAGGTTGAGTTGCCGTCGTCTGTCTTCGGAAGCGGCGGAACTCTTTACCGCAAGTCCCATTGGACCTGATGATTGACTG---AGAAGCCACAGTCAATCATATCGCGTGTGGCTC-AGCCTTAATCCCGTTTGACCAATCCAGCGAATGTTGGACGTTAATGGAA-GGAACGGTC-----TTAACGTGA--
		</sequence>
		<sequence>
			<taxon idref="Homosapiens_USA_2011_USA_CNMC28_2011_G12P8"/>
			--------------------------------CGCGTGCGGAAAGATGGAGGTTGAGTTGCCGTCGTCTGTCTTCGGAAGCGGCGGAACTCTTTACCGCAAGTCCCATTGGACCTGATGATTGACTG---AGAAGCCACAGTCAATCATATCGCGTGTGGCTC-AGCCTTAATCCCGTTTGACCAATCCAGCGAATGTTGGACGTTAATGGAA-AGGAAC-------------------
		</sequence>
		<sequence>
			<taxon idref="Homosapiens_USA_2011_USA_CNMC7_2011_G12P8"/>
			--------------------------------CGCGTGCGGAAAGATGGAGGTTGAGTTGCCGTCGTCTGTCTTCGGAAGCGGCGGAACTCTTTACCGCAAGTCCCATTGGACCTGATGATTGACTG---AGAAGCCACAGTCAATCATATCGCGTGTGGCTC-AGCCTTAATCCCGTTTGACCAATCCAGCGAATGTTGGACGTTAATGGAAAGGAACGGTC-TTA------------
		</sequence>
		<sequence>
			<taxon idref="Homosapiens_USA_2011_USA_CNMC115_2011_G12P8"/>
			-----------------TCTGTTCCGAGAGAGCGCGTGCGGAAAGATGGAGGTTGAGTTGCCGTCGTCTGTCTTCGGAAGCGGCGGAACTCTTTACCGCAAGTCCCATTGGACCTGATGATTGACTG---AGAAGCCACAGTCAATCATATCGCGTGTGGCTC-AGCCTTAATCCCGTTTGACCAATCCAGCGAATGTTGGACGTTAATGGAAAGGAACGGTC-----TTAACGTG---
		</sequence>
		<sequence>
			<taxon idref="Homosapiens_USA_2011_USA_CNMC26_2011_G12P8"/>
			-------------------TGTTCCGAGAGAGCGCGTGCGGAAAGATGGAGGTTGAGTTGCCGTCGTCTGTCTTCGGAAGCGGCGGAACTCTTTACCGCAAGTCCCATTGGACCTGATGATTGACTG---AGAAGCCACAGTCAATCATATCGCGTGTGGCTC-AGCCTTAATCCCGTTTGACCAATCCAGCGAATGTTGGACGTTAATGGAA-AGGAAC-------------------
		</sequence>
		<sequence>
			<taxon idref="Homosapiens_USA_2011_USA_CNMC101_2011_G12P8"/>
			---------------------------------GCGTGCGGAAAGATGGAGGTTGAGTTGCCGTCGTCTGTCTTCGGAAGCGGCGGAACTCTTTACCGCAAGTCCCATTGGACCTGATGATTGACTG---AGAAGCCACAGTCAATCATATCGCGTGTGGCTC-AGCCTTAATCCCGTTTGACCAATCCAGCGAATGTTGGACGTTAATGGAA-AGGAACG------------------
		</sequence>
		<sequence>
			<taxon idref="Homosapiens_USA_2011_USA_CNMC29_2011_G12P8"/>
			---------------------------------GCGTGCGGAAAGATGGAGGTTGAGTTGCCGTCGTCTGTCTTCGGAAGCGGCGGAACTCTTTACCGCAAGTCCCATTGGACCTGATGATTGACTG---AGAAGCCACAGTCAATCATATCGCGTGTGGCTC-AGCCTTAATCCCGTTTGACCAATCCAGCGAATGTTGGACGTTAATGGAA-AGGAAC-------------------
		</sequence>
		<sequence>
			<taxon idref="Homosapiens_USA_2011_USA_CNMC121_2011_G12P8"/>
			---------------------------------GCGTGCGGAAAGATGGAGGTTGAGTTGCCGTCGTCTGTCTTCGGAAGCGGCGGAACTCTTTACCGCAAGTCCCATTGGACCTGATGATTGACTG---AGAAGCCACAGTCAATCATATCGCGTGTGGCTC-AGCCTTAATCCCGTTTGACCAATCCAGCGAATGTTGGACGTTAATGGAA-AGGAA--------------------
		</sequence>
		<sequence>
			<taxon idref="Homosapiens_USA_2011_USA_CNMC116_2011_G12P8"/>
			-------------------------------GCGCGTGCGGAAAGATGGAGGTTGAGTTGCCGTCGTCTGTCTTCGGAAGCGGCGGAACTCTTTACCGCAAGTCCCATTGGACCTGATGATTGACTG---AGAAGCCACAGTCAATCATATCGCGTGTGGCTC-AGCCTTAATCCCGTTTGACCAATCCAGCGAATGTTGGACGTTAATGGAA--------------------------
		</sequence>
		<sequence>
			<taxon idref="Homosapiens_USA_2011_USA_CNMC113_2011_G12P8"/>
			--------------------------AGAGAGCGCGTGCGGAAAGATGGAGGTTGAGTTGCCGTCGTCTGTCTTCGGAAGCGGCGGAACTCTTTACCGCAAGTCCCATTGGACCTGATGATTGACTG---AGAAGCCACAGTCAATCATATCGCGTGTGGCTC-AGCCTTAATCCCGTTTGACCAATCCAGCGAATGTTGGACGTTAATGGAA-AGGAACG------------------
		</sequence>
		<sequence>
			<taxon idref="Homosapiens_USA_2011_USA_CNMC8_2011_G12P8"/>
			--------------------------------CGCGTGCGGAAAGATGGAGGTTGAGTTGCCGTCGTCTGTCTTCGGAAGCGGCGGAACTCTTTACCGCAAGTCCCATTGGACCTGATGATTGACTG---AGAAGCCACAGTCAATCATATCGCGTGTGGCTC-AGCCTTAATCCCGTTTGACCAATCCAGCGAATGTTGGACGTTAATGGAA--------------------------
		</sequence>
		<sequence>
			<taxon idref="Homosapiens_Canada_2007_CAN_RT03207_2007_G1P8"/>
			---------------------------------------------ATG-----------------------------------------------------------------------------------------------------------------------------------------------------------------------------------------------
		</sequence>
		<sequence>
			<taxon idref="Homosapiens_SouthAfrica_2005_09_25_ZAF_MRCDPRU2132_2005_G1P8"/>
			---------------------------------GCGTGCGGAAAAATGGAGGTTGAGTTG-CGTCGTCTGTCTTCGGAAGCGACGGAACTCTTTACCGCAAGCCCCATTGGACCTGATGATTGACTG---AGAAGCCACAGTCAATCATATCGCGTGTGGCTC-AGCCTTAATCCCGTTTAACCAATCCAGTGAATGTTGGACGTTAATGGAA--------------------------
		</sequence>
		<sequence>
			<taxon idref="Homosapiens_SouthAfrica_2009_ZAF_MRCDPRU1923_2009_G1P8"/>
			---------------------------------GCGTGCGGAAAAATGGAGGTTGAGTTATCGTCGTCTGTCTTCGGAAGCGGCGGAATTCTTTACCGCAAGTTCCATTGGACCTGATGATTGACTG---AGAAGCCACAGTCAATCATATCGCGTGTGGCTC-AGCCTTAATCCCGTTTAATCAATCCAGCGAATGTTGGACGTTAATGGAA--------------------------
		</sequence>
		<sequence>
			<taxon idref="Homosapiens_Thailand_2009_CU616TK_09"/>
			------------------------------AGCGCGTGCGGAAAGATGGAGGTTGAGTTACCGTCGTCTGTCTTTGGAAGCGACGGAACTCTTTACCGCAAGCCCCATTGGACCTGATGATTGACTG---AGAAGCCACAGTCAATCATATCGCGTGTGGCTC-AGCCTTAATCCCGTTTAACCAATCCAGCGAGT-------------------------------------------
		</sequence>
		<sequence>
			<taxon idref="Homosapiens_Thailand_2009_CU615TK_09"/>
			------------------------------AGCGCGTGCGGAAAGATGGAGGTTGAGTTACCGTCGTCTGTCTTTGGAAGCGACGGAACTCTTTACCGCAAGCCCCATTGGACCTGATGATTGACTG---AGAAGCCACAGTCAATCATATCGCGTGTGGCTC-AGCCTTAATCCCGTTTAACCAATCCAGCGAGT-------------------------------------------
		</sequence>
		<sequence>
			<taxon idref="Homosapiens_Australia_2004_07_22_Victoria_CK00006_2004_G1P8"/>
			----------------------------AGAGCGCGTGCGGAAAAATGGAGGTTGAGTTGCCGTCGTCTGTCTTCGGAAGCGGCGGAACTCTTTACCGCAAGCCCCATTGGACCTGATGATTGACTG---AGAAGCCACAGTCAATCATATCGCGTGTGGCTC-AGCCTTAATCCCGTTTAACCAATCCAGCGAATGTTGGACGTTAATGGAA--------------------------
		</sequence>
		<sequence>
			<taxon idref="Homosapiens_SouthAfrica_2007_ZAF_MRCDPRU1381_2007_G1P8"/>
			---------------------------------GCGTGCGGAAAAATGGAGGTTGAGTTACCGTCGTCTGTCTTCGGAAGCGGCGGAACTCTTTACCGCAAGCCCCATTGGACCTGATGATTGACTG---AGAAGCCACAGTCAATCATATCGCGTGTGGCTC-AGCCTTAATCCCGTTTAACCAATCCAGCGAATGTTGGACGTTAATGGAA--------------------------
		</sequence>
		<sequence>
			<taxon idref="Homosapiens_USA_2007_USA2007719825_2007_G1P8"/>
			--------------------------AGAGAGCGCGTGCGGAAAAATGGAGGTTGAGTTACCGTCGTCTGTCTTCGGAAGCGGCGGAACTCTTTACCGCAAGCCCCATTGGACCTGATGATTGACTG---AGAAGCCACAGTCAATCATATCGCGTGTGGCTC-AGCCTTAATCCCGTTTAACCAATCCAGCGAATGTTGGACGTTAATGGAA--------------------------
		</sequence>
		<sequence>
			<taxon idref="Homosapiens_Belgium_2008_03_20_BEL_BE00035_2008_G1P8"/>
			--------------------------AGAGAGCGCGTGCGGAAAAATGGAGGTTGAGTTACCGTCGTCTGTCTTCGGAAGCGGCGGAACTCTTTACCGCAAGCCCCATTGGACCTGATGATTGACTG---AGAAGCCACAGTCAATCATATCGCGTGTGGCTC-AGCCTTAATCCCGTTTAACCAATCCAGCGAATGTTGGACGTTAATGGAA--------------------------
		</sequence>
		<sequence>
			<taxon idref="Homosapiens_Paraguay_2005_07_PRY_1041SR_2005_G9P8"/>
			---------------------------------GCGTGCGGAAAAATGGAGGTTGAGTTGCCGTTGTCTGTCTTCGGAAGCGGCGGAACTCTTTACCGTAAGCCCCATTGGACCTGATGATTGACTG---AGAAGCCACAGTCAATCATATCGCGTGTGGCTC-AGCCTTAATCCCGTTTAATCAATCCAGCGAATGTTGGACGTTAATGGAA--------------------------
		</sequence>
		<sequence>
			<taxon idref="Homosapiens_Paraguay_2009_08_PRY_1720SR_2009_G9P8"/>
			---------------------------------GCGTGCGGAAAAATGGAGGTTGAGTTGCCGTTGTCTGTCTTCGGAAGCGGCGGAACTCTTTACCGTAAGCCCCATTGGACCTGATGATTGACTG---AGAAGCCACAGTCAATCATATCGCGTGTGGCTC-AGCCTTAATCCCGTTTAATCAATCCAGCGAATGTTGGACGTTAATGGAA--------------------------
		</sequence>
		<sequence>
			<taxon idref="Homosapiens_Paraguay_2009_07_PRY_1705SR_2009_G9P8"/>
			---------------------------------GCGTGCGGAAAAATGGAGGTTGAGTTGCCGTTGTCTGTCTTCGGAAGCGGCGGAACTCTTTACCGTAAGCCCCATTGGACCTGATGATTGACTG---AGAAGCCACAGTCAATCATATCGCGTGTGGCTC-AGCCTTAATCCCGTTTAATCAATCCAGCGAATGTTGGACGTTAATGGAA--------------------------
		</sequence>
		<sequence>
			<taxon idref="Homosapiens_Paraguay_2006_09_PRY_1441SR_2006_G9P8"/>
			---------------------------------GCGTGCGGAAAAATGGAGGTTGAGTTGCCGTTGTCTGTCTTCGGAAGCGGCGGAACTCTTTACCGTAAGCCCCATTGGACCTGATGATTGACTG---AGAAGCCACAGTCAATCATATCGCGTGTGGCTC-AGCCTTAATCCCGTTTAATCAATCCAGCGAATGTTGGACGTTAATGGAA--------------------------
		</sequence>
		<sequence>
			<taxon idref="Homosapiens_Paraguay_2006_08_PRY_1393SR_2006_G9P8"/>
			---------------------------------GCGTGCGGAAAAATGGAGGTTGAGTTGCCGTTGTCTGTCTTCGGAAGCGGCGGAACTCTTTACCGTAAGCCCCATTGGACCTGATGATTGACTG---AGAAGCCACAGTCAATCATATCGCGTGTGGCTC-AGCCTTAATCCCGTTTAATCAATCCAGCGAATGTTGGACGTTAATGGAA--------------------------
		</sequence>
		<sequence>
			<taxon idref="Homosapiens_Paraguay_2008_07_PRY_1550SR_2008_G9P8"/>
			---------------------------------GCGTGCGGAAAAATGGAGGTTGAGTTGCCGTTGTCTGTCTTCGGAAGCGGCGGAACTCTTTACCGTAAGCCCCATTGGACCTGATGATTGACTG---AGAAGCCACAGTCAATCATATCGCGTGTGGCTC-AGCCTTAATCCCGTTTAATCAATCCAGCGAATGTTGGACGTTAATGGAA--------------------------
		</sequence>
		<sequence>
			<taxon idref="Homosapiens_Paraguay_2007_09_PRY_1541SR_2007_G9P8"/>
			---------------------------------GCGTGCGGAAAAATGGAGGTTGAGTTGCCGTTGTCTGTCTTCGGAAGCGGCGGAACTCTTTACCGTAAGCCCCATTGGACCTGATGATTGACTG---AGAAGCCACAGTCAATCATATCGCGTGTGGCTC-AGCCTTAATCCCGTTTAATCAATCCAGCGAATGTTGGACGTTAATGGAA--------------------------
		</sequence>
		<sequence>
			<taxon idref="Homosapiens_Belgium_2001_03_25_Bel_BE00073_2001_G1P8"/>
			--------------------------AGAGAGCGCGTGCGGAAAAATGGAGGTTGAGTTGCCGTTGTCTGTCTTCGGAAGCGGCGGAACTCTTTACCGTAAGCCCCATTGGACCTGATGATTGACTG---AGAAGCCACAGTCAATCATATCGCGTGTGGCTC-AGCCTTAATCCCGTTTAATCAATCCAGCGAATGTTGGACGTTAATGGAA--------------------------
		</sequence>
		<sequence>
			<taxon idref="Homosapiens_Paraguay_2004_08_PRY_521SR_2004_G9P8"/>
			---------------------------------GCGTGCGGAAAAATGGAGGTTGAGTTGCCGTTGTCTGTCTTCGGAAGCGGCGGAACTCTTTACCGTAAGCCCCATTGGACCTGATGATTGACTG---AGAAGCCACAGTCAATCATATCGCGTGTGGCTC-AGCCTTAATCCCGTTTAATCAATCCAGCGAATGTTGGACGTTAATGGAA--------------------------
		</sequence>
		<sequence>
			<taxon idref="Homosapiens_Paraguay_2004_07_PRY_498SR_2004_G9P8"/>
			---------------------------------GCGTGCGGAAAAATGGAGGTTGAGTTGCCGTTGTCTGTCTTCGGAAGCGGCGGAACTCTTTACCGTAAGCCCCATTGGACCTGATGATTGACTG---AGAAGCCACAGTCAATCATATCGCGTGTGGCTC-AGCCTTAATCCCGTTTAATCAATCCAGCGAATGTTGGACGTTAATGGAA--------------------------
		</sequence>
		<sequence>
			<taxon idref="Homosapiens_USA_1980_Bethesda_DC1359_1980_G4P8"/>
			---------------------------------------------ATG-----------------------------------------------------------------------------------------------------------------------------------------------------------------------------------------------
		</sequence>
		<sequence>
			<taxon idref="Homosapiens_USA_1980_Bethesda_DC1285_1980_G4P8"/>
			----------------------------AGAGCGCGTGCGGAAAGATGTAGGTTGAGTTGCCGTCGTCTGTCTTCGGAAGCGGCGGAACTCTTTACCGCAAGCACCATTGGACCTGATGATTGACTG---AGAAGCCACAGTCAATCATATCGCGTGTGGCTC-AGCCTTAATCCCGTTTAACCAATCCAGCGAATGTTGGACGTTAATGGAA--------------------------
		</sequence>
		<sequence>
			<taxon idref="Homosapiens_USA_1980_Bethesda_DC4613_1980_G4P8"/>
			---------------------------------------------ATG-----------------------------------------------------------------------------------------------------------------------------------------------------------------------------------------------
		</sequence>
		<sequence>
			<taxon idref="Homosapiens_USA_1978_USA_DC1164_1978_G1P8"/>
			---------------------------------GCGTGCGGAAAGATGGAGGTTGAGTTGCCGTCGTCTGTCTTCGGAAGCGGCGGAACTCTTTACCGCAAGCCCCATTGGACCTGATGATTGACTG---AGAAGCCACAGTCAATCATATCGCGTGTGGCTC-AGCCTTAATCCCGTTTAACTAATCCAGCGAATGTTGGACGTTAATGGAA--------------------------
		</sequence>
		<sequence>
			<taxon idref="Homosapiens_USA_1978_USA_DC1179_1978_G1P8"/>
			---------------------------------GCGTGCGGAAAGATGGAGGTTGAGTTGCCGTCGTCTGTCTTTGGAAGCGGCGGAACTCTTTACCGCAAGCCCCATTGGACCTGATGATTGACTG---AGAAGCCACAGTCAATCATATCGCGTGTGGCTT-AGCCTTAATCCCGTTTGACTAATCCAGCGAATGTTGGACGTTAATGGAA--------------------------
		</sequence>
		<sequence>
			<taxon idref="Homosapiens_USA_1977_USA_DC1083_1977_G1P8"/>
			---------------------------------GCGTGCGGAAAGATGGAGGTTGAGTTGCCGTCGTCTGTCTTTGGAAGCGGCGGAACTCTTTACCGCAAGCCCCATTGGACCTGATGATTGACTG---AGAAGCCACAGTCAATCATATCGCGTGTGGCTT-AGCCTTAATCCCGTTTGACTAATCCAGCGAATGTTGGACGTTAATGGAA--------------------------
		</sequence>
		<sequence>
			<taxon idref="Homosapiens_China_2006_02_27_CHN_R946_2006_G3P6"/>
			----GGCTTTTAAAAGTTCTGTTCCGAGAGAGCGCGTGCGGAAAGATGGAGGTTAAGTTGCCGTCGTCTGTCTTCGGAAGCGGCGGGACTTTTTACCGCAAGCCCCATTGGACCTGATGGTTGACTG---AGAAGCCACAGTCAATCATATCGCGTGTGGCTC-AGCCTTAATCCCGTTTAACCAATCCAGCGAATGTTGGACGTTAATGGAA-GGAATGGTC-----TTAACGTGACC
		</sequence>
		<sequence>
			<taxon idref="Susscrofa_China_2008_China_NMTL_2008_G9P23"/>
			----GGCTTTTAAAAGTTCTGTTCCGAGAGAGCGCGTGCGGAAAGATGGAGGTTGAGTTGCCGTCGTCTGTCTTCGGAAGCGGCGGAACTCTTTACCGCAAGCCCCATTGGACCTGATGGTTGACTG---AGAAGCCACAGTCAATCATATCGCGTGTGGCTC-AGCCTTAATCCCGTTTAACCAATCCAGCGAATGTTGGACGTTAATGGAA-GGAATGGTC-----TTAATGTGACC
		</sequence>
		<sequence>
			<taxon idref="Homosapiens_China_2013_03_CHN_R1954_2013_G4P6"/>
			----GGCTTTTAAAAGTTCTGTTCCGAGAGAGCGCGTGCGGAAAGATGGAGGTTGAGTTGCCGTCGTCTGTCTTCGGAAGCGGCGGAACTCTTCACCGCAAGCCCCATTGGACCTGATGGTTGACTG---AGAAGCCACAGTCAATCATATCGCGTGTGGCTC-AGCCTTAATCCCGTTTAACCAATCCAGCGAATGTTGGACGTTAATGGAA-GGAATGGTC-----TTAACGTGACC
		</sequence>
		<sequence>
			<taxon idref="Homosapiens_China_2000_LL3354"/>
			-------------------TGTTCCGAGAGAGCGCGTGCGGAAAGATGGAGGTTGAGTTGCCGTCGTCTGTCTTCGGAAGCGGCGGAACTCTTTACCGCAAGCCCCATTGGACCTGATGGTTGACTG---AGAAGCCACAGTCAATCATATCGCGTGTGGCTC-AGCCTTAATCCCGTTTAACCAATCCAGCGAATGTTGGACGTTAATGGAA-GGAATGGTC----------------
		</sequence>
		<sequence>
			<taxon idref="Homosapiens_Thailand_2008_CU331NR_08"/>
			------------------------------AGCGCGTGCGGAAAGATGGAGGTTGAGTTGCCGTCGTCTGTCTTCGGAAGCGGCGGAACTCTTTACCGCAAGCCCCATTGGACCTGATGGTTGACTG---AGAAGCCACAGTCAATCATATCGCGTGTGGCTC-AGCCTTAATCCCGTTTAACCAATCCAGCGAAT-------------------------------------------
		</sequence>
		<sequence>
			<taxon idref="Homosapiens_Thailand_2009_CU460KK_09"/>
			------------------------------AGCGCGTGCGGAAAGATGGAGGTTAAGTTGCCGTCGTCTGTCTTCGGAAGCGGCGGAACTTTTTACCGCAAGCCCCATTGGACCTGATGGTTGACTG---AGAAGCCACAGTCAATCATATCGCGTGTGGCTC-AGCCTTAATCCCGTTTAACCAATCCAGCGAAT-------------------------------------------
		</sequence>
		<sequence>
			<taxon idref="Homosapiens_Zambia_2008_10_19_ZMB_MRCDPRU1680_2008_G12P6"/>
			---------------------------------GCGTGCGGAAAGATGGAGGTTGGGTTGCCGTCGTCTGTCTTCGGAAGCGGCGGAACTCTTCACCGCAAGCCCCATTGGACCTGATGGTTGACTG---AGAAGCCACAGTCAACCATATCGCGTGTGGCTC-AGCCTTAATCCCGTTTAACCAATCCAGCGAATGTTGGACGTTAATGGAA--------------------------
		</sequence>
		<sequence>
			<taxon idref="Homosapiens_Zambia_2009_11_20_ZMB_MRCDPRU3506_2009_G12P6"/>
			---------------------------------GCGTGCGGAAAGATGGAGGTTGGGTTGCCGTCGTCTGTCTCCGGAAGCGGCGGAACTCTTCACCGCAAGCCCCATTGGACCTGATGGTTGACTG---AGAAGCCACAGTCAACCATATCGCGTGTGGCTC-AGCCTTAATCCCGTTTAACCAATCCAGCGAATGTTGGACGTTAATGGAA--------------------------
		</sequence>
		<sequence>
			<taxon idref="Homosapiens_Zambia_2009_11_21_ZMB_MRCDPRU3507_2009_G12P6"/>
			---------------------------------GCGTGCGGAAAGATGGAGGTTGGGTTGCCGTCGTCTGTCTTCGGAAGCGGCGGAACTCTTCACCGCAAGCCCCATTGGACCTGATGGTTGACTG---AGAAGCCACAGTCAACCATATCGCGTGTGGCTC-AGCCTTAATCCCGTTTAACCAATCCAGCGAATGTTGGACGTTAATGGAA--------------------------
		</sequence>
		<sequence>
			<taxon idref="Homosapiens_Zambia_2009_07_20_ZMB_MRCDPRU3488_2009_G12P6"/>
			---------------------------------GCGTGCGGAAAGATGGAGGTTGGGTTGCCGTCGTCTGTCTTCGGAAGCGGCGGAACTCTTCACCGCAAGCCCCATTGGACCTGATGGTTGACTG---AGAAGCCACAGTCAACCATATCGCGTGTGGCTC-AGCCTTAATCCCGTTTAACCAATCCAGCGAATGTTGGACGTTAATGGAA--------------------------
		</sequence>
		<sequence>
			<taxon idref="Homosapiens_Zambia_2009_09_08_ZMB_MRCDPRU3491_2009_G12P6"/>
			---------------------------------GCGTGCGGAAAGATGGAGGTTGGGTTGCCGTCGTCTGTCTCCGGAAGCGGCGGAACTCTTCACCGCAAGCCCCATTGGACCTGATGGTTGACTG---AGAAGCCACAGTCAACCATATCGCGTGTGGCTC-AGCCTTAATCCCGTTTAACCAATCCAGCGAATGTTGGACGTTAATGGAA--------------------------
		</sequence>
		<sequence>
			<taxon idref="Homosapiens_Uganda_2013_01_15_UGA_MUL13183_2013_G12P6"/>
			----GGCTTTTAAAAGTTCTGTTCCGAGAGAGCGCGTGCGGAAAGATGGAGGTTGGGTTGCCGTCGTCTGTCTTCGGAAGCGGCGGAATTCTTCACCGCAAGCCCCATTGGACCTGATGGTTGACTG---AGAAGCCACAGTCAACCATATCGCGTGTGGCTC-AGCCTTAATCCCGTTTAACCAATCCAGCGAATGCAGGACGTTAATGGAA-GGAATGGTC-----TTAGTGTGACC
		</sequence>
		<sequence>
			<taxon idref="Homosapiens_Togo_2008_12_23_TGO_MRCDPRU1689_2008_G12P6"/>
			---------------------------------GCGTGCGGAAAGATGGAGGTTGGGTTGCCGTCGTCTGTCTTCGGAAGCGGCGGAACTCTTCACCGTAAGCCCCATTGGACCTGATGGTTGACTG---AGAAGCCACAGTCAACCATATCGCGTGTGGCTC-AGCCTTAATCCCGTTTAACCAATCCAGCGAATGTTGGACGTTAATGGAA--------------------------
		</sequence>
		<sequence>
			<taxon idref="Homosapiens_DemocraticRepublicoftheCongo_2008_10_29_COD_KisB521_2008_G12P6"/>
			----GGCTTTTAAAAGTTCTGTTCCGAGAGAGCGCGTGCGGAAAGATGGAGGTTGGGTTGCCGTCGTCTGTCTTCGGAAGCGGCGGAACTCTTCACCGCAAGCCCCATTGGACCTGATGGTTGACTG---AGAAGCCACAGTCAACCATATCGCGTGTGGCTC-AGCCTTAATCCCGTTTAACCAATCCAGCGAATGTTGGACGTTAATGGAA-GGAATGGTC-----CTAGTGTGACC
		</sequence>
		<sequence>
			<taxon idref="Homosapiens_Uganda_2011_UGA_MRCDPRU4616_2011_G12P6"/>
			---------------------------------GCGTGCGGAAAGATGGAGGTTGGGTTGCCGTCGTCTGTCTTCGGAAGCGGCGGAACTCTTCACCGCAAGCCCCATTGGACCTGATGGTTGACTG---AGAAGCCACAGTCAACCATATCGCGTGTGGCTC-AGCCTTAATCCCGTTTAACCAATCC--------------------------------------------------
		</sequence>
		<sequence>
			<taxon idref="Homosapiens_Uganda_2010_UGA_MRCDPRU3713_2010_G12P6"/>
			---------------------------------GCGTGCGGAAAGATGGAGGTTGGGTTGCCGTCGTCTGTCTTCGGAAGCGGCGGAACTCTTCACCGCAAGCCCCATTGGACCTGATGGTTGACTG---AGAAGCCACAGTCAACCATATCGCGTGTGGCTC-AGCCTTAATCCCGTTTAACCAATCCAGCGAATGTTGGACGTTAATGGAA--------------------------
		</sequence>
		<sequence>
			<taxon idref="Homosapiens_DemocraticRepublicoftheCongo_2009_01_28_COD_KisB504_2009_G1P6"/>
			----GGCTTTTAAAAGTTCTGTTCCGAGAGAGCGCGTGCGGAAAGATGGAGGTTGGGTTGCCGTCGTCTGTCTTCGGAAGCGGCGGAACTCTTCACCGCAAGCCCCATTGGACCTGATGGTTGACTG---AGAAGCCACAGTCAACCATATCGCGTGTGGCTC-AGCCTTAATCCCGTTTAACCAATCCAGCGAATGTTGGACGTTAATGGAA-GGAATGGTC-----TTAGTGTGACC
		</sequence>
		<sequence>
			<taxon idref="Homosapiens_Nicaragua_2010_NCA_OL_2010_G4P6"/>
			---------------------------------------------ATG-----------------------------------------------------------------------------------------------------------------------------------------------------------------------------------------------
		</sequence>
		<sequence>
			<taxon idref="Ailuropodamelanoleuca_China_2009_GiantpandaCH1"/>
			----GGCTTTTAAAAGTTCTGTTCCGAGAGAGCGCGTGCGGAAAGATGGAGGTTGAGTTGCCGTCGTCTGTCTTCGGAAGCGGCGGAACTCTTCACCGCAAGCCCCATTGGACCCGATGGTTGACTG---AGAAGCCACAGTCAATCATATCGCGTGTGGCTC-AGCCTTAATCCCGTTTAACCAATCCAGCGAATGTTGGACGTTAATGGAA-GGAATGGTC-----TTAGTGTGACC
		</sequence>
		<sequence>
			<taxon idref="Susscrofa_Japan_2014_01_08_JPN_BU2_2014_G5P7"/>
			----GGCTTTTAAAAGTTCTGTTCCGAGAGAGCGCGTGCGGAAAGATGGAGGTTGAGTTGCCGTCGTCTGTCTTCGGAAGCGACGGAACTCTTCACCGCAAGCCCCATTGGACCTGATGGTTGACTG---AGAAGCCACAGTCAATCATATCGCGTGTGGCTC-AGCCTTAATCCCGTTTAACCAATCCAGCGAATGTTGGACGTTAATGGAA-GGAATGGTC-----TTAGTGTGA--
		</sequence>
		<sequence>
			<taxon idref="Bostaurus_SouthKorea_2004_KJ561"/>
			----GGCTTTTAAAAGTTCTGTTCCGAGAGAGCGCGTGCGGAAAGATGGAGGTTGAGTTGCCGTCGTCTGTCTTCGGAAGCGGCGGAACTCTTCACCGCAAGCCCCATTGGACCTGATGGTTGACTG---AGAAGCCACAGTCAATCATATCGCGTGTGGCTC-AGCCTTAATCCCGTTTAACCAATCCAGCGAATGTTGGACGTTAATGGAA-GGAATGGTC-----TTAGTGTGACC
		</sequence>
		<sequence>
			<taxon idref="Bostaurus_SouthKorea_2004_K5"/>
			----GGCTTTTAAAAGTTCTGTTCCGAGAGAGCGCGTGCGGAAAGATGGAGGTTGAGTTGCCGTCGTCTGTCTTCGGAAGCGGCGGAACTCTTCACCGCAAGCCCCATTGGACCTGATGGTTGACTG---AGAAGCCACAGTCAATCATATCGCGTGTGGCTCAAGCCTTAATCCCGTTTAACCAATCCAGCGAATGTTGGACGTTAATGGAA-GGAATGGTC-----TTAGTGTGACC
		</sequence>
		<sequence>
			<taxon idref="Homosapiens_Japan_2011_11_Ryukyu1120"/>
			----GGCTTTTAAAAGTTCTGTTCCGAGAGAGCGCGTGCGGAAAGATGGAGGTTGAGTTGCCGTCGTCTGTCTTCGGAAGCGGCGGAACTCTTCACCGCAAGCCCCATTGGACCTGATGGTTGACTG---AGAAGCCACAGTCAACCATATCGCGTGTGGCTC-AGCCTTAATCCCGTTTAACCAATCCAGCGAATGTTGGACGTTAATGGAA-GGAATGGTC-----TTAATGTGACC
		</sequence>
		<sequence>
			<taxon idref="Susscrofa_SouthKorea_2006_PRG942"/>
			----GGCTTTTAAAAGTTCTGTTCCGAGAGAGCGCGTGCGGAAAGATGGAGGTTGAGTTGCCGTCGTCTGTCTTCGGAAGCGGCGGAACTCTTCACCGCAAGCCCCATTGGACCTGATGGTTGACTG---AGAAGCCACAGTCAATCATATCGCGTGTGGCTC-AGCCTTAATCCCGTTTAACCAATCCAGCGAATGTTGGACGTTAATGGAA-GGAACGGTC-----TTAACGTGACC
		</sequence>
		<sequence>
			<taxon idref="Susscrofa_SouthKorea_2006_PRG921"/>
			----GGCTTTTAAAAGTTCTGTTCCGAGAGAGCGCGTGCGGAAAGATGGAGGTTGAGTTGCCGTCGTCTGTCTTCGGAAGCGGCGGAACTCTTCACCGCAAGCCCCATTGGACCTGATGGTTGACTG---AGAAGCCACAGTCAATCATATCGCGTGTGGCTC-AGCCTTAATCCCGTTTAACCAATCCAGCGAATGTTGGACGTTAATGGAA-GGAACGGTC-----TTAACGTATCC
		</sequence>
		<sequence>
			<taxon idref="Susscrofa_SouthKorea_2006_PRG9121"/>
			----GGCTTTTAAAAGTTCTGTTCCGAGAGAGCGCGTGCGGAAAGATGGAGGCTGAGTTGCCGTCGTCTGTCTTCGGAAGCGGCGGAACTCTTCACCGCAAGCCCCATTGGACCTGATGATTGACTG---AGAAGCCACAGTCAATCATATCGCGTGTGGCTC-AGCCTTAATCCCGTTTAACCAATCCAGCGAATGTTGGACGTTAATGGAA-GGAATGGTC-----TTAACGTGTCC
		</sequence>
		<sequence>
			<taxon idref="Susscrofa_SouthKorea_2006_PRG9235"/>
			----GGCTTTTAAAAGTTCTGTTCCGAGAGAGCGCGTGCGGAAAGATGGAGGCTGAGTTGCCGTCGTCTGTCTTCGGAAGCGGCGGAACTCTTCACCGCAAGCCCCATTGGACCTGATGATTGACTG---AGAAGCCACAGTCAATCATATCGCGTGTGGCTC-AGCCTTAATCCCGTTTAACCAATCCAGCGAATGTTGGACGTTAATGGAA-GGAACGGTC-----TTAACGTAACC
		</sequence>
		<sequence>
			<taxon idref="Homosapiens_Belgium_2000_BEL_B4106_2000_G3P14"/>
			----GGCTTTTAAAAGTTCTGTTCCGAGAGAGCGCGTGCGGAAAGATGGAGGTTGGGCTGCCGTCGACTGTCCTCGGAAGCGGCGGAGTCCTTCACAGTAAGTCCCATCGGACCTGATGGCTGGCTG---AGAAGCCACAGTCAGTCATATCGCGTGTGGCTCAAGCCTTAATCCCGTTTAACCAATCCGGTGAGCGCCGGACGTTAATGGAA-GGAACGGTC-----TTAATGTGACC
		</sequence>
		<sequence>
			<taxon idref="Homosapiens_Belgium_2012_BEL_BE5028_2012_G3P14"/>
			----GGCTTTAAAAAGTTCTGTTCCGAGAGAGCGCGTGCGGAAAGATGGAGGTTGG---------------------------------------------------------------------------------------------------------------------------------------------------------------------------------------
		</sequence>
		<sequence>
			<taxon idref="Equuscaballus_Argentina_2006_11_21_ARG_E403_2006_G14P12"/>
			----GGCTTTTAAAAGTTCTGTTCCGAAAGAGCGCGTGCGGAAAGATGGAGGTTGAGCTACCGTCGACTGTCCTCGGAAGCGGCGGAGTTCTTAACAGTAAGCCCCATCGGACCTGATGGCTGGCTG---AGAAGCCACAGTCAGCCATATCGCGTGTGGCTCAAGCCTTAATCCCGTTTAACCAATCCGGTCAGCACCGGACGTTAATGGAA-GGAACGGTC-----TTAATGTGACC
		</sequence>
		<sequence>
			<taxon idref="Equuscaballus_Argentina_2008_12_17_ARG_E4040_2008_G14P12"/>
			----GGCTTTTAAAAGTTCTGTTCCGAAAGAGCGCGTGCGGAAAGATGGAGGTTGAGCTGCCGTCGACTGTCCTCGGAAGCGGCGGAGTTCTTAACAGTAAGCCCCATCGGACCTGATGGCTGGCTG---AGAAGCCACAGTCAGCCATATCGCGTGTGGCTCAAGCCTTAATCCCGTTTAACCAATCCGGTCAGCACCGGACGTTAATGGAA-GGAACGGTC-----TTAATGTGACC
		</sequence>
		<sequence>
			<taxon idref="Equuscaballus_Argentina_1993_ARG_E30_1993_G3P12"/>
			--GGCTTTTTTAAAAGTTCTGTTCCGAAAGAGCGCGTGCGGAAAGATGGAGGTTGAGCTGCCGTCGACTGTCCTCGGAAGCGGCGGAGTTCTTAACAGTAAGCCCCATCGGACCTGATGGCTGGCTG---AGAAGCCACAGTCAGCCATATCGCGTGTGGCTCAAGCCTTAATCCCGTTTAACCAATCCGGTCAGCACCGGACGTTAATGGAA-GGAACGGTC-----TTAATGTGACC
		</sequence>
		<sequence>
			<taxon idref="Lamaguanicoe_Argentina_1998_11Guanat_ARG_Rio_Negro_1998_G8P1"/>
			----GGCTTTTAAAAGTTCTGTTCCGAGAGAGCGCGTGCGGAAAGATGGAGGTTGAGCTGCCGTCGACTGTCTTCGGAAGCGGCGGAGTTCTTAACAGTAAGCCCCATCGGACCTGATGGCTGGCTG---AGAAGCCATAGTCAGTCATATCGCGTGTGGCTCAAGCCTTAATCCCGTTTAACCAATCCGGTCAGCACCGGACGTTAATGGAA-GGAACGGTC-----TTAATGTGACC
		</sequence>
		<sequence>
			<taxon idref="Bostaurus_Argentina_1998_ARG_B383_1998_G15P11"/>
			----GGCTTTAAAAAGTTCTGTTCCGAGAGAGCGCGTGCGGAAAGATGGAGGTTGAGCTGCCGTCGACTGTCCTCGGAAGCGGCGGAGTTCTTAACAGTAAGCCCCATCGGACCTGATGACTGGCTG---AGAAGCCACAGTCAGTCATATCGCGTGTGGCTCAAGCCTTAATCCCGTTTAACCAATCCGGTCAGCACCGGACGTTAATGGAA-GGAACGGTC-----TTAATGTGACC
		</sequence>
		<sequence>
			<taxon idref="Lamaguanicoe_Argentina_1999_01Guanat_ARG_Chubut_1999_G8P14"/>
			----GGCTTTTAAAAGTTCTGTTCCGAGAGAGCGCGTGCGGAAAGATGGAGGTTGAGCTGCCGTCGACTGTCCTCGGAAGCGGCGGAGTTCTTAACAGTAAGCCCCATCGGACCTGATGGCTGGCTG---AGAAGCCACAGTCAGTCATATCGCGTGTGGCTCAAGCCTTAATCCCGTTTAACCAATCCGGTCAGCACCGGACGTTAATGGAA-GGAACGGTC-----TTAATGTGACC
		</sequence>
		<sequence>
			<taxon idref="Equuscaballus_Ireland_2003_IRL_03V04954_2003_G3P12"/>
			----GGCTTTTAAAAGTTCTGTTCCGAGAGAACGCGTGCGGAAAGATGGAGGTTGAGCTGCCGTCGACTGTCTTCGGAAGCGGCGGAGTTCTTTACAGTAAGCCCCATCGGACCTGATGGCTGGCTG---AGAAGCCACAGTCAGCCATATCGCGTGTGGCTCAAGCCTTAATCCCGTTTAACCAATCCGGTCAGCACCGGGCATTAATGGAA-GGAACGGTC-----TTAATGTGACC
		</sequence>
		<sequence>
			<taxon idref="Homosapiens_Uganda_2008_06_18_UGA_MRCDPRU1922_2008_G8P4"/>
			---------------------------------GCGTGCGGAAAGATGGAGGTTGAGCTGCCGTCGACTGTCTTCGGAAGCGGCGGAGTTCTTTACAGTAAGTCCCATCGGACCTGATGGCTGGCTG---AGAAGCCACAGTCAGTCATATCGCGTGTGGCTCAAGCCTTAATCCCGTTTAACCAATCCGGTCAGCACCGGACGTTAATGGAA--------------------------
		</sequence>
		<sequence>
			<taxon idref="Homosapiens_Australia_2012_07_25_AUS_RCH272_2012_G3P14"/>
			----GGCTTTTAAAAGTTCTG-TCCGAGAGAGCGCGTGCGGAAAGATGGAGGTTGAACTGCCGTCGACTGTCTTCGGAAGCGGCGGAGTTCTTTACAGTAAGCCCCATCGGACCTGATGGCTGGCTG---AGAAGCCACAGTCAGCCATATCGCGTGTGGCTCAAGCCTTAATCCCGTTTAACCAATCCGGTCAGCACCGGACGTTAATGGAA-GGAATGGTC-----TTAGTGTGACC
		</sequence>
		<sequence>
			<taxon idref="Homosapiens_Indonesia_2016_IDN_SOEP075_2016_G3P8"/>
			-----------AAAAGTTCTGTTCCGAGAGAGCGCGTGCGGAAAGATGGAGGTTGAGCTGCCGTCGACTATCTTCGGAAGCGGCGGAGTTCTTTACAGTAAGCCCCATCGGACCTGATGGCTGGCTG---AGAAGCCACAGTCAGCCATATCGCGTGTGGCTCAAGCCTTAATCCCGTTTAACCAATCCGGTCAGCACCGGACGTTAATGGAA-GGAACGGTCTT--------------
		</sequence>
		<sequence>
			<taxon idref="Homosapiens_Indonesia_2015_IDN_SOEP033_2015_G3P8"/>
			-----------AAAAGTTCTGTTCCGAGAGAGCGCGTGCGGAAAGATGGAGGTTGAGCTGTCGTCGACTGTCTTCGGAAGCGACGGAGTTCTTTACAGTAAGTCCCATCGGACCTGATGGCTGGCTG---AGAAGCCACAGTCAGCCATATCGCGTGTGGCTCAAGCCTTAATCCCGTTTAACCAATCCGGTCAGCACCGGACGTTAATGGAA-GGAACGGTCTT--------------
		</sequence>
		<sequence>
			<taxon idref="Homosapiens_Tunisia_2008_TUN_17237_2008_G6P9"/>
			----GGCTTTTAAAAGTTCTGTTCCGAGAGAGCGCGTGCGGAAAGATGGAGGTTGAACTGCTGTCGACTGTCTTCGGAAGCGGCGGAGTTCTTTACAGTAAGTCCCATCGGACCTGATGGCTGGCTG---AGAAGCCACAGTCAGCCATATCGCGTGTGGCTCAAGCCTTAATCCCGTTTAACCAATCCGGTCAGCACCGGACGTTAATGGAA-GGAACGGTC-----TTAATGTGACC
		</sequence>
		<sequence>
			<taxon idref="Feliscatus_Italy_2005_ITA_BA222_2005_G3P9"/>
			----GGCTTTTAAAAGTTCTGTTCCGAGAGAGCGCGTGCGGAAAGATGGAGGTTGAACTGCCGTCGACTGTCTTCGGAAGCGGCGGAGTTCTTTACAGTAAGCCCCATCGGACCTGATGGCTGGCTG---AGAAGCCACAGTCAGCCATATCGCGTGTGGCTCAAGCCTTAATCCCGTTTAACCAATCCGGTCAGCACCGGACGTTAATGGAA-GGAACGGTC-----TTAATGTGACC
		</sequence>
		<sequence>
			<taxon idref="Homosapiens_Germany_2009_01_GER1H09"/>
			-------------------------GAGAGAGCGCGTGCGGAAAGATGGAGGTTGAGCTGCCGTCGACTGTCTTCGGAAGCGGCGGAGCTCTTCACAGTAAGCCCCATTGGACCTGATGGCTGGCTG---AGAAGCCACAGTCAGTCATATCGCGTGTGGCTCAAGCCTTAATCCCGTTTAACCAATCCGGTCAGCACCGGACGTTAATGGAA--------------------------
		</sequence>
		<sequence>
			<taxon idref="Homosapiens_Canada_2007_CAN_RT03607_2007_G2P4"/>
			---------------------------------------------ATG-----------------------------------------------------------------------------------------------------------------------------------------------------------------------------------------------
		</sequence>
		<sequence>
			<taxon idref="Homosapiens_Australia_2010_10_24_AUS_CK20056_2010_G2P4"/>
			---------------------------------GCGTGCGGAAAGATGGAGGTTGAGCTGCCGCCGACTGTCTTCGGAAGCGGCGGAGCTCTTCACAGTAAGTCCCATCGGACCTGATGGCTGACTG---AGAAGCCACAGTCAGTCATATCGCGTGTGGCTCAAGCCTTAATCCCGTTTAACCAATCCGGTCAGCACCGGACGTTAATGGAA--------------------------
		</sequence>
		<sequence>
			<taxon idref="Homosapiens_Australia_2010_09_26_AUS_CK20052_2010_G2P4"/>
			---------------------------------GCGTGCGGAAAGATGGAGGTTGAGCTGCCGCCGACTGTCTTCGGAAGCGGCGGAGCTCTTCACAGTAAGTCCCATCGGACCTGATGGCTGACTG---AGAAGCCACAGTCAGTCATATCGCGTGTGGCTCAAGCCTTAATCCCGTTTAACCAATCCGGTCAGCACCGGACGTTAATGGAA--------------------------
		</sequence>
		<sequence>
			<taxon idref="Homosapiens_Australia_2010_11_27_AUS_CK20050_2010_G2P4"/>
			---------------------------------GCGTGCGGAAAGATGGAGGTTGAGCTGCCGCCGACTGTCTTCGGAAGCGGCGGAGCTCTTCACAGTAAGCCCCATCGGACCTGATGGCTGACTG---AGAAGCCGCAGTCAGTCATATCGCGTGTGGCTCAAGCCTTAATCCCGTTTAACCAATCCGGTCAGCACCGGACGTTAATGGAA--------------------------
		</sequence>
		<sequence>
			<taxon idref="Homosapiens_Australia_2010_05_19_AUS_CK20049_2010_G2P4"/>
			---------------------------------GCGTGCGGAAAGATGGAGGTTGAGCTGCCGCCGACTGTCTTCGGAAGCGGCGGAGCTCTTCACAGTAAGTCCCATCGGACCTGATGGCTGACTG---AGAAGCCGCAGTCAGTCATATCGCGTGTGGCTCAAGCCTTAATCCCGTTTAACCAATCCGGTCAGCACCGGACGTTAATGGAA--------------------------
		</sequence>
		<sequence>
			<taxon idref="Homosapiens_Malawi_2012_04_03_MWI_BID1AW_2012_G2P6"/>
			----GGCTTTTAAAAGTTCTGTTCCGAGAGAGCGCGTGCGGAAAGATGGAGGTTGAGCTGCCGTCGACTGTCTTCGGAAGCGGCGGAGCTCTTCACAGTAAGCCCCATCGGACCTGATGGCTGACTG---AGAAGCCACAGTCAGTCATATCGCGTGTGGCTCAAGCCTTAATCCCGTTTAACCAATCCGGTCAGCACTGGACGTTAATGGAA-GGAACGGTC-----TTAATGTGACC
		</sequence>
		<sequence>
			<taxon idref="Homosapiens_Malawi_2012_06_11_MWI_BID1BI_2012_G2P4"/>
			----GGCTTTAAAAAGTTCTGTTCCGAGAGAGCGCGTGCGGAAAGATGGAGGTTGAGCTGCCGTCGACTGTCTTCGGAAGCGGCGGAGCTCTTCACAGTAAGCCCCATCGGACCTGATGGCTGACTG---AGAAGCCACAGTCAGTCATATCGCGTGTGGCTCAAGCCTTAATCCCGTTTAACCAATCCAGTCAGCACTGGACGTTAATGGAA-GGAACGGTC-----TTAATGTGACC
		</sequence>
		<sequence>
			<taxon idref="Homosapiens_Malawi_2012_06_06_MWI_BID15I_2012_G2P6"/>
			----GGCTTTAAAAAGTTCTGTTCCGAGAGAGCGCGTGCGGAAAGATGGAGGTTGAGCTGCCGTCGACTGTCTTCGGAAGCGGCGGAGCTCTTCACAGTAAGCCCCATCGGACCTGATGGCTGACTG---AGAAGCCACAGTCAGTCATATCGCGTGTGGCTCAAGCCTTAATCCCGTTTAACCAATCCAGTCAGCACTGGACGTTAATGGAA-GGAACGGTC-----TTAATGTGACC
		</sequence>
		<sequence>
			<taxon idref="Homosapiens_SouthAfrica_2005_ZAF_MRCDPRU128005_2005_G2P8"/>
			---------------------------------GCGTGCGGAAAGATGGAGGTTGAGCTGCCGTCGACTGTCTTCGGAAGCAGCGGAGCTCTTCGCAGTAAGCCCCATCGGACCTGATGGCTGACTG---AGAAGCCACAGTCAGTCATATCGCGTGTGGCTCAAGCCTTAATCCCGTTTAACCAATCCGGTCAGCACTGGACGTTAATGGAA--------------------------
		</sequence>
		<sequence>
			<taxon idref="Homosapiens_SouthAfrica_2009_05_18_ZAF_MRCDPRU1061_2009_G2P4"/>
			---------------------------------GCGTGCGGAAAGATGGAGGTTGAGCTGCCGTCGACTGTCTTCGGAAGCAGCGGAGCTCTTCACAGTAAGCCCCATCGGACCTGATGGCTGACTG---AGAAGCCACAGTCAGTCATATCGCGTGTGGCTCAAGCCTTAATCCCGTTTAACCAATCCGGTCAGCACTGGAC------------------------------------
		</sequence>
		<sequence>
			<taxon idref="Homosapiens_Japan_2016_JPN_K316_2016_G2P4"/>
			--------TTTTAAAGTTCTGTTCCGAGAGAGCGCGTGCGGAAAGATGGAGGTTGAGCTGCCGTCGACTGTCTTCGGAAGCGGCGGAGCTCTTCACAGTAAGCCCCATCGGACCTGATGGCTGACTG---AGAAGCCACAGTCAGTCATATCGCGTGTGGCTCAAGCCTTAATCCCGTTTAACCAATCCGGTCAGCACCGGACGTTAATGGAA-GGAACGGTC-----TTAATGTG---
		</sequence>
		<sequence>
			<taxon idref="Homosapiens_Japan_2016_JPN_K2116_2016_G2P4"/>
			-----GGCTTTTAAAGTTCTGTTCCGAGAGAGCGCGTGCGGAAAGATGGAGGTTGAGCTGCCGTCGACTGTCTTCGGAAGCGGCGGAGCTCTTCACAGTAAGCCCCATCGGACCTGATGGCTGACTG---AGAAGCCACAGTCAGTCATATCGCGTGTGGCTCAAGCCTTAATCCCGTTTAACCAATCCGGTCAGCACCGGACGTTAATGGAA-GGAACGGTC----------------
		</sequence>
		<sequence>
			<taxon idref="Homosapiens_Japan_2016_JPN_CH1020_2016_G2P4"/>
			-----GGCTTTTAAAGTTCTGTTCCGAGAGAGCGCGTGCGGAAAGATGGAGGTTGAGCTGCCGTCGACTGTCTTCGGAAGCGGCGGAGCTCTTCACAGTAAGCCCCATCGGACCTGATGGCTGACTG---AGAAGCCACAGTCAGTCATATCGCGTGTGGCTCAAGCCTTAATCCCGTTTAACCAATCCGGTCAGCACCGGACGTTAATGGAA-GGAACGGCC-----TTA--------
		</sequence>
		<sequence>
			<taxon idref="Homosapiens_Japan_2016_JPN_MI1132_2016_G2P4"/>
			-----GGCTTTTAAAGTTCTGTTCCGAGAGAGCGCGTGCGGAAAGATGGAGGTTGAGCTGCCGTCGACTGTCTTCGGAAGCGGCGGAGCTCTTCACAGTAAGCCCCATCGGACCTGATGGCTGACTG---AGAAGCCACAGTCAGTCATATCGCGTGTGGCTCAAGCCTTAATCCCGTTTAACCAATCCGGTCAGCACCGGACGTTAATGGAA-GG-----------------------
		</sequence>
		<sequence>
			<taxon idref="Homosapiens_Australia_2010_08_15_AUS_CK20040_2010_G2P4"/>
			---------------------------------GCGTGCGGAAAGATGGAGGTTGAGCTGCCGTCGACTGTCTTCGGAAGCGGCGGAGCTCTTCACAGTAAGCCCCATCGGACCTGATGGCTGACTG---AGAAGCCACAGTCAGTCATATCGCGTGTGGCTCAAGCCTTAGTCCCGTTTAACCAATCCGGTCAGCACCGGACGTTAATGGAA--------------------------
		</sequence>
		<sequence>
			<taxon idref="Homosapiens_Australia_2010_11_24_AUS_CK20060_2010_G2P4"/>
			---------------------------------GCGTGCGGAAAGATGGAGGTTGAGCTGCCGTCGACTGTCTTCGGAAGCGGCGGAGCTCTTCACAGTAAGCCCCATCGGACCTGATGGCTGACTG---AGAAGCCACAGTCAGTCATATCGCGTGTGGCTCAAGCCTTAGTCCCGTTTAACCAATCCGGTCAGCACCGGACGTTAATGGAA--------------------------
		</sequence>
		<sequence>
			<taxon idref="Homosapiens_USA_2007_USA_2007769964_2007_G2P4"/>
			---------------------------------GCGTGCGGAAAGATGGAGGTTGAGCTGCCGTCGACTGTCTTCGGAAGCGGCGGAGCTCTTCACAGTAAGCCCCATCGGACCTGATGGCTGACTG---AGAAGCCACAGTCAGTCATATCGCGTGTGGCTCAAGCCTTAATCCCGTTTAACCAATCCGGTCAGCACCGGACGTTAATGGAA--------------------------
		</sequence>
		<sequence>
			<taxon idref="Homosapiens_Zambia_2009_ZMB_MRCDPRU1673_2009_G2P4"/>
			---------------------------------GCGTGCGGAAAGATGGAGGTTGAGCTGCCGTCGACTGTCTTCGGAAGCGGCGGAGCTCTTCACAGTAAGCCCCATCGGACCTGATGGCTGACTG---AGAAGCCACAGTCAGTCATATCGCGTGTGGCTCAAGCCTTAATCCCGTTTAACCAATCCGGTCAGCACTGGACGTTAATGGAA--------------------------
		</sequence>
		<sequence>
			<taxon idref="Homosapiens_SouthAfrica_2007_02_20_ZAF_MRCDPRU81_2007_G2P4"/>
			---------------------------------GCGTGCGGAAAGATGGAGGTTGAGCTGCCGTCGACTGTCTTCGGAAGCGGCGGAGCTCTTCACAGTAAGCCCCATCGGACCTGATGGCTGACTG---AGAAGCCACAGTCAGTCATATCGCGTGTGGCTCAAGCCTTAATCCCGTTTAACCAATCCGGTCAGCACTGGACGTTAATGGAA--------------------------
		</sequence>
		<sequence>
			<taxon idref="Homosapiens_SouthAfrica_2008_ZAF_MRCDPRU2344_2008_G2P6"/>
			---------------------------------GCGTGCGGAAAGATGGAGGTTGAGCTG-CGTCGACTGTCTTCGGAAGCGGCGGAGCTCTTCACAGTAAGCCCCATCGGACCTGATGGCTGACTG---AGAAGCCACAGTCAGTCATATCGCGTGTGGCTCAAGCCTTAATCCCGTTTAACCAATCCGGTCAGCACTGGACGTTAATGGAA--------------------------
		</sequence>
		<sequence>
			<taxon idref="Susscrofa_SouthAfrica_2007_ZAF_MRCDPRU1533_2007_G2P4"/>
			---------------------------------GCGTGCGGAAAGATGGAGGTTGAGCTGCCGTCGACTGTCTTCGGAAGCGGCGGAGCTCTTCACAGTAAGCCCCATCGGACCTGATGGCTGACTG---AGAAGCCACAGTCAGTCATATCGCGTGTGGCTCAAGCCTTAATCCCGTTTAACCAATCCGGTCAGCACTGGACGTTAATGGAA--------------------------
		</sequence>
		<sequence>
			<taxon idref="Homosapiens_SouthAfrica_2012_06_14_ZAF_MRCDPRU82_2012_G2P4"/>
			---------------------------------GCGTGCGGAAAGATGGAGGTTGAGCTGCCGTCGACTGTCTTCGGAAGCGGCGGAGCTCTTCACAGTAAGCCCCATCGGACCTGATGGCTGACTG---AGAAGCCACAGTCAGTCATATCGCGTGTGGCTCAAGCCTTAATCCCGTTTAACCAATCCGGTCAGCACTGGACGTTAATGGAA--------------------------
		</sequence>
		<sequence>
			<taxon idref="Homosapiens_Malawi_2012_03_14_MWI_BID19T_2012_G2P4"/>
			----GGCTTTTAAAAGTTCTGTTCCGAGAGAGCGCGTGCGGAAAGATGGAGGTTGAGCTGCCGTCGACTGTCTTCGGAAGCGGCGGAGCTCTTCACAGTAAGCCCCATCGGACCTGATGGCTGACTG---AGAAGCCACAGTCAGTCATATCGCGTGTGGCTCAAGCCTTAATCCCGTTTAACCAATCCGGTCAGCACTGGACGTTAATGGAA-GGAACGGTC-----TTAATGTGACC
		</sequence>
		<sequence>
			<taxon idref="Homosapiens_Malawi_2012_05_12_MWI_BID1B8_2012_G2P4"/>
			----GGCTTTTAAAAGTTCTGTTCCGAGAGAGCGCGTGCGGAAAGATGGAGGTTGAGCTGCCGTCGACTGTCTTCGGAAGCGGCGGAGCTCTTCACAGTAAGCCCCATCGGACCTGATGGCTGACTG---AGAAGCCACAGTCAGTCATATCGCGTGTGGCTCAAGCCTTAATCCCGTTTAACCAATCCGGTCAGCACTGGACGTTAATGGAA-GGAACGGTC-----TTAATGTGACC
		</sequence>
		<sequence>
			<taxon idref="Homosapiens_Malawi_2012_02_13_MWI_BID11D_2012_G2P4"/>
			----GGCTTTTAAAAGTTCTGTTCCGAGAGAGCGCGTGCGGAAAGATGGAGGTTGAGCTGCCGTCGACTGTCTTCGGAAGCGGCGGAGCTCTTCACAGTAAGCCCCATCGGACCTGATGGCTGACTG---AGAAGCCACAGTCAGTCATATCGCGTGTGGCTCAAGCCTTAATCCCGTTTAACCAATCCGGTCAGCACTGGACGTTAATGGAA-GGAACGGTC-----TTAATGTGACC
		</sequence>
		<sequence>
			<taxon idref="Homosapiens_Malawi_2012_01_17_MWI_BID124_2012_G2P4"/>
			----GGCTTTTAAAAGTTCTGTTCCGAGAGAGCGCGTGCGGAAAGATGGAGGTTGAGCTGCCGTCGACTGTCTTCGGAAGCGGCGGAGCTCTTCACAGTAAGCCCCATCGGACCTGATGGCTGACTG---AGAAGCCACAGTCAGTCATATCGCGTGTGGCTCAAGCCTTAATCCCGTTTAACCAATCCGGTCAGCACTGGACGTTAATGGAA-GGAACGGTC-----TTAATGTGACC
		</sequence>
		<sequence>
			<taxon idref="Homosapiens_USA_2012_04_16_USA_12US1134_2012_G3P9"/>
			----GGATTTTAAAAGTTCTGTTCCGAGAGAGCGCGTGCGGAAAGATGGAGGTTGAGCTGCCGTCGACTGTCTTCGGAAGCGGCGGAGTTCTTTACAGTAAGCCCCATCGGACCTGATGGCTGACTG---AGAAGCCACAGTCAGTCATATCGCGTGTGGCTCAAGCCTTAATCCCGTTTAACCAATCCGGTCAGCACCGGACGTTAATGGAA-GGAACGGTC-----TTAATGTGACC
		</sequence>
		<sequence>
			<taxon idref="Homosapiens_Germany_2014_09_DEU_GER2914_2014_G6P9"/>
			-------------------------GAGAGAGCGCGTGCGGAAAGATGGAGGTTGAGCTGCCGTCGACTGTCTTCGGAAGCGGCGGAGTTCTTTACAGTAAGCCCCATCGGACCTGATGGCTGGCTG---AGAAGCCACAGTCAGCCATATCGCGTGTGGCTCAAGCCTTAATCCCGTTTAACCAATCCGGTCAGCACCGGACGTTAATGGAA--------------------------
		</sequence>
		<sequence>
			<taxon idref="Homosapiens_Ghana_2008_GHA_GH01808_2008_G8P6"/>
			----GGCTTTTAAAAGTTCTGTTCCGAGAGAGCGCGTGCGGAAAGATGGAGGTTGAGCTGCCGTCGACTGTCTTCGGAAGCGGCGGAGTTCTTTACAGTAAGTCCCATCGGACCTGATGGCTGGCTG---AGAAGCCACAGTCAGCCATATCGCGTGTGGCTCAAGCCTTAATCCCGTTTAACCAATCCGGTCAGCACCGGACGTTAATGGAA-GGAACGGTC-----TTAATGTGAC-
		</sequence>
		<sequence>
			<taxon idref="Homosapiens_Ghana_2008_GHA_GH01908_2008_G8P6"/>
			----GGCTTTTAAAAGTTCTGTTCCGAGAGAGCGCGTGCGGAAAGATGGAGGTTGAGCTGCCGTCGACTGTCTTCGGAAGCGGCGGAGTTCTTTACAGTAAGTCCCATCGGACCTGATGGCTGGCTG---AGAAGCCACAGTCAGCCATATCGCGTGTGGCTCAAGCCTTAATCCCGTTTAACCAATCCGGTCAGCACCGGACGTTAATGGAA-GGAACGGTC-----TTAATGTGAC-
		</sequence>
		<sequence>
			<taxon idref="Homosapiens_DemocraticRepublicoftheCongo_2010_02_27_COD_KisB554_2010_G8P6"/>
			----GGCTTTTAAAAGTTCTGTTCCGAGAGAGCGCGTGCGGAAAGATGGAGGTTGAACTGCCGTCGACTGTCTTCGGAAGCGGCGGAGTTCTTTACAGTAAGTCCCATCGGACCTGATGGCTGGCTG---AGAAGCCACAGTCAGCCATATCGCGTGTGACTCAAGTCTTAATCCCGTTTAACCAATCCGGTCAGCACCGGACGTTAATGGAA-GGAATGGTC-----TTAATGTGACC
		</sequence>
		<sequence>
			<taxon idref="Homosapiens_DemocraticRepublicoftheCongo_2010_04_22_COD_KisB565_2010_G8P6"/>
			----GGCTTTTAAAAGTTCTGTTCCGAGAGAGCGCGTGCGGAAAGATGGAGGTTGAACTGCCGTCGACTGTCTTCGGAAGCGGCGGAGTTCTTTACAGTAAGTCCCATCGGACCTGATGGCTGGCTG---AGAAGCCACAGTCAACCATATCGCGTGTGACTCAGGTCTTAATCCCGTTTAACCAATCCGGTCAGCACCGGACGTTAATGGAA-GGAATGGTC-----TTAATGTGACC
		</sequence>
		<sequence>
			<taxon idref="Homosapiens_Hungary_2002_HUN_18202_2002_G8P14"/>
			----GGCTTTTAAAAGTTCTGTTCCGAGAGAGCGCGTGCGGAAAGATGGAGGTTGAGCTGCCGTCGACTGTCTTCGGAAGCGGCGGAGTTCTTTACAGTAAGCCCCATCGGACCTGATGGCTGGCTG---AGAAGCCACAGTCAGCCATATCGCGTGTGGCTCAAGCCTTAGTCCCGTTTAACCAATCCGGTCAGCACCGGACGTTAATGGAA-GGAACGGTC-----TTAATGTGACC
		</sequence>
		<sequence>
			<taxon idref="Homosapiens_Togo_2010_06_TGO_MRCDPRU5124_2010_G2P4"/>
			---------------------------------GCGTGCGGAAAGATGGAGGTTGAGCTGCCGTCGACTGTCTTCGGAAGCGGCGGAGTTCTTTACAGTAGGCCCCATCGGACCTGATGGCTGACTG---AGAAGCCACAGTTAGCCATATCGCGTGTGGCTCAAGCCTTAATCCCGTTTAGCCAATCCGGTCAGCACCGGACGTTAATGGAA--------------------------
		</sequence>
		<sequence>
			<taxon idref="Homosapiens_Uganda_2013_01_05_UGA_MUL13166_2013_G3P6"/>
			----GGCTTTTAAAAGTTCTGTTCCGAGAGAGCGCGTGCGGAAAGATGGAGGTTGAGCTGGCGTCGACTGTCTTCGGAAGCGGCGCAGTTCTTTACAGTAGGCCCCATCGGACCTGATGGCTGACTG---AGAAGCCACAGTTAGCCATATCGCGTGTGGCTCAAGCCTTAATCCCGTTTAACCAATCCGGTCAGCACCGGACGTTAATGGAA-GGAACGGTC-----TTAATGTGACC
		</sequence>
		<sequence>
			<taxon idref="Homosapiens_Uganda_2013_03_21_UGA_MUL13308_2013_G8P6"/>
			----GGCTTTTAAAAGTTCTGTTCCGAGAGAGCGCGTGCGGAAAGATGGAGGTTGAGCTGGCGTCGACTGTCTTCGGAAGCGGCGCAGTTCTTTACAGTAGGCCCCATCGGACCTGATGGCTGACTG---AGAAGCCACAGTTAGCCATATCGCGTGTGGCTCAAGCCTTAATCCCGTTTAACCAATCCGGTCAGCACCGGACGTTAATGGAA-GGAACGGTC-----TTAATGTGACC
		</sequence>
		<sequence>
			<taxon idref="Homosapiens_Uganda_2012_11_15_UGA_MUL12104_2012_G3P6"/>
			----GGCTTTTAAAAGTTCTGTTCCGAGAGAGCGCGTGCGGAAAGATGGAGGTTGAGCTGGCGTCGACTGTCTTCGGAAGCGGCGCAGTTCTTTACAGTAGGCCCCATCGGACCTGATGGCTGACTG---AGAAGCCACAGTTAGCCATATCGCGTGTGGCTCAAGCCTTAATCCCGTTTAACCAATCCGGTCAGCACCGGACGTTAATGGAA-GGAACGGTC-----TTAATGTGACC
		</sequence>
		<sequence>
			<taxon idref="Homosapiens_Uganda_2012_11_26_UGA_MUL12117_2012_G3P6"/>
			----GGCTTTTAAAAGTTCTGTTCCGAGAGAGCGCGTGCGGAAAGATGGAGGTTGAGCTGGCGTCGACTGTCTTCGGAAGCGGCGCAGTTCTTTACAGTAGGCCCCATCGGACCTGATGGCTGACTG---AGAAGCCACAGTTAGCCATATCGCGTGTGGCTCAAGCCTTAATCCCGTTTAACCAATCCGGTCAGCACCGGACGTTAATGGAA-GGAACGGTC-----TTAATGTGACC
		</sequence>
		<sequence>
			<taxon idref="Homosapiens_DemocraticRepublicoftheCongo_2003_COD_DRC88_2003_G8P8"/>
			----GGCTTTTAAAAGTTCTGTTCCGAGAGAGCGCGTGCGGAAAGATGGAGGTTGAGCTGCCGTCGACTGTCTTCGGAAGCGGCGGAGTTCTTTACAGTAAGCCCCATCGGACCTGATGGCTGGCTG---AGAAGCCACAGTCAGCCATATCGCGTGTGGTTCAAGCCTTAATCCCGTTTAACCAATCTGGTCAGCACCGGACGTTAATGGAA-GGAACGGTC-----TTAATGTGACC
		</sequence>
		<sequence>
			<taxon idref="Homosapiens_DemocraticRepublicoftheCongo_2003_COD_DRC86_2003_G8P6"/>
			----GGCTTTTAAAAGTTCTGTTCCGAGAGAGCGCGTGCGGAAAGATGGAGGTTGAGCTGCCGTCGACTGTCTTCGGAAGCGGCGGAGTTCTTTACAGTAAGCCCCATCGGACCTGATGGCTGGCTG---AGAAGCCACAGTCAGCCATATCGCGTGTGGTTCAAGCCTTAATCCCGTTTAACCAATCCGGTCAGCACCGGACGTTAATGGAA-GGAACGGTC-----TTAATATGACC
		</sequence>
		<sequence>
			<taxon idref="Hippotragusniger_SouthAfrica_2008_05_25Antelopewt_ZAF_RC1808_G6P14"/>
			----GGCTTTTAAAAGTTCTGTTCCGAGAGAGCGCGTGCGGAAAGATGGAGGTTGAGCTGCCGTCGGCTGTCTTCGGAAGCGGCGGAGTTCTTTACAGTAAGCCCCATCGGACCTGATGGCTGGCTG---AGAAGCCACAGTCAGCCATATCGCGTGTGGCTCAAGCCTTAATCCCGTTTAACCAATCCGGTCAGCACCGGACGTTAATGGAA-GGAACGGTC-----TTAATGTGACC
		</sequence>
		<sequence>
			<taxon idref="Bostaurus_SouthAfrica_2007_ZAF_MRCDPRU1604_2007_G6P1"/>
			---------------------------------GCGTGCGGAAAGATGGAGGTTGAGCTGCCGTCGACTGTCTTCGGAAGCGGCGGAGTTCTTTACAGTAAGCCCCATCGGACCTGATGGCTGGCTG---AGAAGCCACAGTCAGCCATATCGCGTGTGGCTCAAGCCTTAATCCCGTTTAACCAATCCGGTCAGCACCGGACGTTAATGGAA--------------------------
		</sequence>
		<sequence>
			<taxon idref="Bostaurus_SouthAfrica_2007_ZAF_1604_2007_G8P1"/>
			----GGCTTTAAAAAGTTCTGTTCCGAGAGAGCGCGTGCGGAAAGATGGAGGTTGAGCTGCCGTCGACTGTCTTCGGAAGCGGCGGAGTTCTTTACAGTAAGCCCCATCGGACCTGATGGCTGGCTG---AGAAGCCACAGTCAGCCATATCGCGTGTGGCTCAAGCCTTAATCCCGTTTAACCAATCCGGTCAGCACCGGACGTTAATGGAA-GGAACGGTC-----TTAGTGTGACC
		</sequence>
		<sequence>
			<taxon idref="Bostaurus_SouthAfrica_2009_10_ZAF_MRCDPRU3005_2009_G6P11"/>
			---------------------------------GCGTGCGGGAAGATGGAGGTTGAGCTGCCGTCGACTGTCTTCGGAAGCGGCGGAGTTCTTTACAGTAAGCCCCATCGGACCTGATGGCTGGCTG---AGAAGCCACAGTCAGCCATATCGCGTGTGGCTCAAGCCTTAATCCCGTTTAACCAATCCGGTCAGCACCGGACGTTAATGGAA--------------------------
		</sequence>
		<sequence>
			<taxon idref="Homosapiens_Bangladesh_2013_11_30_BGN_M289_2013_G2P4"/>
			----GGCTTTTAAAAGTTCTGTTCCGAGAGAGCGCGTGCGGAAAGATGGAGGTTGAACTGCCGTCGACTGTCTTCGGAAGCGGCGGAGTTCTTTACAGTAAACTCCATTGGACCTGATGGCTGGCTA---AGAAGCCATAGTCAGCCATATCGCGTGTGGTTCAAGCCTTAATCCCGTTTAACTAATCCGGTCAGCACCGGACGTTAATGGAA-GGAATGGTC-----TTAATGTGACC
		</sequence>
		<sequence>
			<taxon idref="Homosapiens_Malawi_2014_01_23_MWI_BID2Q6_2014_G1P8"/>
			-----GGCTTTTAAAGTTCTGTTCCGAGAGAGCGCGTGCGGAAAGATGGAGGTTGAGCTGCCGTCGACTGTCCTCGGAAGCGGCGGAGTTCTTCACAGTAAGCCCCATCGGACCTGATGGCTGGCTG---AGAAGCCACAGTCAGCCATATCGCGTGTGGCTCAAGCCTTAATCCCGTTTAACCAATCCGGTCAGCACCGGACGTTAATGGAA-GGAACGGTC-----TTAATGTGACC
		</sequence>
		<sequence>
			<taxon idref="Homosapiens_Malawi_2013_05_16_MWI_BID1PU_2013_G1P8"/>
			-----GGCTTTTAAAGTTCTGTTCCGAGAGAGCGCGTGCGGAAAGATGGAGGTTGAGCTGCCGTCGACTGTCCTCGGAAGCGGCGGAGTTCTTCACAGTAAGCCCCATCGGACCTGATGGCTGGCTG---AGAAGCCACAGTCAGCCATATCGCGTGTGGCTCAAGCCTTAATCCCGTTTAACCAATCCGGTCAGCACCGGACGTTAATGGAA-GGAACGGTC-----TTAATGTGACC
		</sequence>
		<sequence>
			<taxon idref="Homosapiens_Malawi_2012_06_25_MWI_BID1CT_2012_G2P4"/>
			-----GGCTTTTAAAGTTCTGTTCCGAGAGAGCGCGTGCGGAAAGATGGAGGTTGAGCTGCCGTCGACTGTCCTCGGAAGCGGCGGAGTTCTTCACAGTAAGCCCCATCGGACCTGATGGCTGGCTG---AGAAGCCACAGTCAGCCATATCGCGTGTGGCTCAAGCCTTAATCCCGTTTAACCAATCCGGTCAGCACCGGACGTTAATGGAA-GGAACGGTC-----TTAATGTGACC
		</sequence>
		<sequence>
			<taxon idref="Homosapiens_Malawi_2013_04_17_MWI_BID1JK_2013_G2P4"/>
			-----GGCTTTTAAAGTTCTGTTCCGAGAGAGCGCGTGCGGAAAGATGGAGGTTGAGCTGCCGTCGACTGTCCTCGGAAGCGGCGGAGTTCTTTACAGTAAGCCCCATCGGACCTGATGGCTGGCTG---AGAAGCCACAGTCAGCCATATCGCGTGTGGCTCAAGCCTTAATCCCGTTTAACCAATCCGGTCAGCACCGGACGTTAATGGAA-GGAACGGTC-----TTAATGTGACC
		</sequence>
		<sequence>
			<taxon idref="Homosapiens_Malawi_2012_06_15_MWI_BID15V_2012_G2P4"/>
			-----GGCTTTTAAAGTTCTGTTCCGAGAGAGCGCGTGCGGAAAGATGGAGGTTGAGCTGCCGTCGACTGTCCTCGGAAGCGGCGGAGTTCTTCACAGTAAGCCCCATCGGACCTGATGGCTGGCTG---AGAAGCCACAGTCAGCCATATCGCGTGTGGCTCAAGCCTTAATCCCGTTTAACCAATCCGGTCAGCACCGGACGTTAATGGAA-GGAACGGTC-----TTAATGTGACC
		</sequence>
		<sequence>
			<taxon idref="Homosapiens_Malawi_2013_07_30_MWI_BID1KY_2013_G1P8"/>
			-----GGCTTTTAAAGTTCTGTTCCGAAAGAGCGCGTGCGGAAAGATGGAGGTTGAGCTGCCGTCGACTGTCCTCGGAAGCGGCGGAGTTCTTCACAGTAAGCCCCATCGGACCTGATGGCTGGCTG---AGAAGCCACAGTCAGCCATATCGCGTGTGGCTCAAGCCTTAATCCCGTTTAACCAATCCGGTCAGCACCGGACGTTAATGGAA-GGAACGGTC-----TTAATGTGACC
		</sequence>
		<sequence>
			<taxon idref="Homosapiens_Malawi_2013_07_04_MWI_BID1LW_2013_G1P8"/>
			-----GGCTTTTAAAGTTCTGTTCCGAGAGAGCGCGTGCGGAAAGATGGAGGTTGAGCTGCCGTCGACTGTCCTCGGAAGCGGCGGAGTTCTTCACAGTAAGCCCCATCGGACCTGATGGCTGGCTG---AGAAGCCACAGTCAGCCATATCGCGTGTGGCTCAAGCCTTAATCCCGTTTAACCAATCCGGTCAGCACCGGACGTTAATGGAA-GGAACGGTC-----TTAATGTGACC
		</sequence>
		<sequence>
			<taxon idref="Homosapiens_Malawi_2013_09_17_MWI_BID2FT_2013_G1P8"/>
			-----GGCTTTTAAAGTTCTGTTCCGAGAGAGCGCGTGCGGAAAGATGGAGGTTGAGCTGCCGTCGACTGTCCTCGGAAGCGGCGGAGTTCTTCACAGTAAGCCCCATCGGACCTGATGGCTGGCTG---AGAAGCCACAGTCAGCCATATCGCGTGTGGCTCAAGCCTTAATCCCGTTTAACCAATCCGGTCAGCACCGGACGTTAATGGAA-GGAACGGTC-----TTAATGTGACC
		</sequence>
		<sequence>
			<taxon idref="Homosapiens_Japan_2017_03_JPN_SO1162_2017_G8P8"/>
			-------TTTTAAAAGTTCTGTTCCGAGAGAGCGCGTGCGGAAAGATGGAGGTTGAGCTGCTGTCGACTGTCCTCGGAAGCGGCG----------------------------------------------------------------------------------------------------------------------------------------------------------
		</sequence>
		<sequence>
			<taxon idref="Homosapiens_Thailand_2013_THA_PCB103_2013_G8P8_THA_PCB103_2013_G8P8"/>
			----GGCTTTTAAAAGTTCTGTTCCGAGAGAGCGCGTGCGGAAAGATGGAGGTTGAGCTGCCGTCGACTGTCCTCGGAAGCGGCGGAGTTCTTCACAGTAAGCCCCATCGGACCTGATGGCTGGCTG---AGAAGCCACAGTCAGTCATATCGCGTGTGGCTCAAGCCTTAATCCCGTTTAACCAATCCGGTCAGCACTGGACGTTAATGGAA-GGAACGGTCTTAAT-----------
		</sequence>
		<sequence>
			<taxon idref="Homosapiens_Thailand_2013_THA_PCB84_2013_G8P8_THA_PCB84_2013_G8P8"/>
			----GGCTTTTAAAAGTTCTGTTCCGAGAGAGCGCGTGCGGAAAGATGGAGGTTGAGCTGCCGTCGACTGTCCTCGGAAGCGGCGGAGTTCTTCACAGTAAGCCCCATCGGACCTGATGGCTGGCTG---AGAAGCCACAGTCAGTCATATCGCGTGTGGCTCAAGCCTTAATCCCGTTTAACCAATCCGGTCAGCACTGGACGTTAATGGAA-GGAACG-------------------
		</sequence>
		<sequence>
			<taxon idref="Homosapiens_Thailand_2013_THA_KKL17_2013_G8P8_THA_KKL17_2013_G8P8"/>
			----GGCTTTTAAAAGTTCTGTTCCGAGAGAGCGCGTGCGGAAAGATGGAGGTTGAGCTGCCGTCGACTGTCCTCGGAAGCGGCGGAGTTCTTCACAGTAAGCCCCATCGGACCTGATGGCTGGCTG---AGAAGCCACAGTCAGTCATATCGCGTGTGGCTCAAGCCTTAATCCCGTTTAACCAATCCGGTCAGCACCGGACGTTAATGGAA-GGAACGGTC-----TTAATGTGAC-
		</sequence>
		<sequence>
			<taxon idref="Homosapiens_Thailand_2013_THA_PCB79_2013_G8P8_THA_PCB79_2013_G8P8"/>
			----GGCTTTTAAAAGTTCTGTTCCGAGAGAGCGCGTGCGGAAAGATGGAGGTTGAGCTGCCGTCGACTGTCCTCGGAAGCGGCGGAGTTCTTCACAGTAAGCCCCATCGGACCTGATGGCTGGCTG---AGAAGCCACAGTCAGTCATATCGCGTGTGGCTCAAGCCTTAATCCCGTTTAACCAATCCGGTCAGCACCGGACGTTAATGGAA-GGAACGGTC----------------
		</sequence>
		<sequence>
			<taxon idref="Homosapiens_Thailand_2013_THA_SKT107_2013_G8P8_THA_SKT107_2013_G8P8"/>
			----GGCTTTTAAAAGTTCTGTTCCGAGAGAGCGCGTGCGGAAAGATGGAGGTTGAGCTGCCGTCGACTGTCCTCGGAAGCGGCGGAGTTCTTCACAGTAAGCCCCATCGGACCTGATGGCTGGCTG---AGAAGCCACAGTCAGTCATATCGCGTGTGGCTCAAGCCTTAATCCCGTTTAACCAATCCGGTCAGCACCGGACGTTAATGGAAG-------------------------
		</sequence>
		<sequence>
			<taxon idref="Homosapiens_Thailand_2013_THA_PCB85_2013_G8P8_THA_PCB85_2013_G8P8"/>
			----GGCTTTTAAAAGTTCTGTTCCGAGAGAGCGCGTGCGGAAAGATGGAGGTTGAGCTGCCGTCGACTGTCCTCGGAAGCGGCGGAGTTCTTCACAGTAAGCCCCATCGGACCTGATGGCTGGCTG---AGAAGCCACAGTCAGTCATATCGCGTGTGGCTCAAGCCTTAATCCCGTTTAACCAATCCGGTCAGCACCGGACGTTAATGGAA-GGAACGGTC-----TTAATGTGACC
		</sequence>
		<sequence>
			<taxon idref="Homosapiens_Thailand_2013_THA_SWL12_2013_G8P8_THA_SWL12_2013_G8P8"/>
			GGC--TTTTAA--AAGTTCTGTTCCGAGAGAGCGCGTGCGGAAAGATGGAGGTTGAGCTGCCGTCGACTGTCCTCGGAAGCGGCGGAGTTCTTCACAGTAAGCCCCATCGGACCTGATGGCTGGCTG---AGAAGCCACAGTCAGTCATATCGCGTGTGGCTCAAGCCTTAATCCCGTTTAACCAATCCGGTCAGCACCGGACGTTAATGGAA-GGAACGGTC----------------
		</sequence>
		<sequence>
			<taxon idref="Homosapiens_Thailand_2014_THA_NP130_2014_G8P8_THA_NP130_2014_G8P8"/>
			---------------GTTCTGTTCCGAGAGAGCGCGTGCGGAAAGATGGAGGTTGAGCTGCCGTCGACTGTCCTCGGAAGCGGCGGAGTTCTTCACAGTAAGCCCCATCGGACCTGATGGCTGGCTG---AGAAGCCACAGTCAGTCATATCGCGTGTGGCTCAAGCCTTAATCCCGTTTAACCAATCCAGTCAGCACCGGACGTTAATGGAA-GGAA---------------------
		</sequence>
		<sequence>
			<taxon idref="Homosapiens_Thailand_2014_THA_SKT457_2014_G8P8_THA_SKT457_2014_G8P8"/>
			---------------GTTATGTTCCGAGAGAGCGCGTGCGGAAAGATGGAGGTTGAGCTGCCGTCGACTGTCCTCGGAAGCGGCGGAGTTCTTCACAGTAAGCCCCATCGGACCTGATGGCTGGCTG---AGAAGCCACAGTCAGTCATATCGCGTGTGGCTCAAGCCTTAATCCCGTTTAACCAATCCGGTCAGCACCGGACGTTAATGGAA-GGAAC--------------------
		</sequence>
		<sequence>
			<taxon idref="Homosapiens_Thailand_2014_THA_PCB656_2014_G8P8_THA_PCB656_2014_G8P8"/>
			-------------AAGTTCTGTTCCGAGAGAGCGCGTGCGGAAAGATGGAGGTTGAGCTGCCGTCGACTGTCCTCGGAAGCGGCGGAGTTCTTCACAGTAAGCCCCATCGGACCTGATGGCTGGCTG---AGAAGCCACAGTCAGTCATATCGCGTGTGGCTCAAGCCTTAATCCCGTTTAACCAATCCGGTCAGCACCGGACGTTAATGGAA-GGAACGGTC-----TTAAT------
		</sequence>
		<sequence>
			<taxon idref="Homosapiens_Thailand_2014_THA_SSL55_2014_G8P8_THA_SSL55_2014_G8P8"/>
			-----------AAAAGTTCTGTTCCGAGAGAGCGCGTGCGGAAAGATGGAGGTTGAGCTGCCGTCGACTGTCCTCGGAAGCGGCGGAGTTCTTCACAGTAAGCCCCATCGGACCTGATGGCTGGCTG---AGAAGCCACAGTCAGTCATATCGCGTGTGGCTCAAGCCTTAATCCCGTTTAACCAATCCGGTCAGCACCGGACGTTAATGGAA-GGAACGGTC----------------
		</sequence>
		<sequence>
			<taxon idref="Homosapiens_Thailand_2014_THA_SSKT269_2014_G8P8_THA_SSKT269_2014_G8P8"/>
			---------------GTTCTGTTCCGAGAGAGCGCGTGCGGAAAGATGGAGGTTGAGCTGCCGTCGACTGTCCTCGGAAGCGGCGGAGTTCTTCACAGTAAGCCCCATCGGACCTGATGGCTGGCTG---AGAAGCCACAGTCAGTCATATCGCGTGTGGCTCAAGCCTTAATCCCGTTTAACCAATCCGGTCAGCACCGGACGTTAATGGAA-GGAACGGTC----------------
		</sequence>
		<sequence>
			<taxon idref="Homosapiens_Bangladesh_2013_08_02_BGN_M310_2013_G2P4"/>
			----GGCTTTTAAAAGTTCTGTTCCGAGAGAGCGCGTGCGGAAAGATGGAGGTTGAGCTACCGTCGACTGTCTTCGGAAGCGGCGGAGTTCTTCACAGTAAGCCCCATCGGACCTGATGGCTGGCTG---AGAAGCCACAGTCAGCCATATCGCGTGTGGCTCAAGCCTTAATCCCGTTTAACCAATCCGGTCAGCACCGGACGTTAATGGAA-GGAATGGTC-----TTAATGTGACC
		</sequence>
		<sequence>
			<taxon idref="Homosapiens_Bangladesh_2013_08_07_BGN_M315_2013_G2P4"/>
			----GGCTTTTAAAAGTTCTGTTCCGAGAGAGCGCGTGCGGAAAGATGGAGGTTGAACTGCCGTCGACTGTCTTCGGAAGGGGGGGATTTCTACACAGAAAGCCCCATCGGACCTGAGGGTTGGTTG---AAAACCCACAGTCCGCCATGTGGGGTGGGGTTCAAGTCTTAATCCCGTTTAACCAATCCGGTCAGCACCGGACGTTAATGGAA-GGAATGGTC-----TTAATGTGACC
		</sequence>
		<sequence>
			<taxon idref="Homosapiens_Philippines_2012_06_PHI_TGO12007_2012_G2P4"/>
			----GGCTTTTAAAAGTTCTGTTCCGAAAGAGCGCGTGCGGAAAGATGGAGGTTGAGCTGCCGTCGACTGTCTTCGGAAGCGGCGGAGTTCTTCACAGTAAGCCCCATCGGACCTGATGGCTGACTG---AGAAGCCACAGTCAGCCATATCGCGTGTGGCTCAAGCCTTAATCCCGTTTAACCAATCCGGTCAGCACCGGACGTTAATGGAA-GGAATGGTC-----TTAGTGTGACC
		</sequence>
		<sequence>
			<taxon idref="Homosapiens_Philippines_2012_06_PHI_TGO12003_2012_G2P4"/>
			----GGCTTTTAAAAGTTCTGTTCCGAGAGAGCGCGTGCGGAAAGATGGAGGTTGAGCTGCCGTCGACTGTCTTCGGAAGCGGCGGAGTTCTTCACAGTAAGCCCCATCGGACCTGATGGCTGACTG---AGAAGCCACAGTCAGCCATATCGCGTGTGGCTCAAGCCTTAATCCCGTTTAACCAATCCGGTCAGCACCGGACGTTAATGGAA-GGAATGGTC-----TTAGTGTGACC
		</sequence>
		<sequence>
			<taxon idref="Homosapiens_Thailand_2012_02_02_CMHN4912"/>
			----GGCTTTTAAAAGTTCTGTTCCGAGAGAGCGCGTGCGGAAAGATGGAGGTTGAGCTGCCGTCGACTGTCTTCGGAAGCGGCGGAGTTCTTCACAGTAAGCCCCATCGGACCTGATGGCTGGCTG---AGAAGCCACAGTCAGCCATATCGCGTGTGGCTCAAGCCTTAATCCCGTTTAACCAATCCGGTCAGCACCGGACGTTAATGGAA-GGAACGGTC-----TTAATGTGACC
		</sequence>
		<sequence>
			<taxon idref="Homosapiens_Thailand_2014_THA_LSL7_2014_G2P4_THA_LSL7_2014_G2P4"/>
			---------------GTTCTGTTCCGAGAGAGCGCGTGCGGAAAGATGGAGGTTGAGCTGCCGTCGACTGTCTTCGGAAGCGGCGGAGTTCTTCACAGTAAGCCCCATCGGACCTGATGGCTGGCTG---AGAAGCCACAGTCAGCCATATCGCGTGTGGCTCAAGCCTTAATCCCGTTTAACCAATCCGGTCAGCACCGGACGTTAATGGAA-GGAAC--------------------
		</sequence>
		<sequence>
			<taxon idref="Homosapiens_Thailand_2014_THA_LS202_2014_G2P4_THA_LS202_2014_G2P4"/>
			-----------------TCTGTTCCGAGAGAGCGCGTGCGGAAAGATGGAGGTTGAGCTGCCGTCGACTGTCTTCGGAAGCGGCGGAGTTCTTCACAGTAAGCCCCATCGGACCTGATGGCTGGCTG---AGAAGCCACAGTCAGCCATATCGCGTGTGGCTCAAGCCTTAATCCCGTTTAACCAATCCGGTCAGCACCGGACGTTAATGGAA-GGAACGGTC-----TTAATGTGAC-
		</sequence>
		<sequence>
			<taxon idref="Homosapiens_Bangladesh_2013_08_05_BGN_M313_2013_G2P4"/>
			----GGCTTTTAAAAGTTCTGTTCCGAGAGAGCGCGTGCGGAAAGATGGAGGTTGAGCTACCGTCGACTGTCTTCGGAAGCGGCGGAGTTCTTCACAGTAAGCCCCATCGGACCTGATGGCTGGCTG---AGAAGCCACAGTCAGCCATATCGCGTGTGGCTCAAGCCTTAATCCCGTTTAACCAATCCGGTCAGCACCGGACGTTAATGGAA-GGAATGGTC-----TTAATGTGACC
		</sequence>
		<sequence>
			<taxon idref="Homosapiens_Bangladesh_2013_08_05_BGN_M312_2013_G2P4"/>
			----GGCTTTTAAAAGTTCTGTTCCGAGAGAGCGCGTGCGGAAAGATGGAGGTTGAGCTACCGTCGACTGTCTTCGGAAGCGGCGGAGTTCTTCACAGTAAGCCCCATCGGACCTGATGGCTGGCTG---AGAAGCCACAGTCAGCCATATCGCGTGTGGCTCAAGCCTTAATCCCGTTTAACCAATCCGGTCAGCACCGGACGTTAATGGAA-GGAATGGTC-----TTAATGTGACC
		</sequence>
		<sequence>
			<taxon idref="Homosapiens_Bangladesh_2013_09_21_BGN_M334_2013_G2P4"/>
			----GGCTTTTAAAAGTTCTGTTCCGAGAGAGCGCGTGCGGAAAGATGGAGGTTGAGCTACCGTCGACTGTCTTCGGAAGCGGCGGAGTTCTTCACAGTAAGCCCCATCGGACCTGATGGCTGGCTG---AGAAGCCACAGTCAGCCATATCGCGTGTGGCTCAAGCCTTAATCCCGTTTAACCAATCCGGTCAGCACCGGACGTTAATGGAA-GGAATGGTC-----TTAATGTGACC
		</sequence>
		<sequence>
			<taxon idref="Homosapiens_Indonesia_2014_03_17_IDN_D006389b_2014_G3P8"/>
			----GGCTTTTAAAAGTTCTGTTCCGAGAGAGCGCGTGCGGAAAGATGGAGGTTGAGCTGCCGTCGACTGTCTTCGGAAGCGGCGGAGTTCTTCACAGTAAGTCCCATCGGACCTGATGGCTGGCTG---AGAAGCCACAGTCAGCCATATCGCGTGTGGCTCAAGCCTTAATCCCGTTTAACCAATCCGGTCAGCACCGGACGTTAATGGAA-GGAATGGTC-----TAAGTGAGACC
		</sequence>
		<sequence>
			<taxon idref="Homosapiens_USA_2008_USA_VU080911_2008_G2P4"/>
			---------------------------------GCGTGCGGAAAGATGGAGGTTGAGCTGCCGTCGACTGTCTTCGGAAGCGGCGGAGTTCTTCACAGTAAACCCCATCGGACCTAATGGTTGGCTG---AGAAGCCACAGTCAGCCATATCGCGTGTGGCTCAAGCCTTAATCCCGTTTAACCAATCCGGTCAGCACCGGACGTTAATGGAA--------------------------
		</sequence>
		<sequence>
			<taxon idref="Homosapiens_USA_2008_USA_VU080935_2008_G2P4"/>
			---------------------------------GCGTGCGGAAAGATGGAGGTTGAGCTGCCGTCGACTGTCTTCGGAAGCGGCGGAGTTCTTCACAGTAAACCCCATCGGACCTAATGGTTGGCTG---AGAAGCCACAGTCAGCCATATCGCGTGTGGCTCAAGCCTTAATCCCGTTTAACCAATCCGGTCAGCACCGGACGTTAATGGAA--------------------------
		</sequence>
		<sequence>
			<taxon idref="Homosapiens_USA_2008_USA_VU080913_2008_G2P4"/>
			---------------------------------GCGTGCGGAAAGATGGAGGTTGAGCTGCCGTCGACTGTCTTCGGAAGCGGCGGAGTTCTTCACAGTAAACCCCATCGGACCTAATGGTTGGCTG---AGAAGCCACAGTCAGCCATATCGCGTGTGGCTCAAGCCTTAATCCCGTTTAACCAATCCGGTCAGCACCGGACGTTAATGGAA--------------------------
		</sequence>
		<sequence>
			<taxon idref="Homosapiens_Thailand_2013_03_THA_SSKT41_2013_G1P8"/>
			----GGCTTTAAAAAGTTCTGTTCCGAGAGAGCGCGTGCGGAAAGATGGAGGTTGAGCTACCGTCGACTGTCTTCGGAAGCGGCGGAGTTCTTCACAGTAAGTCCCATCGGACCTGATGGCTGGTTG---AGAAGCCACAGCCAGCCATATCGCGTATGGCTCAAGCCTTAATCCCGTTTAACCAATCCGGTCAGCATCGGACGTTAATGGAA-GGAACGGTCTTAAT-----------
		</sequence>
		<sequence>
			<taxon idref="Homosapiens_Thailand_2013_02_THA_SKT109_2013_G1P8"/>
			----GGCTTTAAAAAGTTCTGTTCCGAGAGAGCGCGTGCGGAAAGATGGAGGTTGAGCTGCCGTCGACTGTCTTCGGAAGCGGCGGAGTTCTTCACAGTAAGTCCCATCGGACCTGATGGCTGGTTG---AGAAGCCACAGCCAGCCATATCGCGTATGGCTCAAGCCTTAATCCCGTTTAACCAATCCGGTCAGCATCGGACGTTAATGGAA-GGAACGGTC-----TTAATG-----
		</sequence>
		<sequence>
			<taxon idref="Homosapiens_Thailand_2013_04_THA_PCB180_2013_G1P8"/>
			----GGCTTTAAAAAGTTCTGTTCCGAGAGAGCGCGTGCGGAAAGATGGAGGTTGAGCTGCCGTCGACTGTCTTCGGAAGCGGCGGAGTTCTTCACAGTAAGTCCCATCGGACCTGATGGCTGGTTG---AGAAGCCACAGCCAGCCATATCGCGTATGGCTCAAGCCTTAATCCCGTTTAACCAATCCGGTCAGCATCGGACGTTAATGGAA-GGAACGGTCTTAA------------
		</sequence>
		<sequence>
			<taxon idref="Homosapiens_Japan_2016_JPN_MI1125_2016_G3P8"/>
			------------------CTGTTCCGAGAGAGCGCGTGCGGAAAGATGGAGGTTGAGCTGCCGTCGACTGTCTTCGGAAGCGGCGGAGTTCTTCACAGTAAGCCCCATCGGACCTGATGGCTGGCTG---AGAAGCCACAGTCAGCCATATCGCGTGTGGCTCAAGCCTTAATCCCGTTTAACCAATCCGGTCAGCACCGGACGTTAATGGAA-GGAACGGT-----------------
		</sequence>
		<sequence>
			<taxon idref="Homosapiens_Japan_2017_05_JPN_K917_2017_G3P8"/>
			----GGCTTTTAAAAGTTCTGTTCCGAGAGAGCGCGTGCGGAAAGATGGAGGTTGAGCTGCCGTCGACTGTCTTCGGAAGCGGCGGAGTTCTTCACAGTAAGCCCCATCGGACCTGATGGCTGGCTG---AGAAGCCACAGTCAGCCATATCGCGTGTGGCTCAAGCCTTAATCCCGTTTAACCAATCCGGTCAGCACCGGACGTTAATGG----------------------------
		</sequence>
		<sequence>
			<taxon idref="Homosapiens_Spain_2015_03_23_ESP_SS98242319_2015_G3P8"/>
			----GGCTTTTAAAAGTTCTGTTCCGAGAGAGCGCGTGCGGAAAGATGGAGGTTGAGCTGCCGTCGACTGTCTTCGGAAGCGGCGGAGTTCTTCACAGTAAGCCCCATCGGACCTGATGGCTGGCTG---AGAAGCCACAGTCAGCCATATCGCGTGTGGCTCAAGCCTTAATCCCGTTTAACCAATCCGGTCAGCACCGGACGTTAATGGAA-GGAACGGTC-----TTAATGTGACC
		</sequence>
		<sequence>
			<taxon idref="Homosapiens_Spain_2015_03_17_ESP_SS98244047_2015_G3P8"/>
			----GGCTTTTAAAAGTTCTGTTCCGAGAGAGCGCGTGCGGAAAGATGGAGGTTGAGCTGCCGTCGACTGTCTTCGGAAGCGGCGGAGTTCTTCACAGTAAGCCCCATCGGACCTGATGGCTGGCTG---AGAAGCCACAGTCAGCCATATCGCGTGTGGCTCAAGCCTTAATCCCGTTTAACCAATCCGGTCAGCACCGGACGTTAATGGAA-GGAACGGTC-----TTAATGTGACC
		</sequence>
		<sequence>
			<taxon idref="Homosapiens_Australia_2010_11_15_AUS_CK20058_2010_G2P4"/>
			---------------------------------GCGTGCGGAAAGATGGAGGTTGAGCTGCCGTCGACTGTCTTCGGAAGCGGCGGAGTTCTTCACAGTAAGCCCCATCGGACCTGATGGCTGGCTG---AGAAGCCACAGTCAGCCATATCGCGTGTGGCTCAAGCCTTAATCCCGTTTAACCAATCCGGTCAGCACCGGACGTTAATGGAA--------------------------
		</sequence>
		<sequence>
			<taxon idref="Homosapiens_Australia_2010_11_16_AUS_CK20059_2010_G2P4"/>
			---------------------------------GCGTGCGGAAAGATGGAGGTTGAGCTGCCGTCGACTGTCTTCGGAAGCGGCGGAGTTCTTCACAGTAAGCCCCATCGGACCTGATGGCTGGCTG---AGAAGCCACAGTCAGCCATATCGCGTGTGGCTCAAGCCTTAATCCCGTTTAACCAATCCGGTCAGCACCGGACGTTAATGGAA--------------------------
		</sequence>
		<sequence>
			<taxon idref="Homosapiens_Australia_2010_10_14_AUS_CK20054_2010_G2P4"/>
			---------------------------------GCGTGCGGAAAGATGGAGGTTGAGCTGCCGTCGACTGTCTTCGGAAGCGGCGGAGTTCTTCACAGTAAGCCCCATCGGACCTGATGGCTGGCTG---AGAAGCCACAGTCAGCCATATCGCGTGTGGCTCAAGCCTTAATCCCGTTTAACCAATCCGGTCAGCACCGGACGTTAATGGAA--------------------------
		</sequence>
		<sequence>
			<taxon idref="Homosapiens_Australia_2010_10_28_AUS_CK20046_2010_G2P4"/>
			---------------------------------GCGTGCGGAAAGATGGAGGTTGAGCTGCCGTCGACTGTCTTCGGAAGCGGCGGAGTTCTTCACAGTAAGCCCCATCGGACCTGATGGCTGGCTG---AGAAGCCACAGTCAGCCATATCGCGTGTGGCTCAAGCCTTAATCCCGTTTAACCAATCCGGTCAGCACCGGACGTTAATGGAA--------------------------
		</sequence>
		<sequence>
			<taxon idref="Homosapiens_SouthKorea_2013_CAU1308"/>
			-------------------------GAGAGAGCGCGTGCGGAAAGATGGAGGTTGAACTGCCGTCGACTGTCTTCGGAAGCGGCGGAGTTCTTTACAGTAAGCCCCATCGGACCTGATGGCTGGCTG---AGAAGCCACAGTCAGTCATATCGCGTGTGGCTCAAGCCTTAATCCCGTTTAACCAATCCGGTCAGCACCGGA-------------------------------------
		</sequence>
		<sequence>
			<taxon idref="Homosapiens_Thailand_2013_THA_SSKT133_2013_G2P4"/>
			------------------CTGTTCCGAGAGAGCGCGTGCGGAAAGATGGAGGTTGAGCTGCCGTCGACTGTCTTCGGAAGCGGCGGAGTTCTTTACAGTAAGCCCCATCGGACCTGATGGCTGGCTG---AGAAGCCACAGTCAGTCATATCGCGTGTGGCTCAAGCCTTAATCCCGTTTAACCAATCCGGTCAGCATCG---------------------------------------
		</sequence>
		<sequence>
			<taxon idref="Homosapiens_SouthKorea_2015_CAU1511"/>
			-------------------------GAGAGAGCGCGTGCGGAAAGATGGAGGTTGAGCTGCCGTCGACTGTCTTCGGAAGCGGCGGAGTTCTTTACAGTAAGCCCCATCGGACCTGATGGCTGGCTG---AGAAGCCACAGTCAGTCATATCGCGTGTGGCTCAAGCCTTAATCCCGTTTAACCAATCCGGTCAGCACCGGA-------------------------------------
		</sequence>
		<sequence>
			<taxon idref="Homosapiens_Thailand_2013_THA_NPM51_2013_G2P4"/>
			----GGCTTTTAAAAGTTCTGTTCCGAGAGAGCGCGTGCGGAAAGATGGAGGTTGAGCTGCCGTCGACTGTCTTCGGAAGCGGCGGAGTTCTTTACAGTAAGCCCCATCGGACCTGATGGCTGGCTG---AGAAGCCACAGTCAGTCATATCGCGTGTGGCTCAAGCCTTAATCCCGTTTAACCAATCCGGTCAGCACCGGACGTTAATGGAA-GGAAC--------------------
		</sequence>
		<sequence>
			<taxon idref="Homosapiens_Bangladesh_2010_01_BGN_J263_2010_G2P4"/>
			----GGCTTTTAAAAGTTCTGTTCCGAGAGAGCGCGTGCGGAAAGATGGAGGTTGAACTGCCGTCGACTGTCTTCGGAAGCGGCGGAGTTCTTCACAGTAAGCCCCATCGGACCTGATGGCTGGCTG---AGAAGCCACAGTCAGCCATATCGCGTGTGGCTCAAGCCTTAATCCCGTTTAACCAATCCGGTCAGCACCGGACGTTAATGGAA-GGAATGGTC-----TTAATGTGACC
		</sequence>
		<sequence>
			<taxon idref="Homosapiens_Australia_2010_10_23_AUS_CK20055_2010_G2P4"/>
			---------------------------------GCGTGCGGAAAGATGGAGGTTGAGCTGCCGTCGACTGTCTTCGGAAGCGGCGGAGTTCTTCACAGTAAGCCCCATCGGACCTGATGGCTGGCTG---AGAAGCCACAGTCAGCCATATCGCGTGTGGCTCAAGCCTTAATCCCGTTTAACCAATCCGGTCAGCACCGGACGTTAATGGAA--------------------------
		</sequence>
		<sequence>
			<taxon idref="Homosapiens_Australia_2011_AUS_CK20048_2011_G2P4"/>
			---------------------------------GCGTGCGGAAAGATGGAGGTTGAGCTGCCGTCGACTGTCTTCGGAAGCGGCGGAGTTCTTCACAGTAAGCCCCATCGGACCTGATGGCTGGCTG---AGAAGCCACAGTCAGCCATATCGCGTGTGGCTCAAGCCTTAATCCCGTTTAACCAATCCGGTCAGCACCGGACGTTAATGGAA--------------------------
		</sequence>
		<sequence>
			<taxon idref="Homosapiens_Philippines_2012_08_PHI_TGO12016_2012_G1P8"/>
			----GGCTTTTAAAAGTTCTGTTCCGAGAGAGCGCGTGCGGAAAGATGGAGGTTGAGCTGCCGTCGACTGTCTTCGGAAGCGGCGGAGTTCTTCACAGTAAGCCCCATCGGACCTGATGGCTGGCTG---AGAAGCCACAGTCAGCCATATCGCGTATGGCTCAAGCCTTAATCCCGTTTAACCAATCCGGTCAGCACCGGACGTTAATGGAA-GGAATGGTC-----TTAGTGTGACC
		</sequence>
		<sequence>
			<taxon idref="Homosapiens_Philippines_2012_11_PHI_TGO12045_2012_G1P8"/>
			----GGCTTTTAAAAGTTCTGTTCCGAGAGAGCGCGTGCGGAAAGATGGAGGTTGAGCTGCCGTCGACTGTCTTCGGAAGCGGCGGAGTTCTTCACAGTAAGCCCCATCGGACCTGATGGCTGGCTG---AGAAGCCACAGTCAGCCATATCGCGTATGGCTCAAGCCTTAATCCCGTTTAACCAATCCGGTCAGCACCGGACGTTAATGGAA-GGAATGGTC-----TTAGTGTGACC
		</sequence>
		<sequence>
			<taxon idref="Homosapiens_Bangladesh_2010_01_BGN_J265_2010_G2P4"/>
			----GGCTTTTAAAAGTTCTGTTCCGAGAGAGCGCGTGCGGAAAGATGGAGGTTGAGCTGCCGTCGACTGTCTTCGGAAGCGGCGGAGTTCTTCACAGTAAGCCCCATCGGACCTGATGGCTGGCTG---AGAAGCCACAGTCAGCCATATCGCGTGTGGCTCAAGCCTTAATCCCGTTTAACCAATCCGGTCAGCACCGGACGTTAATGGAA-GGAATGGTC-----TTAATGTGACC
		</sequence>
		<sequence>
			<taxon idref="Homosapiens_Bangladesh_2010_01_BGN_J266_2010_G2P4"/>
			----GGCTTTTAAAAGTTCTGTTCCGAGAGAGCGCGTGCGGAAAGATGGAGGTTGAGCTGCCGTCGACTGTCTTCGGAAGCGGCGGAGTTCTTCACAGTAAGCCCCATCGGACCTGATGGCTGGCTG---AGAAGCCACAGTCAGCCATATCGCGTGTGGCTCAAGCCTTAATCCCGTTTAACCAATCCGGTCAGCACCGGACGTTAATGGAA-GGAATGGTC-----TTAATGTGACC
		</sequence>
		<sequence>
			<taxon idref="Homosapiens_Canada_2008_CAN_RT12807_2008_G2P4"/>
			---------------------------------------------ATG-----------------------------------------------------------------------------------------------------------------------------------------------------------------------------------------------
		</sequence>
		<sequence>
			<taxon idref="Homosapiens_USA_2007_USA_2007719869_2007_G2P4"/>
			---------------------------------GCGTGCGGAAAGATGGAGGTTGAGCTGCCGTCGACTGTCTTCGGAAGCGGCGGAGTTCTTTACAGTAAGCCCCATCGGACCTGATGGCTGGCTG---AGAAGCCACAGTCAGTCATATCGCGTGTGGCTCAAGCCTTAATCCCGTTTAACCAATCCGGTCAGCACCGGACGTTAATGGAA--------------------------
		</sequence>
		<sequence>
			<taxon idref="Homosapiens_Thailand_2013_THA_BD20_2013_G2P4"/>
			---------------GTTCTGTTCCGAGAGAGCGCGTGCGGAAAGATGGAGGTTGAGCTGCCGTCGACTGTCTTCGGAAGCGGCGGAGTTCTTCACAGTAGGCCCCATCGGACCTGATGGCTGGCTG---AGAAGCCACAGTCAGTCATATCGCGTGTGGCTCAAGCCTTAATCCCGTTTAACCAATCCGGTCAGCACCGGACGTTAATGGAA-GGAACGGTC----------------
		</sequence>
		<sequence>
			<taxon idref="Homosapiens_Australia_2010_09_19_AUS_CK20042_2010_G2P4"/>
			---------------------------------GCGTGCGGAAAGATGGAGGTTGAGCTGCCGTCGACTGTCTTCGGAAGCGGCGGAGTTCTTCACAGTAAGCCCCATCGGACCTGATGGCTGACTG---AGAAGCCACAGTCAGCCATATCGCGTGTGGCTCAAGCCTTAATCCCGTTTAACCAATCCGGTCAGCACCGGACGTTAATGGAA--------------------------
		</sequence>
		<sequence>
			<taxon idref="Homosapiens_India_2009_RV09"/>
			----GGCTTTTAAAAGTTCTGTTCCGAGAGAGCGCGTGCGGAAAGATGGAGGTTGAGCTGCCGTCGACTGTCTTCGGAAGCGGCGGAGTTCTTCACAGTAAGCCCCATCGGACCTGATGGCTGGCTG---AGAAGCCACAGTCAGCCATATCGCGTGTGGCTCAAGCCTTAATCCCGTTTAACCAATCCGGTCAGCACCGGACGTTAATGGAA-GGAACGGTC-----TTAATGTGACC
		</sequence>
		<sequence>
			<taxon idref="Homosapiens_Pakistan_2010_PAK93_2010_G1P6"/>
			--GGTTTTTAAAAAAGTTCTGTTCCGAGAGAGCGCGTGCGGAAAGATGGAGGTTGAGCTGCCGTCGACTGTCTTCGGAAGCGGCGGAGTTCTTCACAGTAAGCCCCATCGGACCTGATGGCTGGCTG---AGAAGCCACAGTCAGCCATATCGCGTGTGGCTCAAGCCTTAATCCCGTTTAACCAATCCGGTCAGCACCGGACGTTAATGGAA-GGAACGGTC-----T----------
		</sequence>
		<sequence>
			<taxon idref="Homosapiens_SouthKorea_2011_CAU1103"/>
			-------------------------GAGAGAGCGCGTGCGGAAAGATGGAGGTTGAGCTGCCGTCGACTGTCTTCGGAAGCGGCGGAGTTCTTCACAGTAAGCCCCATCGGACCTGATGGCTGGCTG---AGAAGCCACAGTCAGCCATATCGCGTGTGGCTCAAGCCTTAATCCCGTTTAACCAATCCGGTCAGCACCGGA-------------------------------------
		</sequence>
		<sequence>
			<taxon idref="Homosapiens_SouthKorea_2012_CAU1206"/>
			-------------------------GAGAGAGCGCGTGCGGAAAGATGGAGGTTGAGCTGCCGTCGACTGTCTTCGGAAGCGGCGGAGTTCTTCACAGTAAGCCCCATCGGACCTGATGGCTGGCTG---AGAAGCCACAGTCAGCCATATCGCGTGTGGCTCAAGCCTTAATCCCGTTTAACCAATCCGGTCAGCACCGGA-------------------------------------
		</sequence>
		<sequence>
			<taxon idref="Homosapiens_USA_2008_USA_VU080938_2008_G2P4"/>
			---------------------------------GCGTGCGGAAAGATGGAGGTTGAGCTGCCGTCGACTGTCTTCGGAAGCGGCGGAGTTCTTCACAGTAAGCCCCATCGGACCTGATGGCTGGCTG---AGAAGCCACAGTCAGCCATATCGCGTGTGGCTCAAGCCTTAATCCCGTTTAACCAATCCGGTCAGCACCGGACGTTAATGGAA--------------------------
		</sequence>
		<sequence>
			<taxon idref="Homosapiens_Thailand_2008_CU110BK_08"/>
			------------------------------AGCGCGTGCGGAAAGATGGAGGTTGAGCTGCCGTCGACTGTCTTCGGAAGCGACGGAGTTCTTCACAGTAAGCCCCATCGGACCTGATGGCTGGCTG---AGAAGCCACAGTCAGCCATATCGCGTGTGGCTCAAGCCTTAATCCCGTTTAACCAATCCAGC------------------GAA--------------------------
		</sequence>
		<sequence>
			<taxon idref="Homosapiens_Kenya_1989_08_D205"/>
			----GGCTTTTAAAAGTTCTGTTCCGAGAGAGCGCGTGCGGAAAGATGGAGGTTGAGCTGCCGTCGACTGTCTTCGGAAGCGGCGGAGTTCTTTACAGTAAGCTCCATCAGACCTGATGGCTGGCTA---AGAAGCCATAGTCAGCCATATCGCGTGTGGCTCGAGCCTTAATCCCGTTTAACCAATCCGGTCAGCACCGGACGTTAATGGAA-GGAATGGTC-----TTAATGTGACC
		</sequence>
		<sequence>
			<taxon idref="Homosapiens_Australia_1977_11_10_AUS_CK20001_1977_G2P4"/>
			---------------------------------GCGTGCGGAAAGATGGAGGTTGAGCTGCCGTCGACTGTCTTCGGAAGCGGCGGAGTTCTTTACAGTAAGCTCCATCAGACCTGATGGCTGGCTA---AGAAGCCATAGTCAGCCATATCGCGTGTGGCTTAAGCCTTAATCCCGTTTAACCAATCCGGTCAGCACCGGACGTTAATGGAA--------------------------
		</sequence>
		<sequence>
			<taxon idref="Homosapiens_Australia_2011_05_25_AUS_CK20047_2011_G2P4"/>
			---------------------------------GCGTGCGGAAAGATGGAGGTTGAACTGCCGTCGACTGTCTTCGGAAGCGGCGGAGTTCTTTACAGTAAACTCCATTGGACCTGATGGCTGGTTA---AGAAGCCATAGCCAGCCATATCGCGTGTGGCTCAAGCCTTAATCCCGTTTAACCAATCCGGTCAGCACCGGACGTTAATGGAA--------------------------
		</sequence>
		<sequence>
			<taxon idref="Homosapiens_Australia_2009_02_27_AUS_V203_2009_G2P4"/>
			---------------------------------------------ATGGAGGTTGAGCTGCCGTCGACTGTCTTCGGAAGCGGCGGAGTTCTTTACAGTAAACTCCATTGGACCTGATGGCTGGTTA---AGAAGCCATAGTCAGCCATATCGCGTGTGGCTCAAGCCTTAATCCCGTTTAACCAATCC--------------------------------------------------
		</sequence>
		<sequence>
			<taxon idref="Homosapiens_Senegal_2009_SEN_MRCDPRU2128_2009_G2P6"/>
			---------------------------------GCGTGCGGAAAGATGGAGGTTGAGCTGCCGTCGACTGTCTTCGGAAGCGGCGGAGTTCTTTACAGTAAACTCCATTGGACCTGATGGCTGGCTA---AGAAGCCATAGTCAGCCATATCGCGTGTGGCTCAAGCCTTAATCCCGTTTAACCAATCCGGTCAGCACCGGACGTTAATGG----------------------------
		</sequence>
		<sequence>
			<taxon idref="Homosapiens_Gambia_2008_06_12_GMB_MRCDPRU3165_2008_G2P6"/>
			---------------------------------GCGTGCGGAAAGATGGAGGTTGAGCTGCCGTCGACTGTCTTCGGAAGCGGCGGAGTTCTTTACAGTAAACTCCATTGGACCTGATGGCTGGCTA---AGAAGCCATAGTCAGCCATATCGCGTGTGGCTCAAGCCTTAATCCCGTTTAACCAATCCGGTCAGCACCGGACGTTAATGGAA--------------------------
		</sequence>
		<sequence>
			<taxon idref="Homosapiens_Australia_2000_09_14_AUS_CK20016_2000_G2P4"/>
			---------------------------------GCGTGCGGAAAGATGGAGGTTGAGCTGCCGTCGACTGTCTTCGGAAGCGGCGGAGTTCTTTACAGTAAACTCCATTGGACCTGATGGCTGGCTA---AGAAGCCATGGTCAGCCATATCGCGTGTGGCTCAAGCCTTAATCCCGTTTAACTAATCCGGTCAGCACCGGACGTTAATGGAA--------------------------
		</sequence>
		<sequence>
			<taxon idref="Homosapiens_Gambia_2010_01_21_GMB_MRCDPRU3180_2010_G2P6"/>
			---------------------------------GCGTGCGGAAAGATGGAGGTTGAGCTGCCGTCGACTGTCTTCGGAAGCGGCGGAGTTCTTTACAGTAAACTCCATTGGACCTGATGGCTGGCTA---AGAAGCCATAGTCAGCCATATCGCGTGTGGCTCAAGCCTTAATCCCGTTTAACTAATCCGGTCAGCACCGGACGTTAATGGAA--------------------------
		</sequence>
		<sequence>
			<taxon idref="Homosapiens_Senegal_2009_01_02_SEN_MRCDPRU2053_2009_G8P6"/>
			---------------------------------GCGTGCGGAAAGATGGAGGTTGAGCTGCCGTCGACTGTCTTCGGAAGCGGCGGAGTTCTTTACAGTAAACTCCATTGGACCTGATGGCTGGCTA---AGAAGCCATAGTCAGCCATATCGCGTGTGGCTCAAGCCTTAATCCCGTTTAACTAATCCGGTCAGCACCGGACGTTAATGGAA--------------------------
		</sequence>
		<sequence>
			<taxon idref="Homosapiens_USA_2006_Hu_USA_06242_2006_G2P6"/>
			----GGCTTTAAAAAGTTCTGTTCCGAAAGAGCGCGTGCGGAAAGATGGAGGTTGAGCTGCCGTCGACTGTCTTCGGAAGCGGCGGAGTTCTTTACAGTAAACTCCATTGGACCTGATGGCTGGCTA---AGAAGCCATAGTCAGCCATATCGCGTGTGGCTCAAGCCTTAATCCCGTTTAACTAATCCGGTCAGCACCGGACGTTAATGGAA-GGAACGGTC-----TTAATGTGACC
		</sequence>
		<sequence>
			<taxon idref="Homosapiens_Togo_2010_11_TGO_MRCDPRU5164_2010_G3P6"/>
			---------------------------------GCGTGCGGAAAGATGGAGGTTGAGCTGCCGTCGACTGTCTTCGGAAGCGGCGGAGTTCTTTACAGTAAACTCCATTGGACCTGATGGCTGGCTA---AGAAGCCATAGTCAGCCATATCGCGTGTGGCTCAAGCCTTAATCCCGTTTAACTAATCCGGTCAGCACCGGACGTTAATGGAA--------------------------
		</sequence>
		<sequence>
			<taxon idref="Homosapiens_Belgium_2009_02_18_Hu_BEL_F01322_2009_G3P6"/>
			----GGCTTTTAAAAGTTCTGTTCCGAAAGAGCGCGTGCGGAAAGATGGAGGTTGAGCTGCCGTCGACTGTCTTCGGAAGCGGCGGAGTTCTTTACAGTAAACTCCATTGGACCTGATGGCTGGCTA---AGAAGCCATAGTCAGCCATATCGCGTGTGGCTCAAGCCTTAATCCCGTTTAACTAATCCGGTCAGCACCGGACGTTAATGGAA-GGAACGGTC-----TTAATGTGACC
		</sequence>
		<sequence>
			<taxon idref="Homosapiens_Belgium_2009_03_14_Hu_BEL_F01498_2009_G3P6"/>
			----GGCTTTTAAAAGTTCTGTTCCGAAAGAGCGCGTGCGGAAAGATGGAGGTTGAGCTGCCGTCGACTGTCTTCGGAAGCGGCGGAGTTCTTTACAGTAAACTCCATTGGACCTGATGGCTGGCTA---AGAAGCCATAGTCAGCCATATCGCGTGTGGCTCAAGCCTTAATCCCGTTTAACTAATCCGGTCAGCACCGGACGTTAATGGAA-GGAACGGTC-----TTAATGTGACC
		</sequence>
		<sequence>
			<taxon idref="Homosapiens_Ethiopia_2008_12_29_ETH_MRCDPRU1873_2008_G3P6"/>
			---------------------------------GCGTGCGGAAAGATGGAGGTTGAGCTGCCGTCGACTGTCTTCGGAAGCGGCGGAGTTCTTTACAGTAAACTCCATTGGACCTGATGGCTGGCTA---AGAAGCCATAGTCAGCCATATCGCGTGTGGCTCAAGCCTTAATCCCGTTTAACTAATCCGGTCAGCACCGGACGTTAA-------------------------------
		</sequence>
		<sequence>
			<taxon idref="Homosapiens_Ethiopia_2009_07_18_ETH_MRCDPRU2241_2009_G3P6"/>
			---------------------------------GCGTGCGGAAAGATGGAGGTTGAGCTGCCGTCGACTGTCTTCGGAAGCGGCGGAGTTCTTTACAGTAAACTCCATTGGACCTGATGGCTGGCTA---AGAAGCCATAGTCAGCCATATCGCGTGTGGCTCAAGCCTTAATCCCGTTTAACTAATCCGGTCAGCACCGGACGTTAATGGAA--------------------------
		</sequence>
		<sequence>
			<taxon idref="Homosapiens_Ethiopia_2008_07_23_ETH_MRCDPRU184408_2008_G3P6"/>
			---------------------------------GCGTGCGGAAAGATGGAGGTTGAGCTGCCGTCGACTGTCTTCGGAAGCGGCGGAGTTCTTTACAGTAAACTCCATTGGACCTGATGGCTGGCTA---AGAAGCCATAGTCAGCCATATCGCGTGTGGCTCAAGCCTTAATCCCGTTTAACTAATCCGGTCAGCACCGGACGTTAATGGAA--------------------------
		</sequence>
		<sequence>
			<taxon idref="Homosapiens_USA_2005_USA_VU050654_2005_G2P4"/>
			---------------------------------GCGTGCGGAAAGATGGAGGTTGAGCTGCCGTCGACTGTCTTCGGAAGCGGCGGAGTTCTTTACAGTAAACTCCATTGGACCTGATGGCTGGCTA---AGAAGCCATAGTCAGTCATATCGCGTGTGGCTTAAGCCTTAATCCCGTTTAACTAATCCGGTCAGCACCGGACGTTAATGGAA--------------------------
		</sequence>
		<sequence>
			<taxon idref="Homosapiens_SouthAfrica_2009_ZAF_3203WC_2009_G2P4"/>
			----GGCTTTTAAAAGTTCTGTTCCGAGAGAGCGCGTGCGGAAAGATGGAGGTTGAGCTGCCGTCGACTGTCTTCGGAAGCGGCGGAGTTCTTTACAGTAAACTCCATTGGACCTGATGGCTGGCTA---AGAAGCCATAGTCAGCCATATCGCGTGTGGCTTAAGCCTTAATCCCGTTTAACTAATCCGGTCAGCACCGGACGTTAATGGAA-GGAACGGTC-----TTAATGTGACC
		</sequence>
		<sequence>
			<taxon idref="Homosapiens_Canada_2007_CAN_RT00807_2007_G2P4"/>
			---------------------------------------------ATG-----------------------------------------------------------------------------------------------------------------------------------------------------------------------------------------------
		</sequence>
		<sequence>
			<taxon idref="Homosapiens_Canada_2007_CAN_RT06807_2007_G2P4"/>
			---------------------------------------------ATG-----------------------------------------------------------------------------------------------------------------------------------------------------------------------------------------------
		</sequence>
		<sequence>
			<taxon idref="Homosapiens_Canada_2008_CAN_RT12507_2008_G2P4"/>
			---------------------------------------------ATG-----------------------------------------------------------------------------------------------------------------------------------------------------------------------------------------------
		</sequence>
		<sequence>
			<taxon idref="Homosapiens_Australia_2001_06_29_AUS_CK20020_2001_G2P4"/>
			---------------------------------GCGTGCGGAAAGATGGAGGTTGAGCTGCCGTCGACTGTCTTCGGAAGCGGCGGAGTTCTTTACAGTAAACTCCATTGGACCTGATG------------------------------------------------------------------------------------------------------------------------
		</sequence>
		<sequence>
			<taxon idref="Homosapiens_Australia_2001_07_01_AUS_CK20021_2001_G2P4"/>
			---------------------------------GCGTGCGGAAAGATGGAGGTTGAGCTGCCGTCGACTGTCTTCGGAAGCGGCGGAGTTCTTTACAGTAAACTCCATTGGACCTGATGGCTGGCTA---AGAAGCCATAGTCAGCCATATCGCGTGTGGCTCAAGCCTTAATCCCGTTTAACTAATCCGGTCAGCACCGGACGTTAATGGAA--------------------------
		</sequence>
		<sequence>
			<taxon idref="Homosapiens_Australia_2006_07_09_AUS_CK20026_2006_G2P4"/>
			---------------------------------GCGTGCGGAAAGATGGAGGTTGAGCTGCCGTCGACTGTCTTCGGAAGCGGCGGAGTTCTTTACAGTAAACTCCATTGGACCCGATGGCTGGCTA---AGAAGCCATAGTCAGCCATATCGCGTGTGGCTTAAGCCTTAATCCCGTTTAACTAATCCGGTCAGCACCGGACGTTAATGGAA--------------------------
		</sequence>
		<sequence>
			<taxon idref="Homosapiens_Bangladesh_2010_01_BGN_J251_2010_G2P4"/>
			----GGCTTTTAAAAGTTCTGTTCCGAGAGAGCGCGTGCGGAAAGATGGAGGTTGAGCTGCCGTCGACTGTCTTCGGAAGCGGCGGAGTTCTTTACAGTAAACTCCATTGGACCTGATGGCTGGCTA---AGAAGCCATAGTCAGCCATATCGCGTGTGGCTTAAGCCTTAATCCCGTTTAACTAATCCGGTCAGCACCGGACGTTAATGGAA-GGAATGGTC-----TTAATGTGACC
		</sequence>
		<sequence>
			<taxon idref="Homosapiens_Australia_2004_02_28_AUS_336190_2004_G2P4"/>
			---------------------------------------------ATGGAGGTTGAGCTGCCGTCGACTGTCTTCGGAAGCGGCGGAGTTCTTTACAGTAAACTCCATTGGACCTGATGGCTGGCTA---AGAAGCCATAGTCAGTCATATCGCGTGTGGCTCAAGCCTTAATCCCGTTTAACCAATCC--------------------------------------------------
		</sequence>
		<sequence>
			<taxon idref="Homosapiens_Bangladesh_2010_02_BGN_J303_2010_G2P4"/>
			----GGCTTTTAAAAGTTCTGTTCCGAGAGAGCGCGTGCGGAAAGATGGAGGTTGAACTGCCGTCGACTGTCTTCGGAAGCGGCGGAGTTCTTTACAGTAAACTCCATTGGACCTGATGGTTGGCTA---AGAAGCCATAGTCAGCCATATCGCGTGTGGTTCAAGCCTTAATCCCGTTTAACTAATCCGGTCAGCACCGGACGTTAATGGAA-GGAATGGTC-----TTAATGTGACC
		</sequence>
		<sequence>
			<taxon idref="Homosapiens_Bangladesh_2010_02_BGN_J300_2010_G2P4"/>
			----GGCTTTTAAAAGTTCTGTTCCGAGAGAGCGCGTGCGGAAAGATGGAGGTTGAACTGCCGTCAACTGTCTTCGGAAGCGGCGGAGTTCTTTACAGTAAACTCCATTGGACCTGATGGTTGGCTA---AGAAGCCATAGTCAGCCATATCGCGTGTGGTTCAAGCCTTAATCCCGTTTAACTAATCCGGTCAGCACCGGACGTTAATGGAA-GGAATGGTC-----TTAATGTGACC
		</sequence>
		<sequence>
			<taxon idref="Homosapiens_Australia_2008_01_12_AUS_CK20038_2008_G6P4"/>
			---------------------------------GCGTGCGGAAAGATGGAGGTTGATCTGCCGTCGACTATCTTCGGAAGCGGCGGAGATCTTTACAGTAAACTCCATTGGACCTGATGGCTGGCTA---AGAAGCCATAGTCAGCCATATCGCGTGTGGTTCAAGCCTTAATCCCGTTTAACTAATCCGGTCAGCACCGGACGTTAATGGAA--------------------------
		</sequence>
		<sequence>
			<taxon idref="Homosapiens_Australia_2008_01_09_AUS_CK20037_2008_G2P4"/>
			---------------------------------GCGTGCGGAAAGATGGAGGTTGATCTGCCGTCGACTATCTTCGGAAGCGGCGGAGATCTTTACAGTAAACTCCATTGGACCTGATGGCTGGCTA---AGAAGCCATAGTCAGCCATATCGCGTGTGGTTCAAGCCTTAATCCCGTTTAACTAATCCGGTCAGCACCGGACGTTAATGGAA--------------------------
		</sequence>
		<sequence>
			<taxon idref="Homosapiens_Paraguay_2007_08_PRY_1504SR_2007_G2P4"/>
			---------------------------------GCGTGCGGAAAGATGGAGGTTGATCTGCCGTCGACTATCTTCGGAAGCGGCGGAGATCTTTACAGTAAACTCCATTGGACCTGATGGCTGGCTA---AGAAGCCATAGTCAGCCATATCGCGTGTGGTGCAAGCCTTAATCCCGTTTAACTAATCCGGTCAGCACCGGACGTTAATGGAA--------------------------
		</sequence>
		<sequence>
			<taxon idref="Homosapiens_Australia_2007_05_02_AUS_CK20036_2007_G2P4"/>
			---------------------------------GCGTGCGGAAAGATGGAGGTTGATCTGCCGTCGACTATCTTCGGAAGCGGCGGAGATCTTTACAGTAAACTCCATTGGACCTGATGGCTGGCTA---AGAAGCCATAGTCAGCCATATCGCGTGTGGTGCAAGCCTTAATCCCGTTTAACTAATCCGGTCAGCACCGGACGTTAATGGAA--------------------------
		</sequence>
		<sequence>
			<taxon idref="Homosapiens_Canada_2009_CAN_RT07409_2009_G2P4"/>
			---------------------------------------------ATG-----------------------------------------------------------------------------------------------------------------------------------------------------------------------------------------------
		</sequence>
		<sequence>
			<taxon idref="Homosapiens_Paraguay_2006_08_PRY_1388SR_2006_G2P4"/>
			---------------------------------GCGTGCGGAAAGATGGAGGTTGATCTGCCGTCGACTATCTTCGGAAGCGGCGGAGATCTTTACAGTAAACTCCATTGGACCTGATGGCTGGCTA---AGAAGCCATAGTCAGTCATATCGCGTGTGGTGCAAGCCTTAATCCCGTTTAACTAATCCGGTCAGCACCGGACGTTAATGGAA--------------------------
		</sequence>
		<sequence>
			<taxon idref="Homosapiens_Paraguay_2006_08_PRY_1395SR_2006_G2P4"/>
			---------------------------------GCGTGCGGAAAGATGGAGGTTGATCTGCCGTCGACTATCTTCGGAAGCGGCGGAGATCTTTACAGTAAACTCCATTGGACCTGATGGCTGGCTA---AGAAGCCATAGTCAGTCATATCGCGTGTGGTGCAAGCCTTAATCCCGTTTAACTAATCCGGTCAGCACCGGACGTTAATGGAA--------------------------
		</sequence>
		<sequence>
			<taxon idref="Homosapiens_Paraguay_2007_07_PRY_1488SR_2007_G2P4"/>
			---------------------------------GCGTGCGGAAAGATGGAGGTTGATCTGCCGTCGACTATCTTCGGAAGCGGCGGAGATCTTTACAGTAAACTCCATTGGACCTGATGGCTGGCTA---AGAAGCCATAGTCAGCCATATCGCGTGTGGTGCAAGCCTTAATCCCGTTTAACTAATCCGGTCAGCACCGGACGTTAATGGAA--------------------------
		</sequence>
		<sequence>
			<taxon idref="Homosapiens_USA_2007_USA_2007719874_2007_G2P4"/>
			---------------------------------GCGTGCGGAAAGATGGAGGTTGATCTGCCGTCGACTATCTTCGGAAGCGGCGGAGATCTTTACAGTAAACTCCATTGGACCTGATGGCTGGCTA---AGAAGCCATAGTCAGCCATATCGCGTGTGGTGCAAGCCTTAATCCCGTTTAACTAATCCGGTCAGCACCGGACGTTAATGGAA--------------------------
		</sequence>
		<sequence>
			<taxon idref="Homosapiens_Paraguay_2008_09_PRY_1636SR_2008_G2P4"/>
			---------------------------------GCGTGCGGAAAGATGGAGGTTGATCTGCCGTCGACTATCTTCGGAAGCGGCGGAGATCTTTACAGTAAACTCCATTGGACCTGATGGCTGGCTA---AGAAGCCATAGTCAGCCATATCGCGTGTGGTGCAAGCCTTAATCCCGTTTAACTAATCCGGTCAGCACCGGACGTTAATGGAA--------------------------
		</sequence>
		<sequence>
			<taxon idref="Homosapiens_SouthKorea_2010_CAU1002"/>
			-------------------------GAGAGAGCGCGTGCGGAAAGATGGAGGTTGATCTGCCGTCGACTATCTTCGGAAGCGGCGGAGATCTTTACAGTAAACTCCATTGGACCTGATGGCTGGCTA---AGAAGCCATAGTCAGCCATATCGCGTGTGGTGCAAGCCTTAATCCCGTTTAACTAATCCGGTCAGCACCGGA-------------------------------------
		</sequence>
		<sequence>
			<taxon idref="Homosapiens_Thailand_2009_CU497BK_09"/>
			------------------------------AGCGCGTGCGGAAAGATGGAGGTTGATCTGCCGTCGACTATCTTCGGAAGCGGCGGAGATCTTTACAGTAAACTCCATTGGACCTGATGGCTGGCTA---AGAAGCCATAGTCAGCCATATCGCGTGTGGTGCAAGCCTTAATCCCGTTTAACTAATCCGGTCAG--------------------------------------------
		</sequence>
		<sequence>
			<taxon idref="Homosapiens_Thailand_2009_CU473BK_09"/>
			------------------------------AGCGCGTGCGGAAAGATGGAGGTTGATCTGCCGTCGACTATCTTCGGAAGCGGCGGAGATCTTTACAGTAAACTCCATTGGACCTGATGGCTGGCTA---AGAAGCCATAGTCAGCCATATCGCGTGTGGTGCAAGCCTTAATCCCGTTTAACTAATCCGGTCAG--------------------------------------------
		</sequence>
		<sequence>
			<taxon idref="Homosapiens_Thailand_2009_CU438KK_09"/>
			------------------------------AGCGCGTGCGGAAAGATGGAGGTTGATCTGCCGTCGACTATCTTCGGAAGCGGCGGAGATCTTTACAGTAAACTCCATTGGACCTGATGGCTGGCTA---AGAAGCCATAGTCAGCCATATCGCGTGTGGTGCAAGCCTTAATCCCGTTTAACTAATCCGGTCAG--------------------------------------------
		</sequence>
		<sequence>
			<taxon idref="Homosapiens_Thailand_2009_CU436KK_09"/>
			------------------------------AGCGCGTGCGGAAAGATGGAGGTTGATCTGCCGTCGACTATCTTCGGAAGCGGCGGAGATCTTTACAGTAAACTCCATTGGACCTGATGGCTGGCTA---AGAAGCCATAGTCAGCCATATCGCGTGTGGTGCAAGCCTTAATCCCGTTTAACTAATCCGGTCAG--------------------------------------------
		</sequence>
		<sequence>
			<taxon idref="Homosapiens_Australia_2000_09_04_AUS_CK20010_2000_G2P4"/>
			---------------------------------GCGTGCGGAAAGATGGAGGTTGATCTGCCGTCGACTATCTTCGGAAGCGGCGGAGATCTTTACAGTAAACTCCATTGGACCTGATGGCTGGCTA---AGAAGCCATAGTCAGCCATATCGCGTGTGGTTCAAGCCTTAATCCCGTTTAACTAATCCGGTCAGCACCGGACGTTAATGGAA--------------------------
		</sequence>
		<sequence>
			<taxon idref="Homosapiens_Australia_2000_09_12_AUS_CK20015_2000_G2P4"/>
			---------------------------------GCGTGCGGAAAGATGGAGGTTGATCTGCCGTCGACTATCTTCGGAAGCGGCGGAGATCTTTACAGTAAACTCCATTGGACCTGATGGCTGGCTA---AGAAGCCATAGTCAGCCATATCGCGTGTGGTTCAAGCCTTAATCCCGTTTAACTAATCCGGTCAGCACCGGACGTTAATGGAA--------------------------
		</sequence>
		<sequence>
			<taxon idref="Homosapiens_Australia_2006_10_30_AUS_CK20034_2006_G2P4"/>
			---------------------------------GCGTGCGGAAAGATGGAGGTTGATCTGCCGTCGACTATCTTCGGAAGCGGCGGAGATCTTTACAGTAAACTCCATTGGACCTGATGGTTGGCTA---AGAAGCCATAGTCAGCCATATCGCGTGTGGTTCAAGCCTTAATCCCGTTTAACTAATCCGGTCAGCACCGGACGTTAATGGAA--------------------------
		</sequence>
		<sequence>
			<taxon idref="Homosapiens_Australia_2010_09_01_AUS_CK20041_2010_G2P4"/>
			---------------------------------GCGTGCGGAAAGATGGAGGTTGATCTGCCGTCGACTATCTTCGGAAGCGGCGGAGATCTTTACAGTAAACTCCATTGGACCTGATGGTTGGCTA---AGAAGCCATAGTCAGCCATATCGCGTGTGGTTCAAGCCTTAATCCCGTTTAACTAATCCGGTCAGCACCGGACGTTAATGGAA--------------------------
		</sequence>
		<sequence>
			<taxon idref="Homosapiens_USA_2011_USA_2011729115_2011_G2P4"/>
			----GGCTTTTAAAAGTTCTGTTCCGAGAGAGCGCGTGCGGAAAGATGGAGGTTGATCTGCCGTCGACTATCTTCGGAAGCGGCGGAGATCTTTACAGTAAACTCCATTGGACCTGATGGTTGGCTA---AGAAGCCATAGTCAGCCATATCGCGTGTGGCTCAAGCCTTAATCCCGTTTAACTAATCCGGTCAGCACCGGACGTTAATGGAA-GGAACGGTC-----TTAATGTGACC
		</sequence>
		<sequence>
			<taxon idref="Homosapiens_Canada_2008_CAN_RT09607_2008_G2P4"/>
			---------------------------------------------ATG-----------------------------------------------------------------------------------------------------------------------------------------------------------------------------------------------
		</sequence>
		<sequence>
			<taxon idref="Homosapiens_SouthKorea_2010_CAU1001"/>
			-------------------------GAGAGAGCGCGTGCGGAAAGATGGAGGTTGATCTGCCGTCGACTATCTTCGGAAGCGGCGGAGATCTTTACAGTAAACTCCATTGGACCTGATGGTTGGCTA---AGAAGCCATAGTCAGCCATATCGCGTGTGGTTCAAGCCTTAATCCCGTTTAACTAATCCGGTCAGCACCGGA-------------------------------------
		</sequence>
		<sequence>
			<taxon idref="Homosapiens_SouthKorea_2011_CAU1104"/>
			-------------------------GAGAGAGCGCGTGCGGAAAGATGGAGGTTGATCTGCCGTCGACTATCTTCGGAAGCGGCGGAGATCTTTACAGTAAACTCCATTGGACCTGATGGTTGGCTA---AGAAGCCATAGTCAGCCATATCGCGTGTGGTTCAAGCCTTAATCCCGTTTAACTAATCCGGTCAGCACCGGA-------------------------------------
		</sequence>
		<sequence>
			<taxon idref="Homosapiens_Australia_2000_08_13_AUS_CK20007_2000_G2P4"/>
			---------------------------------GCGTGCGGAAAGATGGAGGTTGAGCTGCCGTCGACTGTCTTCGGAAGCGGCGGAGCTCTTTACAGTAAACTCCATTGGACCTGATGGCTGGCTA---AGAAGCCATAGTCAGCCATATCGCGTGTGGTTCAAGCCTTAATCCCGTTTAACTAATCCGGTCAGCACCGGACGTTAATGGAA--------------------------
		</sequence>
		<sequence>
			<taxon idref="Homosapiens_SouthAfrica_2003_ZAF_MRCDPRU2126_2003_G9P6"/>
			---------------------------------GCGTGCGGAAAGATGGAGGTTGAGCTGCCGTCGACTGTCTTCGGAAGCGGCGGAGTTCTTTACAGTAAACTCCATTGGACCTGATGGCTGGCTA---AGAAGCCATAGTCAGCCATATCGCGTGTGGTTCAAGCCTTAATCCCGTTTAACTAATCCGGTCAGCACCGGACGTTAATGGAA--------------------------
		</sequence>
		<sequence>
			<taxon idref="Homosapiens_SouthAfrica_1999_ZAF_MRCDPRU9164_1999_G9P6"/>
			---------------------------------GCGTGCGGAAAGATGGAGGTTGAGCTGCCGTCGACTGTCTTCGGAAGCGGCGGAGTTCTTTACAGTAAACTCCATTGGACCTGATGGCTGGCTA---AGAAGCCATAGTCAGCCATATCGCGTGTGGCTCAAGCCTTAATCCCGTTTAACTAATCCGGTCAGCACCGGACGTTAATGGAA--------------------------
		</sequence>
		<sequence>
			<taxon idref="Homosapiens_Australia_2001_09_13_AUS_CK20022_2001_G2P4"/>
			---------------------------------GCGTGCGGAAAGATGGAGGTTGAGCTGCCGTCGACTGTCTTCGGAAGCGGCGGAGTTCTTTACAGTAAACTCCATTGGACCTGATGGCTGGCTA---AGAAGCCATAGTCAGCCATATCGCGTGTGGCTCAAGCCTTAATCCCGTTTAACTAATCCGGTCAGCACCGGACGTTAATGGAA--------------------------
		</sequence>
		<sequence>
			<taxon idref="Homosapiens_SouthAfrica_2003_06_20_ZAF_MRCDPRU618_2003_G2P4"/>
			---------------------------------GCGTGCGGAAAGATGGAGGTTGAGCTGCCGTCGACTGTCTTCGGAAGCGGCGGAGTTCTTTACAGTAAACTCCATTGGACCTGATGGCTGGCTA---AGAAGCCATAGTCAGCCATATCGCGTGTGGCTCAAGCCTTAATCCCGTTTAACCAATCCGGTCAGCACCGGACGTTAATGGAA--------------------------
		</sequence>
		<sequence>
			<taxon idref="Homosapiens_SouthAfrica_1999_ZAF_MRCDPRU1845_1999_G2P6"/>
			---------------------------------GCGTGCGGAAAGATGGAGGTTGAGCTGCCGTCGACTGTCTTCGGAAGCGGCGGAGTTCTTTACAGTAAACTCCATTGGACCTGATGGCTGGCTA---AGAAGCCATAGTCAGCCATATCGCGTGTGGCTCAAGCCTTAATCCCGTTTAACCAATCCGGTCAGCACCGGACGTTAATGGAA--------------------------
		</sequence>
		<sequence>
			<taxon idref="Homosapiens_SouthAfrica_1999_ZAF_MRCDPRU1815_1999_G2P6"/>
			---------------------------------GCGTGCGGAAAGATGGAGGTTGAGCTGCCGTCGACTGTCTTCGGAAGCGGCGGAGTTCTTTACAGTAAACTCCATTGGACCTGATGGCTGGCTA---AGAAGCCATAGTCAGCCATATCGCGTGTGGCTCAAGCCTTAATCCCGTTTAACCAATCCGGTCAGCACCGGACGTTAATGGAA--------------------------
		</sequence>
		<sequence>
			<taxon idref="Homosapiens_Ghana_1999_GHA_MRCDPRU1818_1999_G2P6"/>
			---------------------------------GCGTGCGGAAAGATGGAGGTTGAGCTGCCGTCGACTGTCTTCGGAAGCGGCGGAGTTCTTTACAGTAAACTCCATTGGACCTGATGGCTGGCTA---AGAAGCCATAGTCAGCCATATCGCGTGTGGCTCAAGCCTTAATCCCGTTTAACCAATCCGGTCAGCACCGGACGTTAATGGAA--------------------------
		</sequence>
		<sequence>
			<taxon idref="Homosapiens_Thailand_2015_THA_DB2015066_2015_G10P14"/>
			-------TTTTAAAAGTTCTGTTCCGAGAGAGCGCGTGCGGAAAGATGGAGGTTGAGCTGCCGTCGACTGTCTTCGGAAGCGGCGGAGTTCTTTACAGTAAGCCCCATCGGACCTGATGACTGGCTG---AGAAGCCACAGTCAGTCATATCGCGTGTGGCTCAAGCCTTAATCCCGTTTAACCAATCCGGTCAGCACCGGACGTTAATGGAA-GGAACG-------------------
		</sequence>
		<sequence>
			<taxon idref="Homosapiens_Thailand_2012_THA_SKT27_2012_G6P14"/>
			----GGCTTTTAAAAGTTCTGTTCCGAGAGAGCGCGTGCGGAAAGATGGAGGTTGAGCTGCCGTCGACTGTCTTCGGAAGCGGCGGAGTTCTTTACAGTAAGCCCCATCGGACCTGATGACTGGCTG---AGAAGCCACAGTCAGTCATATCGCGTGTGGCTCAAGCCTTAATCCCGTTTAACCAATCCGGTCAGCACCGGACGTTAATGGAA-GGAACGGTC-----TTAATGTGACC
		</sequence>
		<sequence>
			<taxon idref="Homosapiens_India_2004_05_IND_N292_2004_G10P11"/>
			--------------------------------CGCGTGCGGAAAGATGGAGGTTGAGCTGCCGTCGACTGTCTTCGGAAGCGGCGGAGTTCTTCACAGTAAGCCCCATCGGACCTGATGACTGGCTG---AGAAGCCACAGTCAGTCATATCGCGTGTGGCTTAAGCCTTAATCCCGTTTAACCAATCCGGTCAGCACCGGACGTTAA-------------------------------
		</sequence>
		<sequence>
			<taxon idref="Homosapiens_India_2004_03_IND_N243_2004_G10P11"/>
			--------------------------------CGCGTGCGGAAAGATGGAGGTTGAGCTGCCGTCGACTGTCTTCGGAAGCGGCGGAGTTCTTCACAGTAAGCCCCATCGGACCTGATGACTGGCTG---AGAAGCCACAGTCAGTCATATCGCGTGTGGCTCAAGCCTTAATCCCGTTTAACCAATCCGGTCAGCACCGGACGTTAA-------------------------------
		</sequence>
		<sequence>
			<taxon idref="Homosapiens_India_2004_02_IND_N215_2004_G10P11"/>
			--------------------------------CGCGTGCGGAAAGATGGAGGTTGAGCTGCCGTCGACTGTCTTCGGAAGCGGCGGAGTTCTTCACAGTAAGCCCCATCGGACCTGATGACTGGCTG---AGAAGCCACAGTCAGTCATATCGCGTGTGGCTCAAGCCTTAATCCCGTTTAACCAATCCGGTCAGCACCGGACGTTAA-------------------------------
		</sequence>
		<sequence>
			<taxon idref="Homosapiens_India_2004_02_IND_N212_2004_G10P11"/>
			--------------------------------CGCGTGCGGAAAGATGGAGGTTGAGCTGCCGTCGACTGTCTTCGGAAGCGGCGGAGTTCTTCACAGTAAGCCCCATCGGACCTGATGACTGGCTG---AGAAGCCACAGTCAGTCATATCGCGTGTGGCCTAAGCCTTAATCCCGTTTAACCAATCCGGTCAGCACCGGACGTTAA-------------------------------
		</sequence>
		<sequence>
			<taxon idref="Homosapiens_India_2004_05_IND_N284_2004_G10P11"/>
			--------------------------------CGCGTGCGGAAAGATGGAGGTTGAGCTGCCGTCGACTGTCTTCGGAAGCGGCGGAGTTCTTCACAGTAAGCCCCATCGGACCTGATGACTGGCTG---AGAAGCCACAGTCAGTCATATCGCGTGTGGCCTAAGCCTTAATCCCGTTTAACCAATCCGGTC----------------------------------------------
		</sequence>
		<sequence>
			<taxon idref="Homosapiens_India_2004_05_IND_N313_2004_G10P11"/>
			----------------------------------CGTGCGGAAAGATGGAGGTTGAGCTGCCGTCGACTGTCTTCGGAAGCGGCGGAGTTCTTCACAGTAAGCCCCATCGGACCTGATGACTGGCTG---AGAAGCCACAGTCAGTCATATCGCGTGTGGCCTAAGCCTTAATCCCGTTTAACCAATCCGGTCAGCACCGGACGTTAA-------------------------------
		</sequence>
		<sequence>
			<taxon idref="Homosapiens_India_2003_01_IND_N36_2003_G10P11"/>
			--------------------------------CGCGTGCGGAAAGATGGAGGTTGAGCTACCGTCGACTGTCTTCGGAAGCGGCGGAGTTCTTCACAGTAAGCCCCATCGGACCTGATGACTGGCTG---AGAAGCCACAGTCAGTCATATCGCGTGTGGCTCAAGCCTTAATCCCGTTTAACCAATCCGGTCAGCACCGGACGTTAA-------------------------------
		</sequence>
		<sequence>
			<taxon idref="Homosapiens_India_2003_03_IND_N74_2003_G10P11"/>
			--------------------------------CGCGTGCGGAAAGATGGAGGTTGAGCTGCCGTCGACTGTCTTCGGAAGCGGCGGAGTTCTTCACAGTAAGCCCCATCGGACCTGATGACTGGCTG---AGAAGCCACAGTCAGTCATATCGCGTGTGGCTCAAGCCTTAATCCCGTTTAACCAATCCGGTCAGCACCGGACGTTAA-------------------------------
		</sequence>
		<sequence>
			<taxon idref="Homosapiens_Honduras_2011_Hu_HON_2011825363_2011_G10P14"/>
			----GGCTTTTAAAAGTTCTGTTCCGAGAGAGCGCGTGCGGAAAGATGGAGGTTGAGCTGCCGTCGACTGTCTTCGGAAGCGGCGGAGTTCTTTACAGTAAGCCCCATCGGACCTGATGACTGGCTG---AGAAGCCACAGCCAGTCATATCGCGTGTGGCTTAAGCCTTAATCCCGTTTAGCCAATCCGGTCAGCACCGGACGTTAATGGAA-GGAACGGTC-----TTAATGTGACC
		</sequence>
		<sequence>
			<taxon idref="Bostaurus_Japan_2008_06_Dai10"/>
			---------------------------------------------ATG-----------------------------------------------------------------------------------------------------------------------------------------------------------------------------------------------
		</sequence>
		<sequence>
			<taxon idref="Bostaurus_Japan_2013_02_19_JPN_TottoriSG_2013_G15P14"/>
			----GGCTTTTAAAAGTTCTGTTCCGAGAGAGCGCGTGCGGAAAGATGGAGGTTGAACTGCCGTCGACTGTCTTCGGAAGCGGCGGAGTTCTTCACAGTAAGTCCCATCGGACCTGATGACTGACTG---AGAAGCCACAGTCAGTCATATCGCGTGTGGCTTAAGCCTTAATCCCGTTTAACCAATCCGGTCAGCACCGGACGTTAATGGAA-GGAACGGTC-----TTAA-------
		</sequence>
		<sequence>
			<taxon idref="Bostaurus_USA_1992_USA_RotaTeqSC29_1992_G2P75"/>
			----GGCTTTTAAAAGTTCTGTTCCGAGAGAGCGCGTGCGGAAAGATGGAGGTTGAGCTGCCGTCGACTGTCTTCGGAAGCGACGGAGTTCTTCACAGTAAGCCCCATCGGACCTGATGGCTGACTG---AGAAGCCACAGTCAGTCATATCGCGTGTGGCTTAAGCCTTAATCCCGTTTAACCAATCCGGTCAGCACCGGACGTTAATGGAA-GGAACGGTC-----TTAATGTGACC
		</sequence>
		<sequence>
			<taxon idref="Bostaurus_USA_1992_USA_RotaTeqWI788_1992_G3P75"/>
			----GGCTTTTAAAAGTTCTGTTCCGAGAGAGCGCGTGCGGAAAGATGGAGGTTGAGCTGCCGTCGACTGTCTTCGGAAGCGACGGAGTTCTTCACAGTAAGCCCCATCGGACCTGATGGCTGACTG---AGAAGCCACAGTCAGTCATATCGCGTGTGGCTTAAGCCTTAATCCCGTTTAACCAATCCGGTCAGCACCGGACGTTAATGGAA-GGAACGGTC-----TTAATGTGACC
		</sequence>
		<sequence>
			<taxon idref="Bostaurus_USA_1996_USA_RotaTeqBrB9_1996_G4P75"/>
			----GGCTTTTAAAAGTTCTGTTCCGAGAGAGCGCGTGCGGAAAGATGGAGGTTGAGCTGCCGTCGACTGTCTTCGGAAGCGACGGAGTTCTTCACAGTAAGCCCCATCGGACCTGATGGCTGACTG---AGAAGCCACAGTCAGTCATATCGCGTGTGGCTTAAGCCTTAATCCCGTTTAACCAATCCGGTCAGCACCGGACGTTAATGGAA-GGAACGGTC-----TTAATGTGACC
		</sequence>
		<sequence>
			<taxon idref="Bostaurus_USA_1992_USA_RotaTeqWI794_1992_G6P1"/>
			----GGCTTTTAAAAGTTCTGTTCCGAGAGAGCGCGTGCGGAAAGATGGAGGTTGAGCTGCCGTCGACTGTCTTCGGAAGCGACGGAGTTCTTCACAGTAAGCCCCATCGGACCTGATGGCTGACTG---AGAAGCCACAGTCAGTCATATCGCGTGTGGCTTAAGCCTTAATCCCGTTTAACCAATCCGGTCAGCACCGGACGTTAATGGAA-GGAACGGTC-----TTAATGTGACC
		</sequence>
		<sequence>
			<taxon idref="Bostaurus_USA_1992_USA_RotaTeqWI799_1992_G1P75"/>
			----GGCTTTTAAAAGTTCTGTTCCGAGAGAGCGCGTGCGGAAAGATGGAGGTTGAGCTGCCGTCGACTGTCTTCGGAAGCGACGGAGTTCTTCACAGTAAGCCCCATCGGACCTGATGGCTGACTG---AGAAGCCACAGTCAGTCATATCGCGTGTGGCTTAAGCCTTAATCCCGTTTAACCAATCCGGTCAGCACCGGACGTTAATGGAA-GGAACGGTC-----TTAATGTGACC
		</sequence>
		<sequence>
			<taxon idref="Homosapiens_Australia_2008_02_01_AUS_CK20039_2008_G1P8"/>
			---------------------------------GCGTGCGGAAAGATGGAGGTTGAGCTGCCGTCGACTGTCTTCGGAAGCGACGGAGTTCTTCACAGTAAGCCCCATCGGACCTGATGGCTGACTG---AGAAGCCACAGTCAGTCATATCGCGTGTGGCTTAAGCCTTAATCCCGTTTAACCAATCCGGTCAGCACCGGACGTTAATGGAA--------------------------
		</sequence>
		<sequence>
			<taxon idref="Homosapiens_USA_2012_04_17_US_2012841174_2012_G8P14"/>
			----GGCTTTTAAAAGTTCTGTTCCGAGAGAGCGCGTGCGGAAAGATGGAGGTTGAGCTGCCGTCGACTGTCTTCGGAAGCGGCGGAGTTCTTCACAGTAAGCTCCATCGGACCTGATGACTGACTG---AGAAGCCACAGTCAGTCATATCGCGTGTGGCTTAAGCCTTAATCCCGTTTAACCAATCCGGTCAGCACCGGACGTTAATGGAA-GGAACGGTC-----TTAATGTGACC
		</sequence>
		<sequence>
			<taxon idref="Homosapiens_USA_2012_USA_2012741499_2012_G24P14"/>
			----GGCTTTTAAAAGTTCTGTTCCGAGAGAGCGCGTGCGGAAAGATGGAGGTTGAGCTGCCGTCGACTGTCTTCGGAAGCGGCGGAGTTCTTCACAGTAAGCCCCATCGGACCTGATGACTGACTG---AGAAGCCACAGTCAGTCATATCGCGTGTGGCTTAAGCCTTAATCCCGTTTAACCAATCCGGTCAGCACCGGACGTTAATGGAA-GGAACGGTC-----TTAATGTGACC
		</sequence>
		<sequence>
			<taxon idref="Bostaurus_Turkey_2015_TUR_Amasya1_2015_G8P5"/>
			----GGCTTTTAAAAGTTCTGTTCCGAGAGAGCGCGTGCGGAAAGATGGAGGTTGAGCTGCCGTCGACTGTCTTCGGAAGCGGCGGAGTTCTTTACAGTAAGCCCCATCGGACCTGATGACTGGCTG---AGAAGCCACAGTCAGTCATATCGCGTGTGGCTCAAGCCTTAATCCCGTTTAACCAATCCGGTCAGCACCGGACGTTAATGGAA-GGAACGGTC-----TTAATGTGACC
		</sequence>
		<sequence>
			<taxon idref="Bostaurus_Turkey_2015_TUR_Amasya2_2015_G8P5"/>
			----GGCTTTTAAAAGTTCTGTTCCGAGAGAGCGCGTGCGGAAAGATGGAGGTTGAGCTGCCGTCGACTGTCTTCGGAAGCGGCGGAGTTCTTTACAGTAAGCCCCATCGGACCTGATGACTGGCTG---AGAAGCCACAGTCAGTCATATCGCGTGTGGCTCAAGCCTTAATCCCGTTTAACCAATCCGGTCAGCACCGGACGTTAATGGAA-GGAACGGTC-----TTAATGTGACC
		</sequence>
		<sequence>
			<taxon idref="Bostaurus_China_2008_DQ75"/>
			------------TTCGATTTGTTCCGAGAGAGCGCGTGCGGAAAGATGGAGGTTGAGCTGCCGTCGACTGTCTTCGGAAGCGGCGGAGTTCTTTACAGTAAGCCCCATCGGACCTGATGGCTGACTG---AGAAGCCACAGTCAGTCATATCGCGTGTGGCTTAAGCCTTAATCCCGTTTAACCAATCCGGTCAGCACCGGACGTTAATGGAA-GGAATGGTCAATCACTAGTG-----
		</sequence>
	</alignment>
	
	

	<!-- The sequence alignment (each sequence refers to a taxon above).         -->
	<!-- ntax=789 nchar=525                                                      -->
	<alignment id="alignment2" dataType="nucleotide">
		<sequence>
			<taxon idref="Homosapiens_Israel_1985_Ro1845"/>
			GAAAAGCTTACCGACCTCAATTATACATTGAGTGTAATCACTCTTATGAATGATACATTACATACTATAATGGAAGATCCTGGAATGGCGTATTTTCCATACATTGCTTTTGTCCTAACTGTATTGTTTACTCTACATAAAGCTTCACTTCCAACAATGAAGATTGCTCTTAAAACATCAAGGTGTTCTTACAAAGTCATTAAATACTGTATAGTGTCAATTTTTAATACTCTACTAAAACTAGCTGGATACAAAGAACAACTAACAACTAAGGATGAGATTGAAAAGCAAATGGACAGAGTTGTGAAAGAAATGAGACGTCAACTAGAAATGATTGATAAATTAACGACTAGAGAAATAGAACAAGTAGAGCTTCTAAAGAGAATTTATGATATGCTAATAACGACGTCAGTTGATAAAATAGATATGACACAAGAATTCAACCAAAAGCACTTTAAAACGCTAAACGAATGGGCAGAAGGTGAAAATCCATACAAATCAAGAGAAGTGACTGCATCTTTGTAA
		</sequence>
		<sequence>
			<taxon idref="Homosapiens_USA_1984_HCR3A"/>
			GAAAAGCTTACCGACCTCAATTATACATTGAGTGTAATCACTCTTATGAATGATACATTGCATACTATAATGGAAGATCCTGGGATGGCGTATTTTCCATACATTGCTTCTGTCCTAACTGTATTATTTACTCTACATAAAGCTTCACTTCCAACAATGAAGATTGCTCTAAAAACATCAAGATGCTCTTACAAGGTCATTAAATATTGCATAGTATCGATCTTTAATACTCTACTAAAACTAGCTGGATACAAAGAACAAATAACAACCAAGGATGAGATTGAAAAACAAATGGACAGAGTTGTGAAAGAAATGAGACGTCAACTAGAAATGATTGATAAATTGACGACTAGAGAAATAGAACAAGTAGAACTTCTAAAGAGAATTCATGATATGCTAATAACGACGTCAATTGACAAAATAGACATGACACAAGAATTCAACCAAAAGCATTTTAAAACGCTAGACGAATGGGCAGAAGGTGAAAATCCATACAAGCCAAAAGAAGTGACTGCATCTTTGTAA
		</sequence>
		<sequence>
			<taxon idref="Canislupusfamiliaris_USA_1980_CU1"/>
			GAAAAGCTTACCGACCTCAATTATACATTGAGTGTAATCACTCTTATGAATGATACATTGCATACTATAATGGAAGATCCTGGAATGGCGTATTTTCCATACATTGCTTCTGTCCTGACTGTATTATTTACTCTACATAAAGCTTCACTTCCAACAATGAAGATTGCTCTAAAAACATCAAGATGTTCTTACAAAGTCATTAAATATTGCATAGTATCGATTTTTAATACTCTACTAAAACTAGCTGGATACAAAGAACAAATAACAACTAAGGATGAGATTGAAAAGCAAATGGACAGAGTTGTGAAAGAAATGAGACGTCAATTAGAAATGATTGATAAATTGACGACTAGAGAAATAGAACAAGTAGAACTTCTAAAGAGAATTTATGACATGCTAATAGCGACGTCAGTTGATAAAATAGATATGACACAAGAATTCAACCAAAAGCATTTTAAAACGCTAAACGAATGGGCAGAAGGTGAAAATCCATACAGGCCAAAAGAAGTGACTGCATCTTTGTAA
		</sequence>
		<sequence>
			<taxon idref="Canislupusfamiliaris_USA_1979_K9"/>
			GAAAAGCTTACCGACCTCAATTATACATTGAGTGTAATCACTCTTATGAATGATACATTGCATACTATAATGGAAGATCCTGGAATGGCGTATTTTCCATACATTGCTTCTGTTCTGACTGTATTATTTACTCTACATAAAGCTTCACTTCCAACGATGAAGATTGCTCTAAAAACATCAAGGTGTTCTTACAAAGTCATTAAATACTGTATAGTATCGATTTTTAATACTCTACTAAAACTAGCTGGATACAAAGAACAAATAACAACTAAGGATGAGATTGAAAAGCAGATGGACAGAGTTGTGAAAGAAATGAGACGTCAACTAGAAATGATTGATAAATTGACGACTAGAGAAATAGAACAAATAGAACTTCTAAAGAGAATTTATGATATGCTAATAGCGACGTCAGTTGATAAAATAGATATGACACAAGAATTCAACCAAAAGCATTTTAAAACGCTAAACGAATGGGCAGAAGGTGAAAATCCATATAAGCCAAAAGAAGTGACTGCATCTTTGTAA
		</sequence>
		<sequence>
			<taxon idref="Canislupusfamiliaris_USA_1979_7910_G3P3"/>
			GAAAAGCTTACCGACCTCAATTATACATTGAGTGTAATCACTCTTATGAATGATACATTGCATACTATAATGGAAGATTCTGGAATGGCGTATTTTCCATACATTGCTTCTGTCCTGACTGTATTATTTACTCTACATAAAGCTTCACTTCCAACAATGAAGATTGCTCTAAAAACATCAAGGTGTTCTTACAAAGTCATTAAATACTGCATAGTATCGATTTTTAATACTCTACTAAAACTAGCTGGATACAAAGAACAAATAACAACTAAGGATGAGATCGAAAAGCAAATGGACAGAGTTGTGAAAGAAATGAGACGTCAACTAGAAATGATTGATAAATTGACGACTAGAGAAATAGAACAAGTAGAACTTCTAAAGAGAATTTATGATATGCTAATAGCGACGTCAGTTGATAAAATAGATATGACACAAGAATTCAACCAAAAACATTTTAAAACGCTAAACGAATGGGCAGAAGGTGAAAATCCATACAAACCAAAAGAAGTGACTGCATCTTTGTGA
		</sequence>
		<sequence>
			<taxon idref="Homosapiens_Japan_2010_02_KF17"/>
			GAAAAGCTTACCGACCTCAACTACACATTGAGTGTAATCACTCTTATGAATGACACGTTGCATACCATAATGGAGGATCCTGGAATGGCGTACTTTCCATATATTGCTTCTGTCCTAACTGTACTATTCACACTACATAAGGCTTCAATTCCAACTATGAAGATTGCTCTTAGAACGTCAAGGTGTTCATATAAAGTAATCAAGTATTGCATTGTATCAATTTTTAACACTTTGCTAAAACTGGCTGGGTATAAAGAACAGATTACTACTAAAGACGAAATTGAAAAACAAATGGACAGAGTTGTAAAAGAAATGAGACGTCAGCTGGAAATGATTGATAAGTTAACTACTAGAGAGATTGAACAAGTTGAATTGCTCAAACGAATTCATGATGTGCTTATAATTAAACCAGTTGATAAAATTGATATGTCACGAGAATTTAATCAGAAACAATTTAAAACGCTAACTGAGTGGGTCGAAGGTGAAAATCCGTATGAACCAAAAGAGGTGACTGCATCATTGTGA
		</sequence>
		<sequence>
			<taxon idref="Homosapiens_Paraguay_2006_11_PRY_1471SR_2006_G12P9"/>
			GAAAAGCTTGCCGACCTCAATTACACATTGAGTGTAATCACTCTTATGAATGACACATTGCACACTATAATGGAAGATCCTGGAATGGCGTATTTTCCATACATCGCTTCTGTTCTAACTGTACTATTTACATTACATAAGGCTTCAATTCCAACCATGAAAATCGCTCTTAAAACATCAAGATGTTCGTATAAAGTAATCAAATATTGCATTGTGTCAGTTTTCAATACTCTATTGAAGTTGGCTGGATATAAAGAGCAGATTACTACTAAAGATGAGATTGAAAAACAAATGGACAGAGTTGTAAAAGAAATGAGACGTCAGCTGGAAATGATTGATAAACTAACCACTAGAGAAATCGAACAAGTTGAACTGCTTAAACGAATTCATGATATGCTGATAGTTAAACCAGTTAATAAAATTGATATGTCACAAGAATTTAATCAGAAACATTTCAAAACGCTGAATGAGTGGGCTGAGGGTGAAAATCCATATGAATCTAGAGAAGTGACTGCATCATTGTGA
		</sequence>
		<sequence>
			<taxon idref="Homosapiens_Paraguay_2007_08_PRY_1093A_2007_G12P4"/>
			GAAAAGCTTGCCGACCTCAATTACACATTGAGTGTAATCACTCTTATGAATGACACATTGCACACTATAATGGAAGATCCTGGAATGGCGTATTTTCCATACATCGCTTCTGTTCTAACTGTACTATTTACATTACATAAGGCTTCAATTCCAACCATGAAAATCGCTCTTAAAACATCAAGATGTTCGTATAAAGTAATCAAATATTGCATTGTGTCAGTTTTCAATACTCTATTGAAGTTGGCTGGATATAAAGAGCAGATTACTACTAAAGATGAGATTGAAAAACAAATGGACAGAGTTGTAAAAGAAATGAGACGTCAGCTGGAAATGATTGATAAACTAACCACTAGAGAAATCGAACAAGTTGAACTGCTTAAACGAATTCATGATATGCTGATAGTTAAACCAGTTAATAAAATTGATATGTCACAAGAATTTAATCAGAAACATTTCAAAACGCTGAATGAGTGGGCTGAGGGTGAAAATCCATATGAGTCTAGAGAAGTGACTGCATCATTGTGA
		</sequence>
		<sequence>
			<taxon idref="Homosapiens_Paraguay_2007_10_PRY_1157A_2007_G9P4"/>
			GAAAAGCTTGCCGACCTCAATTACACATTGAGTGTAATCACTCTTATGAATGACACATTGCACACTATAATGGAAGATCCTGGAATGGCGTATTTTCCATACATCGCTTCTGTTCTGACTGTACTATTTACATTACATAAGGCTTCAATTCCAACCATGAAAATCGCTCTTAAAACATCAAGATGTTCGTATAAAGTAATCAAATATTGCATTGTGTCAGTTTTCAATACTCTATTGAAGTTGGCTGGATATAAAGAGCAGATTACTACTAAAGATGAGATTGAAAAACAAATGGACAGAGTTGTAAAAGAAATGAGACGTCAGCTGGAAATGATTGATAAACTAACCACTAGAGAAATCGAACAAGTTGAACTGCTTAAACGAATTCATGATATGCTGATAGTTAAACCAGTTAATAAAATTGATATGTCACAAGAATTTAATCAGAAACATTTCAAAACGCTGAATGAGTGGGCTGAGGGTGAAAATCCATATGAATCTAGAGAAGTGACTGCATCATTGTGA
		</sequence>
		<sequence>
			<taxon idref="Homosapiens_Paraguay_2007_09_PRY_1135A_2007_G12P9"/>
			GAAAAGCTTGCCGACCTCAATTACACATTGAGTGTAATCACTCTTATGAATGACACATTGCACACTATAATGGAAGATCCTGGAATGGCGTATTTTCCATACATCGCTTCTGTTCTAACTGTACTATTTACATTACATAAGGCTTCAATTCCAACCATGAAAATCGCTCTTAAAACATCAAGATGTTCGTATAAAGTAATCAAATATTGCATTGTGTCAGTTTTCAATACTCTATTGAAGTTGGCTGGATATAAAGAGCAGATTACTACTAAAGATGAGATTGAAAAACAAATGGACAGAGTTGTAAAAGAAATGAGACGTCAGCTGGAAATGATTGATAAACTAACCACTAGAGAAATCGAACAAGTTGAACTGCTTAAACGAATTCATGATATGCTGATAGTTAAACCAGTTAATAAAATTGATATGTCACAAGAATTTAATCAGAAACATTTCAAAACGCTGAATGAGTGGGCTGAGGGTGAAAATCCATATGAATCTAGAGAAGTGACTGCATCATTGTGA
		</sequence>
		<sequence>
			<taxon idref="Homosapiens_Bangladesh_2000_04_20_BGD_RV176_2000_G12P6"/>
			GATAAACTTGCCGACCTCAACTATACAATGAATGTAATCACTTTAATGAATGATACATTACATACTATTATAGAAGATCCAGGGATGGCGTATTTTCCTTACATTGCCTCTGTCCTTACTATTTTGTTTACACTGCATAAGGCATCAATTCCAACAATGAAAATAGCGTTGAAAACATCAAAATGCTCATACAAAGTAGTGAAATATTGCATAGTGACAATTTTCAATACACTTCTTAAGTTGGCTGGATATAAAGAACAGATTACTACTAAGGATGAAATCGAAAAACAGATGGACAGAGTTGTTAAAGAAATGAGACGTCAATTGGAAATGATTGATAGGTTGACGACACGTGAAATTGAACAAGTTGAACTATTGAAAAGGATACATGATATGTTAATTATTAAACCAATTGAGAAAATAGATATGTCTAAAGAATTTAATCAGAAGCAATTCAAAACGCTAGATGAATGGACAGATGGTGAAAATCCATATGAACCAAAGGAAGTGACTGCATCTTTGTAA
		</sequence>
		<sequence>
			<taxon idref="Homosapiens_India_2011_RV11"/>
			GATAAACTTGCCGACCTCAACTATACAATGAATGTAATCACTTTAATGAATGATACATTACATACTATTATAGAAGATCCAGGGATGGCGTATTTTCCTTACATTGTCTCTGTCCTTACGATTTTGTTTACACTGCATAAGGCATCAATTCCAACAATGAAAATAGCGTTGAAAACATCAAAATGCTCATACAAAGTAGTGAAATATTGCATAGTGACAATTTTCAATACACTTCTTAAGTTGGCTGGATATAAAGAACAAATTACTACTAAGGATGAAATCGAAAAACAGATGGACAGAGTTGTTAAAGAAATGAGACGTCAATTGGAAATGATTGATAGGTTGACGACACGTGAAATTGAACAAGTTGAATTATTGAAAAGGATACATGATATGTTAATTATTAAACCAATTGAGAAAATAGATATGTCTAAAGAATTTAATCAGAAGCAATTCAAAACGCTAGATGAATGGACAGATGGTGAAAATCCATATAAACCAAAGGAAGTGACTGCATCTTTGTAA
		</sequence>
		<sequence>
			<taxon idref="Homosapiens_India_2011_IND_Kol018_2011_G9P4"/>
			GATAAACTTGCCGACCTCAACTATACAATGAATGTAATCACTTTAATGAATGATACATTACATACTATTATAGAAGATCCAGGGATGGCGTATTTTCCTTACATTGCCTCTGTCCTTACTATTCTGTTTACACTGCATAAGGCATCAATTCCAACAATGAAAATAGCGTTGAAAACATCAAAATGCTCATACAAAGTAGTGAAATATTGCATAGTGACAATTTTCAATACACTTCTTAAGTTGGCTGGATATAAAGAACAAATTACTACTAAGGATGAAATCGAAAAACAGATGGACAGAGTTGTTAAAGAAATGAGACGTCAATTGGAAATGATTGATAGGTTGACGACACGTGAAATTGAACAAGTTGAATTATTGAAAAGGATACATGATATGTTAATTATTAAACCAATTGAGAAAATAGATATGTCTAAAGAATTTAATCAGAAGCAATTCAAAACGCTAGATGAATGGACAGATGGTGAAAATCCATATAAACCAAAGGAAGTGACTGCATCTTTGTAA
		</sequence>
		<sequence>
			<taxon idref="Homosapiens_India_2011_IND_Kol006_2011_G9P4"/>
			GATAAACTTGCCGACCTCAACTATACAATGAATGTAATCACTTTAATGAATGATACATTACATACTATTATAGAAGATCCAGGGATGGCGTATTTTCCTTACATTGCCTCTGTCCTTACTGTTCTGTTTACACTGCATAAGGCATCAATTCCAACAATGAAAATAGCGTTGAAAACATCAAAATGCTCATACAAAGTAGTGAAATATTGCATAGTGACAATTTTCAATACACTTCTTAAGTTGGCTGGATATAAAGAACAAATTACTACTAAGGATGAAATCGAAAAACAGATGGACAGAGTTGTTAAAGAAATGAGACGTCAATTGGAAATGATTGATAAGTTGACGACACGTGAAATTGAACAAGTTGAATTATTGAAAAGGATACATGATATGTTAATTATTAAACCAATTGAGAAAATAGATATGTCTAAAGAATTTAATCAGAAGCAATTCAAAACGCTAGATGAATGGACAGATGGTGAAAATCCATATAAACCAAAGGAAGTGACTGCATCTTTGTAA
		</sequence>
		<sequence>
			<taxon idref="Homosapiens_India_2013_IND_Kol066_2013_G9P4"/>
			GATAAACTTGCCGACCTCAACTATACAATGAATGTAATCACTTTAATGAATGATACATTACATACTATTATAGAAGATCCAGGGATGGCGTATTTTCCTTACATTGCCTCTGTCCTTACTGTTCTGTTTACACTGCATAAGGCATCAATTCCAACAATGAAAATAGCGTTGAAAACTTCAAAATGCTCATACAAAGTAGTGAAATATTGCATAGTGACAATTTTCAATACACTTCTTAAGTTGGCTGGATATAAAGAACAAATTACTACTAAGGATGAAATCGAAAAACAGATGGACAGAGTTGTTAAAGAAATGAGACGTCAATTGGAAATGATTGATAGGTTGACGACACGTGAAATTGAACAAGTTGAATTATTGAAAAGGATACATGATATGTTAATTATTAAACCAATTGAGAAAATAGATATGTCTAAAGAATTTAATCAGAAGCAATTCAAAACGCTAGATGAATGGACAGATGGTGAAAATCCATATAAACCAAAGGAAGTGACTGCATCTTTGTAA
		</sequence>
		<sequence>
			<taxon idref="Homosapiens_India_2013_IND_Kol065_2013_G9P4"/>
			GATAAACTTGCCGACCTCAACTATACAATGAATGTAATCACTTTAATGAATGATACATTACATACTATTATAGAAGATCCAGGGATGGCGTATTTTCCTTACATTGCCTCTGTCCTTACTGTTCTGTTTACGCTGCATAAGGCATCAATTCCAACAATGAAAATAGCGTTGAAAACATCAAAATGCTCATACAAAGTAGTGAAATATTGCATAGTGACAATTTTCAATACACTTCTTAAGTTGGCTGGATATAAAGAACAAATTACTACTAAGGATGAAATCGAAAAACAGATGGACAGAGTTGTTAAAGAAATGAGACGTCAATTGGAAATGATTGATAGGTTGACGACACGTGAAATTGAACAAGTTGAATTATTGAAAAGGATACATGATATGTTAATTATTAAACCAATTGAGAAAATAGATATGTCTAAAGAATTTAATCAGAAGCAATTCAAAACGCTAGATGAATGGACAGATGGTGAAAATCCATATAAACCAAAGGAAGTGACTGCATCTTTGTAA
		</sequence>
		<sequence>
			<taxon idref="Homosapiens_India_2013_IND_Kol064_2013_G9P4"/>
			GATAAACTTGCCGACCTCAACTATACAATGAATGTAATCACTTTAATGAATGATACATTACATACTATTATAGAAGATCCAGGGATGGCGTATTTTCCTTACATTGCCTCTGTCCTTACTGTTCTGTTTACACTGCATAAGGCATCAATTCCAACAATGAAAATAGCGTTGAAAACATCAAAATGCTCATACAAAGTAGTGAAATATTGCATAGTGACAATTTTCAATACACTTCTTAAGTTGGCTGGATATAAAGAACAAATTACTACTAAGGATGAAATCGAAAAACAGATGGACAGAGTTGTTAAAGAAATGAGACGTCAATTGGAAATGATTGATAGGTTGACGACACGTGAAATTGAACAAGTTGAATTATTGAAAAGGATACATGATATGTTAATTATTAAACCAATTGAGAAAATAGATATGTCTAAAGAATTTAATCAGAAGCAATTCAAAACGCTAGATGAATGGACAGATGGTGAAAATCCATATAAACCAAAGGAAGTGACTGCATCTTTGTAA
		</sequence>
		<sequence>
			<taxon idref="Homosapiens_India_2012_IND_Kol040_2012_G9P4"/>
			GATAAACTTGCCGACCTCAACTATACAATGAATGTAATCACTTTAATGAATGATACATTACATACTATTATAGAAGATCCAGGGATGGCGTATTTTCCTTACATTGCCTCTGTCCTTACTGTTTTGTTTACACTGCATAAGGCATCAATTCCAACAATGAAAATAGCGTTGAAAACATCAAAATGCTCATACAAAGTAGTAAAATATTGCATAGTGACAATTTTCAATACACTTCTTAAGTTGGCTGGATATAAAGAACAAATTACTACTAAGGATGAAATCGAAAAACAGATGGACAGAGTTGTTAAAGAAATGAGACGTCAATTGGAAATGATTGATAGGTTGACGACACGTGAAATTGAACAAGTTGAATTATTGAAAAGGATACATGATATGTTAATTATTAAACCAATTGAGAAAATAGATATGTCTAAAGAATTTAATCAGAAGCAATTCAAAACGCTAGATGAATGGACAGATGGTGAAAATCCATATAAACCAAAGGAAGTGACTGCATCTTTGTAA
		</sequence>
		<sequence>
			<taxon idref="Homosapiens_India_2012_IND_Kol028_2012_G9P4"/>
			GATAAACTTGCCGACCTCAACTATACAATGAATGTAATCACTTTAATGAATGATACATTACATACTATTATAGAAGATCCAGGGATGGCGTATTTTCCTTACATTGCCTCTGTCCTTACTGTTTTGTTTACACTGCATAAGGCATCAATTCCAACAATGAAAATAGCGTTGAAAACATCAAAATGCTCATACAAAGTAGTAAAATATTGCATAGTGACAATTTTCAATACACTTCTTAAGTTGGCTGGATATAAAGAACAAATTACTACTAAGGATGAAATCGAAAAACAGATGGACAGAGTTGTTAAAGAAATGAGACGTCAATTGGAAATGATTGATAGGTTGACGACACGTGAAATTGAACAAGTTGAATTATTGAAAAGGATACATGATATGTTAATTATTAAACCAATTGAGAAAATAGATATGTCTAAAGAATTTAATCAGAAGCAATTCAAAACGCTAGATGAATGGACAGATGGTGAAAATCCATATAAACCAAAGGAAGTGACTGCATCTTTGTAA
		</sequence>
		<sequence>
			<taxon idref="Homosapiens_India_2012_IND_Kol041_2012_G9P4"/>
			GATAAACTTGCCGACCTCAACTATACAATGAATGTAATCACTTTAATGAATGATACATTACATACTATTATAGAAGATCCAGGGATAGCGTATTTTCCTTACATTGCCTCTGTCCTTACTGTTTTGTTTACACTGCATAAGGCATCAATTCCAACAATGAAAATAGCGTTGAAAACATCAAAATGCTCATACAAAGTAGTAAAATATTGCATAGTGACAATTTTCAATACACTTCTTAAGTTGGCTGGATATAAAGAACAAATTACTACTAAGGATGAAATCGAAAAACAGATGGACAGAGTTGTTAAAGAAATGAGACGTCAATTGGAAATGATTGATAGGTTGACGACACGTGAAATTGAACAAGTTGAATTATTGAAAAGGATACATGATATGTTAATTATTAAACCAATTGAGAAAATAGATATGTCTAAAGAATTTAATCAGAAGCAATTCAAAACGCTAGATGAATGGACAGATGGTGAAAATCCATATAAACCAAAGGAAGTGACTGCATCTTTGTAA
		</sequence>
		<sequence>
			<taxon idref="Homosapiens_USA_2010_05_15_USA_LB1562_2010_G9P4"/>
			GATAAACTTGCCGACCTCAATTATACAATGAATGTAATCACTTTAATGAATGATACATTACATACTATTATAGAAGATCCAGGGATGGCGTATTTTCCTTACATTGCCTCCGTCCTTACTGTTTTGTTTACACTGCATAAGGCATCAATTCCAACAATGAAAATAGCGTTGAAAACATCAAAATGCTCATACAAAGTAGTGAAATATTGCATAGTGACAATTTTCAATACACTTCTTAAGTTGGCTGGATATAAAGAACAAATTACTACTAAGGATGAAATCGAAAAACAGATGGACAGAGTTGTTAAAGAAATGAGACGTCAATTGGAAATGATTGATAGGTTGACGACACGTGAAATTGAACAAGTTGAATTATTGAAAAGGATACATGATATGTTAATTATTAAACCAATTGAGAAAATAGATATGTCTAAAGAATTTAATCAGAAGCAATTCAAAACGCTAGATGAATGGACAGATGGTGAAAATCCATATAAACCAAAGGAAGTGACTGCATCTTTGTAA
		</sequence>
		<sequence>
			<taxon idref="Homosapiens_India_2010_RV10"/>
			GATAAACTTGCCGACCTCAACTATACAATGAATGTAATCACTTTAATGAATGATACATTACATACTATTATAGAAGATCCAGGGATGGCGTATTTTCCTTACATTGCCTCTGTCCTTACTGTTTTGTTTACACTGCATAAGGCATCAATTCCAACAATGAAAATAGCGTTGAAAACATCAAAATGCTCATACAAAGTAGTGAAATATTGCATAGTGACAATTTTCAATACACTTCTTAAGTTGGCTGGATATAAAGAACAAATTACTACTAAGGATGAAATCGAAAAACAGATGGACAGAGTTGTTAAAGAAATGAGACGTCAATTGGAAATGATTGATAGGTTGACGACACGTGAAATTGAACAAGTTGAATTATTGAAAAGGATACATGATATGTTAATTATTAAACCAATTGAGAAAATAGATATGTCTAAAGAATTTAATCAGAAGCAATTCAAAACGCTAGATGAATGGACAGATGGTGAAAATCCATATAAACCAAAGGAAGTGACTGCATCTTTGTAA
		</sequence>
		<sequence>
			<taxon idref="Homosapiens_India_2013_IND_Kol051_2013_G9P4"/>
			GATAAACTTGCCGACCTCAACTATACAATGAATGTAATCACTTTAATGAATGATACATTACATACTATTATAGAAGATCCAGGGATGGCGTATTTTCCTTACATTGCCTCTGTCCTTACTGTTTTGTTTACACTGCATAAGGCATCAATTCCAACAATGAAAATAGCGTTGAAAACATCAAAATGCTCATACAAAGTAGTGAAATATTGCATAGTGACAATTTTCAATACACTTCTTAAGTTGGCTGGATATAAAGAACAAATTACTACTAAGGATGAAATCGAAAAACAGATGGACAGAGTTGTTAAAGAAATGAGACGTCAATTGGAAATGATTGATAGGTTGACGACACGTGAAATTGAACAAGTTGAATTATTGAAAAGGATACATGATATGTTAATTATTAAACCAATTGAGAAAATAGATATGTCTAAAGAATTTAATCAGAAGCAATTCAAAACGCTAGATGAATGGACAGATGGTGAAAATCCATATAAACCAAAGGAAGTGACTGCATCTTTGTAA
		</sequence>
		<sequence>
			<taxon idref="Homosapiens_India_2013_IND_Kol047_2013_G9P4"/>
			GATAAACTTGCCGACCTCAACTATACAATGAATGTAATCACTTTAATGAATGATACATTACATACTATTATAGAAGATCCAGGGATGGCGTATTTTCCTTACATTGCCTCTGTCCTTACTGTTTTGTTTACACTGCATAAGGCATCAATTCCAACAATGAAAATAGCGTTGAAAACATCAAAATGCTCATACAAAGTAGTGAAATATTGCATAGTGACAATTTTCAATACACTTCTTAAGTTGGCTGGATATAAAGAACAAATTACTACTAAGGATGAAATCGAAAAACAGATGGACAGAGTTGTTAAAGAAATGAGACGTCAATTGGAAATGATTGATAGGTTGACGACACGTGAAATTGAACAAGTTGAATTATTGAAAAGGATACATGATATGTTAATTATTAAACCAATTGAGAAAATAGATATGTCTAAAGAATTTAATCAGAAGCAATTCAAAACGCTAGATGAATGGACAGATGGTGAAAATCCATATAAACCAAAGGAAGTGACTGCATCTTTGTAA
		</sequence>
		<sequence>
			<taxon idref="Homosapiens_India_2013_IND_Kol063_2013_G9P4"/>
			GATAAACTTGCCGACCTCAACTATACAATGAATGTAATCACTTTAATGAATGATACATTACATACTATTATAGAAGATCCAGGGATGGCGTATTTTCCTTACATTGCCTCTGTCCTTACTGTTTTGTTTACACTGCATAAGGCATCAATTCCAACAATGAAAATAGCGTTGAAAACATCAAAATGCTCATACAAAGTAGTGAAATATTGCATAGTGACAATTTTCAATACACTTCTTAAGTTGGCTGGATATAAAGAACAAATTACTACTAAGGATGAAATAGAAAAACAGATGGACAGAGTTGTTAAAGAAATGAGACGTCAATTGGAAATGATTGATAGGTTGACGACACGTGAAATTGAACAAGTTGAATTATTGAAAAGGATACATGATATGTTAATTATTAAACCAATTGAGAAAATAGATATGTCTAAAGAATTTAATCAGAAGCAATTCAAAACGCTAGATGAATGGACAGATGGTGAAAATCCATATAAACCAAAGGAAGTGACTGCATCTTTGTAA
		</sequence>
		<sequence>
			<taxon idref="Homosapiens_SriLanka_2009_LKA_R1207_2009_G4P6"/>
			GATAAGCTTGCTGACCTCAACTACACATTGAGTGTAATCACTTTAATGAATGACACATTACATTCTATAATTCAAGATCCAGGAATGGCGTATTTTCCATATATTGCATCTGTTTTGACAGTTCTGTTCACTCTGCATAAGGCATCAATTCCAACAATGAAAATAGCATTGAAGACATCGAAATGTTCATATAAAGTAATTAAATATTGCATGGTTACAGTTATTAATACTCTTCTAAAATTAGCTGGTTATAAAGAACAGGTTACTACTAAAGATGAGATCGAACAGCAGATGGATAGAATTGTCAAAGAAATGAGACGTCAATTGGAGATGATTGATAAACTAACTACTCGCGAAATTGAACAGGTTGAGTTACTTAAACGTATACATGATAAATTGATTACTAGACCAGTTGACGTTATAGACATGTCAAAAGAATTTAACCAGAAGAATGTTAGGACGCTAGACGAATGGGAAAGTGGAAAAAATCCATATGAACCATCAGAAGTGACTGCATCTATGTGA
		</sequence>
		<sequence>
			<taxon idref="Homosapiens_Nepal_2004_04_NPL_KTM368_2004_G11P25"/>
			GATAAGCTTGCTGACCTCAACTATACATTGAGTGTAATCACTTTAATGAATGATACATTGCATTCAATAATTCAGGATCCAGGCATGGCGTACTTTCCCTATATCGCATCTGTTTTAACAGTTTTGTTCACTTTACATAAGGCGTCAATTCCAACAATGAAAATAGCATTGAGGACATCGAAATGTTCATATAAAGTAATTAAATATTGCACGGTTACAATAATTAATACTCTCTTGAAGTTGGCTGGTTATAAAGAACAGGTTACTACTAAGGATGAAATTGAACAACAGATGGACAGAATTGTTAAAGAAATGAGACGTCAACTAGAAATGATTAATAAATTAACTACTCGTGAAATTGAACAGGTCGAATTACTTAGACGTATATACGATAAATTAGTGACCAGACCAATTGACGTTATAGATATGTCGAAAGAATTTAATCAGAAGAACGTTAGAACGCTAGATGAATGGGAGAGTGGAAAAAATCCTTATGAACCATCAGAAGTGACTGCATCTATGTAA
		</sequence>
		<sequence>
			<taxon idref="Homosapiens_Belgium_2001_05_13_Bel_BE00112_2009_G1P8"/>
			GATAAGCTTGCCGACCTTAACTACACGTTGAGTGTAATCACTTTAATGAATGACACACTACATTCTATAATTCAGGATCCAGGAATGGCGTATTTTCCATATATTGCATCTGTTCTAACAGTTTTGTTCACACTACATAAAGCTTCAATTCCAACAATGAAAATAGCATTGAAAACATCAAAATGTTCATATAAGGTAATCAAATACTGTATAGTCACTATCATTAATACTCTTTTAAAATTGGCAGGATATAAAGAACAGGTCACTACTAAAGACGAAATTGAGCAACAGATGGACAGAATTATTAAAGAGATGAGACGTCAGTTGGAAATGATTGATAAATTAACTACTCGTGAAATTGAACAAGTTGAATTGCTTAAACGCATACATGATAATCTGATAACTAAACCAGTTGACGTTATAGATATGTCTAAGGAATTTAATCAGAAGAATATCAAAACGCTAGATGAGTGGAATAGTGGAAAAAATCCATACGAACCGACAGAAGTGACTGCATCAATGTGA
		</sequence>
		<sequence>
			<taxon idref="Homosapiens_Belgium_2003_02_12_Bel_BE00090_2003_G1P8"/>
			GATAAGCTTGCCGACCTTAACTACACGTTGAGTGTAATCACTTTAATGAATGACACACTACATTCTATAATTCAGGATCCAGGAATGGCGTATTTTCCATATATTGCATCTGTTCTAACAGTTTTGTTCACACTACATAAAGCTTCAATTCCAACAATGAAAATAGCATTGAAAACATCAAAATGTTCATATAAGGTGATCAAATACTGTATAGTCACGATCATTAATACTCTTTTAAAATTGGCAGGATATAAAGAACAGGTCACTACTAAAGACGAAATTGAACAACAGATGGACAGAATTGTTAAAGAGATGAGACGTCAGTTGGAAATGATTGATAAATTAACTACTCGTGAAATTGAACAAGTTGAATTGCTTAAGCGCATACATGATAATCTGATAACTAAACCAGTTGACGTTATAGATATGTCTAAGGAATTTAATCAGAAGAATATCAAAACGCTAGATGAGTGGAATAGTGGAAAAAATCCATATGAACCGACAGAAGTGACTGCATCAATGTAA
		</sequence>
		<sequence>
			<taxon idref="Homosapiens_USA_1988_USA_DC4087_1988_G1P8"/>
			GATAAGCTTGCCGACCTCAACTACACATTGAGTGTGATCACTTTAATGAATGACACATTACATTCTATAATTCAGGATCCTGGAATGGCGTATTTTCCATATATTGCATCTGTTCTAACAGTTTTGTTCACATTACATAAAGCTTCAATTCCAACCATGAAAATAGCATTGAAAACATCAAAATGTTCATATAAAGTAATTAAATATTGTACAGTCACGATCATTAATACTCTTTTAAAATTGGCAGGATATAAAGAACAGGTTACTACTAAAGACGAAATTGAGCAACAGATGGATAGAATCGTTAAAGAAATGAGACGTCAGTTGGAAATGATTGATAAATTAACTACTCGTGAAATTGAACAAGTTGAATTACTTAAACGTATACATGACAACCTGATAACTAGACCAGTTGACGTTATAGATATGTCGAAGGAATTTAATCAGAAGAATATCAAAACGCTAGATGAATGGGAGAGTGGAAAAAATCCATATGAACCGGCAGAAGTGACTGCATCCATGTGA
		</sequence>
		<sequence>
			<taxon idref="Homosapiens_USA_1989_USA_DC3695_40HT_1989_G1P8"/>
			GATAAGCTTGCCGACCTCAACTACACATTGAGTGTGATCACTTTAATGAACGACACATTACATTCTATAATTCAGGATCCTGGAATGGCGTATTTTCCATATATTGCAGCTGTTCTAACAGTTTTGTTCACATTACATAAAGCTTTAATTCCAACCATGAAAATAGCATTGAAAACATCAAAATGTTCATATAAAGTAATTAAATATTGTACAGTCACGATCATTAATACTCTTTTAAAATTGGCAGGATATAAAGAACAGGTTACTACTAAAGACGAAATTGAGCAACAGATGGATAGAATCGTTAAAGAAATGAGACGTCAGTTGGAAATGATTGATAAATTAACTACTCGTGAAATTGAACAAGTTGAATTACTTAAACGTATACATGACAACCTGATAACTAGACCAGTTGACGTTATAGATATGTCGAAGGAATTTAATCAGAAGAATATCAAAACGCTAGATGAATGGGAGAGTGGAAAAAATCCATATGAACCGGCAGAAGTGACTGCATCCATGTGA
		</sequence>
		<sequence>
			<taxon idref="Homosapiens_USA_1974_USA_DC102_1974_G1P8"/>
			GATAAGCTTGCCGACCTCAACTACACATTGAGTGTAATCACTTTAATGAATGACACATTACATTCTATAATTCAGGATCCTGGAATGGCGTATTTTCCATATATTGCATCTGTACTAACAGTTTTGTTTACGTTACATAAAGCTTCAATTCCAACCATGAAAATAGCATTGAAAACATCAAAATGTTCATATAAAGTGATTAAATATTGTATAGTTACGATCATTAATACTCTTTTAAAATTGGCTGGATATAAAGAACAGGTTACTACTAAAGACGAAATTGAACAACAGATGGACAGAATTGTTAAAGAGATGAGACGTCAGCTGGAGATGATTGATAAACTAACTACTCGTGAAATTGAACAGGTCGAATTGCTTAAACGTATACATGATAACCTGATAACTAGAACAGTTGACGTTATAGATATGTCGAAGGAATTCAATCAGAAAAACATCAAAACGCTAGATGAATGGGAGAGTGGAAAGAATCCATATGAACCGTCAGAAGTGACTGCATCCATGTGA
		</sequence>
		<sequence>
			<taxon idref="Homosapiens_USA_1988_Bethesda_DC4320_1988_G4P8"/>
			GATAAACTTGCCGACCTCAACTACACATTGAGTGTGATCACTTTAATGAATGACACATTACATTCCATAATTCAAGATCCTGGAATGGCGTATTTTCCATATATTGCATCTGTTCTAACAGTTTTATTTACGTTACATAAAGCTTCAATTCCAACCATGAAAATAGCGTTGAAAACATCAAAATGTTCATATAAAGTTATTAAATATTGTATAGTCACGATCATTAACACCCTTTTAAAATTGGCTGGATATAAAGAGCAGGTTACTACTAAAGACGAAATTGAACAACAGATGGACAGGATTGTTAAAGAGATGAGACGTCAGCTGGAGATGATTGATAAACTAACTACTCGTGAAATTGAACAGGTTGAATTACTTAAACGTATACATGATAACCTGATAACTAGAACAGTTGACGTTATAGATATGTCGAAGGAATTCAATCAGAAAAACATCAAAACGCTAGATGAATGGGAGAGTGGAAAGAATCCATATGAACCGTCAGAAGTGACTGCTTCCATGTAA
		</sequence>
		<sequence>
			<taxon idref="Homosapiens_USA_1988_USA_DC4345_1988_G1P8"/>
			GATAAGTTTGCCGACCTCAACTACACATTGAGTGTGATCACTTTAATGAATGACACATTACATTCCATAATTCAAGATCCTGGAATGGCGTATTTTCCATATATTGCATCTGTTCTAACAGTTTTATTTACGTTACATAAAGCTTCAATTCCAACCATGAAAATAGCGTTGAAAACATCAAAATGTTCATATAAAGTTATTAAATATTGTATAGTCACGATCATTAACACCCTTTTAAAATTGGCTGGATATAAAGAGCAGGTTACTACTAAAGACGAAATTGAACAACAGATGGACAGGATTGTTAAAGAGATGAGACGTCAGCTGGAGATGATTGATAAACTAACTACTCGTGAAATTGAACAGGTTGAATTGCTTAAACGTATACATGATAACCTAATAACTAGAACAGTTGACGTTATAGATATGTCGAAGGAATTCAATCAGAAAAACATCAAAACGCTAGATGAATGGGAGAGTGGAAAGAATCCATATGAACCGTCAGAAGTGACTGCATCCATGTAA
		</sequence>
		<sequence>
			<taxon idref="Homosapiens_USA_1979_USA_DC273_1979_G1P8"/>
			GATAAGCTTACCGACCTCAACTACACATTGAATGTGATCACTTTAATGAATGACACATTACATTCCATAATTCAAGATCCTGGAATGGCGTATTTTCCATATATTGCATCTGTTCTAACAGTTTTGTTTACGTTACATAAAGCTTCAATTCCAACCATGAAAATAGCATTGAAAACATCAAAATGTTCATATAAAGTTATTAAATATTGTATAGTCACGATCATTAACACCCTTTTAAAATTGGCTGGATATAAAGAGCAGGTTACTACTAAAGACGAAATTGAACAACAGATGGACAGGATTGTTAAAGAGATGAGACGTCAGCTGGAGATGATTGATAAACTAACTACTCGTGAAATTGAACAGGTTGAATTGCTTAAACGTATACATGATAACCTGATAACTAGGACAGTTGACGTTATAGATATGTCGAAGGAATTCAATCAGAAAAACATCAAAACGCTAGATGAATGGGAGAATGGAAAGAATCCATATGAACCGTCAGAAGTGACTGCATCCATGTAA
		</sequence>
		<sequence>
			<taxon idref="Homosapiens_USA_1979_USA_DC570_1979_G1P8"/>
			GATAAGCTTACCGACCTCAACGACACATTGAATGTGATCACTTTAATGAATGACACATTACATTCCATAATTCAAGATCCTGGAATGGCGTATTTTCCATATATTGCATCTGTTCTAACAGTTTTGTTTACGTTACATAAAGCTTCAATTCCAACCATGAAAATAGCATTGAAAACATCAAAATGTTCATATAAAGTTATTAAATATTGTATAGTCACGATCATTAACACCCTTTTAAAATTGGCTGGATATAAAGAGCAGGTTACTACTAAAGACGAAATTGAACAACAGATGGACAGGATTGTTAAAGAGATGAGACGTCAGCTGGAGATGATTGATAAACTAACTACTCGTGAAATTGAACAGGTTGAATTGCTTAAACGTATACATGATAACCTGATAACTAGGACAGTTGACGTTATAGATATGTCGAAGGAATTCAATCAGAAAAACATCAAAACGCTAGATGAATGGGAGAATGGAAAGAATCCATATGAACCGTCAGAAGTGACTGCATCCATGTAA
		</sequence>
		<sequence>
			<taxon idref="Homosapiens_USA_1974_USA_DC1476_1974_G1P8"/>
			GATAAGCTTGCCGACCTCAACTACACATTGAGTGTGATCACTTTAATGAATGACACATTACATTCCATAATTCAAGATCCTGGAATGGCGTATTTTCCATATATTGCATCTGTCCTAACAGTTTTGTTTACGTTACATAAAGCTTCAATTCCAACCATGAAAATAGCATTGAAAACATCAAAATGTTCATATAAAGTGATTAAATGTTGTATAGTCACGATCATTAACACCCTTTTAAAATTGGCTGGATATAAAGAGCAGGTTACTACTAAAGACGAAATTGAACAACAGATGGACAGGATTGTTAAAGAGATGAGACGTCAGCTGGAGATGATTGATAAACTAACTACTCGTGAAATTGAACAGGTTGAATTGCTTAAACGTATACATGATAACCTGATAACTAGAACAGTTGACGTTATAGATATGTCGAAGGAATTCAATCAGAAAAACATCAAAACGCTAGATGAATGGGAGAGTGGAAAGAATCCATATGAACCGTCAGAAGTGACTGCATCCATGTAA
		</sequence>
		<sequence>
			<taxon idref="Homosapiens_USA_1976_USA_DC2314_1976_G1P8"/>
[truncated: 492,907 more chars]
