# Supplementary material for: Rotavirus A Genome Segments Show Distinct Segregation and Codon Usage Patterns
Source: Viruses. 2021 Jul 27;13(8):1460. doi: 10.3390/v13081460 (PMC8402926; doi:10.3390/v13081460)
Supplement: Supplementary file 1 [file viruses-13-01460-s001.zip › Si_file_1_VP7animalsTreefilefromFigure1]

#NEXUS
begin taxa;
	dimensions ntax=474;
	taxlabels
	AB077055_G8_Bostaurus_Japan_[&!color=#ff0000]
	AB080737_G7_Aves__
	AB080738_G19_Aves__
	AB158431_G8_Bostaurus_Japan_[&!color=#ff0000]
	AB180971_G9_Susscrofa__[&!color=#ff8000]
	AB180972_G4_Susscrofa__[&!color=#ff8000]
	AB272753_G8_Homosapiens_Japan_1994
	AB486011_G21_Bostaurus_Japan_1998_03[&!color=#ff0000]
	AB513837_G24_Bostaurus_Japan_2007_01_22[&!color=#ff0000]
	AB534532_G12P6_Homosapiens_Bangladesh_2006_12_28
	AB571046_G4_Susscrofa_Japan_2009_06[&!color=#ff8000]
	AB573647_G4_Susscrofa_Japan_2006_09[&!color=#ff8000]
	AB573649_G9_Susscrofa_Japan_2006_09[&!color=#ff8000]
	AB573873_G9_Susscrofa_Japan_2009_06[&!color=#ff8000]
	AB595978_G14_Equuscaballus_Japan_1997
	AB605258_G26_Susscrofa_Japan_2010_03_22[&!color=#ff8000]
	AB621363_G27_Petaurusbreviceps_Japan_2010_12_07
	AB741654_G5_Homosapiens_Japan_2011_11
	AB779619_G3_Susscrofa_Thailand_2008_05[&!color=#ff8000]
	AB905477_G12P8_Homosapiens_Bhutan_2010
	AB908917_G3_Equuscaballus_Japan_2010
	AB908928_G14_Equuscaballus_Japan_1996
	AB908939_G14_Equuscaballus_Japan_2010
	AB924089_G5_Susscrofa_Japan_2014_01_08[&!color=#ff8000]
	AB924100_G4_Susscrofa_Japan_2014_02_05[&!color=#ff8000]
	AB924111_G9_Susscrofa_Japan_2014_02_06[&!color=#ff8000]
	AB971567_G1P8_Homosapiens_Japan_1981
	AB972861_G10_Susscrofa_Thailand_1991[&!color=#ff8000]
	AF106288_G2_Homosapiens_Taiwan_1984
	AF141918_G8_Bostaurus_India_[&!color=#ff0000]
	AF159610_G1_Simiiformes_SouthKorea_
	AF237666_tentativeGgenotype15_Bostaurus__[&!color=#ff0000]
	AF361439_G8_Bostaurus_Nigeria_[&!color=#ff0000]
	AF386914_G3_Bostaurus__[&!color=#ff0000]
	AF386916_G10_Bostaurus__[&!color=#ff0000]
	AF427124_G3_Bostaurus__[&!color=#ff0000]
	AF448852_G3_Bostaurus__[&!color=#ff0000]
	AF528201_G3_Oryctolaguscuniculus__
	AF528203_G3_Oryctolaguscuniculus__
	AY050272_G6_Bostaurus__[&!color=#ff0000]
	AY128708_G6P_Caprahircus__
	AY707787_G9_Susscrofa_Thailand_[&!color=#ff8000]
	AY707788_G3_Susscrofa_Thailand_[&!color=#ff8000]
	AY750921_G3_Equuscaballus__
	AY750923_G14_Equuscaballus__
	D01054_G8_Bostaurus__[&!color=#ff0000]
	D12710_G6_Bostaurus__[&!color=#ff0000]
	D82979_G18_Aves__
	DQ204743_G12_Susscrofa_India_[&!color=#ff8000]
	DQ205229_G3_Oryctolaguscuniculus_Italy_1996
	DQ256503_G3_Susscrofa_Thailand_[&!color=#ff8000]
	DQ490550_G12_Homosapiens_Bangladesh_2000_02_14
	DQ494393_G5_Bostaurus__[&!color=#ff0000]
	DQ515961_G5_Susscrofa_Thailand_[&!color=#ff8000]
	DQ631812_G6_Bostaurus_Argentina_[&!color=#ff0000]
	DQ683522_G4_Susscrofa_Thailand_[&!color=#ff8000]
	DQ786576_G3_Susscrofa_Thailand_[&!color=#ff8000]
	EF077484_G5_Homosapiens_China_2003
	EF159576_G5_Homosapiens_China_2001
	EF199501_G6_Bostaurus_India_[&!color=#ff0000]
	EF200549_G3_Bostaurus_India_[&!color=#ff0000]
	EF200560_G15_Bostaurus_India_[&!color=#ff0000]
	EF200563_G15_Bostaurus_India_[&!color=#ff0000]
	EF554098_G6_Homosapiens_Australia_1993
	EF554109_G6_Homosapiens_Hungary_1997
	EF554153_G8_Ovisovis_Spain_
	EF990708_G9_Homosapiens_Belgium_2003
	EU486971_G19_Gallusgallus_Germany_2002
	EU486972_G22_Meleagrisgallopavo_Germany_2003
	EU486973_G22_Meleagrisgallopavo_Germany_2003
	EU486974_G19_Gallusgallus_Germany_2003
	EU486975_G19_Gallusgallus_Germany_2003
	EU486976_G19_Gallusgallus_Germany_2004
	EU486977_G19_Gallusgallus_Germany_2006
	EU496254_G12_Homosapiens_Argentina_1999_10
	EU541405_G5_Bostaurus_SouthKorea_[&!color=#ff0000]
	EU636932_G3_Simiiformes_USA_1980
	EU708895_G3P3_Homosapiens_Israel_1985
	EU708906_G3P3_Homosapiens_USA_1984
	EU708917_G3P3_Canislupusfamiliaris_USA_1980
	EU708928_G3P3_Canislupusfamiliaris_USA_1979
	EU791924_G3_Homosapiens_Thailand_2005_06_26
	EU805775_G20_Homosapiens_Ecuador_2006_07
	EU828784_G10_Bostaurus_China_2007_07_01[&!color=#ff0000]
	EU873013_G5_Bostaurus_SouthKorea_[&!color=#ff0000]
	FJ031029_G10P15_Ovisovis__2007_06
	FJ169861_G19_Gallusgallus_Germany_2002
	FJ206044_G8_Bostaurus_SouthKorea_[&!color=#ff0000]
	FJ217204_G10_Bostaurus_Mexico_2006_04_01[&!color=#ff0000]
	FJ217205_G6_Bostaurus_Mexico_2006_03_01[&!color=#ff0000]
	FJ347105_G8_Lamaguanicoe_Argentina_1999_01
	FJ347116_G15_Bostaurus_Argentina_1998[&!color=#ff0000]
	FJ347127_G8_Lamaguanicoe_Argentina_1998_11
	FJ348355_G9_Homosapiens_Cuba_2008_02
	FJ422138_G8_Macacanemestrina_USA_
	FJ495133_G6_Hippotragusniger_SouthAfrica_2008_05_25
	FJ545658_G10_Bostaurus_China_2008_03[&!color=#ff0000]
	FJ598309_G6_Bostaurus_Turkey_2006[&!color=#ff0000]
	FJ598311_G10_Bostaurus_Turkey_2006[&!color=#ff0000]
	FJ598312_G10_Bostaurus_Turkey_2004[&!color=#ff0000]
	FJ669131_G3_Canislupusfamiliaris_SouthKorea_2005_02_01
	FJ816615_G3_Macacamulatta_USA_
	FJ947801_G3P8_Homosapiens_USA_1991
	GQ149703_G9_Homosapiens_Thailand_2005_02_07
	GQ225777_G1_Bostaurus_USA_1984[&!color=#ff0000]
	GQ225778_G2_Bostaurus_USA_1984[&!color=#ff0000]
	GQ225779_G3_Bostaurus_USA_1984[&!color=#ff0000]
	GQ225780_G4_Bostaurus_USA_1986[&!color=#ff0000]
	GQ225781_G8_Bostaurus_USA_2003[&!color=#ff0000]
	GQ352362_G6_Bostaurus_Australia_2004[&!color=#ff0000]
	GQ352364_G6_Bostaurus_Australia_2005[&!color=#ff0000]
	GQ352366_G10_Bostaurus_Australia_2005[&!color=#ff0000]
	GQ398018_G8_Homosapiens_Australia_2007
	GQ414545_G8_Homosapiens_Germany_2009_01
	GQ433992_G1G3_Homosapiens_Ireland_2007
	GU144587_G10_Bostaurus_China_2008[&!color=#ff0000]
	GU188284_G1_Ailuropodamelanoleuca_China_2009_10
	GU199497_G11_Homosapiens_Nepal_2004_04
	GU358430_G1_Homosapiens_Japan_1992
	GU392998_G4_Homosapiens_Germany_2008_08
	GU565046_G6_Bostaurus_USA_1992[&!color=#ff0000]
	GU565057_G1_Bostaurus_USA_1992[&!color=#ff0000]
	GU565068_G2_Bostaurus_USA_1992[&!color=#ff0000]
	GU565079_G3_Bostaurus_USA_1992[&!color=#ff0000]
	GU565090_G4_Bostaurus_USA_1996[&!color=#ff0000]
	GU827411_G3_Feliscatus_Italy_2005
	GU937882_G6_Caprahircus_Bangladesh_1999
	GU979206_G1_Homosapiens_Germany_2009_12
	GU983676_G25_Eidolonhelvum_Kenya_2007
	GU984760_G8_Bostaurus_India_2007_12[&!color=#ff0000]
	HM191704_G6_Bostaurus_China_2009_10[&!color=#ff0000]
	HM235510_A_Bubalusbubalis_India_2008
	HM627547_G8_Homosapiens_Kenya_1987
	HM627558_G3_Homosapiens_Kenya_1987
	HM773862_G4P8_Homosapiens_USA_1980
	HM773884_G4P8_Homosapiens_USA_1977
	HM773895_G4P8_Homosapiens_USA_1988
	HM773961_G4P8_Homosapiens_USA_1978
	HM800948_G10P12_Ovisovis_China_1985
	HQ199897_G3_Bostaurus_India_2009[&!color=#ff0000]
	HQ315854_G10_Bostaurus_Hungary_2002_01[&!color=#ff0000]
	HQ315855_G6_Bostaurus_Hungary_2009_03[&!color=#ff0000]
	HQ425286_G4_Homosapiens_SouthKorea_2002
	HQ425291_G4_Homosapiens_SouthKorea_2001
	HQ440224_G3_Bostaurus_India_2008[&!color=#ff0000]
	HQ661117_G3_Homosapiens_Italy_1997
	HQ661128_G3_Canislupusfamiliaris_Italy_1996
	HQ661139_G3_Canislupusfamiliaris_Italy_1995
	HQ665466_G3_Simiiformes_USA_
	HQ834201_G10P15_Ovisovis_China_2008_12
	HQ844013_G10_Bostaurus_USA_2003[&!color=#ff0000]
	HQ844024_G12_Bostaurus_USA_2006[&!color=#ff0000]
	JF411747_Meleagrisgallopavo_Brazil_2010
	JF411751_Meleagrisgallopavo_Brazil_2010
	JF521469_G9_Homosapiens_USA_1980
	JF681941_G10_Homosapiens_India_2005_04
	JF681943_G10_Homosapiens_India_2005_05
	JF689835_G3_Bostaurus_India_2010[&!color=#ff0000]
	JF689845_G3_Bostaurus_India_2009[&!color=#ff0000]
	JF693045_G8_Bostaurus_SouthAfrica_1965[&!color=#ff0000]
	JF693067_G6_Bostaurus_USA_1986[&!color=#ff0000]
	JF712560_G13_Equuscaballus_UnitedKingdom_1991
	JF712571_G3_Equuscaballus_Argentina_1993
	JF720877_G3_Bostaurus_India_2008[&!color=#ff0000]
	JF720878_G3_Bostaurus_India_2010[&!color=#ff0000]
	JF781163_G9_Susscrofa_China_2008[&!color=#ff8000]
	JF793942_G6_Homosapiens_Italy_1993
	JF793945_G6_Homosapiens_Italy_1989
	JF990813_G6_Bostaurus_USA_1984[&!color=#ff0000]
	JF990825_G5_Bostaurus_USA_2003[&!color=#ff0000]
	JN638724_G6_Bostaurus_India_2011[&!color=#ff0000]
	JN699033_G9_Homosapiens_China_1978_01_10
	JN699034_G5_Homosapiens_China_1978_01_03
	JN827253_G3P2_Simiiformes_SouthAfrica_1958
	JN831214_G6_Bostaurus_SouthAfrica_2007[&!color=#ff0000]
	JN903518_G3_Equuscaballus_Ireland_2003
	JQ004975_G10_Caprahircus_China_2010
	JQ069459_G3_Homosapiens_Canada_2007
	JQ085407_G19_Gallusgallus_SouthKorea_2011_03_16
	JQ253572_G9_Homosapiens_SouthKorea_2010
	JQ358764_G3_Homosapiens_India_2011_02_14
	JQ423907_G3_Leporidae_China_1992
	JQ710663_G1_Homosapiens_Argentina_1982
	JQ710665_G1_Homosapiens_Argentina_1986
	JQ837881_G9_Homosapiens_Indonesia_2006_11
	JX040425_G11_Homosapiens_India_2009_06
	JX103956_G3_Susscrofa_Brazil_2008_04_16[&!color=#ff8000]
	JX103957_G5_Susscrofa_Brazil_2008_04_16[&!color=#ff8000]
	JX195090_G9P8_Homosapiens_Italy_2010
	JX204816_G23_Phasianuscolchicus_Germany_2010
	JX204827_G22_Meleagrisgallopavo_Germany_2003
	JX271006_G6_Homosapiens_Tunisia_2008
	JX307592_G8_Homosapiens_India_2011_02_15
	JX442766_G6_Bostaurus_India_2008[&!color=#ff0000]
	JX442769_G1_Bostaurus_India_2011[&!color=#ff0000]
	JX442777_G6_Bostaurus_India_2011[&!color=#ff0000]
	JX442779_G3_Bostaurus_India_2010[&!color=#ff0000]
	JX442784_G6_Bostaurus_India_2010[&!color=#ff0000]
	JX442786_G8_Bostaurus_India_2010[&!color=#ff0000]
	JX458955_G1_Homosapiens_Argentina_1986
	JX458968_G1_Homosapiens_Argentina_2006
	JX470508_G4_Homosapiens_Canada_2005
	JX470512_G1_Homosapiens_Canada_2008
	JX470514_G10_Bostaurus_Canada_2009[&!color=#ff0000]
	JX470515_G6_Bostaurus_Canada_2009[&!color=#ff0000]
	JX498942_G9_Susscrofa_China_2011[&!color=#ff8000]
	JX498955_G4_Susscrofa_China_2011[&!color=#ff8000]
	JX498960_G5_Susscrofa_China_2011[&!color=#ff8000]
	JX498964_G11_Susscrofa_China_2011[&!color=#ff8000]
	JX498967_G3_Susscrofa_China_2011[&!color=#ff8000]
	JX498969_G2_Susscrofa_China_2011[&!color=#ff8000]
	JX567750_G10_Homosapiens_Australia_2011_08_13
	JX971574_G5_Bostaurus_SouthKorea_2004[&!color=#ff0000]
	KC113248_G9P23_Susscrofa_China_2009_12[&!color=#ff8000]
	KC140587_G11_Homosapiens_SouthKorea_2012
	KC174915_G10_Homosapiens_India_2003_10
	KC178809_G2_Homosapiens_Italy_1996
	KC292205_G26_Susscrofa_China_2007[&!color=#ff8000]
	KC443592_G2_Homosapiens_Australia_1977_11_10
	KC579919_G1_Homosapiens_USA_1976
	KC580628_G1_Homosapiens_USA_1977
	KC610683_G9P23_Susscrofa_Italy_2009[&!color=#ff8000]
	KC815663_G6_Equuscaballus_Japan_1982
	KC815674_G3_Equuscaballus_Japan_1989
	KC815685_G3_Equuscaballus_Japan_1981
	KC845540_G4_Homosapiens_Greece_2008
	KC895753_G6_Bostaurus_Argentina_2004[&!color=#ff0000]
	KC895754_G6_Bostaurus_Argentina_2007[&!color=#ff0000]
	KC895756_G6_Bostaurus_Argentina_2008[&!color=#ff0000]
	KC895757_G6_Bostaurus_Argentina_1997[&!color=#ff0000]
	KC895758_G6_Bostaurus_Argentina_1999[&!color=#ff0000]
	KC895760_G6_Bostaurus_Argentina_2000[&!color=#ff0000]
	KC895765_G6_Bostaurus_Argentina_2002[&!color=#ff0000]
	KC895768_G6_Bostaurus_Argentina_2005[&!color=#ff0000]
	KC895769_G6_Bostaurus_Argentina_2006[&!color=#ff0000]
	KC895771_G6_Bostaurus_Argentina_1998[&!color=#ff0000]
	KC895794_G6_Bostaurus_Argentina_2001[&!color=#ff0000]
	KC895795_G10_Bostaurus_Argentina_2007[&!color=#ff0000]
	KC895796_G10_Bostaurus_Argentina_2008[&!color=#ff0000]
	KC895797_G10_Bostaurus_Argentina_2009[&!color=#ff0000]
	KC895798_G10_Bostaurus_Argentina_1998[&!color=#ff0000]
	KC895800_G10_Bostaurus_Argentina_2004[&!color=#ff0000]
	KC895802_G10_Bostaurus_Argentina_2006[&!color=#ff0000]
	KC895804_G10_Bostaurus_Argentina_2000[&!color=#ff0000]
	KC895805_G10_Bostaurus_Argentina_2001[&!color=#ff0000]
	KC960624_G3_Chiroptera_China_2011_08
	KF170899_G6_Bostaurus_India_2012_01_10[&!color=#ff0000]
	KF170900_G10_Susscrofa_India_2012_01_02[&!color=#ff8000]
	KF305320_G8_Homosapiens_Egypt_2011_02_12
	KF305321_G8_Bostaurus_Egypt_2011_02_20[&!color=#ff0000]
	KF447844_G4_Homosapiens_China_2010_03_01
	KF500179_G8_Bostaurus_SouthKorea_2004[&!color=#ff0000]
	KF500524_G3_Homosapiens_USA_2012_04_16
	KF501100_G5_Susscrofa_Canada_2011[&!color=#ff8000]
	KF534786_G9_Susscrofa_Canada_2012[&!color=#ff8000]
	KF577843_G8_Caprahircus_Argentina_2011
	KF636261_G6_Bostaurus_SouthAfrica_2007[&!color=#ff0000]
	KF649188_G3_Chiroptera_China_2013_05_15
	KF835930_G4_Homosapiens_Hungary_2004
	KF835934_G4_Homosapiens_Hungary_2005
	KF907301_G12_Homosapiens_Brazil_2011
	KJ094946_G9_Homosapiens_China_2011_01_29
	KJ126835_G9_Susscrofa_China_2008[&!color=#ff8000]
	KJ412591_21_Homosapiens_Paraguay_2008_07
	KJ482510_G5_Susscrofa_Brazil_2013[&!color=#ff8000]
	KJ482512_G3_Susscrofa_Brazil_2013[&!color=#ff8000]
	KJ482513_G9_Susscrofa_Brazil_2013[&!color=#ff8000]
	KJ482514_G6_Susscrofa_Brazil_2013[&!color=#ff8000]
	KJ559169_32_Homosapiens_Argentina_1998
	KJ659447_G4_Susscrofa_USA_1975_06_17[&!color=#ff8000]
	KJ725022_G7_Gallusgallus__
	KJ748470_G8_Homosapiens_Ghana_2008
	KJ751641_G6_Homosapiens_Botswana_2007[&!color=#ff0000]
	KJ752067_G6_Bostaurus_SouthAfrica_2009_10[&!color=#ff0000]
	KJ752243_G1_Homosapiens_Zambia_2009
	KJ752377_G2_Susscrofa_SouthAfrica_2007[&!color=#ff8000]
	KJ752451_G6_Homosapiens_Senegal_2010_12_20
	KJ752491_G5_Susscrofa_SouthAfrica_2008_03[&!color=#ff8000]
	KJ752863_G4_Homosapiens_Zimbabwe_2011
	KJ753141_G5_Susscrofa_SouthAfrica_2008_10_07[&!color=#ff8000]
	KJ753340_G12_Homosapiens_SouthAfrica_2009_04_15
	KJ753554_G12_Homosapiens_SouthAfrica_2010_04_14
	KJ753685_G6_Susscrofa_SouthAfrica_2007_06_14[&!color=#ff8000]
	KJ820863_G3_Homosapiens_Brazil_1997_07_14
	KJ820885_G9_Homosapiens_Brazil_1998_07_21
	KJ870894_G8_Homosapiens_DemocraticRepublicoftheCongo_2010_02_27
	KJ870905_G4_Homosapiens_DemocraticRepublicoftheCongo_2008_09_25
	KJ875796_G3_Canislupusfamiliaris_Hungary_2012
	KJ879453_G3_Rattusnorvegicus_Germany_2010
	KJ940165_G8P1_Canislupusfamiliaris_Germany_2013
	KM008653_G4_Homosapiens_India_2009
	KM008660_G9_Homosapiens_India_2010
	KM254183_G19_Gallusgallus_SouthKorea_2013_06
	KM454486_G3_Equuscaballus_USA_1981
	KM454497_G3_Equuscaballus_UnitedKingdom_1976
	KM454508_G14_Equuscaballus_USA_1981
	KM660391_G12_Homosapiens_Cameroon_2010
	KM660408_G3_Homosapiens_Cameroon_2011
	KM820732_G3_Susscrofa_Belgium_2012[&!color=#ff8000]
	KM820734_G9_Susscrofa_Belgium_2012[&!color=#ff8000]
	KM820736_G1_Susscrofa_Belgium_1977[&!color=#ff8000]
	KP116019_G3_Equuscaballus_Argentina_2009_02_09
	KP116020_G14_Equuscaballus_Argentina_2009_05_14
	KP116021_G3_Equuscaballus_Argentina_2009_10_15
	KP116022_G3_Equuscaballus_Argentina_2009_10_21
	KP116028_G3_Equuscaballus_Argentina_2009_12_15
	KP116033_G3_Equuscaballus_Argentina_2010_11_15
	KP116034_G3_Equuscaballus_Argentina_2010_12_10
	KP116035_G14_Equuscaballus_Argentina_2011_04_07
	KP116047_G3_Equuscaballus_Argentina_2011_12_13
	KP119465_G12_Homosapiens_Mexico_2013
	KP222820_G1_Homosapiens_Mozambique_2011
	KP222830_G9_Homosapiens_Mozambique_2011
	KP735841_G1_Homosapiens_Taiwan_2010
	KP752454_G12_Homosapiens_Gambia_2010_01_30
	KP752576_G8_Homosapiens_Tanzania_2011_11_17
	KP752713_G1_Homosapiens_Ethiopia_2009
	KP752772_G5_Susscrofa_SouthAfrica_2007[&!color=#ff8000]
	KP752860_G5_Susscrofa_SouthAfrica_2008[&!color=#ff8000]
	KP752915_G10_Bostaurus_SouthAfrica_2009_09_21[&!color=#ff0000]
	KP752927_G5_Susscrofa_SouthAfrica_2007_05_28[&!color=#ff8000]
	KP752928_G9_Susscrofa_SouthAfrica_2007_05_28[&!color=#ff8000]
	KP752964_G4_Susscrofa_SouthAfrica_2008[&!color=#ff8000]
	KP836288_G9_Susscrofa_Belgium_2014[&!color=#ff8000]
	KP836290_G4_Susscrofa_Belgium_2014[&!color=#ff8000]
	KP836292_G5_Susscrofa_Belgium_2014[&!color=#ff8000]
	KP881999_G9_Homosapiens_Bangladesh_2008
	KP882923_G8_Homosapiens_Mali_2008
	KR052729_G9_Susscrofa_USA_2012_02_01[&!color=#ff8000]
	KR052740_G9_Susscrofa_USA_2011_07_01[&!color=#ff8000]
	KR086412_G13_Equuscaballus_UnitedKingdom_1991
	KT007698_G8_Homosapiens_Thailand_2014_01_06
	KT007761_G5_Homosapiens_Thailand_2014_04_29
	KT250942_G3_Vicugnapacos_Peru_2010
	KT281128_G24_Homosapiens_USA_2012
	KT727252_G5_Susscrofa_Thailand_2012_05_16[&!color=#ff8000]
	KT873813_G18_Canidae_Italy_2011
	KT919453_G6_Homosapiens_USA_2013_11_20
	KT920986_G12_Homosapiens_USA_2011
	KT921008_G1_Homosapiens_USA_2011
	KT934653_G18_Aves_China_2014_12
	KT936631_G12_Homosapiens_Thailand_2012_02_02
	KU292524_G10_Homosapiens_India_2014
	KU292546_G12_Homosapiens_India_2014
	KU363150_G9_Susscrofa_Thailand_2012_05_16[&!color=#ff8000]
	KU508385_G8_Homosapiens_Hungary_2002
	KU550293_G3_Homosapiens_Spain_2015_04_09
	KU587860_G23_Phasianuscolchicus_Hungary_2015
	KU708256_G6_Capreoluscapreolus_Slovenia_2014
	KU739941_G9_Susscrofa_Taiwan_2015_03[&!color=#ff8000]
	KU740000_G9_Susscrofa_Taiwan_2014_07[&!color=#ff8000]
	KU861428_G1_Homosapiens_USA_1989
	KU887645_G4_Susscrofa_CzechRepublic_2014_12[&!color=#ff8000]
	KU887646_G11_Susscrofa_CzechRepublic_2014_12[&!color=#ff8000]
	KU887647_G5_Susscrofa_CzechRepublic_2014_12[&!color=#ff8000]
	KU962133_G8_Cervidae_USA_2014_07_07
	KX212865_G8_Bostaurus_Turkey_2015[&!color=#ff0000]
	KX265696_G12_Homosapiens_Egypt_2012
	KX268781_G25_Chiroptera_Cameroon_2013_12
	KX363320_G4_Susscrofa_VietNam_2012_03_27[&!color=#ff8000]
	KX363334_G11_Susscrofa_VietNam_2012_03_12[&!color=#ff8000]
	KX363335_G9_Susscrofa_VietNam_2012_03_12[&!color=#ff8000]
	KX363350_G11_Susscrofa_VietNam_2012_03_12[&!color=#ff8000]
	KX363383_G5_Susscrofa_VietNam_2012_03_07[&!color=#ff8000]
	KX363404_G4_Susscrofa_VietNam_2012_03_06[&!color=#ff8000]
	KX363437_G4_Susscrofa_VietNam_2012_03_20[&!color=#ff8000]
	KX548931_P2_Simiiformes_USA_1982
	KX632314_G9_Homosapiens_Uganda_2012_11_06
	KX632347_G1_Homosapiens_Uganda_2013_01_04
	KX655500_G8_Homosapiens_Uganda_2013_01_04
	KX655533_G12_Bostaurus_Uganda_2013_01_09[&!color=#ff0000]
	KX814921_G3_Taphozousmelanopogon_China_2015
	KX814942_G3_Chiroptera_China_2015
	KX814953_G3_Scotophiluskuhlii_China_2015
	KX880436_G6_Homosapiens_Germany_2014_09
	KX988280_G3_Susscrofa_Uganda_2014_01_08[&!color=#ff8000]
	KY021150_G3_Susscrofa_VietNam_2014_05_29[&!color=#ff8000]
	KY053148_G5_Simiiformes_SaintKittsandNevis_2015_09
	KY053213_G5_Susscrofa_SaintKittsandNevis_2015_08[&!color=#ff8000]
	KY113334_G10_Homosapiens_China_2012_10_15
	KY418051_G3_Homosapiens_Taiwan_2016_03
	KY418052_G3_Homosapiens_Taiwan_2016_09
	KY426808_G8_Capreoluscapreolus_Slovenia_2015
	KY497556_G1_Homosapiens_Pakistan_2010
	KY649279_G9_Susscrofa_China_2015_12[&!color=#ff8000]
	KY657853_G1_Homosapiens_China_2017_01_10
	KY657865_G1_Homosapiens_China_2017_01_10
	KY657881_G2_Homosapiens_China_2017_01_10
	KY657887_G2_Homosapiens_China_2017_01_10
	LC019046_G12_Homosapiens_Myanmar_2011
	LC061105_G5__Philippines_2012_11
	LC066655_G1_Homosapiens_Thailand_2013_02
	LC081149_G1P7_Susscrofa_Japan_1980[&!color=#ff8000]
	LC081151_G1P7_Susscrofa_Japan_2001[&!color=#ff8000]
	LC088101_G18_Melanittafusca_Japan_1989
	LC088119_G7_Meleagrisgallopavo_Ireland_1979
	LC088129_G19_Gallusgallus_Ireland_1979
	LC095877_G3P6_Homosapiens_VietNam_2007
	LC095899_G9P19_Homosapiens_VietNam_2007
	LC095954_G10P14_Homosapiens_VietNam_2007
	LC105270_G9_Homosapiens_Japan_2014_04_25
	LC119098_G8_Homosapiens_Nigeria_1999
	LC119109_G8_Bostaurus_Nigeria_1998[&!color=#ff0000]
	LC133519_G8_Bostaurus_Thailand_1988[&!color=#ff0000]
	LC133563_G10_Bostaurus_Japan_1983[&!color=#ff0000]
	LC133574_G10_Bostaurus_Thailand_1989[&!color=#ff0000]
	LC151987_G3_Equuscaballus_Ireland_2011
	LC151988_G3_Equuscaballus_Ireland_2012
	LC151991_G3_Equuscaballus_Ireland_2015
	LC151995_G14_Equuscaballus_Ireland_2015
	LC158116_G3_Chiroptera_Zambia_2012
	LC169989_G2_Homosapiens_Thailand_2014
	LC208008_G26_Homosapiens_Nepal_2007
	LC208550_G3_Procyonlotor_Japan_2011_08
	LC227993_G9_Homosapiens_India_2013
	LC311230_G8_Homosapiens_Japan_2015
	LC326506_G3_Canislupusfamiliaris_Japan_1982
	LC328204_G3_Feliscatus_Japan_1993
	LC328205_G3_Feliscatus_Japan_1990
	LC328207_G3_Feliscatus_Japan_1994
	LC336588_G8_Homosapiens_Japan_2012_08
	LC340010_G8_Homosapiens_Japan_2014
	LC367256_G12_Homosapiens_Nepal_2008_01_09
	LC367319_G10_Homosapiens_Thailand_2015
	'LC368118_genotype:G12P6_Homosapiens_Nepal_2006_04_03'
	LC384335_G1_Homosapiens_Japan_2016_08
	LC386070_G8_Homosapiens_Japan_2017_03
	LC389890_G4P6_Homosapiens_SriLanka_2009
	LC438384_G1_Homosapiens_Japan_1974
	M58290_G12_Homosapiens__
	M64679_G10_Bostaurus__[&!color=#ff0000]
	M64680_G6_Bostaurus__[&!color=#ff0000]
	M92651_G1_Bostaurus__[&!color=#ff0000]
	MF168021_G12_Homosapiens_USA_2013_10_06
	MF184761_G12_Homosapiens_USA_2011
	MF346890_G3_Homosapiens_Kuwait_2016_02_29
	MF462326_G3_Susscrofa_China_2016[&!color=#ff8000]
	MF469346_G4_Homosapiens_USA_2016_06_18
	MF540707_G9_Homosapiens_France_2016_03_02
	MF580844_G9_Homosapiens_China_2014
	MF940608_G8_Bostaurus_SouthKorea_2006[&!color=#ff0000]
	MF940609_G8_Bostaurus_SouthKorea_2006[&!color=#ff0000]
	MF940663_G6_Bostaurus_SouthKorea_2006[&!color=#ff0000]
	MF940718_G5_Bostaurus_SouthKorea_2006[&!color=#ff0000]
	MG066590_G3_Susscrofa_China_2017_05[&!color=#ff8000]
	MG181716_G1_Homosapiens_Malawi_2014_04_22
	MG407650_G26_Homosapiens_Brazil_2015
	MG518479_G18_Columbidae_China_2016_12
	MG781046_G4_Homosapiens_Thailand_2011
	MG781057_G4_Susscrofa_Thailand_2009[&!color=#ff8000]
	MG816525_G3_Homosapiens_China_2013_11_20
	MG816527_G9_Homosapiens_China_2013_12_25
	MG970168_G14_Equuscaballus_Argentina_2016_10_21
	MG970174_G3_Equuscaballus_Argentina_2016_11_10
	MG970176_G3_Equuscaballus_USA_2017_03_05
	MG970178_G14_Equuscaballus_USA_2017_06_01
	MG970195_G3_Equuscaballus_USA_2017_07_14
	MH137265_G9_Susscrofa_China_2017_05[&!color=#ff8000]
	MH238321_G4_Susscrofa_Spain_2017_05_01[&!color=#ff8000]
	MH238335_G5_Susscrofa_Spain_2017_10_01[&!color=#ff8000]
	MH238336_G3_Susscrofa_Spain_2017_11_01[&!color=#ff8000]
	MH382838_G9_Homosapiens_Ethiopia_2016_03
	MH382856_G2_Homosapiens_Ethiopia_2016_02
	MH382866_G12_Homosapiens_Ethiopia_2016_01
	MH399892_G5_Susscrofa_China_2016_07[&!color=#ff8000]
	MH568753_G18_Columbalivia_Germany_2016
	MH568764_G18_Columbalivia_Germany_2017
	MH668312_G18_Columbidae_Australia_2016
	MH910068_G9_Canislupusfamiliaris_China_2017_10
	MH933787_G1_Homosapiens_Cameroon_2014
	MK043948_G3_Homosapiens_India_2017_08_25
	MK043949_G3_Bostaurus_India_2017_08_22[&!color=#ff0000]
	MK043950_G3_Bubalusbubalis_India_2017_08_22
	U50332_G6_Bostaurus__[&!color=#ff0000]
;
end;
begin trees;
	tree TREE1 = [&R] ((((AB513837_G24_Bostaurus_Japan_2007_01_22[&length_range={0.004474386653059975,0.08014621525147214},height_95%_HPD={1.1102230246251565E-16,6.661338147750939E-16},rate_95%_HPD={0.2224172138190152,1.7044123497629573},length_95%_HPD={0.007171198708479362,0.043419256300608056},rate=0.857981607762886,length=0.02395361074086523,rate_median=0.7768539223406584,length_median=0.022530136…
end;
begin figtree;
	set appearance.backgroundColorAttribute="Default";
	set appearance.backgroundColour=#ffffff;
	set appearance.branchColorAttribute="User selection";
	set appearance.branchColorGradient=false;
	set appearance.branchLineWidth=3.0;
	set appearance.branchMinLineWidth=0.0;
	set appearance.branchWidthAttribute="Fixed";
	set appearance.foregroundColour=#000000;
	set appearance.hilightingGradient=false;
	set appearance.selectionColour=#2d3680;
	set branchLabels.colorAttribute="User selection";
	set branchLabels.displayAttribute="posterior";
	set branchLabels.fontName="sansserif";
	set branchLabels.fontSize=8;
	set branchLabels.fontStyle=0;
	set branchLabels.isShown=false;
	set branchLabels.significantDigits=2;
	set layout.expansion=168;
	set layout.layoutType="RECTILINEAR";
	set layout.zoom=18;
	set legend.attribute="height";
	set legend.fontSize=10.0;
	set legend.isShown=false;
	set legend.significantDigits=4;
	set nodeBars.barWidth=4.0;
	set nodeBars.displayAttribute="height_95%_HPD";
	set nodeBars.isShown=false;
	set nodeLabels.colorAttribute="User selection";
	set nodeLabels.displayAttribute="posterior";
	set nodeLabels.fontName="sansserif";
	set nodeLabels.fontSize=8;
	set nodeLabels.fontStyle=0;
	set nodeLabels.isShown=false;
	set nodeLabels.significantDigits=2;
	set nodeShapeExternal.colourAttribute="User selection";
	set nodeShapeExternal.isShown=false;
	set nodeShapeExternal.minSize=10.0;
	set nodeShapeExternal.scaleType=Width;
	set nodeShapeExternal.shapeType=Circle;
	set nodeShapeExternal.size=4.0;
	set nodeShapeExternal.sizeAttribute="Fixed";
	set nodeShapeInternal.colourAttribute="User selection";
	set nodeShapeInternal.isShown=false;
	set nodeShapeInternal.minSize=10.0;
	set nodeShapeInternal.scaleType=Width;
	set nodeShapeInternal.shapeType=Circle;
	set nodeShapeInternal.size=4.0;
	set nodeShapeInternal.sizeAttribute="Fixed";
	set polarLayout.alignTipLabels=false;
	set polarLayout.angularRange=0;
	set polarLayout.rootAngle=0;
	set polarLayout.rootLength=100;
	set polarLayout.showRoot=true;
	set radialLayout.spread=0.0;
	set rectilinearLayout.alignTipLabels=false;
	set rectilinearLayout.curvature=0;
	set rectilinearLayout.rootLength=100;
	set scale.offsetAge=0.0;
	set scale.rootAge=1.0;
	set scale.scaleFactor=1.0;
	set scale.scaleRoot=false;
	set scaleAxis.automaticScale=true;
	set scaleAxis.fontSize=8.0;
	set scaleAxis.isShown=false;
	set scaleAxis.lineWidth=1.0;
	set scaleAxis.majorTicks=1.0;
	set scaleAxis.minorTicks=0.5;
	set scaleAxis.origin=0.0;
	set scaleAxis.reverseAxis=false;
	set scaleAxis.showGrid=true;
	set scaleBar.automaticScale=true;
	set scaleBar.fontSize=10.0;
	set scaleBar.isShown=false;
	set scaleBar.lineWidth=1.0;
	set scaleBar.scaleRange=0.2;
	set tipLabels.colorAttribute="User selection";
	set tipLabels.displayAttribute="Names";
	set tipLabels.fontName="sansserif";
	set tipLabels.fontSize=8;
	set tipLabels.fontStyle=0;
	set tipLabels.isShown=true;
	set tipLabels.significantDigits=4;
	set trees.order=true;
	set trees.orderType="increasing";
	set trees.rooting=false;
	set trees.rootingType="User Selection";
	set trees.transform=false;
	set trees.transformType="cladogram";
end;
