# Supplementary material for: Rotavirus A Genome Segments Show Distinct Segregation and Codon Usage Patterns
Source: Viruses. 2021 Jul 27;13(8):1460. doi: 10.3390/v13081460 (PMC8402926; doi:10.3390/v13081460)
Supplement: Supplementary file 1 [file viruses-13-01460-s001.zip › SI_file_24_vp4animals]

#NEXUS
Begin taxa;
	Dimensions ntax=127;
	Taxlabels
		AiluropodamelanoleucaChina2008GiantpandaCH-1
		BostaurusArgentina1998RVA_Cow-wt_ARG_B383_1998_G15P11
		BostaurusArgentina2000RVA_Cow-wt_ARG_B1115_B_Co_2000_G6P5
		BostaurusArgentina2000RVA_Cow-wt_ARG_B1190_B_ER_2000_G6P11
		BostaurusArgentina2001RVA_Cow-wt_ARG_B1501_B_BA_2001_G6P5
		BostaurusArgentina2001RVA_Cow-wt_ARG_B1541_2001_G6P11
		BostaurusArgentina2004RVA_Cow-wt_ARG_B2592_B_Co_2004_G6P11
		BostaurusArgentina2008RVA_Cow-wt_ARG_B3700_D_BA_2008_G6P11
		BostaurusBovinerotavirusoutercapsidspikemRNAcompletecds
		BostaurusChina2009_10_01BovinerotavirusisolateHQ09
		BostaurusIndia2007_12Bovine68
		BostaurusIndia2007_12Bovine79
		BostaurusIndia2007_12Bovine86
		BostaurusJapan1998_03BovinerotavirusACACC
		BostaurusJapan2006_12BovinerotavirusAAzuK-1
		BostaurusJapan2007_01_22BovinerotavirusADai-10
		BostaurusJapan2013_02_19RotavirusARVA_Cow-wt_JPN_Tottori-SG_2013_G15P14
		BostaurusJapanBovinerotaviruscompletecds
		BostaurusNigeria1998HumanrotavirusARVA_Cow-tc_NGA_NGRBg8_1998_G8P1
		BostaurusSouthAfrica2007RVA_cow_ZAF_MRC-DPRU1604_2007_G6P1
		BostaurusSouthAfrica2009_10RVA_Cow-wt_ZAF_MRC-DPRU3005_2009_G6P11
		BostaurusSouthKorea2004BovinerotavirusstrainK5
		BostaurusSouthKorea2004BovinerotavirusstrainKJ56-1proteasesensitive
		BostaurusSouthKoreaBovinerotavirusstrainKV0407
		BostaurusThailand1988RotavirusARVA_Cow-tc_THA_A5-10_1988_G8P1completecds
		BostaurusUSA1971BovinerotavirusAisolatebovine-tc_USA_NCDV_1971_G6P1
		BostaurusUSA1992RVA_Vaccine_USA_RotaTeq-SC2-9_1992_G2P75
		BostaurusUSA1992RVA_Vaccine_USA_RotaTeq-WI78-8_1992_G3P75
		BostaurusUSA1992RVA_Vaccine_USA_RotaTeq-WI79-4_1992_G6P1A8
		BostaurusUSA1992RVA_Vaccine_USA_RotaTeq-WI79-9_1992_G1P75
		BostaurusUSA1996RVA_Vaccine_USA_RotaTeq-BrB-9_1996_G4P75
		BostaurusUSA2002RotavirusAWaxUKreassortantUKg4Wa
		CanidaeItaly2011fox-wt_ITA_288356_2011_G18P17
		CanislupusfamiliarisChina2017_10RVA_dog-tc_CHN_SCCD-A_2017_G9P23
		CanislupusfamiliarisItaly1995RVA_Dog-tc_ITA_RV198-95_1995_G3P3
		CanislupusfamiliarisItaly1996RVA_Dog-tc_ITA_RV52-96_1996_G3P3
		CanislupusfamiliarisJapan1982RotavirusARVA_Dog-tc_JPN_RS15_1982_G3P3
		CaprahircusBangladesh1999CaprineGO34
		CapreoluscapreolusSlovenia2015RVA_roedeer-wt_SLO_D110-15_2015_G8P14
		ChiropteraChina2011_08RotavirusAisolateRVA_Bat_MSLH14_G3P3
		ChiropteraZambia2012RotavirusARVA_Bat-wt_ZMB_LUS12-14_2012_G3P3
		ColumbaliviaGermany2016RVA_pigeon-wt_GER_DR-5_2016_G18P17
		ColumbaliviaGermany2017RVA_pigeon-wt_GER_GK-684_2017_G18P17isolateGK-684
		ColumbidaeAustralia2016pigeon_AUS_VIC_2016_G18P17
		EquuscaballusArgentina1993RVA_Horse-wt_ARG_E30_1993_G3P12
		EquuscaballusArgentina2006_11_21RVA_Horse-wt_ARG_E403_2006_G14P12
		EquuscaballusArgentina2008_12_17RVA_Horse-wt_ARG_E4040_2008_G14P12
		EquuscaballusIreland2003RVA_Horse-wt_IRL_03V04954_2003_G3P12
		EquuscaballusIreland2004RVA_Horse-wt_IRL_04V2024_2004_G14P12
		EquuscaballusJapan1981AG3-P12-I2-R2-C2-M3-A10-N2-T3-E2-H7
		EquuscaballusJapan1982AG6-P5-I2-R2-C2-M2-A13-N2-T6-E2-H3
		EquuscaballusJapan1989AG3-P12-I6-R2-C2-M3-A10-N2-T3-E2-H7
		EquuscaballusJapan1996RVA_Horse-tc_JPN_JE84_1996_G14P12
		EquuscaballusJapan1996RVA_Horse-tc_JPN_JE97_1996_G3P12
		'EquuscaballusJapan2010RVA_Horse-tc_JPN_No.28_2010_G14P12'
		'EquuscaballusJapan2010RVA_Horse-tc_JPN_No.32_2010_G3P12'
		EquuscaballusUSA1981EquineFI23
		EquuscaballusUnitedKingdom1976EquineH2
		FeliscatusItaly2005RVA_Cat-wt_ITA_BA222_2005_G3P9
		FeliscatusJapan1990RotavirusARVA_Cat-tc_JPN_FRV72_1990_G3P3
		FeliscatusJapan1993RotavirusARVA_Cat-tc_JPN_FRV303_1993_G3P3
		FeliscatusJapan1994RotavirusARVA_Cat-tc_JPN_FRV317_1994_G3P9
		FeliscatusJapan1994RotavirusARVA_Cat-tc_JPN_FRV348_1994_G3P3
		FeliscatusJapan1994RotavirusARVA_Cat-tc_JPN_FRV384_1994_G3P9
		GallusgallusGermany2002RotavirusAisolateCh-02V0002G3
		GallusgallusGermany200202V0002G3
		GallusgallusGermany2003RotavirusAisolateCh-03V0158G3
		GallusgallusGermany2003RotavirusAisolateCh-03V0358F3
		GallusgallusGermany2004RotavirusAisolateCh-04V0027G6
		GallusgallusGermany2006RotavirusAisolateCh-06V0661
		GallusgallusRVA_Chicken-tc_xxx_BRS_115_xxx_G7P35
		GallusgallusSouthKorea2011_03_16AvianAvRV-2
		HippotragusnigerSouthAfrica2008_05_25RVA_Antelope-wt_ZAF_RC-18-08_G6P14
		LamaguanicoeArgentina1998_11RVA_Guanaco-wt_ARG_Rio_Negro_1998_G8P1
		LamaguanicoeArgentina1999_01RVA_Guanaco-wt_ARG_Chubut_1999_G8P14
		LeporidaeChina1992LapinerotavirusstrainN5
		LeporidaeLapinerotavirusmRNAcompletecds
		MacacanemestrinaUSARVA_Rhesus-tc_USA_PTRV_1990_G8P1
		MeleagrisgallopavoGermany2003RotavirusAisolateTu-03V0002E10
		MeleagrisgallopavoIreland1979RotavirusARVA_Turkey-tc_IRL_Ty-3_1979_G7P35
		OryctolaguscuniculusItaly1996RVA_Rabbit-tc_ITA_30-96_1996_G3P14
		OvisovisSpainRVA_Sheep-tc_ESP_OVR762_2002_G8P14
		PhasianuscolchicusHungary2015RotavirusApheasant-wt_HUN_216_2015_G23P37
		SusscrofaBelgium1977RotavirusAisolateRVA_Pig-tc_BEL_RV277_1977_G1P7
		SusscrofaChina2008isolatepig_China_NMTL_2008_G9P23
		SusscrofaChina2016isolateRVA_Pig_China_LNCY_2016_G3P13
		SusscrofaChina2017_05PorcineRVA_Pig-wt_CHN_SCLSHL-2-3_2017_G9P23
		SusscrofaChina2017_11PorcineRVA_Pig-tc_CHN_SCJY-11_2017_G9P23
		SusscrofaItalyPorcine134_04-15
		SusscrofaJapan2006_08RotavirusAGUB46
		SusscrofaJapan2006_09RotavirusAGUB71
		SusscrofaJapan2006_09RotavirusAGUB72
		SusscrofaJapan2006_10RotavirusAGUB88
		SusscrofaJapan2009_06FGP28
		SusscrofaJapan2009_06FGP35
		SusscrofaJapan2009_06FGP36
		SusscrofaJapan2009_06RotavirusAFGP51
		SusscrofaJapan2014_01_08RVA_Pig-wt_JPN_BU2_2014_G5P7
		SusscrofaJapan2014_02_06RVA_Pig-wt_JPN_BU9_2014_G9P23
		SusscrofaSouthAfrica2007RVA_Pig-wt_ZAF_MRC-DPRU1533_2007_G2P4
		SusscrofaSouthKorea2006PorcinePRG9121
		SusscrofaSouthKorea2006PorcinePRG921
		SusscrofaSouthKorea2006PorcinePRG9235
		SusscrofaSouthKorea2006PorcinePRG942
		SusscrofaSpain2017_03_01RVA_Pig-wt_ESP_F108_2017_G9P23
		SusscrofaSpain2017_03_01RVA_Pig-wt_ESP_F35_2017_G9P23
		SusscrofaSpain2017_03_01RVA_Pig-wt_ESP_F37_2017_G3P7
		SusscrofaSpain2017_05_01RVA_Pig-wt_ESP_F222_2017_G9P23
		SusscrofaSpain2017_05_01RVA_Pig-wt_ESP_F253_2017_G3P7
		SusscrofaSpain2017_05_01RVA_Pig-wt_ESP_F264_2017_G4P23
		SusscrofaSpain2017_05_01RVA_Pig-wt_ESP_F284_2017_G9P23
		SusscrofaSpain2017_06_01RVA_Pig-wt_ESP_F341_2017_G9P23
		SusscrofaSpain2017_06_01RVA_Pig-wt_ESP_F348_2017_G9P23
		SusscrofaSpain2017_07_01RVA_Pig-wt_ESP_F393_2017_G9P23
		SusscrofaSpain2017_07_01RVA_Pig-wt_ESP_F394_2017_G9P23
		SusscrofaSpain2017_09_01RVA_Pig-wt_ESP_F437_2017_G3P19
		SusscrofaSpain2017_09_01RVA_Pig-wt_ESP_F447_2017_G9P23
		SusscrofaSpain2017_09_01RVA_Pig-wt_ESP_F451_2017_G9P23
		SusscrofaSpain2017_09_01RVA_Pig-wt_ESP_F452_2017_G9P23
		SusscrofaSpain2017_10_01RVA_Pig-wt_ESP_F456_2017_G5P13
		SusscrofaSpain2017_11_01RVA_Pig-wt_ESP_F471_2017_G3P13
		SusscrofaSpain2017_11_01RVA_Pig-wt_ESP_F473_2017_G9P23
		SusscrofaSpain2017_11_01RVA_Pig-wt_ESP_F486_2017_G9P23
		SusscrofaThailand1991RVA_Pig-tc_THA_P343_1991_G10P5
		SusscrofaThailand2009isolateRVA_Pig-wt_THA_CMP-011-09_2009_G4P6
		SusscrofaThailand2012_05_16isolateRVA_Pig-wt_THA_CMP-015-12_2012_G9P19
		SusscrofaThailand2012_05_16PorcineRVA_Pig-wt_THA_CMP-001-12_2012_G5P13capsid
		;
End;
Begin trees;
	Translate
		1 AiluropodamelanoleucaChina2008GiantpandaCH-1,
		2 BostaurusArgentina1998RVA_Cow-wt_ARG_B383_1998_G15P11,
		3 BostaurusArgentina2000RVA_Cow-wt_ARG_B1115_B_Co_2000_G6P5,
		4 BostaurusArgentina2000RVA_Cow-wt_ARG_B1190_B_ER_2000_G6P11,
		5 BostaurusArgentina2001RVA_Cow-wt_ARG_B1501_B_BA_2001_G6P5,
		6 BostaurusArgentina2001RVA_Cow-wt_ARG_B1541_2001_G6P11,
		7 BostaurusArgentina2004RVA_Cow-wt_ARG_B2592_B_Co_2004_G6P11,
		8 BostaurusArgentina2008RVA_Cow-wt_ARG_B3700_D_BA_2008_G6P11,
		9 BostaurusBovinerotavirusoutercapsidspikemRNAcompletecds,
		10 BostaurusChina2009_10_01BovinerotavirusisolateHQ09,
		11 BostaurusIndia2007_12Bovine68,
		12 BostaurusIndia2007_12Bovine79,
		13 BostaurusIndia2007_12Bovine86,
		14 BostaurusJapan1998_03BovinerotavirusACACC,
		15 BostaurusJapan2006_12BovinerotavirusAAzuK-1,
		16 BostaurusJapan2007_01_22BovinerotavirusADai-10,
		17 BostaurusJapan2013_02_19RotavirusARVA_Cow-wt_JPN_Tottori-SG_2013_G15P14,
		18 BostaurusJapanBovinerotaviruscompletecds,
		19 BostaurusNigeria1998HumanrotavirusARVA_Cow-tc_NGA_NGRBg8_1998_G8P1,
		20 BostaurusSouthAfrica2007RVA_cow_ZAF_MRC-DPRU1604_2007_G6P1,
		21 BostaurusSouthAfrica2009_10RVA_Cow-wt_ZAF_MRC-DPRU3005_2009_G6P11,
		22 BostaurusSouthKorea2004BovinerotavirusstrainK5,
		23 BostaurusSouthKorea2004BovinerotavirusstrainKJ56-1proteasesensitive,
		24 BostaurusSouthKoreaBovinerotavirusstrainKV0407,
		25 BostaurusThailand1988RotavirusARVA_Cow-tc_THA_A5-10_1988_G8P1completecds,
		26 BostaurusUSA1971BovinerotavirusAisolatebovine-tc_USA_NCDV_1971_G6P1,
		27 BostaurusUSA1992RVA_Vaccine_USA_RotaTeq-SC2-9_1992_G2P75,
		28 BostaurusUSA1992RVA_Vaccine_USA_RotaTeq-WI78-8_1992_G3P75,
		29 BostaurusUSA1992RVA_Vaccine_USA_RotaTeq-WI79-4_1992_G6P1A8,
		30 BostaurusUSA1992RVA_Vaccine_USA_RotaTeq-WI79-9_1992_G1P75,
		31 BostaurusUSA1996RVA_Vaccine_USA_RotaTeq-BrB-9_1996_G4P75,
		32 BostaurusUSA2002RotavirusAWaxUKreassortantUKg4Wa,
		33 CanidaeItaly2011fox-wt_ITA_288356_2011_G18P17,
		34 CanislupusfamiliarisChina2017_10RVA_dog-tc_CHN_SCCD-A_2017_G9P23,
		35 CanislupusfamiliarisItaly1995RVA_Dog-tc_ITA_RV198-95_1995_G3P3,
		36 CanislupusfamiliarisItaly1996RVA_Dog-tc_ITA_RV52-96_1996_G3P3,
		37 CanislupusfamiliarisJapan1982RotavirusARVA_Dog-tc_JPN_RS15_1982_G3P3,
		38 CaprahircusBangladesh1999CaprineGO34,
		39 CapreoluscapreolusSlovenia2015RVA_roedeer-wt_SLO_D110-15_2015_G8P14,
		40 ChiropteraChina2011_08RotavirusAisolateRVA_Bat_MSLH14_G3P3,
		41 ChiropteraZambia2012RotavirusARVA_Bat-wt_ZMB_LUS12-14_2012_G3P3,
		42 ColumbaliviaGermany2016RVA_pigeon-wt_GER_DR-5_2016_G18P17,
		43 ColumbaliviaGermany2017RVA_pigeon-wt_GER_GK-684_2017_G18P17isolateGK-684,
		44 ColumbidaeAustralia2016pigeon_AUS_VIC_2016_G18P17,
		45 EquuscaballusArgentina1993RVA_Horse-wt_ARG_E30_1993_G3P12,
		46 EquuscaballusArgentina2006_11_21RVA_Horse-wt_ARG_E403_2006_G14P12,
		47 EquuscaballusArgentina2008_12_17RVA_Horse-wt_ARG_E4040_2008_G14P12,
		48 EquuscaballusIreland2003RVA_Horse-wt_IRL_03V04954_2003_G3P12,
		49 EquuscaballusIreland2004RVA_Horse-wt_IRL_04V2024_2004_G14P12,
		50 EquuscaballusJapan1981AG3-P12-I2-R2-C2-M3-A10-N2-T3-E2-H7,
		51 EquuscaballusJapan1982AG6-P5-I2-R2-C2-M2-A13-N2-T6-E2-H3,
		52 EquuscaballusJapan1989AG3-P12-I6-R2-C2-M3-A10-N2-T3-E2-H7,
		53 EquuscaballusJapan1996RVA_Horse-tc_JPN_JE84_1996_G14P12,
		54 EquuscaballusJapan1996RVA_Horse-tc_JPN_JE97_1996_G3P12,
		55 'EquuscaballusJapan2010RVA_Horse-tc_JPN_No.28_2010_G14P12',
		56 'EquuscaballusJapan2010RVA_Horse-tc_JPN_No.32_2010_G3P12',
		57 EquuscaballusUSA1981EquineFI23,
		58 EquuscaballusUnitedKingdom1976EquineH2,
		59 FeliscatusItaly2005RVA_Cat-wt_ITA_BA222_2005_G3P9,
		60 FeliscatusJapan1990RotavirusARVA_Cat-tc_JPN_FRV72_1990_G3P3,
		61 FeliscatusJapan1993RotavirusARVA_Cat-tc_JPN_FRV303_1993_G3P3,
		62 FeliscatusJapan1994RotavirusARVA_Cat-tc_JPN_FRV317_1994_G3P9,
		63 FeliscatusJapan1994RotavirusARVA_Cat-tc_JPN_FRV348_1994_G3P3,
		64 FeliscatusJapan1994RotavirusARVA_Cat-tc_JPN_FRV384_1994_G3P9,
		65 GallusgallusGermany2002RotavirusAisolateCh-02V0002G3,
		66 GallusgallusGermany200202V0002G3,
		67 GallusgallusGermany2003RotavirusAisolateCh-03V0158G3,
		68 GallusgallusGermany2003RotavirusAisolateCh-03V0358F3,
		69 GallusgallusGermany2004RotavirusAisolateCh-04V0027G6,
		70 GallusgallusGermany2006RotavirusAisolateCh-06V0661,
		71 GallusgallusRVA_Chicken-tc_xxx_BRS_115_xxx_G7P35,
		72 GallusgallusSouthKorea2011_03_16AvianAvRV-2,
		73 HippotragusnigerSouthAfrica2008_05_25RVA_Antelope-wt_ZAF_RC-18-08_G6P14,
		74 LamaguanicoeArgentina1998_11RVA_Guanaco-wt_ARG_Rio_Negro_1998_G8P1,
		75 LamaguanicoeArgentina1999_01RVA_Guanaco-wt_ARG_Chubut_1999_G8P14,
		76 LeporidaeChina1992LapinerotavirusstrainN5,
		77 LeporidaeLapinerotavirusmRNAcompletecds,
		78 MacacanemestrinaUSARVA_Rhesus-tc_USA_PTRV_1990_G8P1,
		79 MeleagrisgallopavoGermany2003RotavirusAisolateTu-03V0002E10,
		80 MeleagrisgallopavoIreland1979RotavirusARVA_Turkey-tc_IRL_Ty-3_1979_G7P35,
		81 OryctolaguscuniculusItaly1996RVA_Rabbit-tc_ITA_30-96_1996_G3P14,
		82 OvisovisSpainRVA_Sheep-tc_ESP_OVR762_2002_G8P14,
		83 PhasianuscolchicusHungary2015RotavirusApheasant-wt_HUN_216_2015_G23P37,
		84 SusscrofaBelgium1977RotavirusAisolateRVA_Pig-tc_BEL_RV277_1977_G1P7,
		85 SusscrofaChina2008isolatepig_China_NMTL_2008_G9P23,
		86 SusscrofaChina2016isolateRVA_Pig_China_LNCY_2016_G3P13,
		87 SusscrofaChina2017_05PorcineRVA_Pig-wt_CHN_SCLSHL-2-3_2017_G9P23,
		88 SusscrofaChina2017_11PorcineRVA_Pig-tc_CHN_SCJY-11_2017_G9P23,
		89 SusscrofaItalyPorcine134_04-15,
		90 SusscrofaJapan2006_08RotavirusAGUB46,
		91 SusscrofaJapan2006_09RotavirusAGUB71,
		92 SusscrofaJapan2006_09RotavirusAGUB72,
		93 SusscrofaJapan2006_10RotavirusAGUB88,
		94 SusscrofaJapan2009_06FGP28,
		95 SusscrofaJapan2009_06FGP35,
		96 SusscrofaJapan2009_06FGP36,
		97 SusscrofaJapan2009_06RotavirusAFGP51,
		98 SusscrofaJapan2014_01_08RVA_Pig-wt_JPN_BU2_2014_G5P7,
		99 SusscrofaJapan2014_02_06RVA_Pig-wt_JPN_BU9_2014_G9P23,
		100 SusscrofaSouthAfrica2007RVA_Pig-wt_ZAF_MRC-DPRU1533_2007_G2P4,
		101 SusscrofaSouthKorea2006PorcinePRG9121,
		102 SusscrofaSouthKorea2006PorcinePRG921,
		103 SusscrofaSouthKorea2006PorcinePRG9235,
		104 SusscrofaSouthKorea2006PorcinePRG942,
		105 SusscrofaSpain2017_03_01RVA_Pig-wt_ESP_F108_2017_G9P23,
		106 SusscrofaSpain2017_03_01RVA_Pig-wt_ESP_F35_2017_G9P23,
		107 SusscrofaSpain2017_03_01RVA_Pig-wt_ESP_F37_2017_G3P7,
		108 SusscrofaSpain2017_05_01RVA_Pig-wt_ESP_F222_2017_G9P23,
		109 SusscrofaSpain2017_05_01RVA_Pig-wt_ESP_F253_2017_G3P7,
		110 SusscrofaSpain2017_05_01RVA_Pig-wt_ESP_F264_2017_G4P23,
		111 SusscrofaSpain2017_05_01RVA_Pig-wt_ESP_F284_2017_G9P23,
		112 SusscrofaSpain2017_06_01RVA_Pig-wt_ESP_F341_2017_G9P23,
		113 SusscrofaSpain2017_06_01RVA_Pig-wt_ESP_F348_2017_G9P23,
		114 SusscrofaSpain2017_07_01RVA_Pig-wt_ESP_F393_2017_G9P23,
		115 SusscrofaSpain2017_07_01RVA_Pig-wt_ESP_F394_2017_G9P23,
		116 SusscrofaSpain2017_09_01RVA_Pig-wt_ESP_F437_2017_G3P19,
		117 SusscrofaSpain2017_09_01RVA_Pig-wt_ESP_F447_2017_G9P23,
		118 SusscrofaSpain2017_09_01RVA_Pig-wt_ESP_F451_2017_G9P23,
		119 SusscrofaSpain2017_09_01RVA_Pig-wt_ESP_F452_2017_G9P23,
		120 SusscrofaSpain2017_10_01RVA_Pig-wt_ESP_F456_2017_G5P13,
		121 SusscrofaSpain2017_11_01RVA_Pig-wt_ESP_F471_2017_G3P13,
		122 SusscrofaSpain2017_11_01RVA_Pig-wt_ESP_F473_2017_G9P23,
		123 SusscrofaSpain2017_11_01RVA_Pig-wt_ESP_F486_2017_G9P23,
		124 SusscrofaThailand1991RVA_Pig-tc_THA_P343_1991_G10P5,
		125 SusscrofaThailand2009isolateRVA_Pig-wt_THA_CMP-011-09_2009_G4P6,
		126 SusscrofaThailand2012_05_16isolateRVA_Pig-wt_THA_CMP-015-12_2012_G9P19,
		127 SusscrofaThailand2012_05_16PorcineRVA_Pig-wt_THA_CMP-001-12_2012_G5P13capsid
		;
tree TREE1 = [&R] ((((2[&length_range={0.004184000104906811,0.06702910151200214},height_95%_HPD={0.0,6.661338147750939E-16},rate_95%_HPD={0.36474331595034576,1.6916401790415283},length_95%_HPD={0.005942557765659428,0.026118474082320903},rate=0.9827985595394537,length=0.014722999542252379,rate_median=0.9317586475051999,length_median=0.013462400592765064,height_median=2.220446049250313E-16,rate_ran…
End;
