# Supplementary material for: Rotavirus A Genome Segments Show Distinct Segregation and Codon Usage Patterns
Source: Viruses. 2021 Jul 27;13(8):1460. doi: 10.3390/v13081460 (PMC8402926; doi:10.3390/v13081460)
Supplement: Supplementary file 1 [file viruses-13-01460-s001.zip › SI_file_25_VP7animals]

#NEXUS
begin taxa;
	dimensions ntax=127;
	taxlabels
	AiluropodamelanoleucaChina2009_10GiantpandaCH-1
	BostaurusArgentina1998RVA_Cow-wt_ARG_B383_1998_G15P11
	BostaurusArgentina2000RVA_Cow-wt_ARG_B1115_B_Co_2000_G6P5
	BostaurusArgentina2000RVA_Cow-wt_ARG_B1190_B_ER_2000_G6P11
	BostaurusArgentina2001RVA_Cow-wt_ARG_B1501_B_BA_2001_G6P5
	BostaurusArgentina2001RVA_Cow-wt_ARG_B1541_2001_G6P11
	BostaurusArgentina2004RVA_Cow-wt_ARG_B2592_B_Co_2004_G6P11
	BostaurusArgentina2008RVA_Cow-wt_ARG_B3700_D_BA_2008_G6P11
	BostaurusBovinerotavirusmRNAcompletecds
	BostaurusChina2009_10BovinerotavirusHQ09
	BostaurusIndia2007_12Bovine68
	BostaurusIndia2007_12Bovine79
	BostaurusIndia2007_12Bovine86
	BostaurusJapan1998_03BovineCACC
	BostaurusJapan2006_12BovineAzuK-1
	BostaurusJapan2007_01_22BovineDai-10
	BostaurusJapan2013_02_19RVA_Cow-wt_JPN_Tottori-SG_2013_G15P14
	BostaurusJapanBovinerotavirus
	BostaurusNigeria1998HumanRVA_Cow-tc_NGA_NGRBg8_1998_G8P1
	BostaurusSouthAfrica2007RVA_cow_ZAF_MRC-DPRU1604_2007_G6P1
	BostaurusSouthAfrica2009_10RVA_Cow-wt_ZAF_MRC-DPRU3005_2009_G6P11
	BostaurusSouthKorea2004BovinerotavirusstrainK5
	BostaurusSouthKorea2004BovinerotavirusstrainKJ56-1
	BostaurusSouthKoreaBovinerotavirusstrainKV0407
	BostaurusThailand1988RotavirusARVA_Cow-tc_THA_A5-10_1988_G8P1
	BostaurusUSA1992RVA_Vaccine_USA_RotaTeq-SC2-9_1992_G2P75
	BostaurusUSA1992RVA_Vaccine_USA_RotaTeq-WI78-8_1992_G3P75
	BostaurusUSA1992RVA_Vaccine_USA_RotaTeq-WI79-4_1992_G6P1A8
	BostaurusUSA1992RVA_Vaccine_USA_RotaTeq-WI79-9_1992_G1P75
	BostaurusUSA1996RVA_Vaccine_USA_RotaTeq-BrB-9_1996_G4P75
	BostaurusUSA2002RotavirusAWaxUKreassortantUKg4Wa
	BostaurusUSA2003RotavirusAIAL28xUKreassortantUKg9IAL28
	CanidaeItaly2011fox-wt_ITA_288356_2011_G18P17
	CanislupusfamiliarisChina2017_10RVA_dog-tc_CHN_SCCD-A_2017_G9P23
	CanislupusfamiliarisItaly1995RVA_Dog-tc_ITA_RV198-95_1995_G3P3
	CanislupusfamiliarisItaly1996RVA_Dog-tc_ITA_RV52-96_1996_G3P3
	CanislupusfamiliarisJapan1982RotavirusARVA_Dog-tc_JPN_RS15_1982_G3P3
	CaprahircusBangladesh1999CaprineGO34
	CapreoluscapreolusSlovenia2015RVA_roedeer-wt_SLO_D110-15_2015_G8P14
	ChiropteraChina2011_08RotavirusARVA_Bat_MSLH14_G3P3
	ChiropteraZambia2012RVA_Bat-wt_ZMB_LUS12-14_2012_G3P3
	ColumbaliviaGermany2016RVA_pigeowt_GER_DR-5_2016_G18P17
	ColumbaliviaGermany2017RVA_pigeowt_GER_GK-684_2017_G18P17GK-684
	ColumbidaeAustralia2016pigeon_AUS_VIC_2016_G18P17
	EquuscaballusArgentina1993RVA_Horse-wt_ARG_E30_1993_G3P12
	EquuscaballusArgentina2006_11_21RVA_Horse-wt_ARG_E403_2006_G14P12
	EquuscaballusArgentina2008_12_17RVA_Horse-wt_ARG_E4040_2008_G14P12
	EquuscaballusIreland2003RVA_Horse-wt_IRL_03V04954_2003_G3P12
	EquuscaballusIreland2004RVA_Horse-wt_IRL_04V2024_2004_G14P12
	EquuscaballusJapan1981G3-P12-I2-R2-C2-M3-A10-N2-T3-E2-H7
	EquuscaballusJapan1982G6-P5-I2-R2-C2-M2-A13-N2-T6-E2-H3
	EquuscaballusJapan1989G3-P12-I6-R2-C2-M3-A10-N2-T3-E2-H7
	EquuscaballusJapan1996RVA_Horse-tc_JPN_JE84_1996_G14P12
	EquuscaballusJapan1996RVA_Horse-tc_JPN_JE97_1996_G3P12
	'EquuscaballusJapan2010RVA_Horse-tc_JPN_No.28_2010_G14P12'
	'EquuscaballusJapan2010RVA_Horse-tc_JPN_No.32_2010_G3P12'
	EquuscaballusUSA1981EquineFI23
	EquuscaballusUnitedKingdom1976EquineH2
	FeliscatusItaly2005RVA_Cat-wt_ITA_BA222_2005_G3P9
	FeliscatusJapan1990RotavirusARVA_Cat-tc_JPN_FRV72_1990_G3P3
	FeliscatusJapan1993RotavirusARVA_Cat-tc_JPN_FRV303_1993_G3P3
	FeliscatusJapan1994RotavirusARVA_Cat-tc_JPN_FRV317_1994_G3P9
	FeliscatusJapan1994RotavirusARVA_Cat-tc_JPN_FRV348_1994_G3P3
	FeliscatusJapan1994RotavirusARVA_Cat-tc_JPN_FRV384_1994_G3P9
	GallusgallusGermany200202V0002G3
	GallusgallusGermany2002RotavirusACh-02V0002G3
	GallusgallusGermany2003RotavirusACh-03V0158G3
	GallusgallusGermany2003RotavirusACh-03V0358F3
	GallusgallusGermany2004RotavirusACh-04V0027G6
	GallusgallusGermany2006RotavirusACh-06V0661
	GallusgallusRVA_Chicketc_xxx_BRS_115_xxx_G7P35
	GallusgallusSouthKorea2011_03_16AvianAvRV-2
	HippotragusnigerSouthAfrica2008_05_25RVA_Antelope-wt_ZAF_RC-18-08_G6P14
	LamaguanicoeArgentina1998_11RVA_Guanaco-wt_ARG_Rio_Negro_1998_G8P1
	LamaguanicoeArgentina1999_01RVA_Guanaco-wt_ARG_Chubut_1999_G8P14
	LeporidaeChina1992LapinerotavirusstrainN5
	LeporidaeLapinerotavirusoutermRNAcompletecds
	MacacanemestrinaUSARVA_Rhesus-tc_USA_PTRV_1990_G8P1
	MeleagrisgallopavoGermany2003RotavirusATu-03V0002E10
	MeleagrisgallopavoIreland1979RVA_Turkey-tc_IRL_Ty-3_1979_G7P35
	OryctolaguscuniculusItaly1996RVA_Rabbit-tc_ITA_30-96_1996_G3P14
	OvisovisSpainRVA_Sheep-tc_ESP_OVR762_2002_G8P14
	PhasianuscolchicusHungary2015RotavirusApheasant-wt_HUN_216_2015_G23P37
	SusscrofaBelgium1977RotavirusARVA_Pig-tc_BEL_RV277_1977_G1P7
	SusscrofaChina2008Apig_China_NMTL_2008_G9P23
	SusscrofaChina2016ARVA_Pig_China_LNCY_2016_G3P13
	SusscrofaChina2017_05PorcineRVA_Pig-wt_CHN_SCLSHL-2-3_2017_G9P23
	SusscrofaChina2017_11PorcineRVA_Pig-tc_CHN_SCJY-11_2017_G9P23
	SusscrofaItalyPorcine134_04-15
	SusscrofaJapan2006_08GUB46
	SusscrofaJapan2006_09GUB71
	SusscrofaJapan2006_09GUB72
	SusscrofaJapan2006_10GUB88
	SusscrofaJapan2009_06PorcineFGP28
	SusscrofaJapan2009_06PorcineFGP35
	SusscrofaJapan2009_06PorcineFGP36
	SusscrofaJapan2009_06outerproteinFGP51
	SusscrofaJapan2014_01_08PorcineRVA_Pig-wt_JPN_BU2_2014_G5P7
	SusscrofaJapan2014_02_06PorcineRVA_Pig-wt_JPN_BU9_2014_G9P23
	SusscrofaSouthAfrica2007RVA_Pig-wt_ZAF_MRC-DPRU1533_2007_G2P4
	SusscrofaSouthKorea2006PorcinePRG9121
	SusscrofaSouthKorea2006PorcinePRG921
	SusscrofaSouthKorea2006PorcinePRG9235
	SusscrofaSouthKorea2006PorcinePRG942
	SusscrofaSpain2017_03_01RVA_Pig-wt_ESP_F108_2017_G9P23
	SusscrofaSpain2017_03_01RVA_Pig-wt_ESP_F35_2017_G9P23
	SusscrofaSpain2017_03_01RVA_Pig-wt_ESP_F37_2017_G3P7
	SusscrofaSpain2017_05_01RVA_Pig-wt_ESP_F222_2017_G9P23
	SusscrofaSpain2017_05_01RVA_Pig-wt_ESP_F253_2017_G3P7
	SusscrofaSpain2017_05_01RVA_Pig-wt_ESP_F264_2017_G4P23
	SusscrofaSpain2017_05_01RVA_Pig-wt_ESP_F284_2017_G9P23
	SusscrofaSpain2017_06_01RVA_Pig-wt_ESP_F341_2017_G9P23
	SusscrofaSpain2017_06_01RVA_Pig-wt_ESP_F348_2017_G9P23
	SusscrofaSpain2017_07_01RVA_Pig-wt_ESP_F393_2017_G9P23
	SusscrofaSpain2017_07_01RVA_Pig-wt_ESP_F394_2017_G9P23
	SusscrofaSpain2017_09_01RVA_Pig-wt_ESP_F437_2017_G3P19
	SusscrofaSpain2017_09_01RVA_Pig-wt_ESP_F447_2017_G9P23
	SusscrofaSpain2017_09_01RVA_Pig-wt_ESP_F451_2017_G9P23
	SusscrofaSpain2017_09_01RVA_Pig-wt_ESP_F452_2017_G9P23
	SusscrofaSpain2017_10_01RVA_Pig-wt_ESP_F456_2017_G5P13
	SusscrofaSpain2017_11_01RVA_Pig-wt_ESP_F471_2017_G3P13
	SusscrofaSpain2017_11_01RVA_Pig-wt_ESP_F473_2017_G9P23
	SusscrofaSpain2017_11_01RVA_Pig-wt_ESP_F486_2017_G9P23
	SusscrofaThailand1991PorcineRVA_Pig-tc_THA_P343_1991_G10P5
	SusscrofaThailand2009ARVA_Pig-wt_THA_CMP-011-09_2009_G4P6
	SusscrofaThailand2012_05_16ARVA_Pig-wt_THA_CMP-015-12_2012_G9P19
	SusscrofaThailand2012_05_16PorcineRVA_Pig-wt_THA_CMP-001-12_2012_G5P13
;
end;
begin trees;
	tree TREE1 = [&R] ((((BostaurusJapan2007_01_22BovineDai-10[&length_range={0.14707387543244918,1.0041957382469406},height_95%_HPD={0.0,4.440892098500626E-16},rate_95%_HPD={0.7491636741948534,2.2623875959282653},length_95%_HPD={0.2110419582103362,0.5983909566595208},rate=1.439336660131263,length=0.39995980022572597,rate_median=1.376288081230945,length_median=0.39300344274832955,height_median=2.2204…
end;
begin figtree;
	set appearance.backgroundColorAttribute="Default";
	set appearance.backgroundColour=#ffffff;
	set appearance.branchColorAttribute="User selection";
	set appearance.branchColorGradient=false;
	set appearance.branchLineWidth=2.0;
	set appearance.branchMinLineWidth=0.0;
	set appearance.branchWidthAttribute="Fixed";
	set appearance.foregroundColour=#000000;
	set appearance.hilightingGradient=false;
	set appearance.selectionColour=#2d3680;
	set branchLabels.colorAttribute="User selection";
	set branchLabels.displayAttribute="Branch times";
	set branchLabels.fontName="sansserif";
	set branchLabels.fontSize=8;
	set branchLabels.fontStyle=0;
	set branchLabels.isShown=false;
	set branchLabels.significantDigits=4;
	set layout.expansion=115;
	set layout.layoutType="RECTILINEAR";
	set layout.zoom=0;
	set legend.attribute="height";
	set legend.fontSize=10.0;
	set legend.isShown=false;
	set legend.significantDigits=4;
	set nodeBars.barWidth=4.0;
	set nodeBars.displayAttribute="height_95%_HPD";
	set nodeBars.isShown=false;
	set nodeLabels.colorAttribute="User selection";
	set nodeLabels.displayAttribute="posterior";
	set nodeLabels.fontName="sansserif";
	set nodeLabels.fontSize=8;
	set nodeLabels.fontStyle=0;
	set nodeLabels.isShown=true;
	set nodeLabels.significantDigits=2;
	set nodeShapeExternal.colourAttribute="User selection";
	set nodeShapeExternal.isShown=false;
	set nodeShapeExternal.minSize=10.0;
	set nodeShapeExternal.scaleType=Width;
	set nodeShapeExternal.shapeType=Circle;
	set nodeShapeExternal.size=4.0;
	set nodeShapeExternal.sizeAttribute="Fixed";
	set nodeShapeInternal.colourAttribute="User selection";
	set nodeShapeInternal.isShown=false;
	set nodeShapeInternal.minSize=10.0;
	set nodeShapeInternal.scaleType=Width;
	set nodeShapeInternal.shapeType=Circle;
	set nodeShapeInternal.size=4.0;
	set nodeShapeInternal.sizeAttribute="Fixed";
	set polarLayout.alignTipLabels=false;
	set polarLayout.angularRange=0;
	set polarLayout.rootAngle=0;
	set polarLayout.rootLength=100;
	set polarLayout.showRoot=true;
	set radialLayout.spread=0.0;
	set rectilinearLayout.alignTipLabels=false;
	set rectilinearLayout.curvature=0;
	set rectilinearLayout.rootLength=100;
	set scale.offsetAge=0.0;
	set scale.rootAge=1.0;
	set scale.scaleFactor=1.0;
	set scale.scaleRoot=false;
	set scaleAxis.automaticScale=true;
	set scaleAxis.fontSize=8.0;
	set scaleAxis.isShown=false;
	set scaleAxis.lineWidth=1.0;
	set scaleAxis.majorTicks=1.0;
	set scaleAxis.minorTicks=0.5;
	set scaleAxis.origin=0.0;
	set scaleAxis.reverseAxis=false;
	set scaleAxis.showGrid=true;
	set scaleBar.automaticScale=true;
	set scaleBar.fontSize=10.0;
	set scaleBar.isShown=true;
	set scaleBar.lineWidth=1.0;
	set scaleBar.scaleRange=0.0;
	set tipLabels.colorAttribute="User selection";
	set tipLabels.displayAttribute="Names";
	set tipLabels.fontName="sansserif";
	set tipLabels.fontSize=11;
	set tipLabels.fontStyle=0;
	set tipLabels.isShown=true;
	set tipLabels.significantDigits=4;
	set trees.order=true;
	set trees.orderType="increasing";
	set trees.rooting=false;
	set trees.rootingType="User Selection";
	set trees.transform=false;
	set trees.transformType="cladogram";
end;
