# Supplementary material for: Rotavirus A Genome Segments Show Distinct Segregation and Codon Usage Patterns
Source: Viruses. 2021 Jul 27;13(8):1460. doi: 10.3390/v13081460 (PMC8402926; doi:10.3390/v13081460)
Supplement: Supplementary file 1 [file viruses-13-01460-s001.zip › SI_file_5_segment4.xml]

<?xml version="1.0" standalone="yes"?>

<!-- Generated by BEAUTi v1.10.4 Prerelease #bc6cbd9                         -->
<!--       by Alexei J. Drummond, Andrew Rambaut and Marc A. Suchard         -->
<!--       Department of Computer Science, University of Auckland and        -->
<!--       Institute of Evolutionary Biology, University of Edinburgh        -->
<!--       David Geffen School of Medicine, University of California, Los Angeles-->
<!--       http://beast.community/                                           -->
<beast version="1.10.4">
	

	<!-- The list of taxa to be analysed (can also include dates/ages).          -->
	<!-- ntax=789                                                                -->
	<taxa id="taxa">
		<taxon id="Homosapiens_India_2004_02_IND_N212_2004_G10P11">
			<date value="2004.0" direction="forwards" units="years"/>
		</taxon>
		<taxon id="Homosapiens_India_2004_05_IND_N313_2004_G10P11">
			<date value="2004.0" direction="forwards" units="years"/>
		</taxon>
		<taxon id="Homosapiens_India_2004_05_IND_N284_2004_G10P11">
			<date value="2004.0" direction="forwards" units="years"/>
		</taxon>
		<taxon id="Homosapiens_India_2004_02_IND_N215_2004_G10P11">
			<date value="2004.0" direction="forwards" units="years"/>
		</taxon>
		<taxon id="Homosapiens_India_2004_05_IND_N292_2004_G10P11">
			<date value="2004.0" direction="forwards" units="years"/>
		</taxon>
		<taxon id="Homosapiens_India_2003_01_IND_N36_2003_G10P11">
			<date value="2003.0" direction="forwards" units="years"/>
		</taxon>
		<taxon id="Homosapiens_India_2004_03_IND_N243_2004_G10P11">
			<date value="2004.0" direction="forwards" units="years"/>
		</taxon>
		<taxon id="Homosapiens_India_2003_03_IND_N74_2003_G10P11">
			<date value="2003.0" direction="forwards" units="years"/>
		</taxon>
		<taxon id="Bostaurus_Argentina_1998_ARG_B383_1998_G15P11">
			<date value="1998.0" direction="forwards" units="years"/>
		</taxon>
		<taxon id="Bostaurus_China_2008_DQ75">
			<date value="2008.0" direction="forwards" units="years"/>
		</taxon>
		<taxon id="Bostaurus_SouthAfrica_2009_10_ZAF_MRCDPRU3005_2009_G6P11">
			<date value="2009.0" direction="forwards" units="years"/>
		</taxon>
		<taxon id="Homosapiens_Nepal_2004_04_NPL_KTM368_2004_G11P25">
			<date value="2004.0" direction="forwards" units="years"/>
		</taxon>
		<taxon id="Homosapiens_Paraguay_2007_09_PRY_1135A_2007_G12P9">
			<date value="2007.0" direction="forwards" units="years"/>
		</taxon>
		<taxon id="Homosapiens_Paraguay_2006_11_PRY_1471SR_2006_G12P9">
			<date value="2006.0" direction="forwards" units="years"/>
		</taxon>
		<taxon id="Homosapiens_USA_2012_04_16_USA_12US1134_2012_G3P9">
			<date value="2012.0" direction="forwards" units="years"/>
		</taxon>
		<taxon id="Homosapiens_Tunisia_2008_TUN_17237_2008_G6P9">
			<date value="2008.0" direction="forwards" units="years"/>
		</taxon>
		<taxon id="Homosapiens_Germany_2014_09_DEU_GER2914_2014_G6P9">
			<date value="2014.0" direction="forwards" units="years"/>
		</taxon>
		<taxon id="Feliscatus_Italy_2005_ITA_BA222_2005_G3P9">
			<date value="2005.0" direction="forwards" units="years"/>
		</taxon>
		<taxon id="Homosapiens_Japan_2010_02_KF17">
			<date value="2010.0" direction="forwards" units="years"/>
		</taxon>
		<taxon id="Homosapiens_Belgium_2012_BEL_BE5028_2012_G3P14">
			<date value="2012.0" direction="forwards" units="years"/>
		</taxon>
		<taxon id="Homosapiens_Belgium_2000_BEL_B4106_2000_G3P14">
			<date value="2000.0" direction="forwards" units="years"/>
		</taxon>
		<taxon id="Bostaurus_Japan_2013_02_19_JPN_TottoriSG_2013_G15P14">
			<date value="2013.0" direction="forwards" units="years"/>
		</taxon>
		<taxon id="Homosapiens_Honduras_2011_Hu_HON_2011825363_2011_G10P14">
			<date value="2011.0" direction="forwards" units="years"/>
		</taxon>
		<taxon id="Homosapiens_Australia_2012_07_25_AUS_RCH272_2012_G3P14">
			<date value="2012.0" direction="forwards" units="years"/>
		</taxon>
		<taxon id="Lamaguanicoe_Argentina_1999_01Guanat_ARG_Chubut_1999_G8P14">
			<date value="1999.0" direction="forwards" units="years"/>
		</taxon>
		<taxon id="Homosapiens_Hungary_2002_HUN_18202_2002_G8P14">
			<date value="2002.0" direction="forwards" units="years"/>
		</taxon>
		<taxon id="Hippotragusniger_SouthAfrica_2008_05_25Antelopewt_ZAF_RC1808_G6P14">
			<date value="2008.0" direction="forwards" units="years"/>
		</taxon>
		<taxon id="Homosapiens_USA_2012_04_17_US_2012841174_2012_G8P14">
			<date value="2012.0" direction="forwards" units="years"/>
		</taxon>
		<taxon id="Homosapiens_USA_2012_USA_2012741499_2012_G24P14">
			<date value="2012.0" direction="forwards" units="years"/>
		</taxon>
		<taxon id="Homosapiens_Thailand_2012_THA_SKT27_2012_G6P14">
			<date value="2012.0" direction="forwards" units="years"/>
		</taxon>
		<taxon id="Homosapiens_Thailand_2015_THA_DB2015066_2015_G10P14">
			<date value="2015.0" direction="forwards" units="years"/>
		</taxon>
		<taxon id="Bostaurus_Turkey_2015_TUR_Amasya1_2015_G8P5">
			<date value="2015.0" direction="forwards" units="years"/>
		</taxon>
		<taxon id="Bostaurus_Turkey_2015_TUR_Amasya2_2015_G8P5">
			<date value="2015.0" direction="forwards" units="years"/>
		</taxon>
		<taxon id="Bostaurus_USA_1996_USA_RotaTeqBrB9_1996_G4P75">
			<date value="1996.0" direction="forwards" units="years"/>
		</taxon>
		<taxon id="Bostaurus_USA_1992_USA_RotaTeqWI799_1992_G1P75">
			<date value="1992.0" direction="forwards" units="years"/>
		</taxon>
		<taxon id="Bostaurus_USA_1992_USA_RotaTeqWI788_1992_G3P75">
			<date value="1992.0" direction="forwards" units="years"/>
		</taxon>
		<taxon id="Bostaurus_USA_1992_USA_RotaTeqSC29_1992_G2P75">
			<date value="1992.0" direction="forwards" units="years"/>
		</taxon>
		<taxon id="Homosapiens_Kenya_1989_08_D205">
			<date value="1989.0" direction="forwards" units="years"/>
		</taxon>
		<taxon id="Homosapiens_SouthAfrica_2003_06_20_ZAF_MRCDPRU618_2003_G2P4">
			<date value="2003.0" direction="forwards" units="years"/>
		</taxon>
		<taxon id="Susscrofa_SouthAfrica_2007_ZAF_MRCDPRU1533_2007_G2P4">
			<date value="2007.0" direction="forwards" units="years"/>
		</taxon>
		<taxon id="Homosapiens_Uganda_2008_06_18_UGA_MRCDPRU1922_2008_G8P4">
			<date value="2008.0" direction="forwards" units="years"/>
		</taxon>
		<taxon id="Homosapiens_Malawi_2012_05_12_MWI_BID1B8_2012_G2P4">
			<date value="2012.0" direction="forwards" units="years"/>
		</taxon>
		<taxon id="Homosapiens_Malawi_2012_02_13_MWI_BID11D_2012_G2P4">
			<date value="2012.0" direction="forwards" units="years"/>
		</taxon>
		<taxon id="Homosapiens_Malawi_2012_01_17_MWI_BID124_2012_G2P4">
			<date value="2012.0" direction="forwards" units="years"/>
		</taxon>
		<taxon id="Homosapiens_SouthAfrica_2012_06_14_ZAF_MRCDPRU82_2012_G2P4">
			<date value="2012.0" direction="forwards" units="years"/>
		</taxon>
		<taxon id="Homosapiens_Australia_1977_11_10_AUS_CK20001_1977_G2P4">
			<date value="1977.0" direction="forwards" units="years"/>
		</taxon>
		<taxon id="Homosapiens_Australia_2001_09_13_AUS_CK20022_2001_G2P4">
			<date value="2001.0" direction="forwards" units="years"/>
		</taxon>
		<taxon id="Homosapiens_SouthKorea_2013_CAU1308">
			<date value="2013.0" direction="forwards" units="years"/>
		</taxon>
		<taxon id="Homosapiens_USA_2007_USA_2007719869_2007_G2P4">
			<date value="2007.0" direction="forwards" units="years"/>
		</taxon>
		<taxon id="Homosapiens_Bangladesh_2013_11_30_BGN_M289_2013_G2P4">
			<date value="2013.0" direction="forwards" units="years"/>
		</taxon>
		<taxon id="Homosapiens_India_2011_RV11">
			<date value="2011.0" direction="forwards" units="years"/>
		</taxon>
		<taxon id="Homosapiens_India_2011_IND_Kol006_2011_G9P4">
			<date value="2011.0" direction="forwards" units="years"/>
		</taxon>
		<taxon id="Homosapiens_India_2011_IND_Kol018_2011_G9P4">
			<date value="2011.0" direction="forwards" units="years"/>
		</taxon>
		<taxon id="Homosapiens_India_2013_IND_Kol063_2013_G9P4">
			<date value="2013.0" direction="forwards" units="years"/>
		</taxon>
		<taxon id="Homosapiens_India_2013_IND_Kol065_2013_G9P4">
			<date value="2013.0" direction="forwards" units="years"/>
		</taxon>
		<taxon id="Homosapiens_India_2013_IND_Kol066_2013_G9P4">
			<date value="2013.0" direction="forwards" units="years"/>
		</taxon>
		<taxon id="Homosapiens_India_2013_IND_Kol047_2013_G9P4">
			<date value="2013.0" direction="forwards" units="years"/>
		</taxon>
		<taxon id="Homosapiens_India_2013_IND_Kol051_2013_G9P4">
			<date value="2013.0" direction="forwards" units="years"/>
		</taxon>
		<taxon id="Homosapiens_India_2013_IND_Kol064_2013_G9P4">
			<date value="2013.0" direction="forwards" units="years"/>
		</taxon>
		<taxon id="Homosapiens_India_2012_IND_Kol028_2012_G9P4">
			<date value="2012.0" direction="forwards" units="years"/>
		</taxon>
		<taxon id="Homosapiens_India_2012_IND_Kol041_2012_G9P4">
			<date value="2012.0" direction="forwards" units="years"/>
		</taxon>
		<taxon id="Homosapiens_India_2012_IND_Kol040_2012_G9P4">
			<date value="2012.0" direction="forwards" units="years"/>
		</taxon>
		<taxon id="Homosapiens_Bangladesh_2013_08_02_BGN_M310_2013_G2P4">
			<date value="2013.0" direction="forwards" units="years"/>
		</taxon>
		<taxon id="Homosapiens_Bangladesh_2013_08_07_BGN_M315_2013_G2P4">
			<date value="2013.0" direction="forwards" units="years"/>
		</taxon>
		<taxon id="Homosapiens_Bangladesh_2013_09_21_BGN_M334_2013_G2P4">
			<date value="2013.0" direction="forwards" units="years"/>
		</taxon>
		<taxon id="Homosapiens_Bangladesh_2013_08_05_BGN_M312_2013_G2P4">
			<date value="2013.0" direction="forwards" units="years"/>
		</taxon>
		<taxon id="Homosapiens_Bangladesh_2013_08_05_BGN_M313_2013_G2P4">
			<date value="2013.0" direction="forwards" units="years"/>
		</taxon>
		<taxon id="Homosapiens_USA_2008_USA_VU080935_2008_G2P4">
			<date value="2008.0" direction="forwards" units="years"/>
		</taxon>
		<taxon id="Homosapiens_USA_2008_USA_VU080913_2008_G2P4">
			<date value="2008.0" direction="forwards" units="years"/>
		</taxon>
		<taxon id="Homosapiens_USA_2008_USA_VU080911_2008_G2P4">
			<date value="2008.0" direction="forwards" units="years"/>
		</taxon>
		<taxon id="Homosapiens_Thailand_2013_THA_BD20_2013_G2P4">
			<date value="2013.0" direction="forwards" units="years"/>
		</taxon>
		<taxon id="Homosapiens_USA_2005_USA_VU050654_2005_G2P4">
			<date value="2005.0" direction="forwards" units="years"/>
		</taxon>
		<taxon id="Homosapiens_Australia_2006_07_09_AUS_CK20026_2006_G2P4">
			<date value="2006.0" direction="forwards" units="years"/>
		</taxon>
		<taxon id="Homosapiens_SouthKorea_2011_CAU1103">
			<date value="2011.0" direction="forwards" units="years"/>
		</taxon>
		<taxon id="Homosapiens_SouthKorea_2012_CAU1206">
			<date value="2012.0" direction="forwards" units="years"/>
		</taxon>
		<taxon id="Homosapiens_Thailand_2008_CU110BK_08">
			<date value="2008.0" direction="forwards" units="years"/>
		</taxon>
		<taxon id="Homosapiens_Bangladesh_2010_01_BGN_J251_2010_G2P4">
			<date value="2010.0" direction="forwards" units="years"/>
		</taxon>
		<taxon id="Homosapiens_Malawi_2012_06_25_MWI_BID1CT_2012_G2P4">
			<date value="2012.0" direction="forwards" units="years"/>
		</taxon>
		<taxon id="Homosapiens_Malawi_2012_06_15_MWI_BID15V_2012_G2P4">
			<date value="2012.0" direction="forwards" units="years"/>
		</taxon>
		<taxon id="Homosapiens_Malawi_2012_03_14_MWI_BID19T_2012_G2P4">
			<date value="2012.0" direction="forwards" units="years"/>
		</taxon>
		<taxon id="Homosapiens_Malawi_2013_04_17_MWI_BID1JK_2013_G2P4">
			<date value="2013.0" direction="forwards" units="years"/>
		</taxon>
		<taxon id="Homosapiens_Bangladesh_2010_01_BGN_J263_2010_G2P4">
			<date value="2010.0" direction="forwards" units="years"/>
		</taxon>
		<taxon id="Homosapiens_USA_2010_05_15_USA_LB1562_2010_G9P4">
			<date value="2010.0" direction="forwards" units="years"/>
		</taxon>
		<taxon id="Homosapiens_India_2010_RV10">
			<date value="2010.0" direction="forwards" units="years"/>
		</taxon>
		<taxon id="Homosapiens_Australia_2010_11_16_AUS_CK20059_2010_G2P4">
			<date value="2010.0" direction="forwards" units="years"/>
		</taxon>
		<taxon id="Homosapiens_Australia_2010_11_15_AUS_CK20058_2010_G2P4">
			<date value="2010.0" direction="forwards" units="years"/>
		</taxon>
		<taxon id="Homosapiens_Australia_2010_10_14_AUS_CK20054_2010_G2P4">
			<date value="2010.0" direction="forwards" units="years"/>
		</taxon>
		<taxon id="Homosapiens_Australia_2010_10_28_AUS_CK20046_2010_G2P4">
			<date value="2010.0" direction="forwards" units="years"/>
		</taxon>
		<taxon id="Homosapiens_Australia_2010_09_19_AUS_CK20042_2010_G2P4">
			<date value="2010.0" direction="forwards" units="years"/>
		</taxon>
		<taxon id="Homosapiens_India_2009_RV09">
			<date value="2009.0" direction="forwards" units="years"/>
		</taxon>
		<taxon id="Homosapiens_Philippines_2012_06_PHI_TGO12003_2012_G2P4">
			<date value="2012.0" direction="forwards" units="years"/>
		</taxon>
		<taxon id="Homosapiens_Philippines_2012_06_PHI_TGO12007_2012_G2P4">
			<date value="2012.0" direction="forwards" units="years"/>
		</taxon>
		<taxon id="Homosapiens_USA_2008_USA_VU080938_2008_G2P4">
			<date value="2008.0" direction="forwards" units="years"/>
		</taxon>
		<taxon id="Homosapiens_Canada_2008_CAN_RT12807_2008_G2P4">
			<date value="2008.0" direction="forwards" units="years"/>
		</taxon>
		<taxon id="Homosapiens_Bangladesh_2010_02_BGN_J300_2010_G2P4">
			<date value="2010.0" direction="forwards" units="years"/>
		</taxon>
		<taxon id="Homosapiens_Bangladesh_2010_02_BGN_J303_2010_G2P4">
			<date value="2010.0" direction="forwards" units="years"/>
		</taxon>
		<taxon id="Homosapiens_Bangladesh_2010_01_BGN_J266_2010_G2P4">
			<date value="2010.0" direction="forwards" units="years"/>
		</taxon>
		<taxon id="Homosapiens_Bangladesh_2010_01_BGN_J265_2010_G2P4">
			<date value="2010.0" direction="forwards" units="years"/>
		</taxon>
		<taxon id="Homosapiens_Australia_2004_02_28_AUS_336190_2004_G2P4">
			<date value="2004.0" direction="forwards" units="years"/>
		</taxon>
		<taxon id="Homosapiens_SouthAfrica_2009_ZAF_3133WC_2009_G12P4">
			<date value="2009.0" direction="forwards" units="years"/>
		</taxon>
		<taxon id="Homosapiens_SouthAfrica_2009_ZAF_3203WC_2009_G2P4">
			<date value="2009.0" direction="forwards" units="years"/>
		</taxon>
		<taxon id="Homosapiens_Canada_2008_CAN_RT12507_2008_G2P4">
			<date value="2008.0" direction="forwards" units="years"/>
		</taxon>
		<taxon id="Homosapiens_Canada_2007_CAN_RT00807_2007_G2P4">
			<date value="2007.0" direction="forwards" units="years"/>
		</taxon>
		<taxon id="Homosapiens_Canada_2007_CAN_RT06807_2007_G2P4">
			<date value="2007.0" direction="forwards" units="years"/>
		</taxon>
		<taxon id="Homosapiens_SouthKorea_2015_CAU1511">
			<date value="2015.0" direction="forwards" units="years"/>
		</taxon>
		<taxon id="Homosapiens_Thailand_2013_THA_NPM51_2013_G2P4">
			<date value="2013.0" direction="forwards" units="years"/>
		</taxon>
		<taxon id="Homosapiens_Thailand_2013_THA_SSKT133_2013_G2P4">
			<date value="2013.0" direction="forwards" units="years"/>
		</taxon>
		<taxon id="Homosapiens_Australia_2008_01_09_AUS_CK20037_2008_G2P4">
			<date value="2008.0" direction="forwards" units="years"/>
		</taxon>
		<taxon id="Homosapiens_Australia_2008_01_12_AUS_CK20038_2008_G6P4">
			<date value="2008.0" direction="forwards" units="years"/>
		</taxon>
		<taxon id="Homosapiens_Australia_2010_10_23_AUS_CK20055_2010_G2P4">
			<date value="2010.0" direction="forwards" units="years"/>
		</taxon>
		<taxon id="Homosapiens_Australia_2011_AUS_CK20048_2011_G2P4">
			<date value="2011.0" direction="forwards" units="years"/>
		</taxon>
		<taxon id="Homosapiens_Australia_2000_08_13_AUS_CK20007_2000_G2P4">
			<date value="2000.0" direction="forwards" units="years"/>
		</taxon>
		<taxon id="Homosapiens_Australia_2000_09_14_AUS_CK20016_2000_G2P4">
			<date value="2000.0" direction="forwards" units="years"/>
		</taxon>
		<taxon id="Homosapiens_Australia_2011_05_25_AUS_CK20047_2011_G2P4">
			<date value="2011.0" direction="forwards" units="years"/>
		</taxon>
		<taxon id="Homosapiens_Canada_2008_CAN_RT09607_2008_G2P4">
			<date value="2008.0" direction="forwards" units="years"/>
		</taxon>
		<taxon id="Homosapiens_Thailand_2014_THA_LSL7_2014_G2P4_THA_LSL7_2014_G2P4">
			<date value="2014.0" direction="forwards" units="years"/>
		</taxon>
		<taxon id="Homosapiens_Thailand_2014_THA_LS202_2014_G2P4_THA_LS202_2014_G2P4">
			<date value="2014.0" direction="forwards" units="years"/>
		</taxon>
		<taxon id="Homosapiens_Australia_2010_09_01_AUS_CK20041_2010_G2P4">
			<date value="2010.0" direction="forwards" units="years"/>
		</taxon>
		<taxon id="Homosapiens_SouthKorea_2011_CAU1104">
			<date value="2011.0" direction="forwards" units="years"/>
		</taxon>
		<taxon id="Homosapiens_SouthKorea_2010_CAU1001">
			<date value="2010.0" direction="forwards" units="years"/>
		</taxon>
		<taxon id="Homosapiens_USA_2011_USA_2011729115_2011_G2P4">
			<date value="2011.0" direction="forwards" units="years"/>
		</taxon>
		<taxon id="Homosapiens_Australia_2000_09_04_AUS_CK20010_2000_G2P4">
			<date value="2000.0" direction="forwards" units="years"/>
		</taxon>
		<taxon id="Homosapiens_Australia_2000_09_12_AUS_CK20015_2000_G2P4">
			<date value="2000.0" direction="forwards" units="years"/>
		</taxon>
		<taxon id="Homosapiens_USA_2007_USA_2007719874_2007_G2P4">
			<date value="2007.0" direction="forwards" units="years"/>
		</taxon>
		<taxon id="Homosapiens_Paraguay_2007_10_PRY_1157A_2007_G9P4">
			<date value="2007.0" direction="forwards" units="years"/>
		</taxon>
		<taxon id="Homosapiens_Paraguay_2008_09_PRY_1636SR_2008_G2P4">
			<date value="2008.0" direction="forwards" units="years"/>
		</taxon>
		<taxon id="Homosapiens_Paraguay_2007_08_PRY_1093A_2007_G12P4">
			<date value="2007.0" direction="forwards" units="years"/>
		</taxon>
		<taxon id="Homosapiens_Paraguay_2007_08_PRY_1504SR_2007_G2P4">
			<date value="2007.0" direction="forwards" units="years"/>
		</taxon>
		<taxon id="Homosapiens_Australia_2007_05_02_AUS_CK20036_2007_G2P4">
			<date value="2007.0" direction="forwards" units="years"/>
		</taxon>
		<taxon id="Homosapiens_Paraguay_2007_07_PRY_1488SR_2007_G2P4">
			<date value="2007.0" direction="forwards" units="years"/>
		</taxon>
		<taxon id="Homosapiens_Australia_2006_10_30_AUS_CK20034_2006_G2P4">
			<date value="2006.0" direction="forwards" units="years"/>
		</taxon>
		<taxon id="Homosapiens_Paraguay_2006_08_PRY_1395SR_2006_G2P4">
			<date value="2006.0" direction="forwards" units="years"/>
		</taxon>
		<taxon id="Homosapiens_Paraguay_2006_08_PRY_1388SR_2006_G2P4">
			<date value="2006.0" direction="forwards" units="years"/>
		</taxon>
		<taxon id="Homosapiens_Paraguay_2002_09_PRY_10SR_2002_G9P4">
			<date value="2002.0" direction="forwards" units="years"/>
		</taxon>
		<taxon id="Homosapiens_Thailand_2009_CU438KK_09">
			<date value="2009.0" direction="forwards" units="years"/>
		</taxon>
		<taxon id="Homosapiens_Thailand_2009_CU436KK_09">
			<date value="2009.0" direction="forwards" units="years"/>
		</taxon>
		<taxon id="Homosapiens_Thailand_2009_CU473BK_09">
			<date value="2009.0" direction="forwards" units="years"/>
		</taxon>
		<taxon id="Homosapiens_Canada_2009_CAN_RT07409_2009_G2P4">
			<date value="2009.0" direction="forwards" units="years"/>
		</taxon>
		<taxon id="Homosapiens_SouthKorea_2010_CAU1002">
			<date value="2010.0" direction="forwards" units="years"/>
		</taxon>
		<taxon id="Homosapiens_Thailand_2009_CU497BK_09">
			<date value="2009.0" direction="forwards" units="years"/>
		</taxon>
		<taxon id="Homosapiens_Australia_2009_02_27_AUS_V203_2009_G2P4">
			<date value="2009.0" direction="forwards" units="years"/>
		</taxon>
		<taxon id="Homosapiens_Germany_2009_01_GER1H09">
			<date value="2009.0" direction="forwards" units="years"/>
		</taxon>
		<taxon id="Homosapiens_Australia_2010_05_19_AUS_CK20049_2010_G2P4">
			<date value="2010.0" direction="forwards" units="years"/>
		</taxon>
		<taxon id="Homosapiens_Australia_2010_11_27_AUS_CK20050_2010_G2P4">
			<date value="2010.0" direction="forwards" units="years"/>
		</taxon>
		<taxon id="Homosapiens_Australia_2010_09_26_AUS_CK20052_2010_G2P4">
			<date value="2010.0" direction="forwards" units="years"/>
		</taxon>
		<taxon id="Homosapiens_Australia_2010_10_24_AUS_CK20056_2010_G2P4">
			<date value="2010.0" direction="forwards" units="years"/>
		</taxon>
		<taxon id="Homosapiens_SouthAfrica_2009_05_18_ZAF_MRCDPRU1061_2009_G2P4">
			<date value="2009.0" direction="forwards" units="years"/>
		</taxon>
		<taxon id="Homosapiens_Australia_2010_11_24_AUS_CK20060_2010_G2P4">
			<date value="2010.0" direction="forwards" units="years"/>
		</taxon>
		<taxon id="Homosapiens_Australia_2010_08_15_AUS_CK20040_2010_G2P4">
			<date value="2010.0" direction="forwards" units="years"/>
		</taxon>
		<taxon id="Homosapiens_Japan_2016_JPN_K316_2016_G2P4">
			<date value="2016.0" direction="forwards" units="years"/>
		</taxon>
		<taxon id="Homosapiens_Japan_2016_JPN_K2116_2016_G2P4">
			<date value="2016.0" direction="forwards" units="years"/>
		</taxon>
		<taxon id="Homosapiens_Japan_2016_JPN_CH1020_2016_G2P4">
			<date value="2016.0" direction="forwards" units="years"/>
		</taxon>
		<taxon id="Homosapiens_Japan_2016_JPN_MI1132_2016_G2P4">
			<date value="2016.0" direction="forwards" units="years"/>
		</taxon>
		<taxon id="Homosapiens_Canada_2007_CAN_RT03607_2007_G2P4">
			<date value="2007.0" direction="forwards" units="years"/>
		</taxon>
		<taxon id="Homosapiens_USA_2007_USA_2007769964_2007_G2P4">
			<date value="2007.0" direction="forwards" units="years"/>
		</taxon>
		<taxon id="Homosapiens_Zambia_2009_ZMB_MRCDPRU1673_2009_G2P4">
			<date value="2009.0" direction="forwards" units="years"/>
		</taxon>
		<taxon id="Homosapiens_SouthAfrica_2007_02_20_ZAF_MRCDPRU81_2007_G2P4">
			<date value="2007.0" direction="forwards" units="years"/>
		</taxon>
		<taxon id="Homosapiens_Australia_2001_07_01_AUS_CK20021_2001_G2P4">
			<date value="2001.0" direction="forwards" units="years"/>
		</taxon>
		<taxon id="Homosapiens_Australia_2001_06_29_AUS_CK20020_2001_G2P4">
			<date value="2001.0" direction="forwards" units="years"/>
		</taxon>
		<taxon id="Homosapiens_Togo_2010_06_TGO_MRCDPRU5124_2010_G2P4">
			<date value="2010.0" direction="forwards" units="years"/>
		</taxon>
		<taxon id="Homosapiens_Ethiopia_2012_ETH_MRCDPRU842_2012_G9P8">
			<date value="2012.0" direction="forwards" units="years"/>
		</taxon>
		<taxon id="Homosapiens_Senegal_2009_01_19_SEN_MRCDPRU2051_2009_G9P8">
			<date value="2009.0" direction="forwards" units="years"/>
		</taxon>
		<taxon id="Homosapiens_SouthAfrica_2008_08_22_ZAF_MRCDPRU2711_2008_G9P8">
			<date value="2008.0" direction="forwards" units="years"/>
		</taxon>
		<taxon id="Homosapiens_SouthAfrica_2008_ZAF_MRCDPRU2943_2008_G9P8">
			<date value="2008.0" direction="forwards" units="years"/>
		</taxon>
		<taxon id="Homosapiens_SouthAfrica_2008_ZAF_MRCDPRU2343_2008_G9P8">
			<date value="2008.0" direction="forwards" units="years"/>
		</taxon>
		<taxon id="Homosapiens_Indonesia_2016_IDN_SOEP075_2016_G3P8">
			<date value="2016.0" direction="forwards" units="years"/>
		</taxon>
		<taxon id="Homosapiens_Ethiopia_2007_ETH_MRCDPRU1840_2007_G1P8">
			<date value="2007.0" direction="forwards" units="years"/>
		</taxon>
		<taxon id="Homosapiens_SouthAfrica_2007_09_09_ZAF_MRCDPRU1840_2007_G1P8">
			<date value="2007.0" direction="forwards" units="years"/>
		</taxon>
		<taxon id="Homosapiens_Belgium_2009_03_19_BEL_BE00045_2009_G1P8">
			<date value="2009.0" direction="forwards" units="years"/>
		</taxon>
		<taxon id="Homosapiens_SouthAfrica_2005_ZAF_MRCDPRU2114_2005_G1P8">
			<date value="2005.0" direction="forwards" units="years"/>
		</taxon>
		<taxon id="Homosapiens_SouthAfrica_2005_09_25_ZAF_MRCDPRU2132_2005_G1P8">
			<date value="2005.0" direction="forwards" units="years"/>
		</taxon>
		<taxon id="Homosapiens_Togo_2010_07_TGO_MRCDPRU5123_2010_G9P8">
			<date value="2010.0" direction="forwards" units="years"/>
		</taxon>
		<taxon id="Homosapiens_China_2012_Hu_JS2012">
			<date value="2012.0" direction="forwards" units="years"/>
		</taxon>
		<taxon id="Homosapiens_Canada_2008_CAN_RT11807_2008_G1P8">
			<date value="2008.0" direction="forwards" units="years"/>
		</taxon>
		<taxon id="Homosapiens_Italy_2009_ITA_PR1470_2009_G3P8">
			<date value="2009.0" direction="forwards" units="years"/>
		</taxon>
		<taxon id="Homosapiens_Belgium_2008_08_05_BEL_BE00042_2008_G1P8">
			<date value="2008.0" direction="forwards" units="years"/>
		</taxon>
		<taxon id="Homosapiens_Belgium_2002_04_01_Bel_BE00085_2002_G1P8">
			<date value="2002.0" direction="forwards" units="years"/>
		</taxon>
		<taxon id="Homosapiens_Australia_2006_11_06_Victoria_CK00045_2006_G1P8">
			<date value="2006.0" direction="forwards" units="years"/>
		</taxon>
		<taxon id="Homosapiens_Australia_2007_08_18_AUS_CK00052_2007_G1P8">
			<date value="2007.0" direction="forwards" units="years"/>
		</taxon>
		<taxon id="Homosapiens_Australia_2007_08_30_AUS_CK00054_2007_G1P8">
			<date value="2007.0" direction="forwards" units="years"/>
		</taxon>
		<taxon id="Homosapiens_Australia_2007_08_05_AUS_CK00051_2007_G1P8">
			<date value="2007.0" direction="forwards" units="years"/>
		</taxon>
		<taxon id="Homosapiens_Australia_2007_11_16_AUS_CK00075_2007_G1P8">
			<date value="2007.0" direction="forwards" units="years"/>
		</taxon>
		<taxon id="Homosapiens_Belgium_2004_06_23_BEL_BE00003_2004_G9P8">
			<date value="2004.0" direction="forwards" units="years"/>
		</taxon>
		<taxon id="Homosapiens_Australia_2004_07_27_Victoria_CK00007_2004_G1P8">
			<date value="2004.0" direction="forwards" units="years"/>
		</taxon>
		<taxon id="Homosapiens_USA_1991_USA_DC5413_1991_G1P8">
			<date value="1991.0" direction="forwards" units="years"/>
		</taxon>
		<taxon id="Homosapiens_USA_1988_USA_DC4455_1988_G1P8">
			<date value="1988.0" direction="forwards" units="years"/>
		</taxon>
		<taxon id="Homosapiens_USA_1974_USA_DC104_1974_G1P8">
			<date value="1974.0" direction="forwards" units="years"/>
		</taxon>
		<taxon id="Homosapiens_USA_1978_USA_DC799_1978_G1P8">
			<date value="1978.0" direction="forwards" units="years"/>
		</taxon>
		<taxon id="Homosapiens_USA_1974_USA_Wa_1974_G1P8">
			<date value="1974.0" direction="forwards" units="years"/>
		</taxon>
		<taxon id="Homosapiens_USA_1974_USA_DC436_1974_G1P8">
			<date value="1974.0" direction="forwards" units="years"/>
		</taxon>
		<taxon id="Homosapiens_USA_1975_USA_DC435_1975_G1P8">
			<date value="1975.0" direction="forwards" units="years"/>
		</taxon>
		<taxon id="Homosapiens_USA_1975_USA_DC425_1975_G1P8">
			<date value="1975.0" direction="forwards" units="years"/>
		</taxon>
		<taxon id="Homosapiens_USA_1980_USA_DC1292_1980_G1P8">
			<date value="1980.0" direction="forwards" units="years"/>
		</taxon>
		<taxon id="Homosapiens_USA_1979_USA_DC255_1979_G1P8">
			<date value="1979.0" direction="forwards" units="years"/>
		</taxon>
		<taxon id="Homosapiens_USA_1979_USA_DC222_1979_G1P8">
			<date value="1979.0" direction="forwards" units="years"/>
		</taxon>
		<taxon id="Homosapiens_Belgium_2000_02_25_Bel_BE00067_2000_G1P8">
			<date value="2000.0" direction="forwards" units="years"/>
		</taxon>
		<taxon id="Homosapiens_Belgium_2008_02_28_BEL_BE00033_2008_G1P8">
			<date value="2008.0" direction="forwards" units="years"/>
		</taxon>
		<taxon id="Homosapiens_Belgium_2008_01_17_BEL_BE00030_2008_G1P8">
			<date value="2008.0" direction="forwards" units="years"/>
		</taxon>
		<taxon id="Homosapiens_Canada_2008_CAN_RT18607_2008_G1P8">
			<date value="2008.0" direction="forwards" units="years"/>
		</taxon>
		<taxon id="Homosapiens_Canada_2008_CAN_RT17807_2008_G1P8">
			<date value="2008.0" direction="forwards" units="years"/>
		</taxon>
		<taxon id="Homosapiens_Canada_2007_CAN_RT05507_2007_G1P8">
			<date value="2007.0" direction="forwards" units="years"/>
		</taxon>
		<taxon id="Homosapiens_Canada_2008_CAN_RT18507_2008_G1P8">
			<date value="2008.0" direction="forwards" units="years"/>
		</taxon>
		<taxon id="Homosapiens_USA_2008_USA2008747100_2008_G1P8">
			<date value="2008.0" direction="forwards" units="years"/>
		</taxon>
		<taxon id="Homosapiens_USA_2008_USA2008747106_2008_G1P8">
			<date value="2008.0" direction="forwards" units="years"/>
		</taxon>
		<taxon id="Homosapiens_Canada_2007_CAN_RT03107_2007_G1P8">
			<date value="2007.0" direction="forwards" units="years"/>
		</taxon>
		<taxon id="Homosapiens_Canada_2007_CAN_RT02807_2007_G1P8">
			<date value="2007.0" direction="forwards" units="years"/>
		</taxon>
		<taxon id="Homosapiens_Australia_2004_06_14_Victoria_CK00048_2004_G1P8">
			<date value="2004.0" direction="forwards" units="years"/>
		</taxon>
		<taxon id="Homosapiens_Belgium_2006_01_03_BEL_BE00010_2006_G1P8">
			<date value="2006.0" direction="forwards" units="years"/>
		</taxon>
		<taxon id="Homosapiens_Paraguay_2003_10_PRY_334SR_2003_G1P8">
			<date value="2003.0" direction="forwards" units="years"/>
		</taxon>
		<taxon id="Homosapiens_Paraguay_2003_10_PRY_326IPN_2003_G1P8">
			<date value="2003.0" direction="forwards" units="years"/>
		</taxon>
		<taxon id="Homosapiens_Paraguay_2003_09_PRY_325SR_2003_G1P8">
			<date value="2003.0" direction="forwards" units="years"/>
		</taxon>
		<taxon id="Homosapiens_Paraguay_2004_07_PRY_533SR_2004_G9P8">
			<date value="2004.0" direction="forwards" units="years"/>
		</taxon>
		<taxon id="Homosapiens_Paraguay_2004_08_PRY_610SR_2004_G1P8">
			<date value="2004.0" direction="forwards" units="years"/>
		</taxon>
		<taxon id="Homosapiens_Paraguay_2005_02_PRY_836SR_2005_G1P8">
			<date value="2005.0" direction="forwards" units="years"/>
		</taxon>
		<taxon id="Homosapiens_Paraguay_2004_03_PRY_455SR_2004_G1P8">
			<date value="2004.0" direction="forwards" units="years"/>
		</taxon>
		<taxon id="Homosapiens_Paraguay_2002_10_PRY_54SR_2002_G4P8">
			<date value="2002.0" direction="forwards" units="years"/>
		</taxon>
		<taxon id="Homosapiens_Paraguay_2003_04_PRY_139SR_2003_G1P8">
			<date value="2003.0" direction="forwards" units="years"/>
		</taxon>
		<taxon id="Homosapiens_Australia_2007_01_03_Victoria_CK00034_2007_G1P8">
			<date value="2007.0" direction="forwards" units="years"/>
		</taxon>
		<taxon id="Homosapiens_USA_2007_USA2007744509_2007_G1P8">
			<date value="2007.0" direction="forwards" units="years"/>
		</taxon>
		<taxon id="Homosapiens_USA_2007_USA2007744510_2007_G1P8">
			<date value="2007.0" direction="forwards" units="years"/>
		</taxon>
		<taxon id="Homosapiens_USA_2008_USA_2008747288_2008_G1P8">
			<date value="2008.0" direction="forwards" units="years"/>
		</taxon>
		<taxon id="Homosapiens_Australia_2007_11_17_AUS_CK00076_2007_G1P8">
			<date value="2007.0" direction="forwards" units="years"/>
		</taxon>
		<taxon id="Homosapiens_Australia_2007_11_19_AUS_CK00077_2007_G1P8">
			<date value="2007.0" direction="forwards" units="years"/>
		</taxon>
		<taxon id="Homosapiens_Australia_2007_11_06_AUS_CK00071_2007_G1P8">
			<date value="2007.0" direction="forwards" units="years"/>
		</taxon>
		<taxon id="Homosapiens_Australia_2007_11_02_AUS_CK00070_2007_G1P8">
			<date value="2007.0" direction="forwards" units="years"/>
		</taxon>
		<taxon id="Homosapiens_USA_2007_USA2007719698_2007_G1P8">
			<date value="2007.0" direction="forwards" units="years"/>
		</taxon>
		<taxon id="Homosapiens_Australia_2007_12_30_AUS_CK00082_2007_G1P8">
			<date value="2007.0" direction="forwards" units="years"/>
		</taxon>
		<taxon id="Homosapiens_Australia_2007_09_27_AUS_CK00060_2007_G1P8">
			<date value="2007.0" direction="forwards" units="years"/>
		</taxon>
		<taxon id="Homosapiens_Australia_2007_11_08_AUS_CK00072_2007_G1P8">
			<date value="2007.0" direction="forwards" units="years"/>
		</taxon>
		<taxon id="Homosapiens_USA_1991_USA_DC5423_1991_G1P8">
			<date value="1991.0" direction="forwards" units="years"/>
		</taxon>
		<taxon id="Homosapiens_USA_1991_USA_DC5404_1991_G1P8">
			<date value="1991.0" direction="forwards" units="years"/>
		</taxon>
		<taxon id="Homosapiens_USA_1991_USA_DC5362_1991_G1P8">
			<date value="1991.0" direction="forwards" units="years"/>
		</taxon>
		<taxon id="Homosapiens_Belgium_2009_07_06_BEL_BE00048_2009_G1P8">
			<date value="2009.0" direction="forwards" units="years"/>
		</taxon>
		<taxon id="Homosapiens_USA_1989_USA_DC3859_1989_G1P8">
			<date value="1989.0" direction="forwards" units="years"/>
		</taxon>
		<taxon id="Homosapiens_USA_1989_USA_DC3669_1989_G1P8">
			<date value="1989.0" direction="forwards" units="years"/>
		</taxon>
		<taxon id="Homosapiens_USA_1989_USA_DC3853_1989_G1P8">
			<date value="1989.0" direction="forwards" units="years"/>
		</taxon>
		<taxon id="Homosapiens_USA_1989_USA_DC3828_1989_G1P8">
			<date value="1989.0" direction="forwards" units="years"/>
		</taxon>
		<taxon id="Homosapiens_USA_1974_USA_DC102_1974_G1P8">
			<date value="1974.0" direction="forwards" units="years"/>
		</taxon>
		<taxon id="Homosapiens_USA_1976_USA_DC2314_1976_G1P8">
			<date value="1976.0" direction="forwards" units="years"/>
		</taxon>
		<taxon id="Homosapiens_USA_1974_USA_DC1476_1974_G1P8">
			<date value="1974.0" direction="forwards" units="years"/>
		</taxon>
		<taxon id="Homosapiens_USA_1988_USA_DC4087_1988_G1P8">
			<date value="1988.0" direction="forwards" units="years"/>
		</taxon>
		<taxon id="Homosapiens_USA_1989_USA_DC3695_40HT_1989_G1P8">
			<date value="1989.0" direction="forwards" units="years"/>
		</taxon>
		<taxon id="Homosapiens_Belgium_2003_02_12_Bel_BE00090_2003_G1P8">
			<date value="2003.0" direction="forwards" units="years"/>
		</taxon>
		<taxon id="Homosapiens_Belgium_2001_05_13_Bel_BE00112_2009_G1P8">
			<date value="2001.0" direction="forwards" units="years"/>
		</taxon>
		<taxon id="Homosapiens_Canada_2007_CAN_RT03707_2007_G3P8">
			<date value="2007.0" direction="forwards" units="years"/>
		</taxon>
		<taxon id="Homosapiens_China_2004_10_21_CHN_Y106_2004_G3P8">
			<date value="2004.0" direction="forwards" units="years"/>
		</taxon>
		<taxon id="Homosapiens_Italy_2012_ITA_PR348_2012_G3P8">
			<date value="2012.0" direction="forwards" units="years"/>
		</taxon>
		<taxon id="Homosapiens_Italy_2012_ITA_PR460_2012_G3P8">
			<date value="2012.0" direction="forwards" units="years"/>
		</taxon>
		<taxon id="Homosapiens_Belgium_2009_02_24_BEL_BE00043_2009_G1P8">
			<date value="2009.0" direction="forwards" units="years"/>
		</taxon>
		<taxon id="Homosapiens_Belgium_2008_02_05_BEL_BE00032_2008_G1P8">
			<date value="2008.0" direction="forwards" units="years"/>
		</taxon>
		<taxon id="Homosapiens_Belgium_2007_12_17_BEL_BE00028_2007_G1P8">
			<date value="2007.0" direction="forwards" units="years"/>
		</taxon>
		<taxon id="Homosapiens_Belgium_2007_BEL_BE00041_2007_G1P8">
			<date value="2007.0" direction="forwards" units="years"/>
		</taxon>
		<taxon id="Homosapiens_Canada_2008_CAN_RT09907_2008_G1P8">
			<date value="2008.0" direction="forwards" units="years"/>
		</taxon>
		<taxon id="Homosapiens_Belgium_2007_03_18_BEL_BE00024_2007_G1P8">
			<date value="2007.0" direction="forwards" units="years"/>
		</taxon>
		<taxon id="Homosapiens_Canada_2008_CAN_RT10107_2008_G1P8">
			<date value="2008.0" direction="forwards" units="years"/>
		</taxon>
		<taxon id="Homosapiens_Canada_2009_CAN_RT00509_2009_G1P8">
			<date value="2009.0" direction="forwards" units="years"/>
		</taxon>
		<taxon id="Homosapiens_Zimbabwe_2011_ZWE_MRCDPRU1850_2011_G4P8">
			<date value="2011.0" direction="forwards" units="years"/>
		</taxon>
		<taxon id="Homosapiens_Canada_2009_CAN_RT03809_2009_G4P8">
			<date value="2009.0" direction="forwards" units="years"/>
		</taxon>
		<taxon id="Homosapiens_Canada_2009_CAN_RT03909_2009_G4P8">
			<date value="2009.0" direction="forwards" units="years"/>
		</taxon>
		<taxon id="Homosapiens_Australia_2009_10_23_AUS_CK00093_2009_G1P8">
			<date value="2009.0" direction="forwards" units="years"/>
		</taxon>
		<taxon id="Homosapiens_Australia_2010_10_02_AUS_CK00101_2010_G1P8">
			<date value="2010.0" direction="forwards" units="years"/>
		</taxon>
		<taxon id="Homosapiens_Australia_2010_12_20_AUS_CK00106_2010_G1P8">
			<date value="2010.0" direction="forwards" units="years"/>
		</taxon>
		<taxon id="Homosapiens_Canada_2007_CAN_RT04807_2007_G4P8">
			<date value="2007.0" direction="forwards" units="years"/>
		</taxon>
		<taxon id="Homosapiens_Belgium_2010_03_03_Bel_BE00100_2009_G1P8">
			<date value="2010.0" direction="forwards" units="years"/>
		</taxon>
		<taxon id="Homosapiens_Belgium_2008_03_03_BEL_BE00034_2008_G1P8">
			<date value="2008.0" direction="forwards" units="years"/>
		</taxon>
		<taxon id="Homosapiens_Belgium_2008_01_07_BEL_BE00027_2008_G1P8">
			<date value="2008.0" direction="forwards" units="years"/>
		</taxon>
		<taxon id="Homosapiens_Canada_2009_CAN_RT07209_2009_G1P8">
			<date value="2009.0" direction="forwards" units="years"/>
		</taxon>
		<taxon id="Homosapiens_Australia_2010_11_16_AUS_CK00103_2010_G1P8">
			<date value="2010.0" direction="forwards" units="years"/>
		</taxon>
		<taxon id="Homosapiens_Belgium_2010_01_13_Bel_BE00094_2009_G1P8">
			<date value="2010.0" direction="forwards" units="years"/>
		</taxon>
		<taxon id="Homosapiens_Italy_2007_ITA_ASTI23_2007_G9P8">
			<date value="2007.0" direction="forwards" units="years"/>
		</taxon>
		<taxon id="Homosapiens_Belgium_2006_02_16_BEL_BE00018_2006_G1P8">
			<date value="2006.0" direction="forwards" units="years"/>
		</taxon>
		<taxon id="Homosapiens_Belgium_2006_01_30_BEL_BE00016_2006_G1P8">
			<date value="2006.0" direction="forwards" units="years"/>
		</taxon>
		<taxon id="Homosapiens_Belgium_2006_01_27_BEL_BE00014_2006_G1P8">
			<date value="2006.0" direction="forwards" units="years"/>
		</taxon>
		<taxon id="Homosapiens_Belgium_2008_03_23_BEL_BE00037_2008_G1P8">
			<date value="2008.0" direction="forwards" units="years"/>
		</taxon>
		<taxon id="Homosapiens_Belgium_2009_03_20_BEL_BE00049_2009_G1P8">
			<date value="2009.0" direction="forwards" units="years"/>
		</taxon>
		<taxon id="Homosapiens_Belgium_2009_04_27_BEL_BE00047_2009_G1P8">
			<date value="2009.0" direction="forwards" units="years"/>
		</taxon>
		<taxon id="Homosapiens_Belgium_2007_03_22_BEL_BE00025_2007_G1P8">
			<date value="2007.0" direction="forwards" units="years"/>
		</taxon>
		<taxon id="Homosapiens_USA_2013_08_29_USA_VU1213162_2013_G1P8">
			<date value="2013.0" direction="forwards" units="years"/>
		</taxon>
		<taxon id="Homosapiens_Paraguay_2000_07_PRY_476_2000_G4P8">
			<date value="2000.0" direction="forwards" units="years"/>
		</taxon>
		<taxon id="Homosapiens_Paraguay_1998_08_PRY_3_1998_G4P8">
			<date value="1998.0" direction="forwards" units="years"/>
		</taxon>
		<taxon id="Homosapiens_Paraguay_1999_07_PRY_349_1999_G4P8">
			<date value="1999.0" direction="forwards" units="years"/>
		</taxon>
		<taxon id="Homosapiens_Argentina_1998_ARG_Res1717_1998_G4P8">
			<date value="1998.0" direction="forwards" units="years"/>
		</taxon>
		<taxon id="Homosapiens_Argentina_1998_ARG_Res1730_1998_G4P8">
			<date value="1998.0" direction="forwards" units="years"/>
		</taxon>
		<taxon id="Homosapiens_USA_2007_USA_2007719685_2007_G1P8">
			<date value="2007.0" direction="forwards" units="years"/>
		</taxon>
		<taxon id="Homosapiens_Canada_2008_CAN_RT09407_2008_G1P8">
			<date value="2008.0" direction="forwards" units="years"/>
		</taxon>
		<taxon id="Homosapiens_Australia_2008_02_13_AUS_CK00084_2008_G1P8">
			<date value="2008.0" direction="forwards" units="years"/>
		</taxon>
		<taxon id="Homosapiens_Australia_2008_02_27_AUS_CK00085_2008_G1P8">
			<date value="2008.0" direction="forwards" units="years"/>
		</taxon>
		<taxon id="Homosapiens_Canada_2009_CAN_RT07009_2009_G1P8">
			<date value="2009.0" direction="forwards" units="years"/>
		</taxon>
		<taxon id="Homosapiens_USA_1980_Bethesda_DC1359_1980_G4P8">
			<date value="1980.0" direction="forwards" units="years"/>
		</taxon>
		<taxon id="Homosapiens_USA_1980_Bethesda_DC4613_1980_G4P8">
			<date value="1980.0" direction="forwards" units="years"/>
		</taxon>
		<taxon id="Homosapiens_USA_1978_USA_DC1164_1978_G1P8">
			<date value="1978.0" direction="forwards" units="years"/>
		</taxon>
		<taxon id="Homosapiens_USA_1977_USA_DC1083_1977_G1P8">
			<date value="1977.0" direction="forwards" units="years"/>
		</taxon>
		<taxon id="Homosapiens_USA_1978_USA_DC1179_1978_G1P8">
			<date value="1978.0" direction="forwards" units="years"/>
		</taxon>
		<taxon id="Homosapiens_USA_2005_Vanderbilt_VU050674_2005_G12P8">
			<date value="2005.0" direction="forwards" units="years"/>
		</taxon>
		<taxon id="Homosapiens_SouthAfrica_2009_ZAF_MRCDPRU1923_2009_G1P8">
			<date value="2009.0" direction="forwards" units="years"/>
		</taxon>
		<taxon id="Homosapiens_Uganda_2013_01_05_UGA_MUL13163_2013_G9P8">
			<date value="2013.0" direction="forwards" units="years"/>
		</taxon>
		<taxon id="Homosapiens_Uganda_2012_11_06_UGA_MUL12093_2012_G9P8">
			<date value="2012.0" direction="forwards" units="years"/>
		</taxon>
		<taxon id="Homosapiens_Uganda_2013_03_17_UGA_NSA13043_2013_G9P8">
			<date value="2013.0" direction="forwards" units="years"/>
		</taxon>
		<taxon id="Homosapiens_Uganda_2013_03_07_UGA_MUL13285_2013_G9P8">
			<date value="2013.0" direction="forwards" units="years"/>
		</taxon>
		<taxon id="Homosapiens_Uganda_2012_12_28_UGA_MUL12147_2012_G9P8">
			<date value="2012.0" direction="forwards" units="years"/>
		</taxon>
		<taxon id="Homosapiens_Uganda_2008_10_24_UGA_MRCDPRU1944_2008_G9P8">
			<date value="2008.0" direction="forwards" units="years"/>
		</taxon>
		<taxon id="Homosapiens_SouthAfrica_2009_05_08_ZAF_MRCDPRU135_2009_G1P8">
			<date value="2009.0" direction="forwards" units="years"/>
		</taxon>
		<taxon id="Homosapiens_Kenya_2010_MRCDPRU2427">
			<date value="2010.0" direction="forwards" units="years"/>
		</taxon>
		<taxon id="Homosapiens_Senegal_2009_SEN_MRCDPRU213009_2009_G1P8">
			<date value="2009.0" direction="forwards" units="years"/>
		</taxon>
		<taxon id="Homosapiens_Belgium_2006_03_15_BEL_BE00015_2006_G1P8">
			<date value="2006.0" direction="forwards" units="years"/>
		</taxon>
		<taxon id="Homosapiens_Gambia_2010_01_11_GMB_MRCDPRU3174_2010_G1P8">
			<date value="2010.0" direction="forwards" units="years"/>
		</taxon>
		<taxon id="Homosapiens_Belgium_2005_03_19_BEL_BE00007_2005_G1P8">
			<date value="2005.0" direction="forwards" units="years"/>
		</taxon>
		<taxon id="Homosapiens_Belgium_2008_11_05_BEL_BE00046_2008_G1P8">
			<date value="2008.0" direction="forwards" units="years"/>
		</taxon>
		<taxon id="Homosapiens_Belgium_2005_03_12_BEL_BE00006_2005_G1P8">
			<date value="2005.0" direction="forwards" units="years"/>
		</taxon>
		<taxon id="Homosapiens_USA_2013_02_25_USA_VU121331_2013_G12P8">
			<date value="2013.0" direction="forwards" units="years"/>
		</taxon>
		<taxon id="Homosapiens_USA_2013_02_02_USA_SSCRTV_00006_2013_G12P8">
			<date value="2013.0" direction="forwards" units="years"/>
		</taxon>
		<taxon id="Bostaurus_Uganda_2013_01_09_UGA_BUW14A035_2014_G12P8">
			<date value="2013.0" direction="forwards" units="years"/>
		</taxon>
		<taxon id="Homosapiens_USA_2013_05_23_USA_SSCRTV_00024_2013_G12P8">
			<date value="2013.0" direction="forwards" units="years"/>
		</taxon>
		<taxon id="Homosapiens_USA_2013_04_04_USA_VU1213149_2013_G12P8">
			<date value="2013.0" direction="forwards" units="years"/>
		</taxon>
		<taxon id="Homosapiens_USA_2013_01_28_USA_VU121318_2013_G12P8">
			<date value="2013.0" direction="forwards" units="years"/>
		</taxon>
		<taxon id="Homosapiens_USA_2013_02_10_USA_VU1213107_2013_G12P8">
			<date value="2013.0" direction="forwards" units="years"/>
		</taxon>
		<taxon id="Homosapiens_USA_2013_03_04_USA_VU121333_2013_G12P8">
			<date value="2013.0" direction="forwards" units="years"/>
		</taxon>
		<taxon id="Homosapiens_USA_2013_02_26_USA_VU1213122_2013_G12P8">
			<date value="2013.0" direction="forwards" units="years"/>
		</taxon>
		<taxon id="Homosapiens_USA_2013_02_19_USA_VU1213116_2013_G12P8">
			<date value="2013.0" direction="forwards" units="years"/>
		</taxon>
		<taxon id="Homosapiens_USA_2013_02_07_USA_VU1213103_2013_G12P8">
			<date value="2013.0" direction="forwards" units="years"/>
		</taxon>
		<taxon id="Homosapiens_USA_2013_03_11_USA_VU1213138_2013_G12P8">
			<date value="2013.0" direction="forwards" units="years"/>
		</taxon>
		<taxon id="Homosapiens_USA_2012_11_19_USA_VU1112194_2012_G12P8">
			<date value="2012.0" direction="forwards" units="years"/>
		</taxon>
		<taxon id="Homosapiens_USA_2013_01_15_USA_VU12139_2013_G12P8">
			<date value="2013.0" direction="forwards" units="years"/>
		</taxon>
		<taxon id="Homosapiens_USA_2013_01_20_USA_VU121389_2013_G12P8">
			<date value="2013.0" direction="forwards" units="years"/>
		</taxon>
		<taxon id="Homosapiens_USA_2013_01_17_USA_VU12138_2013_G12P8">
			<date value="2013.0" direction="forwards" units="years"/>
		</taxon>
		<taxon id="Homosapiens_USA_2013_02_01_USA_VU121399_2013_G12P8">
			<date value="2013.0" direction="forwards" units="years"/>
		</taxon>
		<taxon id="Homosapiens_USA_2013_03_22_USA_VU121338_2013_G12P8">
			<date value="2013.0" direction="forwards" units="years"/>
		</taxon>
		<taxon id="Homosapiens_India_2013_RV1327">
			<date value="2013.0" direction="forwards" units="years"/>
		</taxon>
		<taxon id="Homosapiens_India_2013_RV1302">
			<date value="2013.0" direction="forwards" units="years"/>
		</taxon>
		<taxon id="Homosapiens_India_2013_RV1305">
			<date value="2013.0" direction="forwards" units="years"/>
		</taxon>
		<taxon id="Homosapiens_USA_2013_03_18_USA_VU1213141_2013_G12P8">
			<date value="2013.0" direction="forwards" units="years"/>
		</taxon>
		<taxon id="Homosapiens_USA_2013_02_14_USA_VU1213199_2013_G12P8">
			<date value="2013.0" direction="forwards" units="years"/>
		</taxon>
		<taxon id="Homosapiens_USA_2012_12_23_USA_VU121379_2012_G12P8">
			<date value="2012.0" direction="forwards" units="years"/>
		</taxon>
		<taxon id="Homosapiens_USA_2015_02_10_USA_SSCRTV_00075_2015_G12P8">
			<date value="2015.0" direction="forwards" units="years"/>
		</taxon>
		<taxon id="Homosapiens_Uganda_2011_UGA_MRCDPRU4620_2011_G12P8">
			<date value="2011.0" direction="forwards" units="years"/>
		</taxon>
		<taxon id="Homosapiens_USA_2011_USA_CNMC13_2011_G12P8">
			<date value="2011.0" direction="forwards" units="years"/>
		</taxon>
		<taxon id="Homosapiens_USA_2011_USA_CNMC12_2011_G12P8">
			<date value="2011.0" direction="forwards" units="years"/>
		</taxon>
		<taxon id="Homosapiens_USA_2012_04_27_USA_VU111254_2012_G12P8">
			<date value="2012.0" direction="forwards" units="years"/>
		</taxon>
		<taxon id="Homosapiens_USA_2013_01_27_USA_VU121395_2013_G12P8">
			<date value="2013.0" direction="forwards" units="years"/>
		</taxon>
		<taxon id="Homosapiens_USA_2013_02_08_USA_VU1213102_2013_G12P8">
			<date value="2013.0" direction="forwards" units="years"/>
		</taxon>
		<taxon id="Homosapiens_USA_2013_03_07_USA_VU121334_2013_G12P8">
			<date value="2013.0" direction="forwards" units="years"/>
		</taxon>
		<taxon id="Homosapiens_USA_2012_05_30_USA_VU1112192_2012_G12P8">
			<date value="2012.0" direction="forwards" units="years"/>
		</taxon>
		<taxon id="Homosapiens_Belgium_2008_03_11_BEL_BE00039_2008_G1P8">
			<date value="2008.0" direction="forwards" units="years"/>
		</taxon>
		<taxon id="Homosapiens_Cameroon_2009_CMR_MRCDPRU3043_2009_G12P8">
			<date value="2009.0" direction="forwards" units="years"/>
		</taxon>
		<taxon id="Homosapiens_Cameroon_2009_MRCDPRU1424">
			<date value="2009.0" direction="forwards" units="years"/>
		</taxon>
		<taxon id="Homosapiens_SouthAfrica_2009_ZAF_MRCDPRU1191_2009_G12P8">
			<date value="2009.0" direction="forwards" units="years"/>
		</taxon>
		<taxon id="Homosapiens_Paraguay_2008_10_PRY_1670SR_2008_G1P8">
			<date value="2008.0" direction="forwards" units="years"/>
		</taxon>
		<taxon id="Homosapiens_Paraguay_2008_10_PRY_1692SR_2008_G1P8">
			<date value="2008.0" direction="forwards" units="years"/>
		</taxon>
		<taxon id="Homosapiens_Belgium_2010_02_15_Bel_BE00097_2009_G1P8">
			<date value="2010.0" direction="forwards" units="years"/>
		</taxon>
		<taxon id="Homosapiens_Canada_2008_CAN_RT09507_2008_G1P8">
			<date value="2008.0" direction="forwards" units="years"/>
		</taxon>
		<taxon id="Homosapiens_USA_2008_Vanderbilt_VU080939_2008_G12P8">
			<date value="2008.0" direction="forwards" units="years"/>
		</taxon>
		<taxon id="Homosapiens_Belgium_2007_02_06_BEL_BE00023_2007_G1P8">
			<date value="2007.0" direction="forwards" units="years"/>
		</taxon>
		<taxon id="Homosapiens_Belgium_2007_01_13_BEL_BE00021_2007_G1P8">
			<date value="2007.0" direction="forwards" units="years"/>
		</taxon>
		<taxon id="Homosapiens_USA_2013_02_13_USA_VU1213200_2013_G12P8">
			<date value="2013.0" direction="forwards" units="years"/>
		</taxon>
		<taxon id="Homosapiens_DemocraticRepublicoftheCongo_2003_COD_DRC88_2003_G8P8">
			<date value="2003.0" direction="forwards" units="years"/>
		</taxon>
		<taxon id="Homosapiens_USA_2008_USA2008747307_2008_G9P8">
			<date value="2008.0" direction="forwards" units="years"/>
		</taxon>
		<taxon id="Homosapiens_Thailand_2009_CU537KK_09">
			<date value="2009.0" direction="forwards" units="years"/>
		</taxon>
		<taxon id="Homosapiens_Nicaragua_2010_NCA_25J_2010_G1P8">
			<date value="2010.0" direction="forwards" units="years"/>
		</taxon>
		<taxon id="Homosapiens_Nicaragua_2010_NCA_9J_2010_G1P8">
			<date value="2010.0" direction="forwards" units="years"/>
		</taxon>
		<taxon id="Homosapiens_Nicaragua_2010_NCA_7J_2010_G1P8">
			<date value="2010.0" direction="forwards" units="years"/>
		</taxon>
		<taxon id="Homosapiens_USA_2009_USA2009727051_2009_G9P8">
			<date value="2009.0" direction="forwards" units="years"/>
		</taxon>
		<taxon id="Homosapiens_USA_2009_USA2009727047_2009_G9P8">
			<date value="2009.0" direction="forwards" units="years"/>
		</taxon>
		<taxon id="Homosapiens_USA_2009_Bethesda_DC1_2009_G9P8">
			<date value="2009.0" direction="forwards" units="years"/>
		</taxon>
		<taxon id="Homosapiens_India_2013_RV1326">
			<date value="2013.0" direction="forwards" units="years"/>
		</taxon>
		<taxon id="Homosapiens_Australia_2010_10_27_AUS_CK20043_2010_G1P8">
			<date value="2010.0" direction="forwards" units="years"/>
		</taxon>
		<taxon id="Homosapiens_Canada_2008_CAN_RT10307_2008_G1P8">
			<date value="2008.0" direction="forwards" units="years"/>
		</taxon>
		<taxon id="Homosapiens_USA_2011_USA_CNMC20_2011_G1P8">
			<date value="2011.0" direction="forwards" units="years"/>
		</taxon>
		<taxon id="Homosapiens_Italy_2010_ITA_AV28_2010_G9P8">
			<date value="2010.0" direction="forwards" units="years"/>
		</taxon>
		<taxon id="Homosapiens_Canada_2007_CAN_RT01907_2007_G1P8">
			<date value="2007.0" direction="forwards" units="years"/>
		</taxon>
		<taxon id="Homosapiens_USA_2007_USA2007719907_2007_G1P8">
			<date value="2007.0" direction="forwards" units="years"/>
		</taxon>
		<taxon id="Homosapiens_USA_2007_USA2007719945_2007_G1P8">
			<date value="2007.0" direction="forwards" units="years"/>
		</taxon>
		<taxon id="Homosapiens_USA_2008_USA_2008747323_2008_G1P8">
			<date value="2008.0" direction="forwards" units="years"/>
		</taxon>
		<taxon id="Homosapiens_Australia_2005_11_14_Victoria_CK00026_2005_G1P8">
			<date value="2005.0" direction="forwards" units="years"/>
		</taxon>
		<taxon id="Homosapiens_Australia_2005_09_05_Victoria_CK00023_2005_G1P8">
			<date value="2005.0" direction="forwards" units="years"/>
		</taxon>
		<taxon id="Homosapiens_Australia_2005_12_30_Victoria_CK00028_2005_G1P8">
			<date value="2005.0" direction="forwards" units="years"/>
		</taxon>
		<taxon id="Homosapiens_Australia_2005_12_17_Victoria_CK00027_2005_G1P8">
			<date value="2005.0" direction="forwards" units="years"/>
		</taxon>
		<taxon id="Homosapiens_Swaziland_2010_09_15_SWZ_MRCDPRU5119_2010_G1P8">
			<date value="2010.0" direction="forwards" units="years"/>
		</taxon>
		<taxon id="Homosapiens_SouthAfrica_2009_ZAF_MRCDPRU2294_2009_G1P8">
			<date value="2009.0" direction="forwards" units="years"/>
		</taxon>
		<taxon id="Homosapiens_SouthAfrica_2009_08_07_ZAF_MRCDPRU1270_2009_G1P8">
			<date value="2009.0" direction="forwards" units="years"/>
		</taxon>
		<taxon id="Homosapiens_SouthAfrica_2009_09_16_ZAF_MRCDPRU1389_2009_G1P8">
			<date value="2009.0" direction="forwards" units="years"/>
		</taxon>
		<taxon id="Homosapiens_USA_2005_Vanderbilt_VU050672_2005_G12P8">
			<date value="2005.0" direction="forwards" units="years"/>
		</taxon>
		<taxon id="Homosapiens_Belgium_2005_02_28_BEL_BE00004_2005_G1P8">
			<date value="2005.0" direction="forwards" units="years"/>
		</taxon>
		<taxon id="Homosapiens_Australia_2007_11_27_AUS_CK00079_2007_G1P8">
			<date value="2007.0" direction="forwards" units="years"/>
		</taxon>
		<taxon id="Homosapiens_Canada_2008_CAN_RT13407_2008_G1P8">
			<date value="2008.0" direction="forwards" units="years"/>
		</taxon>
		<taxon id="Homosapiens_Canada_2008_CAN_RT12207_2008_G1P8">
			<date value="2008.0" direction="forwards" units="years"/>
		</taxon>
		<taxon id="Homosapiens_Australia_2009_03_13_AUS_CK00088_2009_G1P8">
			<date value="2009.0" direction="forwards" units="years"/>
		</taxon>
		<taxon id="Homosapiens_Australia_2006_06_24_Victoria_CK00037_2006_G1P8">
			<date value="2006.0" direction="forwards" units="years"/>
		</taxon>
		<taxon id="Homosapiens_Australia_2011_12_07_AUS_CK00110_2011_G1P8">
			<date value="2011.0" direction="forwards" units="years"/>
		</taxon>
		<taxon id="Homosapiens_Australia_2011_11_12_AUS_CK00108_2011_G1P8">
			<date value="2011.0" direction="forwards" units="years"/>
		</taxon>
		<taxon id="Homosapiens_Italy_2010_ITA_AV21_2010_G9P8">
			<date value="2010.0" direction="forwards" units="years"/>
		</taxon>
		<taxon id="Homosapiens_Belgium_2008_03_07_BEL_BE00031_2008_G1P8">
			<date value="2008.0" direction="forwards" units="years"/>
		</taxon>
		<taxon id="Homosapiens_Ethiopia_2010_09_22_ETH_MRCDPRU5002_2010_G12P8">
			<date value="2010.0" direction="forwards" units="years"/>
		</taxon>
		<taxon id="Homosapiens_Australia_2009_09_26_AUS_CK00091_2009_G1P8">
			<date value="2009.0" direction="forwards" units="years"/>
		</taxon>
		<taxon id="Homosapiens_Australia_2009_10_26_AUS_CK00094_2009_G1P8">
			<date value="2009.0" direction="forwards" units="years"/>
		</taxon>
		<taxon id="Homosapiens_Australia_2009_09_29_AUS_CK00092_2009_G1P8">
			<date value="2009.0" direction="forwards" units="years"/>
		</taxon>
		<taxon id="Homosapiens_Canada_2007_CAN_RT01507_2007_G1P8">
			<date value="2007.0" direction="forwards" units="years"/>
		</taxon>
		<taxon id="Homosapiens_Canada_2007_CAN_RT06607_2007_G1P8">
			<date value="2007.0" direction="forwards" units="years"/>
		</taxon>
		<taxon id="Homosapiens_SouthAfrica_2010_07_30_ZAF_MRCDPRU1554_2010_G12P8">
			<date value="2010.0" direction="forwards" units="years"/>
		</taxon>
		<taxon id="Homosapiens_Swaziland_2010_08_10_SWZ_MRCDPRU4550_2010_G1P8">
			<date value="2010.0" direction="forwards" units="years"/>
		</taxon>
		<taxon id="Homosapiens_SouthAfrica_2009_06_22_ZAF_MRCDPRU2330_2009_G1P8">
			<date value="2009.0" direction="forwards" units="years"/>
		</taxon>
		<taxon id="Homosapiens_SouthAfrica_2009_06_09_ZAF_MRCDPRU2306_2009_G1P8">
			<date value="2009.0" direction="forwards" units="years"/>
		</taxon>
		<taxon id="Homosapiens_SouthAfrica_2009_06_19_ZAF_MRCDPRU2325_2009_G1P8">
			<date value="2009.0" direction="forwards" units="years"/>
		</taxon>
		<taxon id="Homosapiens_Thailand_2009_CU616TK_09">
			<date value="2009.0" direction="forwards" units="years"/>
		</taxon>
		<taxon id="Homosapiens_Canada_2007_CAN_RT09207_2007_G1P8">
			<date value="2007.0" direction="forwards" units="years"/>
		</taxon>
		<taxon id="Homosapiens_Australia_2008_01_16_AUS_CK00083_2008_G1P8">
			<date value="2008.0" direction="forwards" units="years"/>
		</taxon>
		<taxon id="Homosapiens_Thailand_2009_CU615TK_09">
			<date value="2009.0" direction="forwards" units="years"/>
		</taxon>
		<taxon id="Homosapiens_Belgium_2008_03_20_BEL_BE00035_2008_G1P8">
			<date value="2008.0" direction="forwards" units="years"/>
		</taxon>
		<taxon id="Homosapiens_SouthAfrica_2007_ZAF_MRCDPRU1381_2007_G1P8">
			<date value="2007.0" direction="forwards" units="years"/>
		</taxon>
		<taxon id="Homosapiens_USA_2007_USA2007719825_2007_G1P8">
			<date value="2007.0" direction="forwards" units="years"/>
		</taxon>
		<taxon id="Homosapiens_Italy_2010_ITA_JES11_2010_G9P8">
			<date value="2010.0" direction="forwards" units="years"/>
		</taxon>
		<taxon id="Homosapiens_SouthAfrica_2008_08_26_ZAF_MRCDPRU2489_2008_G1P8">
			<date value="2008.0" direction="forwards" units="years"/>
		</taxon>
		<taxon id="Homosapiens_SouthAfrica_2008_ZAF_MRCDPRU1039_2008_G1P8">
			<date value="2008.0" direction="forwards" units="years"/>
		</taxon>
		<taxon id="Homosapiens_SouthAfrica_2007_05_13_ZAF_MRCDPRU1350_2007_G1P8">
			<date value="2007.0" direction="forwards" units="years"/>
		</taxon>
		<taxon id="Homosapiens_Belgium_2008_03_20_BEL_BE00040_2008_G1P8">
			<date value="2008.0" direction="forwards" units="years"/>
		</taxon>
		<taxon id="Homosapiens_Belgium_2006_02_13_BEL_BE00017_2006_G1P8">
			<date value="2006.0" direction="forwards" units="years"/>
		</taxon>
		<taxon id="Homosapiens_SouthAfrica_2007_05_16_ZAF_MRCDPRU1370_2007_G1P8">
			<date value="2007.0" direction="forwards" units="years"/>
		</taxon>
		<taxon id="Homosapiens_SouthAfrica_2005_ZAF_MRCDPRU128005_2005_G2P8">
			<date value="2005.0" direction="forwards" units="years"/>
		</taxon>
		<taxon id="Homosapiens_SouthAfrica_2008_ZAF_MRCDPRU1052_2008_G1P8">
			<date value="2008.0" direction="forwards" units="years"/>
		</taxon>
		<taxon id="Homosapiens_SouthAfrica_2008_ZAF_MRCDPRU2429_2008_G1P8">
			<date value="2008.0" direction="forwards" units="years"/>
		</taxon>
		<taxon id="Homosapiens_SouthAfrica_2008_ZAF_MRCDPRU2125_2008_G1P8">
			<date value="2008.0" direction="forwards" units="years"/>
		</taxon>
		<taxon id="Homosapiens_SouthAfrica_2010_10_15_ZAF_MRCDPRU1506_2010_G1P8">
			<date value="2010.0" direction="forwards" units="years"/>
		</taxon>
		<taxon id="Homosapiens_SouthAfrica_2010_06_16_ZAF_MRCDPRU1492_2010_G1P8">
			<date value="2010.0" direction="forwards" units="years"/>
		</taxon>
		<taxon id="Homosapiens_SouthAfrica_2010_07_25_ZAF_MRCDPRU1544_2010_G1P8">
			<date value="2010.0" direction="forwards" units="years"/>
		</taxon>
		<taxon id="Homosapiens_Zimbabwe_2011_ZWE_MRCDPRU184411_2011_G1P8">
			<date value="2011.0" direction="forwards" units="years"/>
		</taxon>
		<taxon id="Homosapiens_USA_2007_USA2007719739_2007_G1P8">
			<date value="2007.0" direction="forwards" units="years"/>
		</taxon>
		<taxon id="Homosapiens_SouthAfrica_2006_05_25_ZAF_MRCDPRU839_2006_G1P8">
			<date value="2006.0" direction="forwards" units="years"/>
		</taxon>
		<taxon id="Homosapiens_SouthAfrica_2006_04_30_ZAF_MRCDPRU748_2006_G1P8">
			<date value="2006.0" direction="forwards" units="years"/>
		</taxon>
		<taxon id="Homosapiens_SouthAfrica_2006_05_24_ZAF_MRCDPRU840_2006_G1P8">
			<date value="2006.0" direction="forwards" units="years"/>
		</taxon>
		<taxon id="Homosapiens_SouthAfrica_2006_05_16_ZAF_MRCDPRU803_2006_G1P8">
			<date value="2006.0" direction="forwards" units="years"/>
		</taxon>
		<taxon id="Homosapiens_SouthAfrica_2007_05_08_ZAF_MRCDPRU1327_2007_G1P8">
			<date value="2007.0" direction="forwards" units="years"/>
		</taxon>
		<taxon id="Homosapiens_SouthAfrica_2000_06_12_ZAF_MRCDPRU867_2000_G1P8">
			<date value="2000.0" direction="forwards" units="years"/>
		</taxon>
		<taxon id="Homosapiens_SouthAfrica_2006_ZAF_MRCDPRU832_2006_G1P8">
			<date value="2006.0" direction="forwards" units="years"/>
		</taxon>
		<taxon id="Homosapiens_China_2015_12_07_CHN_km15094_G9P8">
			<date value="2015.0" direction="forwards" units="years"/>
		</taxon>
		<taxon id="Homosapiens_China_2015_11_26_CHN_km15066_G9P8">
			<date value="2015.0" direction="forwards" units="years"/>
		</taxon>
		<taxon id="Homosapiens_China_2015_12_18_CHN_km15100_G9P8">
			<date value="2015.0" direction="forwards" units="years"/>
		</taxon>
		<taxon id="Homosapiens_China_2015_12_23_CHN_km15105_G9P8">
			<date value="2015.0" direction="forwards" units="years"/>
		</taxon>
		<taxon id="Homosapiens_China_2015_12_08_CHN_km15095_G9P8">
			<date value="2015.0" direction="forwards" units="years"/>
		</taxon>
		<taxon id="Homosapiens_China_2016_01_28_CHN_km15118_G9P8">
			<date value="2016.0" direction="forwards" units="years"/>
		</taxon>
		<taxon id="Homosapiens_China_2012_09_CHN_E3239_2012_G3P8">
			<date value="2012.0" direction="forwards" units="years"/>
		</taxon>
		<taxon id="Homosapiens_China_2013_03_02_CHN_L1621_2013_G3P8">
			<date value="2013.0" direction="forwards" units="years"/>
		</taxon>
		<taxon id="Homosapiens_Japan_2016_JPN_CH1023_2016_G9P8">
			<date value="2016.0" direction="forwards" units="years"/>
		</taxon>
		<taxon id="Homosapiens_Japan_2016_JPN_IS1080_2016_G9P8">
			<date value="2016.0" direction="forwards" units="years"/>
		</taxon>
		<taxon id="Homosapiens_Japan_2016_JPN_MI1128_2016_G9P8">
			<date value="2016.0" direction="forwards" units="years"/>
		</taxon>
		<taxon id="Homosapiens_Zimbabwe_2012_ZWE_MRCDPRU1102_2012_G9P8">
			<date value="2012.0" direction="forwards" units="years"/>
		</taxon>
		<taxon id="Homosapiens_China_2012_01_11_CHN_Z1602_2012_G3P8">
			<date value="2012.0" direction="forwards" units="years"/>
		</taxon>
		<taxon id="Homosapiens_USA_2011_USA_CNMC114_2011_G1P8">
			<date value="2011.0" direction="forwards" units="years"/>
		</taxon>
		<taxon id="Homosapiens_USA_2011_USA_CNMC22_2011_G1P8">
			<date value="2011.0" direction="forwards" units="years"/>
		</taxon>
		<taxon id="Homosapiens_USA_2011_USA_CNMC120_2011_G1P8">
			<date value="2011.0" direction="forwards" units="years"/>
		</taxon>
		<taxon id="Homosapiens_China_2010_12_07_CHN_E2421_2010_G3P8">
			<date value="2010.0" direction="forwards" units="years"/>
		</taxon>
		<taxon id="Homosapiens_China_2010_12_07_CHN_E2422_2010_G3P8">
			<date value="2010.0" direction="forwards" units="years"/>
		</taxon>
		<taxon id="Homosapiens_China_2011_01_19_CHN_R1604_2011_G3P8">
			<date value="2011.0" direction="forwards" units="years"/>
		</taxon>
		<taxon id="Homosapiens_China_2011_11_CHN_E2835_2011_G3P8">
			<date value="2011.0" direction="forwards" units="years"/>
		</taxon>
		<taxon id="Homosapiens_Thailand_2008_CU328NR_08">
			<date value="2008.0" direction="forwards" units="years"/>
		</taxon>
		<taxon id="Homosapiens_Thailand_2008_CU329NR_08">
			<date value="2008.0" direction="forwards" units="years"/>
		</taxon>
		<taxon id="Homosapiens_Thailand_2011_CU957KK_11">
			<date value="2011.0" direction="forwards" units="years"/>
		</taxon>
		<taxon id="Homosapiens_Japan_2017_03_JPN_SO1162_2017_G8P8">
			<date value="2017.0" direction="forwards" units="years"/>
		</taxon>
		<taxon id="Homosapiens_Thailand_2010_CU875BK_10">
			<date value="2010.0" direction="forwards" units="years"/>
		</taxon>
		<taxon id="Homosapiens_SouthAfrica_2011_04_11_ZAF_MRCDPRU83_2011_G1P8">
			<date value="2011.0" direction="forwards" units="years"/>
		</taxon>
		<taxon id="Homosapiens_USA_2007_USA_2007719635_2007_G1P8">
			<date value="2007.0" direction="forwards" units="years"/>
		</taxon>
		<taxon id="Homosapiens_Thailand_2011_CU956KK_11">
			<date value="2011.0" direction="forwards" units="years"/>
		</taxon>
		<taxon id="Homosapiens_Thailand_2013_04_THA_PCB180_2013_G1P8">
			<date value="2013.0" direction="forwards" units="years"/>
		</taxon>
		<taxon id="Homosapiens_Thailand_2013_THA_SKT98_2013_G1P8">
			<date value="2013.0" direction="forwards" units="years"/>
		</taxon>
		<taxon id="Homosapiens_Thailand_2013_THA_PCB118_2013_G1P8">
			<date value="2013.0" direction="forwards" units="years"/>
		</taxon>
		<taxon id="Homosapiens_Thailand_2014_THA_PCB656_2014_G8P8_THA_PCB656_2014_G8P8">
			<date value="2014.0" direction="forwards" units="years"/>
		</taxon>
		<taxon id="Homosapiens_Thailand_2014_THA_NP130_2014_G8P8_THA_NP130_2014_G8P8">
			<date value="2014.0" direction="forwards" units="years"/>
		</taxon>
		<taxon id="Homosapiens_Thailand_2014_THA_SKT457_2014_G8P8_THA_SKT457_2014_G8P8">
			<date value="2014.0" direction="forwards" units="years"/>
		</taxon>
		<taxon id="Homosapiens_Thailand_2014_THA_SSKT269_2014_G8P8_THA_SSKT269_2014_G8P8">
			<date value="2014.0" direction="forwards" units="years"/>
		</taxon>
		<taxon id="Homosapiens_Thailand_2014_THA_SSL55_2014_G8P8_THA_SSL55_2014_G8P8">
			<date value="2014.0" direction="forwards" units="years"/>
		</taxon>
		<taxon id="Homosapiens_Thailand_2013_02_THA_SKT109_2013_G1P8">
			<date value="2013.0" direction="forwards" units="years"/>
		</taxon>
		<taxon id="Homosapiens_Thailand_2013_03_THA_SSKT41_2013_G1P8">
			<date value="2013.0" direction="forwards" units="years"/>
		</taxon>
		<taxon id="Homosapiens_Thailand_2013_THA_PCB84_2013_G8P8_THA_PCB84_2013_G8P8">
			<date value="2013.0" direction="forwards" units="years"/>
		</taxon>
		<taxon id="Homosapiens_Thailand_2013_THA_PCB79_2013_G8P8_THA_PCB79_2013_G8P8">
			<date value="2013.0" direction="forwards" units="years"/>
		</taxon>
		<taxon id="Homosapiens_Thailand_2013_THA_KKL17_2013_G8P8_THA_KKL17_2013_G8P8">
			<date value="2013.0" direction="forwards" units="years"/>
		</taxon>
		<taxon id="Homosapiens_Thailand_2013_THA_PCB103_2013_G8P8_THA_PCB103_2013_G8P8">
			<date value="2013.0" direction="forwards" units="years"/>
		</taxon>
		<taxon id="Homosapiens_Thailand_2013_THA_SKT107_2013_G8P8_THA_SKT107_2013_G8P8">
			<date value="2013.0" direction="forwards" units="years"/>
		</taxon>
		<taxon id="Homosapiens_Thailand_2013_THA_SWL12_2013_G8P8_THA_SWL12_2013_G8P8">
			<date value="2013.0" direction="forwards" units="years"/>
		</taxon>
		<taxon id="Homosapiens_Thailand_2013_THA_PCB85_2013_G8P8_THA_PCB85_2013_G8P8">
			<date value="2013.0" direction="forwards" units="years"/>
		</taxon>
		<taxon id="Homosapiens_Indonesia_2014_03_17_IDN_D006389b_2014_G3P8">
			<date value="2014.0" direction="forwards" units="years"/>
		</taxon>
		<taxon id="Homosapiens_Japan_2017_05_JPN_K917_2017_G3P8">
			<date value="2017.0" direction="forwards" units="years"/>
		</taxon>
		<taxon id="Homosapiens_Indonesia_2015_IDN_SOEP033_2015_G3P8">
			<date value="2015.0" direction="forwards" units="years"/>
		</taxon>
		<taxon id="Homosapiens_Japan_2016_JPN_MI1125_2016_G3P8">
			<date value="2016.0" direction="forwards" units="years"/>
		</taxon>
		<taxon id="Homosapiens_Spain_2015_03_17_ESP_SS98244047_2015_G3P8">
			<date value="2015.0" direction="forwards" units="years"/>
		</taxon>
		<taxon id="Homosapiens_Spain_2015_03_23_ESP_SS98242319_2015_G3P8">
			<date value="2015.0" direction="forwards" units="years"/>
		</taxon>
		<taxon id="Homosapiens_Philippines_2012_08_PHI_TGO12016_2012_G1P8">
			<date value="2012.0" direction="forwards" units="years"/>
		</taxon>
		<taxon id="Homosapiens_Philippines_2012_11_PHI_TGO12045_2012_G1P8">
			<date value="2012.0" direction="forwards" units="years"/>
		</taxon>
		<taxon id="Homosapiens_USA_2008_USA2008747112_2008_G3P8">
			<date value="2008.0" direction="forwards" units="years"/>
		</taxon>
		<taxon id="Homosapiens_Australia_2007_09_17_AUS_CK00056_2007_G1P8">
			<date value="2007.0" direction="forwards" units="years"/>
		</taxon>
		<taxon id="Homosapiens_Canada_2008_CAN_RT19307_2008_G1P8">
			<date value="2008.0" direction="forwards" units="years"/>
		</taxon>
		<taxon id="Homosapiens_Canada_2009_CAN_RT01809_2009_G3P8">
			<date value="2009.0" direction="forwards" units="years"/>
		</taxon>
		<taxon id="Homosapiens_China_2006_09_21_CHN_R1267_2006_G3P8">
			<date value="2006.0" direction="forwards" units="years"/>
		</taxon>
		<taxon id="Homosapiens_Australia_2006_08_10_Victoria_CK00047_2006_G1P8">
			<date value="2006.0" direction="forwards" units="years"/>
		</taxon>
		<taxon id="Homosapiens_Australia_2007_10_08_AUS_CK00062_2007_G1P8">
			<date value="2007.0" direction="forwards" units="years"/>
		</taxon>
		<taxon id="Homosapiens_Italy_2010_ITA_PR192_2010_G3P8">
			<date value="2010.0" direction="forwards" units="years"/>
		</taxon>
		<taxon id="Homosapiens_Italy_2010_ITA_PR204_2010_G3P8">
			<date value="2010.0" direction="forwards" units="years"/>
		</taxon>
		<taxon id="Homosapiens_China_2008_02_25_CHN_E956_2008_G3P8">
			<date value="2008.0" direction="forwards" units="years"/>
		</taxon>
		<taxon id="Homosapiens_USA_2007_USA_2007719674_2007_G1P8">
			<date value="2007.0" direction="forwards" units="years"/>
		</taxon>
		<taxon id="Homosapiens_Malawi_2013_09_17_MWI_BID2FT_2013_G1P8">
			<date value="2013.0" direction="forwards" units="years"/>
		</taxon>
		<taxon id="Homosapiens_Malawi_2013_07_30_MWI_BID1KY_2013_G1P8">
			<date value="2013.0" direction="forwards" units="years"/>
		</taxon>
		<taxon id="Homosapiens_Malawi_2013_07_04_MWI_BID1LW_2013_G1P8">
			<date value="2013.0" direction="forwards" units="years"/>
		</taxon>
		<taxon id="Homosapiens_Malawi_2014_01_23_MWI_BID2Q6_2014_G1P8">
			<date value="2014.0" direction="forwards" units="years"/>
		</taxon>
		<taxon id="Homosapiens_Malawi_2013_05_16_MWI_BID1PU_2013_G1P8">
			<date value="2013.0" direction="forwards" units="years"/>
		</taxon>
		<taxon id="Homosapiens_Paraguay_2009_07_PRY_1705SR_2009_G9P8">
			<date value="2009.0" direction="forwards" units="years"/>
		</taxon>
		<taxon id="Homosapiens_Paraguay_2009_08_PRY_1720SR_2009_G9P8">
			<date value="2009.0" direction="forwards" units="years"/>
		</taxon>
		<taxon id="Homosapiens_Paraguay_2007_09_PRY_1541SR_2007_G9P8">
			<date value="2007.0" direction="forwards" units="years"/>
		</taxon>
		<taxon id="Homosapiens_Paraguay_2005_07_PRY_1041SR_2005_G9P8">
			<date value="2005.0" direction="forwards" units="years"/>
		</taxon>
		<taxon id="Homosapiens_Paraguay_2004_07_PRY_498SR_2004_G9P8">
			<date value="2004.0" direction="forwards" units="years"/>
		</taxon>
		<taxon id="Homosapiens_Paraguay_2004_08_PRY_521SR_2004_G9P8">
			<date value="2004.0" direction="forwards" units="years"/>
		</taxon>
		<taxon id="Homosapiens_Paraguay_2008_07_PRY_1550SR_2008_G9P8">
			<date value="2008.0" direction="forwards" units="years"/>
		</taxon>
		<taxon id="Homosapiens_Paraguay_2006_09_PRY_1441SR_2006_G9P8">
			<date value="2006.0" direction="forwards" units="years"/>
		</taxon>
		<taxon id="Homosapiens_Paraguay_2006_08_PRY_1393SR_2006_G9P8">
			<date value="2006.0" direction="forwards" units="years"/>
		</taxon>
		<taxon id="Homosapiens_Belgium_2008_01_13_BEL_BE00029_2008_G1P8">
			<date value="2008.0" direction="forwards" units="years"/>
		</taxon>
		<taxon id="Homosapiens_Belgium_2008_02_25_BEL_BE00036_2008_G1P8">
			<date value="2008.0" direction="forwards" units="years"/>
		</taxon>
		<taxon id="Homosapiens_Malawi_2012_06_29_MWI_BID1CH_2012_G1P8">
			<date value="2012.0" direction="forwards" units="years"/>
		</taxon>
		<taxon id="Homosapiens_Malawi_2012_02_13_MWI_BID111_2012_G1P8">
			<date value="2012.0" direction="forwards" units="years"/>
		</taxon>
		<taxon id="Homosapiens_Malawi_2012_04_16_MWI_BID14A_2012_G1P8">
			<date value="2012.0" direction="forwards" units="years"/>
		</taxon>
		<taxon id="Homosapiens_Malawi_2009_01_08_MWI_MW5184_2001_G1P8">
			<date value="2009.0" direction="forwards" units="years"/>
		</taxon>
		<taxon id="Homosapiens_Zambia_2009_ZMB_MRCDPRU1648_2009_G1P8">
			<date value="2009.0" direction="forwards" units="years"/>
		</taxon>
		<taxon id="Homosapiens_Cameroon_2009_CMR_MRCDPRU1417_2009_G9P8">
			<date value="2009.0" direction="forwards" units="years"/>
		</taxon>
		<taxon id="Homosapiens_Malawi_2005_03_08_MWI_MW21253_2005_G1P8">
			<date value="2005.0" direction="forwards" units="years"/>
		</taxon>
		<taxon id="Homosapiens_Malawi_2008_01_04_MWI_0P5001_2008_G1P8">
			<date value="2008.0" direction="forwards" units="years"/>
		</taxon>
		<taxon id="Homosapiens_Bangladesh_2002_08_22_BGD_Matlab36_2002_G11P8">
			<date value="2002.0" direction="forwards" units="years"/>
		</taxon>
		<taxon id="Homosapiens_Paraguay_2002_08_PRY_2SR_2002_G9P8">
			<date value="2002.0" direction="forwards" units="years"/>
		</taxon>
		<taxon id="Homosapiens_Paraguay_2000_08_PRY_473_2000_G9P8">
			<date value="2000.0" direction="forwards" units="years"/>
		</taxon>
		<taxon id="Homosapiens_Paraguay_2000_07_PRY_472_2000_G9P8">
			<date value="2000.0" direction="forwards" units="years"/>
		</taxon>
		<taxon id="Homosapiens_Paraguay_2000_07_PRY_467_2000_G9P8">
			<date value="2000.0" direction="forwards" units="years"/>
		</taxon>
		<taxon id="Homosapiens_Paraguay_2000_08_PRY_469_2000_G9P8">
			<date value="2000.0" direction="forwards" units="years"/>
		</taxon>
		<taxon id="Homosapiens_Australia_2004_07_22_Victoria_CK00006_2004_G1P8">
			<date value="2004.0" direction="forwards" units="years"/>
		</taxon>
		<taxon id="Homosapiens_India_2003_IND_VR10431_2003_G1P8">
			<date value="2003.0" direction="forwards" units="years"/>
		</taxon>
		<taxon id="Homosapiens_India_2003_IND_VR10250_2003_G1P8">
			<date value="2003.0" direction="forwards" units="years"/>
		</taxon>
		<taxon id="Homosapiens_India_2003_IND_VR11281_2003_G1P8">
			<date value="2003.0" direction="forwards" units="years"/>
		</taxon>
		<taxon id="Homosapiens_India_2003_IND_VR10040_2003_G1P8">
			<date value="2003.0" direction="forwards" units="years"/>
		</taxon>
		<taxon id="Homosapiens_Togo_2010_12_TGO_MRCDPRU5171_2010_G12P8">
			<date value="2010.0" direction="forwards" units="years"/>
		</taxon>
		<taxon id="Homosapiens_BurkinaFaso_2009_01_01_BFA_MRCDPRU2862_2009_G1P8">
			<date value="2009.0" direction="forwards" units="years"/>
		</taxon>
		<taxon id="Homosapiens_SouthAfrica_2010_MRCDPRU4677">
			<date value="2010.0" direction="forwards" units="years"/>
		</taxon>
		<taxon id="Homosapiens_Zimbabwe_2010_ZWE_MRCDPRU3367_2010_9P8">
			<date value="2010.0" direction="forwards" units="years"/>
		</taxon>
		<taxon id="Homosapiens_Zimbabwe_2011_ZWE_MRCDPRU1855_2011_G9P8">
			<date value="2011.0" direction="forwards" units="years"/>
		</taxon>
		<taxon id="Homosapiens_Zimbabwe_2009_ZWE_MRCDPRU1841_2009_G9P8">
			<date value="2009.0" direction="forwards" units="years"/>
		</taxon>
		<taxon id="Homosapiens_Zimbabwe_2009_ZWE_MRCDPRU1708_2009_G9P8">
			<date value="2009.0" direction="forwards" units="years"/>
		</taxon>
		<taxon id="Homosapiens_Zimbabwe_2008_07_07_ZWE_MRCDPRU1734_2008_G9P8">
			<date value="2008.0" direction="forwards" units="years"/>
		</taxon>
		<taxon id="Homosapiens_Zimbabwe_2009_MRCDPRU1723">
			<date value="2009.0" direction="forwards" units="years"/>
		</taxon>
		<taxon id="Homosapiens_Togo_2010_10_TGO_MRCDPRU5153_2010_G1P8">
			<date value="2010.0" direction="forwards" units="years"/>
		</taxon>
		<taxon id="Homosapiens_USA_2013_01_07_USA_SSCRTV_00005_2013_G12P8">
			<date value="2013.0" direction="forwards" units="years"/>
		</taxon>
		<taxon id="Homosapiens_Togo_2010_09_TGO_MRCDPRU5144_2010_G12P8">
			<date value="2010.0" direction="forwards" units="years"/>
		</taxon>
		<taxon id="Homosapiens_USA_2011_USA_CNMC21_2011_G12P8">
			<date value="2011.0" direction="forwards" units="years"/>
		</taxon>
		<taxon id="Homosapiens_USA_2011_USA_CNMC11_2011_G12P8">
			<date value="2011.0" direction="forwards" units="years"/>
		</taxon>
		<taxon id="Homosapiens_USA_2011_USA_CNMC106_2011_G12P8">
			<date value="2011.0" direction="forwards" units="years"/>
		</taxon>
		<taxon id="Homosapiens_USA_2011_USA_CNMC116_2011_G12P8">
			<date value="2011.0" direction="forwards" units="years"/>
		</taxon>
		<taxon id="Homosapiens_USA_2011_USA_CNMC24_2011_G12P8">
			<date value="2011.0" direction="forwards" units="years"/>
		</taxon>
		<taxon id="Homosapiens_USA_2011_USA_CNMC121_2011_G12P8">
			<date value="2011.0" direction="forwards" units="years"/>
		</taxon>
		<taxon id="Homosapiens_USA_2011_USA_CNMC26_2011_G12P8">
			<date value="2011.0" direction="forwards" units="years"/>
		</taxon>
		<taxon id="Homosapiens_USA_2011_USA_CNMC113_2011_G12P8">
			<date value="2011.0" direction="forwards" units="years"/>
		</taxon>
		<taxon id="Homosapiens_USA_2011_USA_CNMC101_2011_G12P8">
			<date value="2011.0" direction="forwards" units="years"/>
		</taxon>
		<taxon id="Homosapiens_USA_2011_USA_CNMC7_2011_G12P8">
			<date value="2011.0" direction="forwards" units="years"/>
		</taxon>
		<taxon id="Homosapiens_USA_2011_USA_CNMC8_2011_G12P8">
			<date value="2011.0" direction="forwards" units="years"/>
		</taxon>
		<taxon id="Homosapiens_USA_2011_USA_CNMC28_2011_G12P8">
			<date value="2011.0" direction="forwards" units="years"/>
		</taxon>
		<taxon id="Homosapiens_USA_2011_USA_CNMC115_2011_G12P8">
			<date value="2011.0" direction="forwards" units="years"/>
		</taxon>
		<taxon id="Homosapiens_USA_2011_USA_CNMC27_2011_G12P8">
			<date value="2011.0" direction="forwards" units="years"/>
		</taxon>
		<taxon id="Homosapiens_USA_2011_USA_CNMC29_2011_G12P8">
			<date value="2011.0" direction="forwards" units="years"/>
		</taxon>
		<taxon id="Homosapiens_Canada_2009_CAN_RT08209_2009_G1P8">
			<date value="2009.0" direction="forwards" units="years"/>
		</taxon>
		<taxon id="Homosapiens_Canada_2009_CAN_RT06309_2009_G1P8">
			<date value="2009.0" direction="forwards" units="years"/>
		</taxon>
		<taxon id="Homosapiens_Canada_2007_CAN_RT03207_2007_G1P8">
			<date value="2007.0" direction="forwards" units="years"/>
		</taxon>
		<taxon id="Homosapiens_Gambia_2010_GMB_MRCDPRU3176_2010_G1P8">
			<date value="2010.0" direction="forwards" units="years"/>
		</taxon>
		<taxon id="Homosapiens_SouthAfrica_2005_ZAF_MRCDPRU822_2005_G1P8">
			<date value="2005.0" direction="forwards" units="years"/>
		</taxon>
		<taxon id="Homosapiens_SouthAfrica_2006_04_12_ZAF_MRCDPRU724_2006_G3P8">
			<date value="2006.0" direction="forwards" units="years"/>
		</taxon>
		<taxon id="Homosapiens_Belgium_2005_12_04_BEL_BE00009_2005_G1P8">
			<date value="2005.0" direction="forwards" units="years"/>
		</taxon>
		<taxon id="Homosapiens_Belgium_2006_01_20_BEL_BE00012_2006_G1P8">
			<date value="2006.0" direction="forwards" units="years"/>
		</taxon>
		<taxon id="Homosapiens_SouthAfrica_2003_ZAF_MRCDPRU648_2003_G1P8">
			<date value="2003.0" direction="forwards" units="years"/>
		</taxon>
		<taxon id="Homosapiens_SouthAfrica_2003_04_17_ZAF_MRCDPRU400_2003_G1P8">
			<date value="2003.0" direction="forwards" units="years"/>
		</taxon>
		<taxon id="Homosapiens_SouthAfrica_2003_04_30_ZAF_MRCDPRU445_2003_G1P8">
			<date value="2003.0" direction="forwards" units="years"/>
		</taxon>
		<taxon id="Homosapiens_SouthAfrica_2003_05_05_ZAF_MRCDPRU451_2003_G1P8">
			<date value="2003.0" direction="forwards" units="years"/>
		</taxon>
		<taxon id="Homosapiens_Australia_2001_05_23_AUS_CK20019_2001_G1P8">
			<date value="2001.0" direction="forwards" units="years"/>
		</taxon>
		<taxon id="Homosapiens_Belgium_1999_12_23_Bel_BE00052_1999_G1P8">
			<date value="1999.0" direction="forwards" units="years"/>
		</taxon>
		<taxon id="Homosapiens_Belgium_2000_02_28_Bel_BE00068_2000_G1P8">
			<date value="2000.0" direction="forwards" units="years"/>
		</taxon>
		<taxon id="Homosapiens_SouthAfrica_2002_05_15_ZAF_MRCDPRU4381_2002_G1P8">
			<date value="2002.0" direction="forwards" units="years"/>
		</taxon>
		<taxon id="Homosapiens_SouthAfrica_2004_06_02_ZAF_MRCDPRU1264_2004_G1P8">
			<date value="2004.0" direction="forwards" units="years"/>
		</taxon>
		<taxon id="Homosapiens_SouthAfrica_2004_06_05_ZAF_MRCDPRU1275_2004_G1P8">
			<date value="2004.0" direction="forwards" units="years"/>
		</taxon>
		<taxon id="Homosapiens_SouthAfrica_2004_06_01_ZAF_MRCDPRU1262_2004_G1P8">
			<date value="2004.0" direction="forwards" units="years"/>
		</taxon>
		<taxon id="Homosapiens_Belgium_2009_02_10_BEL_BE00044_2009_G1P8">
			<date value="2009.0" direction="forwards" units="years"/>
		</taxon>
		<taxon id="Homosapiens_Ethiopia_2010_10_18_ETH_MRCDPRU5010_2010_G12P8">
			<date value="2010.0" direction="forwards" units="years"/>
		</taxon>
		<taxon id="Homosapiens_Ethiopia_2012_ETH_MRCDPRU850_2012_G12P8">
			<date value="2012.0" direction="forwards" units="years"/>
		</taxon>
		<taxon id="Homosapiens_Ethiopia_2009_ETH_MRCDPRU1843_2009_G1P8">
			<date value="2009.0" direction="forwards" units="years"/>
		</taxon>
		<taxon id="Homosapiens_Canada_2009_CAN_RT02609_2009_G1P8">
			<date value="2009.0" direction="forwards" units="years"/>
		</taxon>
		<taxon id="Homosapiens_Thailand_2009_CU460KK_09">
			<date value="2009.0" direction="forwards" units="years"/>
		</taxon>
		<taxon id="Homosapiens_Australia_2009_02_27_AUS_CK00087_2009_G1P8">
			<date value="2009.0" direction="forwards" units="years"/>
		</taxon>
		<taxon id="Homosapiens_Belgium_2008_03_31_BEL_BE00038_2008_G1P8">
			<date value="2008.0" direction="forwards" units="years"/>
		</taxon>
		<taxon id="Homosapiens_Belgium_2001_03_25_Bel_BE00073_2001_G1P8">
			<date value="2001.0" direction="forwards" units="years"/>
		</taxon>
		<taxon id="Homosapiens_USA_2013_02_04_USA_VU1213101_2013_G9P8">
			<date value="2013.0" direction="forwards" units="years"/>
		</taxon>
		<taxon id="Homosapiens_China_2000_12_20_CHN_A16_2000_G3P8">
			<date value="2000.0" direction="forwards" units="years"/>
		</taxon>
		<taxon id="Homosapiens_China_2003_11_26_CHN_R107_2003_G3P8">
			<date value="2003.0" direction="forwards" units="years"/>
		</taxon>
		<taxon id="Homosapiens_China_2004_01_05_CHN_R303_2004_G3P8">
			<date value="2004.0" direction="forwards" units="years"/>
		</taxon>
		<taxon id="Homosapiens_China_2003_01_31_CHN_723_2003_G3P8">
			<date value="2003.0" direction="forwards" units="years"/>
		</taxon>
		<taxon id="Homosapiens_China_2002_09_CHN_31_2002_G3P8">
			<date value="2002.0" direction="forwards" units="years"/>
		</taxon>
		<taxon id="Homosapiens_Australia_2010_05_23_AUS_CK00100_2010_G1P8">
			<date value="2010.0" direction="forwards" units="years"/>
		</taxon>
		<taxon id="Homosapiens_Belgium_2010_02_21_Bel_BE00098_2009_G1P8">
			<date value="2010.0" direction="forwards" units="years"/>
		</taxon>
		<taxon id="Homosapiens_Thailand_2011_CU938BK_11">
			<date value="2011.0" direction="forwards" units="years"/>
		</taxon>
		<taxon id="Homosapiens_Australia_2009_01_25_AUS_CK00086_2009_G1P8">
			<date value="2009.0" direction="forwards" units="years"/>
		</taxon>
		<taxon id="Homosapiens_Australia_2006_08_02_Victoria_CK00029_2006_G1P8">
			<date value="2006.0" direction="forwards" units="years"/>
		</taxon>
		<taxon id="Homosapiens_Canada_2007_CAN_RT00507_2007_G1P8">
			<date value="2007.0" direction="forwards" units="years"/>
		</taxon>
		<taxon id="Homosapiens_USA_2007_USA_2007769947_2007_G1P8">
			<date value="2007.0" direction="forwards" units="years"/>
		</taxon>
		<taxon id="Homosapiens_Canada_2007_CAN_RT05407_2007_G1P8">
			<date value="2007.0" direction="forwards" units="years"/>
		</taxon>
		<taxon id="Homosapiens_Canada_2009_CAN_RT03109_2009_G3P8">
			<date value="2009.0" direction="forwards" units="years"/>
		</taxon>
		<taxon id="Homosapiens_Canada_2009_CAN_RT01709_2009_G3P8">
			<date value="2009.0" direction="forwards" units="years"/>
		</taxon>
		<taxon id="Homosapiens_Canada_2009_CAN_RT02509_2009_G3P8">
			<date value="2009.0" direction="forwards" units="years"/>
		</taxon>
		<taxon id="Homosapiens_Canada_2009_CAN_RT02009_2009_G3P8">
			<date value="2009.0" direction="forwards" units="years"/>
		</taxon>
		<taxon id="Homosapiens_Canada_2009_CAN_RT01909_2009_G3P8">
			<date value="2009.0" direction="forwards" units="years"/>
		</taxon>
		<taxon id="Homosapiens_Thailand_2011_CU976KK_11">
			<date value="2011.0" direction="forwards" units="years"/>
		</taxon>
		<taxon id="Homosapiens_China_2010_02_01_CHN_E2000_2010_G3P8">
			<date value="2010.0" direction="forwards" units="years"/>
		</taxon>
		<taxon id="Homosapiens_Thailand_2010_CU747KK_10">
			<date value="2010.0" direction="forwards" units="years"/>
		</taxon>
		<taxon id="Homosapiens_Thailand_2010_CU766KK_10">
			<date value="2010.0" direction="forwards" units="years"/>
		</taxon>
		<taxon id="Homosapiens_China_2009_10_19_CHN_E1861_2009_G3P8">
			<date value="2009.0" direction="forwards" units="years"/>
		</taxon>
		<taxon id="Homosapiens_USA_2009_USA2009726997_2009_G3P8">
			<date value="2009.0" direction="forwards" units="years"/>
		</taxon>
		<taxon id="Homosapiens_China_2007_06_18_CHN_E329_2007_G3P8">
			<date value="2007.0" direction="forwards" units="years"/>
		</taxon>
		<taxon id="Homosapiens_China_2007_10_18_CHN_E707_2007_G3P8">
			<date value="2007.0" direction="forwards" units="years"/>
		</taxon>
		<taxon id="Homosapiens_China_2009_02_08_CHN_L1066_2009_G3P8">
			<date value="2009.0" direction="forwards" units="years"/>
		</taxon>
		<taxon id="Homosapiens_China_2009_10_12_CHN_E1857_2009_G3P8">
			<date value="2009.0" direction="forwards" units="years"/>
		</taxon>
		<taxon id="Homosapiens_China_2008_10_21_CHN_E1367_2008_G3P8">
			<date value="2008.0" direction="forwards" units="years"/>
		</taxon>
		<taxon id="Homosapiens_Italy_2005_ITA_PR799_2005_G3P8">
			<date value="2005.0" direction="forwards" units="years"/>
		</taxon>
		<taxon id="Homosapiens_Italy_2005_ITA_PR3602_2005_G3P8">
			<date value="2005.0" direction="forwards" units="years"/>
		</taxon>
		<taxon id="Homosapiens_China_2015_Hu_JS2015">
			<date value="2015.0" direction="forwards" units="years"/>
		</taxon>
		<taxon id="Homosapiens_USA_2008_Vanderbilt_VU080916_2008_G3P8">
			<date value="2008.0" direction="forwards" units="years"/>
		</taxon>
		<taxon id="Homosapiens_USA_2008_USA2008747337_2008_G3P8">
			<date value="2008.0" direction="forwards" units="years"/>
		</taxon>
		<taxon id="Homosapiens_USA_2008_Vanderbilt_VU080920_2008_G3P8">
			<date value="2008.0" direction="forwards" units="years"/>
		</taxon>
		<taxon id="Homosapiens_USA_2008_USA2008747500_2008_G3P8">
			<date value="2008.0" direction="forwards" units="years"/>
		</taxon>
		<taxon id="Homosapiens_USA_2008_Vanderbilt_VU080927_2008_G3P8">
			<date value="2008.0" direction="forwards" units="years"/>
		</taxon>
		<taxon id="Homosapiens_China_2016_Hu_JS2016">
			<date value="2016.0" direction="forwards" units="years"/>
		</taxon>
		<taxon id="Homosapiens_China_2011_10_22_CHN_Z1557_2011_G3P8">
			<date value="2011.0" direction="forwards" units="years"/>
		</taxon>
		<taxon id="Homosapiens_Canada_2008_CAN_RT09807_2008_G1P8">
			<date value="2008.0" direction="forwards" units="years"/>
		</taxon>
		<taxon id="Homosapiens_China_2015_12_07_CHN_km15093_G9P8">
			<date value="2015.0" direction="forwards" units="years"/>
		</taxon>
		<taxon id="Homosapiens_China_2014_Hu_JS2014">
			<date value="2014.0" direction="forwards" units="years"/>
		</taxon>
		<taxon id="Homosapiens_China_2011_01_09_CHN_E2461_2011_G3P8">
			<date value="2011.0" direction="forwards" units="years"/>
		</taxon>
		<taxon id="Homosapiens_USA_2011_USA_CNMC30_2011_G1P8">
			<date value="2011.0" direction="forwards" units="years"/>
		</taxon>
		<taxon id="Homosapiens_USA_2011_USA_CNMC117_2011_G1P8">
			<date value="2011.0" direction="forwards" units="years"/>
		</taxon>
		<taxon id="Homosapiens_USA_2011_USA_CNMC125_2011_G1P8">
			<date value="2011.0" direction="forwards" units="years"/>
		</taxon>
		<taxon id="Homosapiens_USA_2011_USA_CNMC23_2011_G1P8">
			<date value="2011.0" direction="forwards" units="years"/>
		</taxon>
		<taxon id="Homosapiens_Australia_2010_05_12_AUS_CK00095_2010_G1P8">
			<date value="2010.0" direction="forwards" units="years"/>
		</taxon>
		<taxon id="Homosapiens_USA_2011_USA_CNMC3_2011_G1P8">
			<date value="2011.0" direction="forwards" units="years"/>
		</taxon>
		<taxon id="Homosapiens_USA_2011_USA_CNMC9_2011_G1P8">
			<date value="2011.0" direction="forwards" units="years"/>
		</taxon>
		<taxon id="Homosapiens_USA_2011_USA_CNMC112_2011_G1P8">
			<date value="2011.0" direction="forwards" units="years"/>
		</taxon>
		<taxon id="Homosapiens_China_2007_03_13_CHN_E093_2007_G3P8">
			<date value="2007.0" direction="forwards" units="years"/>
		</taxon>
		<taxon id="Homosapiens_Australia_2009_05_10_AUS_CK00089_2009_G1P8">
			<date value="2009.0" direction="forwards" units="years"/>
		</taxon>
		<taxon id="Homosapiens_Canada_2009_CAN_RT01009_2009_G3P8">
			<date value="2009.0" direction="forwards" units="years"/>
		</taxon>
		<taxon id="Homosapiens_Canada_2009_CAN_RT00409_2009_G3P8">
			<date value="2009.0" direction="forwards" units="years"/>
		</taxon>
		<taxon id="Homosapiens_Thailand_2010_CU769KK_10">
			<date value="2010.0" direction="forwards" units="years"/>
		</taxon>
		<taxon id="Homosapiens_USA_2011_USA_CNMC2_2011_G3P8">
			<date value="2011.0" direction="forwards" units="years"/>
		</taxon>
		<taxon id="Homosapiens_USA_2011_USA_CNMC118_2011_G3P8">
			<date value="2011.0" direction="forwards" units="years"/>
		</taxon>
		<taxon id="Homosapiens_USA_2011_USA_CNMC127_2011_G3P8">
			<date value="2011.0" direction="forwards" units="years"/>
		</taxon>
		<taxon id="Homosapiens_China_2011_Hu_JS2011">
			<date value="2011.0" direction="forwards" units="years"/>
		</taxon>
		<taxon id="Homosapiens_China_2013_Hu_JS2013">
			<date value="2013.0" direction="forwards" units="years"/>
		</taxon>
		<taxon id="Homosapiens_China_2012_01_01_CHN_L1450_2012_G3P8">
			<date value="2012.0" direction="forwards" units="years"/>
		</taxon>
		<taxon id="Homosapiens_China_2010_Hu_JS2010">
			<date value="2010.0" direction="forwards" units="years"/>
		</taxon>
		<taxon id="Homosapiens_China_2011_02_CHN_E2484_2011_G4P8">
			<date value="2011.0" direction="forwards" units="years"/>
		</taxon>
		<taxon id="Homosapiens_USA_2011_USA_CNMC126_2011_G1P8">
			<date value="2011.0" direction="forwards" units="years"/>
		</taxon>
		<taxon id="Homosapiens_USA_2013_04_19_USA_SSCRTV_00017_2013_G3P8">
			<date value="2013.0" direction="forwards" units="years"/>
		</taxon>
		<taxon id="Homosapiens_USA_2013_05_28_USA_SSCRTV_00026_2013_G3P8">
			<date value="2013.0" direction="forwards" units="years"/>
		</taxon>
		<taxon id="Homosapiens_USA_2012_08_29_USA_VU111260_2012_G3P8">
			<date value="2012.0" direction="forwards" units="years"/>
		</taxon>
		<taxon id="Homosapiens_Paraguay_2009_08_PRY_1755SR_2009_G1P8">
			<date value="2009.0" direction="forwards" units="years"/>
		</taxon>
		<taxon id="Homosapiens_China_2010_12_12_CHN_E2432_2010_G3P8">
			<date value="2010.0" direction="forwards" units="years"/>
		</taxon>
		<taxon id="Homosapiens_Canada_2008_CAN_RT13107_2008_G3P8">
			<date value="2008.0" direction="forwards" units="years"/>
		</taxon>
		<taxon id="Homosapiens_USA_2008_USA2008747322_2008_G3P8">
			<date value="2008.0" direction="forwards" units="years"/>
		</taxon>
		<taxon id="Homosapiens_Canada_2008_CAN_RT18807_2008_G1P8">
			<date value="2008.0" direction="forwards" units="years"/>
		</taxon>
		<taxon id="Homosapiens_USA_2007_USA_2007719720_2007_G1P8">
			<date value="2007.0" direction="forwards" units="years"/>
		</taxon>
		<taxon id="Homosapiens_USA_2007_USA2007744270_2007_G1P8">
			<date value="2007.0" direction="forwards" units="years"/>
		</taxon>
		<taxon id="Homosapiens_Belgium_2001_11_13_Bel_BE00076_2001_G1P8">
			<date value="2001.0" direction="forwards" units="years"/>
		</taxon>
		<taxon id="Homosapiens_Paraguay_2008_09_PRY_1638SR_2008_G1P8">
			<date value="2008.0" direction="forwards" units="years"/>
		</taxon>
		<taxon id="Homosapiens_Paraguay_2005_07_PRY_954SR_2005_G4P8">
			<date value="2005.0" direction="forwards" units="years"/>
		</taxon>
		<taxon id="Homosapiens_SouthAfrica_2003_ZAF_MRCDPRU2218_2003_G1P8">
			<date value="2003.0" direction="forwards" units="years"/>
		</taxon>
		<taxon id="Homosapiens_USA_1991_USA_DC5685_1991_G1P8">
			<date value="1991.0" direction="forwards" units="years"/>
		</taxon>
		<taxon id="Homosapiens_Belgium_1999_12_27_Bel_BE00055_1999_G1P8">
			<date value="1999.0" direction="forwards" units="years"/>
		</taxon>
		<taxon id="Homosapiens_Argentina_1998_ARG_Men1741_1998_G4P8">
			<date value="1998.0" direction="forwards" units="years"/>
		</taxon>
		<taxon id="Homosapiens_Malawi_2000_08_28_MWI_MW2468_2000_G1P8">
			<date value="2000.0" direction="forwards" units="years"/>
		</taxon>
		<taxon id="Homosapiens_Malawi_2000_01_23_MWI_MW2620_2001_G1P8">
			<date value="2000.0" direction="forwards" units="years"/>
		</taxon>
		<taxon id="Homosapiens_Australia_2008_02_01_AUS_CK20039_2008_G1P8">
			<date value="2008.0" direction="forwards" units="years"/>
		</taxon>
		<taxon id="Bostaurus_USA_1992_USA_RotaTeqWI794_1992_G6P1">
			<date value="1992.0" direction="forwards" units="years"/>
		</taxon>
		<taxon id="Homosapiens_USA_1988_USA_DC4345_1988_G1P8">
			<date value="1988.0" direction="forwards" units="years"/>
		</taxon>
		<taxon id="Homosapiens_USA_1988_Bethesda_DC4320_1988_G4P8">
			<date value="1988.0" direction="forwards" units="years"/>
		</taxon>
		<taxon id="Homosapiens_USA_1978_Bethesda_DC827_1978_G4P8">
			<date value="1978.0" direction="forwards" units="years"/>
		</taxon>
		<taxon id="Homosapiens_USA_1979_USA_DC527_1979_G1P8">
			<date value="1979.0" direction="forwards" units="years"/>
		</taxon>
		<taxon id="Homosapiens_USA_1979_USA_DC247_1979_G1P8">
			<date value="1979.0" direction="forwards" units="years"/>
		</taxon>
		<taxon id="Homosapiens_USA_1979_USA_DC582_1979_G1P8">
			<date value="1979.0" direction="forwards" units="years"/>
		</taxon>
		<taxon id="Homosapiens_USA_1980_USA_DC1212_1980_G1P8">
			<date value="1980.0" direction="forwards" units="years"/>
		</taxon>
		<taxon id="Homosapiens_USA_1980_Bethesda_DC1208_1980_G4P8">
			<date value="1980.0" direction="forwards" units="years"/>
		</taxon>
		<taxon id="Homosapiens_USA_1980_Bethesda_DC4608_1980_G4P8">
			<date value="1980.0" direction="forwards" units="years"/>
		</taxon>
		<taxon id="Homosapiens_USA_1980_USA_DC1210_1980_G1P8">
			<date value="1980.0" direction="forwards" units="years"/>
		</taxon>
		<taxon id="Homosapiens_USA_1979_USA_DC570_1979_G1P8">
			<date value="1979.0" direction="forwards" units="years"/>
		</taxon>
		<taxon id="Homosapiens_USA_1979_USA_DC273_1979_G1P8">
			<date value="1979.0" direction="forwards" units="years"/>
		</taxon>
		<taxon id="Homosapiens_USA_1980_Bethesda_DC1285_1980_G4P8">
			<date value="1980.0" direction="forwards" units="years"/>
		</taxon>
		<taxon id="Homosapiens_Malawi_1999_07_19_MWI_MW2009_1999_G1P8">
			<date value="1999.0" direction="forwards" units="years"/>
		</taxon>
		<taxon id="Homosapiens_Malawi_1998_03_05_MWI_MW1337_1998_G1P8">
			<date value="1998.0" direction="forwards" units="years"/>
		</taxon>
		<taxon id="Homosapiens_Malawi_2002_12_08_MWI_MW2954_2002_G1P8">
			<date value="2002.0" direction="forwards" units="years"/>
		</taxon>
		<taxon id="Homosapiens_Malawi_2000_11_24_MWI_OP2334_2000_G1P8">
			<date value="2000.0" direction="forwards" units="years"/>
		</taxon>
		<taxon id="Homosapiens_Malawi_2000_08_29_MWI_MW2519_2000_G1P8">
			<date value="2000.0" direction="forwards" units="years"/>
		</taxon>
		<taxon id="Homosapiens_Malawi_2002_02_28_MWI_MW2825_2002_G1P8">
			<date value="2002.0" direction="forwards" units="years"/>
		</taxon>
		<taxon id="Homosapiens_Malawi_2004_06_16_MWI_MW21117_2004_G1P8">
			<date value="2004.0" direction="forwards" units="years"/>
		</taxon>
		<taxon id="Homosapiens_Malawi_2004_03_01_MWI_MW21070_2004_G1P8">
			<date value="2004.0" direction="forwards" units="years"/>
		</taxon>
		<taxon id="Homosapiens_Malawi_2003_09_05_MWI_MW21026_2003_G1P8">
			<date value="2003.0" direction="forwards" units="years"/>
		</taxon>
		<taxon id="Homosapiens_Malawi_2003_05_07_MWI_OP2612_2002_G1P8">
			<date value="2003.0" direction="forwards" units="years"/>
		</taxon>
		<taxon id="Homosapiens_Malawi_2004_01_24_MWI_MW21057_2004_G1P8">
			<date value="2004.0" direction="forwards" units="years"/>
		</taxon>
		<taxon id="Homosapiens_Nicaragua_2010_NCA_OL_2010_G4P6">
			<date value="2010.0" direction="forwards" units="years"/>
		</taxon>
		<taxon id="Homosapiens_DemocraticRepublicoftheCongo_2003_COD_DRC86_2003_G8P6">
			<date value="2003.0" direction="forwards" units="years"/>
		</taxon>
		<taxon id="Homosapiens_Senegal_2009_02_19_SEN_MRCDPRU2136_2009_G1P6">
			<date value="2009.0" direction="forwards" units="years"/>
		</taxon>
		<taxon id="Homosapiens_Thailand_2012_02_02_CMHN4912">
			<date value="2012.0" direction="forwards" units="years"/>
		</taxon>
		<taxon id="Homosapiens_Pakistan_2010_PAK93_2010_G1P6">
			<date value="2010.0" direction="forwards" units="years"/>
		</taxon>
		<taxon id="Homosapiens_SouthAfrica_2003_08_05_ZAF_MRCDPRU2107_2003_G1P6">
			<date value="2003.0" direction="forwards" units="years"/>
		</taxon>
		<taxon id="Homosapiens_SouthAfrica_2002_ZAF_MRCDPRU4617_2002_G1P6">
			<date value="2002.0" direction="forwards" units="years"/>
		</taxon>
		<taxon id="Homosapiens_SouthAfrica_2003_ZAF_MRCDPRU2126_2003_G9P6">
			<date value="2003.0" direction="forwards" units="years"/>
		</taxon>
		<taxon id="Homosapiens_SouthAfrica_1999_ZAF_MRCDPRU9164_1999_G9P6">
			<date value="1999.0" direction="forwards" units="years"/>
		</taxon>
		<taxon id="Homosapiens_Bangladesh_2000_04_20_BGD_RV176_2000_G12P6">
			<date value="2000.0" direction="forwards" units="years"/>
		</taxon>
		<taxon id="Homosapiens_Bangladesh_2000_02_14_BGD_RV161_2000_G12P6">
			<date value="2000.0" direction="forwards" units="years"/>
		</taxon>
		<taxon id="Homosapiens_Thailand_2008_CU331NR_08">
			<date value="2008.0" direction="forwards" units="years"/>
		</taxon>
		<taxon id="Homosapiens_SouthAfrica_2009_ZAF_3176WC_2009_G12P6">
			<date value="2009.0" direction="forwards" units="years"/>
		</taxon>
		<taxon id="Homosapiens_Uganda_2011_UGA_MRCDPRU4616_2011_G12P6">
			<date value="2011.0" direction="forwards" units="years"/>
		</taxon>
		<taxon id="Homosapiens_Uganda_2013_01_15_UGA_MUL13183_2013_G12P6">
			<date value="2013.0" direction="forwards" units="years"/>
		</taxon>
		<taxon id="Homosapiens_Zambia_2009_10_19_ZMB_MRCDPRU3495_2009_G9P6">
			<date value="2009.0" direction="forwards" units="years"/>
		</taxon>
		<taxon id="Homosapiens_Zimbabwe_2009_ZWE_MRCDPRU1794_2009_G12P6">
			<date value="2009.0" direction="forwards" units="years"/>
		</taxon>
		<taxon id="Homosapiens_Nepal_2005_11_14_NPL_5N0014_2005_G12P6">
			<date value="2005.0" direction="forwards" units="years"/>
		</taxon>
		<taxon id="Homosapiens_Nepal_2006_03_19_NPL_06N0359_2006_G12P6">
			<date value="2006.0" direction="forwards" units="years"/>
		</taxon>
		<taxon id="Homosapiens_SouthAfrica_2007_10_18_ZAF_MRCDPRU1911_2007_G12P6">
			<date value="2007.0" direction="forwards" units="years"/>
		</taxon>
		<taxon id="Homosapiens_SouthAfrica_2004_08_17_ZAF_MRCDPRU1370_2004_G12P6">
			<date value="2004.0" direction="forwards" units="years"/>
		</taxon>
		<taxon id="Homosapiens_SouthAfrica_2005_ZAF_MRCDPRU213005_2005_G12P6">
			<date value="2005.0" direction="forwards" units="years"/>
		</taxon>
		<taxon id="Homosapiens_Nepal_2006_04_03_NPL_06N0397_2006_G12P6">
			<date value="2006.0" direction="forwards" units="years"/>
		</taxon>
		<taxon id="Homosapiens_Nepal_2005_12_16_NPL_5N0109_2005_G12P6">
			<date value="2005.0" direction="forwards" units="years"/>
		</taxon>
		<taxon id="Homosapiens_DemocraticRepublicoftheCongo_2009_01_28_COD_KisB504_2009_G1P6">
			<date value="2009.0" direction="forwards" units="years"/>
		</taxon>
		<taxon id="Homosapiens_Uganda_2010_UGA_MRCDPRU3713_2010_G12P6">
			<date value="2010.0" direction="forwards" units="years"/>
		</taxon>
		<taxon id="Homosapiens_DemocraticRepublicoftheCongo_2008_10_29_COD_KisB521_2008_G12P6">
			<date value="2008.0" direction="forwards" units="years"/>
		</taxon>
		<taxon id="Homosapiens_Zambia_2008_08_03_ZMB_MRCDPRU1660_2008_G12P6">
			<date value="2008.0" direction="forwards" units="years"/>
		</taxon>
		<taxon id="Homosapiens_Zambia_2009_11_20_ZMB_MRCDPRU3506_2009_G12P6">
			<date value="2009.0" direction="forwards" units="years"/>
		</taxon>
		<taxon id="Homosapiens_Zambia_2009_07_20_ZMB_MRCDPRU3488_2009_G12P6">
			<date value="2009.0" direction="forwards" units="years"/>
		</taxon>
		<taxon id="Homosapiens_Zambia_2009_09_08_ZMB_MRCDPRU3491_2009_G12P6">
			<date value="2009.0" direction="forwards" units="years"/>
		</taxon>
		<taxon id="Homosapiens_Zambia_2009_11_21_ZMB_MRCDPRU3507_2009_G12P6">
			<date value="2009.0" direction="forwards" units="years"/>
		</taxon>
		<taxon id="Homosapiens_Togo_2008_12_23_TGO_MRCDPRU1689_2008_G12P6">
			<date value="2008.0" direction="forwards" units="years"/>
		</taxon>
		<taxon id="Homosapiens_Zambia_2008_10_19_ZMB_MRCDPRU1680_2008_G12P6">
			<date value="2008.0" direction="forwards" units="years"/>
		</taxon>
		<taxon id="Homosapiens_Nepal_2009_06_07_NPL_09N3392_2009_G12P6">
			<date value="2009.0" direction="forwards" units="years"/>
		</taxon>
		<taxon id="Homosapiens_Germany_2008_07_GER17208">
			<date value="2008.0" direction="forwards" units="years"/>
		</taxon>
		<taxon id="Homosapiens_Nepal_2009_04_29_NPL_09N3294_2009_G12P6">
			<date value="2009.0" direction="forwards" units="years"/>
		</taxon>
		<taxon id="Homosapiens_SouthAfrica_2011_07_15_ZAF_MRCDPRU4090_2011_G12P6">
			<date value="2011.0" direction="forwards" units="years"/>
		</taxon>
		<taxon id="Homosapiens_Uganda_2013_01_05_UGA_MUL13166_2013_G3P6">
			<date value="2013.0" direction="forwards" units="years"/>
		</taxon>
		<taxon id="Homosapiens_Uganda_2013_03_21_UGA_MUL13308_2013_G8P6">
			<date value="2013.0" direction="forwards" units="years"/>
		</taxon>
		<taxon id="Homosapiens_Uganda_2012_11_26_UGA_MUL12117_2012_G3P6">
			<date value="2012.0" direction="forwards" units="years"/>
		</taxon>
		<taxon id="Homosapiens_Uganda_2012_11_15_UGA_MUL12104_2012_G3P6">
			<date value="2012.0" direction="forwards" units="years"/>
		</taxon>
		<taxon id="Homosapiens_Malawi_2012_06_06_MWI_BID15I_2012_G2P6">
			<date value="2012.0" direction="forwards" units="years"/>
		</taxon>
		<taxon id="Homosapiens_Malawi_2012_04_03_MWI_BID1AW_2012_G2P6">
			<date value="2012.0" direction="forwards" units="years"/>
		</taxon>
		<taxon id="Homosapiens_Malawi_2012_06_11_MWI_BID1BI_2012_G2P4">
			<date value="2012.0" direction="forwards" units="years"/>
		</taxon>
		<taxon id="Homosapiens_Cameroon_2009_CMR_MRCDPRU1480_2009_G1P6">
			<date value="2009.0" direction="forwards" units="years"/>
		</taxon>
		<taxon id="Homosapiens_Senegal_2009_01_02_SEN_MRCDPRU2053_2009_G8P6">
			<date value="2009.0" direction="forwards" units="years"/>
		</taxon>
		<taxon id="Homosapiens_Senegal_2009_SEN_MRCDPRU2128_2009_G2P6">
			<date value="2009.0" direction="forwards" units="years"/>
		</taxon>
		<taxon id="Homosapiens_Gambia_2008_06_12_GMB_MRCDPRU3165_2008_G2P6">
			<date value="2008.0" direction="forwards" units="years"/>
		</taxon>
		<taxon id="Homosapiens_DemocraticRepublicoftheCongo_2010_02_27_COD_KisB554_2010_G8P6">
			<date value="2010.0" direction="forwards" units="years"/>
		</taxon>
		<taxon id="Homosapiens_Gambia_2010_01_21_GMB_MRCDPRU3180_2010_G2P6">
			<date value="2010.0" direction="forwards" units="years"/>
		</taxon>
		<taxon id="Homosapiens_DemocraticRepublicoftheCongo_2010_04_22_COD_KisB565_2010_G8P6">
			<date value="2010.0" direction="forwards" units="years"/>
		</taxon>
		<taxon id="Homosapiens_SouthAfrica_2008_ZAF_MRCDPRU2344_2008_G2P6">
			<date value="2008.0" direction="forwards" units="years"/>
		</taxon>
		<taxon id="Homosapiens_USA_2006_Hu_USA_06242_2006_G2P6">
			<date value="2006.0" direction="forwards" units="years"/>
		</taxon>
		<taxon id="Homosapiens_Ghana_2008_GHA_GH01808_2008_G8P6">
			<date value="2008.0" direction="forwards" units="years"/>
		</taxon>
		<taxon id="Homosapiens_Ghana_2008_GHA_GH01908_2008_G8P6">
			<date value="2008.0" direction="forwards" units="years"/>
		</taxon>
		<taxon id="Homosapiens_SouthAfrica_1999_ZAF_MRCDPRU1845_1999_G2P6">
			<date value="1999.0" direction="forwards" units="years"/>
		</taxon>
		<taxon id="Homosapiens_SouthAfrica_1999_ZAF_MRCDPRU1815_1999_G2P6">
			<date value="1999.0" direction="forwards" units="years"/>
		</taxon>
		<taxon id="Homosapiens_Ghana_1999_GHA_MRCDPRU1818_1999_G2P6">
			<date value="1999.0" direction="forwards" units="years"/>
		</taxon>
		<taxon id="Homosapiens_Togo_2010_11_TGO_MRCDPRU5164_2010_G3P6">
			<date value="2010.0" direction="forwards" units="years"/>
		</taxon>
		<taxon id="Homosapiens_Belgium_2009_02_18_Hu_BEL_F01322_2009_G3P6">
			<date value="2009.0" direction="forwards" units="years"/>
		</taxon>
		<taxon id="Homosapiens_Belgium_2009_03_14_Hu_BEL_F01498_2009_G3P6">
			<date value="2009.0" direction="forwards" units="years"/>
		</taxon>
		<taxon id="Homosapiens_Ethiopia_2008_07_23_ETH_MRCDPRU184408_2008_G3P6">
			<date value="2008.0" direction="forwards" units="years"/>
		</taxon>
		<taxon id="Homosapiens_Ethiopia_2009_07_18_ETH_MRCDPRU2241_2009_G3P6">
			<date value="2009.0" direction="forwards" units="years"/>
		</taxon>
		<taxon id="Homosapiens_Ethiopia_2008_12_29_ETH_MRCDPRU1873_2008_G3P6">
			<date value="2008.0" direction="forwards" units="years"/>
		</taxon>
		<taxon id="Homosapiens_Japan_2011_11_Ryukyu1120">
			<date value="2011.0" direction="forwards" units="years"/>
		</taxon>
		<taxon id="Homosapiens_China_2006_02_27_CHN_R946_2006_G3P6">
			<date value="2006.0" direction="forwards" units="years"/>
		</taxon>
		<taxon id="Homosapiens_SriLanka_2009_LKA_R1207_2009_G4P6">
			<date value="2009.0" direction="forwards" units="years"/>
		</taxon>
		<taxon id="Homosapiens_China_2000_LL3354">
			<date value="2000.0" direction="forwards" units="years"/>
		</taxon>
		<taxon id="Homosapiens_China_2013_03_CHN_R1954_2013_G4P6">
			<date value="2013.0" direction="forwards" units="years"/>
		</taxon>
		<taxon id="Bostaurus_Japan_2008_06_Dai10">
			<date value="2008.0" direction="forwards" units="years"/>
		</taxon>
		<taxon id="Equuscaballus_Ireland_2003_IRL_03V04954_2003_G3P12">
			<date value="2003.0" direction="forwards" units="years"/>
		</taxon>
		<taxon id="Equuscaballus_Argentina_1993_ARG_E30_1993_G3P12">
			<date value="1993.0" direction="forwards" units="years"/>
		</taxon>
		<taxon id="Equuscaballus_Argentina_2006_11_21_ARG_E403_2006_G14P12">
			<date value="2006.0" direction="forwards" units="years"/>
		</taxon>
		<taxon id="Equuscaballus_Argentina_2008_12_17_ARG_E4040_2008_G14P12">
			<date value="2008.0" direction="forwards" units="years"/>
		</taxon>
		<taxon id="Susscrofa_Japan_2014_01_08_JPN_BU2_2014_G5P7">
			<date value="2014.0" direction="forwards" units="years"/>
		</taxon>
		<taxon id="Susscrofa_SouthKorea_2006_PRG9121">
			<date value="2006.0" direction="forwards" units="years"/>
		</taxon>
		<taxon id="Ailuropodamelanoleuca_China_2009_GiantpandaCH1">
			<date value="2009.0" direction="forwards" units="years"/>
		</taxon>
		<taxon id="Bostaurus_SouthKorea_2004_K5">
			<date value="2004.0" direction="forwards" units="years"/>
		</taxon>
		<taxon id="Bostaurus_SouthKorea_2004_KJ561">
			<date value="2004.0" direction="forwards" units="years"/>
		</taxon>
		<taxon id="Susscrofa_China_2008_China_NMTL_2008_G9P23">
			<date value="2008.0" direction="forwards" units="years"/>
		</taxon>
		<taxon id="Susscrofa_SouthKorea_2006_PRG942">
			<date value="2006.0" direction="forwards" units="years"/>
		</taxon>
		<taxon id="Susscrofa_SouthKorea_2006_PRG9235">
			<date value="2006.0" direction="forwards" units="years"/>
		</taxon>
		<taxon id="Susscrofa_SouthKorea_2006_PRG921">
			<date value="2006.0" direction="forwards" units="years"/>
		</taxon>
		<taxon id="Canislupusfamiliaris_USA_1979_7910_G3P3">
			<date value="1979.0" direction="forwards" units="years"/>
		</taxon>
		<taxon id="Canislupusfamiliaris_USA_1980_CU1">
			<date value="1980.0" direction="forwards" units="years"/>
		</taxon>
		<taxon id="Homosapiens_Israel_1985_Ro1845">
			<date value="1985.0" direction="forwards" units="years"/>
		</taxon>
		<taxon id="Canislupusfamiliaris_USA_1979_K9">
			<date value="1979.0" direction="forwards" units="years"/>
		</taxon>
		<taxon id="Homosapiens_USA_1984_HCR3A">
			<date value="1984.0" direction="forwards" units="years"/>
		</taxon>
		<taxon id="Lamaguanicoe_Argentina_1998_11Guanat_ARG_Rio_Negro_1998_G8P1">
			<date value="1998.0" direction="forwards" units="years"/>
		</taxon>
		<taxon id="Bostaurus_SouthAfrica_2007_ZAF_1604_2007_G8P1">
			<date value="2007.0" direction="forwards" units="years"/>
		</taxon>
		<taxon id="Bostaurus_SouthAfrica_2007_ZAF_MRCDPRU1604_2007_G6P1">
			<date value="2007.0" direction="forwards" units="years"/>
		</taxon>
	</taxa>
	
	

	<!-- The sequence alignment (each sequence refers to a taxon above).         -->
	<!-- ntax=789 nchar=802                                                      -->
	<alignment id="alignment1" dataType="nucleotide">
		<sequence>
			<taxon idref="Homosapiens_India_2004_02_IND_N212_2004_G10P11"/>
			-------TAATGGCTTCACTAATATACAGACAGCTACTTTATAACTCATATTCAGTAGATTTATCAGATGAAATAACTAATATAGGTGCAGAAAAGAAAGAGAATGTGACTGTGCAGATTGGTGAATTCGCTCAAAGTCAATACGCACCAGTTTCATGGGGATCAGGAGAGATATTAAGTGGAAATGTTGAAGAACAGGCTCTAGATGGACCATATACACCAGATAGTTCGAACTTACCGTCTAACTATTGGTATTTGATCAATCCATCAAATGATGGTGTGGTGTTTTCAGTAACGAATAACAGCACATTCTGGATGTTTACTTATTTAATCTTACCAAATAC--AGCTCAAACTAA-TGTCACAGTAAATGTGATGAAT---GAGACAGTAAATATATCAAT-------AGACAATTCGGGTTCGACATATAGGTTTGTGGATTACTTTAAGACTAGTTCCACGCAATCGTATAGGCAG-----AGGAACTAT-CTGATTACTGAACATAGATTAC-------AAGCTTACAGAAGAGATGAAA----GTGGAAATATATCAAATTATTGGGGTTCGTCTACA---------TATGGTGACT--TGAGAGTTGGAACAT--------------ATTTTAATCCTGTACTCAATGCAGTGATAAACCTAAATGCAGATTTCTACATTATACCAGATTCGCAACAAGAGAAATGCACAGAATACATAAAGGGAGGATTGCCGGCTATGCAGACCACAACTTATGTGACACC-AATTAATTATGCTATTAGGAGT-------C
		</sequence>
		<sequence>
			<taxon idref="Homosapiens_India_2004_05_IND_N313_2004_G10P11"/>
			GGCTTTATAATGGCTTCGCTAATATACAGACAGCTACTTTATAACTCATATTCAGTAGATTTATCAGATGAAATAACTAATATAGGTGCAGAAAAGAAAGAGAATGTGACTGTGCAGATTGGTGAATTCGCTCAAAGTCAATACGCACCAGTTTCATGGGGATCAGGAGAGATATTAAGTGGAAATATTGAAGAACAGGCTCTAGATGGACCATATACACCAGATAGTTCGAACTTACCGTCTAACTATTGGTATTTGATCAATCCATCAAATGATGGTGTGGTGTTCTCAGTAACGAATAACAGCACATTCTGGATGTTTACTTATTTAATCTTACCAAATAC--AGCTCAAACTAA-TGTCACAGTAAATGTGATGAAT---GAGACAGTAAATATATCAAT-------AGACAATTCGGGTTCAACATATAGGTTTGTAGATTACTTTAAAACTAGTTCCACGCAATCGTATAGGCAG-----AGGAACTAT-CTGATTACTGAACATAGATTAC-------AAGCTTACAGAAGAGATGAAA----GTGGAAATATATCAAATTATTGGGGTTCGTCTACA---------TATGGTGACT--TGAGAGTTGGAACAT--------------ATTTTAATCCTGTACTCAATGCAGTGATAAACCTAAATGCGGATTTCTACATTATACCAGATTCGCAACAAGAGAAATGCACAGAATACATAAAGGGAGGATTGCCGGCTATGCAGACTACAACTTATGTGACACC-AATTAGTTATGCTATTAGGAGT-------C
		</sequence>
		<sequence>
			<taxon idref="Homosapiens_India_2004_05_IND_N284_2004_G10P11"/>
			GGCTTTATAATGGCTTCGCTAATATACAGACAGCTACTTTATAACTCATATTCAGTAGATTTATCAGATGAAATAACTAATATAGGTGCAGAAAAGAAAGAGAATGTGACTGTGCAGATTGGTGAATTCGCTCAAAGTCAATACGCACCAGTTTCATGGGGATCAGGAGAGATATTAAGTGGAAATATTGAAGAACAGGCTCTAGATGGACCATATACACCAGATAGTTCGAACTTACCGTCTAACTATTGGTATTTGATCAATCCATCAAATGATGGTGTGGTGTTCTCAGTAACGAATAACAGCACATTCTGGATGTTTACTTATTTAATCTTACCAAATAC--AGCTCAAACTAA-TGTCACAGTAAATGTGATGAAT---GAGACAGTAAATATATCAAT-------AGACAATTCGGGTTCAACATATAGGTTTGTAGATTACTTTAAAACTAGTTCCACGCAATCGTATAGGCAG-----AGGAACTAT-CTGATTACTGAACATAGATTAC-------AAGCTTACAGAAGAGATGAAA----GTGGAAATATATCAAATTATTGGGGTTCGTCTACA---------TATGGTGACT--TGAGAGTTGGAACAT--------------ATTTTAATCCTGTACTCAATGCAGTGATAAACCTAAATGCGGATTTCTACATTATACCAGATTCGCAACAAGAGAAATGCACAGAATACATAAAGGGAGGATTGCCGGCTATGCAGACTACAACTTATGTGACACC-AATTAGTTATGCTATTAGGAGT-------C
		</sequence>
		<sequence>
			<taxon idref="Homosapiens_India_2004_02_IND_N215_2004_G10P11"/>
			---------ATGGCTTCGCTAATATACAGACAGCTACTTTATAACTCATATTCAGTAGATTTATCAGATGAAATAACTAATATAGGTGCAGAAAAGAAAGAGAATGTGACTGTGCAGATTGGTGAATTCGCTCAAAGTCAATACGCACCAGTTTCATGGGGATCAGGAGAGATATTAAGTGGAAATGTTGAAGAACAGGCTCTAGATGGACCATATACACCAGATAGTTCGAACTTACCGTCTAACTATTGGTATTTGATCAATCCATCAAATGATGGTGTGGTGTTCTCAGTAACGAATAACAGCACATTCTGGATGTTTACTTATTTAATCTTACCAAATAC--AGCTCAAACTAA-TGTCACAGTAAATGTGATGAAT---GAGACAGTAAATATATCAAT-------AGACAATTCGGGTTCGACATATAGGTTTGTAGATTACTTTAAGACTAGTTCCACGCAATCGTATAGGCAG-----AGGAACTAT-CTGGTTACTGAACATAGATTAC-------AAGCTTACAAAAGAGATGAAA----GTGGAAATATATCAAATTATTGGGGTTCGTCTACA---------TATGGTGACT--TGAGAGTTGGAACAT--------------ATTTTAATCCTGTACTTAATGCAGTGATAAACCTAAATGCGGATTTCTACATTATACCAGATTCGCAACAAGAGAAATGCACAGAATACATAAAGGGAGGATTGCCGGCTATGCAGACTACAACTTATGTGACACC-AATTAGTTATGCTATTAGGAGT-------C
		</sequence>
		<sequence>
			<taxon idref="Homosapiens_India_2004_05_IND_N292_2004_G10P11"/>
			GGCTTTATAATGGCTTCGCTAATATACAGACAGCTACTTTATAACTCATATTCAGTAGATTTATCAGATGAAATAACTAATATAGGTACAGAAAAGAAAGAGAATGTGACTGTGCAGATTGGTGAATTCGCTCAAAGTCAATACGCACCAGTTTCATGGGGATCAGGAGAGATATTAAGTGGAAATGTTGAAGAACAGGCTCTAGATGGACCATATACACCAGATAGTTCGAACTTACCGTCTAACTATTGGTATTTGATCAATCCATCAAATGATGGTGTGGTGTTCTCAGTAACGAATAACAGCACGTTCTGGATGTTTACTTATTTAATCTTACCAAATAC--AGCTCAAACTAA-TGTCACAGTAAATGTGATGAAT---GAGACAGTAAATATATCAAT-------AGACAATTCGGGTTCGACATATAGGTTTGTAGATTACTTTAAGACTAGTTCCACGCAATCGTATAGGCAG-----AGGAACTAT-CTGATTACTGAACATAGATTAC-------AAGCTTACAGAAGAGATGAAA----GTGGAAATATATCAAATTATTGGGGTTCGTCTACA---------TATGGTGACT--TGAGAGTTGGAACAT--------------ATTTTAATCCTGTACTTAATGCAGTGATAAACCTAAATGCGGATTTCTACATTATACCAGATTCGCAACAAGAAAAATGCACAGAATACATAAAGGGAGGATTGCCGGCTATGCAGACTACAACTTATGTGACACC-AATTAGTTATGCTATTAGGAGT-------C
		</sequence>
		<sequence>
			<taxon idref="Homosapiens_India_2003_01_IND_N36_2003_G10P11"/>
			GGCTTTATAATGGCTTCGCTAATATACAGACAGCTACTTTATAACTCATATTCAGTAGATTTATCAGATGAAATAACTAATATAGGTACAGAAAAGAAAGAGAATGTGACTGTTCAGATTGGTGAATTCGCTCAAAGTCAATACGCACCAGTTTCATGGGGATCAGGAGAGATATTAAGTGGAAATGTTGAAGAACAGGCTCTAGATGGACCATATACACCAGATAGTTCGAACTTACCGTCTAACTATTGGTATTTGATCAATCCATCAAATGATGGTGTGGTGTTCTCAGTAACGAATAACAGCACGTTCTGGATGTTTACTTATTTAATCTTACCAAATAC--AGCTCAAACTAA-TGTCACAGTAAATGTGATGAAT---GAGACAGTAAATATATCAAT-------AGACAATTCGGGTTCGACATATAGGTTTGTAGATTACTTTAAGACTAGTTCCACGCAATCGTATAGGCAG-----AGGAACTAT-CTGATTACTGAACATAGATTAC-------AAGCTTACAGAAGAGATGAAA----GTGGAAATATATCAAATTATTGGGGTTCGTCTACA---------TATGGTGACT--TGAGAGTTGGAACAT--------------ATTTTAATCCTGTACTTAATGCAGTGATAAACCTAAATGCGGATTTCTACATTATACCAGATTCGCAACAAGAAAAATGCACAGAATACATAAAGGGAGGATTGCCGGCTATGCAGACTACAACTTATGTGACACC-AATTAGTTATGCTATTAGGAGT-------C
		</sequence>
		<sequence>
			<taxon idref="Homosapiens_India_2004_03_IND_N243_2004_G10P11"/>
			GGCTTTATAATGGCTTCGCTAATATACAGACAGCTACTTTATAACTCATATTCAGTAGATTTATCAGATGAAATAACTAATATAGGTACAGAAAAGAAAGAGAATGTGACTGTTCAGATTGGTGAATTCGCTCAAAGTCAATACGCACCAGTTTCATGGGGATCAGGAGAGATATTAAGTGGAAATGTTGAAGAACAGGCTCTAGATGGACCATATACACCAGATAGTTCGAACTTACCGTCTAACTATTGGTATTTGATCAATCCATCAAATGATGGTGTGGTGTTCTCAGTAACGAATAACAGCACGTTCTGGATGTTTACTTATTTAATCTTACCAAATAC--AGCTCAAACTAA-TGTCACAGTAAATGTGATGAAT---GAGACAGTAAATATATCAAT-------AGATAATTCGGGTTCGACATATAGGTTTGTAGATTACTTTAAGACTAGTTCCACGCAATCGTATAGGCAG-----AGGAACTAT-CTGATTACTGAACATAGATTAC-------AAGCTTACAGAAGAGATGAAA----GTGGAAATATATCAAATTATTGGGGTTCGTCTACA---------TATGGTGACT--TGAGAGTTGGAACAT--------------ATTTTAATCCTGTACTTAATGCAGTGATAAACCTAAATGCGGATTTCTACATTATACCAGATTCGCAACAAGAAAAATGCACAGAATACATAAAGGGAGGATTGCCGGCTATGCAGACTACAACTTATGTGACACC-AATTAGTTATGCTATTAGGAGT-------C
		</sequence>
		<sequence>
			<taxon idref="Homosapiens_India_2003_03_IND_N74_2003_G10P11"/>
			---------ATGGCTTCGCTAATATACAGACAGCTACTTTATAACTCATATTCAGTAGATTTATCAGATGAAATAACTAATATAGGTACAGAAAAGAAAGAGAATGTGACTGTTCAGATTGGTGAATTCGCTCAAAGTCAATACGCACCAGTTTCATGGGGATCAGGAGAGATATTAAGTGGAAATGTTGAAGAACAGGCTCTAGATGGACCATATACACCAGATAGTTCGAACTTACCGTCTAACTATTGGTATTTGATCAATCCATCAAATGATGGTGTGGTGTTCTCAGTAACGAATAACAGCACGTTCTGGATGTTTACTTATTTAATCTTACCAAATAC--AGCTCAAACTAA-TGTCACAGTAAATGTGATGAAT---GAGACAGTAAATATATCAAT-------AGACAATTCGGGTTCGACATATAGGTTTGTAGATTACTTTAAGACTAGTTCCACGCAATCGTATAGGCAG-----AGGAACTAT-CTGATTACTGAACATAGATTAC-------AAGCTTACAGAAGAGATGAAA----GTGGAAATATATCAAATTATTGGGGTTCGTCTACA---------TATGGTGACT--TGAGAGTTGGAACAT--------------ATTTTAATCCTGTACTTAATGCAGTGATAAACCTAAATGCGGATTTCTACATTATACCAGATTCGCAACAAGAAAAATGCACAGAATACATAAAGGGAGGATTGCCGGCTATGCAGACTACAACTTATGTGACACC-AATTAGTTATGCTATTAGGA-GT------C
		</sequence>
		<sequence>
			<taxon idref="Bostaurus_Argentina_1998_ARG_B383_1998_G15P11"/>
			GGCTTTATAATGGCTTCGCTAATATACAGACAGCTACTTTATAACTCATATTCAGTAGATTTATCAGACGAGATAACTAATATAGGTGCAGAAAAGAAAGAAAATGTGACTGTGCAGCTTGGCGAGTTTGCCCAGAGTCAATATGCACCAGTTTCATGGGGATCAGGAGAGACATTGAGTGGAAATGTTGAAGAACAGCCTTTAGACGGGCCATATACGCCAGATAGCTCAAACTTACCATCTAATTATTGGTATCTATTGAATCCGTCAAATGACGGCGTGGTGTTCTCAGTGACGGATAACAGTACATTTTGGATGTTCACTTACTTAGTCTTACCAAACAC--GGCTCAGACTAA-CGTCACAGTAAATGTACTGAAC---GAAACGGTGAATATATCGAT-------AGATAATTCAGGCTCGACATATAGATTTGTGGATTACATTAAGACTAGTTCCACACAAGCGTATGGGTCA-----AGGAACTAC-CTGAATACTGCACATAGATTGC-------AAGCTTATAGGAGAGATGGA----GATGGAAATATATCAAATTATTGGGGTGCAGATACA---------CAAGGTGATT--TGAGGGTTGGAACAT--------------ATTCTAATCCGGTACAAAATGCAGTGATCAATCTAAATGCAGATTTTTACGTTATACCGGATTCGCAACAAGAGATATGTACAGAATACATAAGGGGAGGACTGCCAGCTATGCAAACTACAACTTACGTGACACC-AGTTAATTATGCTGTTAGAAGT-------C
		</sequence>
		<sequence>
			<taxon idref="Bostaurus_China_2008_DQ75"/>
			GGCTTTATAATGCGTTCGCTAATATACAGACAGCTACTCTATAACTCATATTCAGTGGATTTATCAGACGAAATAACTAATATAGGTGCAGAAAAGAAAGAGAATGTGACTGTGCAGCTTGGTGAATTCGCTCAAAGTCAATACGCACCGGTTTCATGGGGATCAGGAGAGACATTAAGTGGAAATGTTGAAGAACAGACTTTAGATGGGCCATATGCACCAGATAGCTCGAACTTGCCGTCTAACTGTTGGTATTTAGTCAATCCATCAAATGATGGTGTGGTGTTTTCAGTGACGGATAACAGCACGTTTTGGATGTTTACTTATTTAGTCTTGCCAAATAC--AGCTCAGACTAA-TGTCACAGTAAATGTGATGAAT---GAGACGGTGAATATATCAAT-------AGACAATTCGGGTTCGACGTACAGGTTCGTGGATTACATTAAGACTAGTTCCACACAAGCGTATGGGTCG-----AGGAACTAT-CTGAATACTGCACATAGATTGC-------AAGCTTACAGAAGAGATGGA----GATGGGAATATATCAAATTACTGGGGTGCGGATACA---------CAAGGTGATT--TGAGGGTTGGA--------------ACGTATTCTAATCCGGTGCCAAATGCAGTGATCAATTTAAATGCAGATTTTTACGTCATACCAGATTCGCAACAAGAGACATGTACAGAATACATAAGGGGAGGATTGCCAGCTATGCAAACTACAACTTACGTGACACC-AATTAGTTATGCTATTAGAAGT-------C
		</sequence>
		<sequence>
			<taxon idref="Bostaurus_SouthAfrica_2009_10_ZAF_MRCDPRU3005_2009_G6P11"/>
			---------ATGGCTTCGCTAATATACAGACAGCTACTCTATAACTCATATTCAGTAGATTTATCGGACGAAATAACTAATATAGGTGCGGAAAAGAAAGAGAATGTAACTGTGCAGATTGGTGAATTCGCTCAAAGTCAATACGCACCAGTTTCATGGGGATCAGGAGAGACATTAAGTGGAAACGTTGAAGAACAGACTTTAGATGGGCCATATACGCCAGGCAGCTCAAACTTGCCGTCTAATTATTGGTATTTAGTCAATCCATCAAACGAAGGTGTGGTGTTTTCAGTGACGGATAATAATACGTTTTGGATGTTTACTTATTTAGTCTTACCGAATAC--AGCCCAGACTAA-TGTCACAGTAAATGTGATGAAC---GAAACAGTGAATATATCAAT-------AGACAATTCGGGCTCGACATACAGGTTCGTGGATTACATTAAGACTAATTCCACGCAATCGTATGGGTCG-----AGGAACTAC-CTGAATACTGCACATAGATTGC-------AAGCTTACAGAAGAGATGGA----GATGGAAATATATCAAATTATTGGGGTGCGGATACA---------CAAGGTGATT--TAAGGGTTGGAACAT--------------ATTCTAATCCGGTGCCAAATGCAGTTATCAATCTGAATGCAGATTTTTACGTCATACCAGATTCGCAACAAGAAATATGTACAGAATACATAAGGGGAGGATTGCCAGCTATACAAACCACAACTTACGTGACACC-AATTAGTTATGCTATTAGAAGT-------C
		</sequence>
		<sequence>
			<taxon idref="Homosapiens_Nepal_2004_04_NPL_KTM368_2004_G11P25"/>
			GGCTATAAAATGGCTTCGTTAATTTACAGACAATTACTATCAAATTCGTACATTACTAATTTGTCAGATGAAATTACTGATATTGGAAATGAAAAAAATAGTAATGTCACTGTCAATCCAGGACCATTTTCACAGACAGGGTATGCTCCAGTTGATTGGGGACATGGAGAATTGCCGGATTCAACTTTAGTACAACCAGTGCTTGATGGTCCTTACCAACCTACATCTTTCAACTTACCAGTGGATTATTGGATGATGATGTCACCAACACAAGCAGGTAGAGTAGCTGAAGGAACAAATGGTACAGATAGATGGTTTGCGTGTATAATAGTAGAACCAAATGT-----ATCATTACAGT---CCAGAGATTATGTTCTAGATGGCCAAATAGTCCAGTTACAA--GTAGATAACACATCTAATACTATGTGGAAATTCATATTATTTATCAAACTTAC---------------GAAAAGC-----GGAAACTATTCACAATACTCAAGCTTGTCGACTAATCATAAACTATGCGCATGGATTAAACGAGACGGTAGAGTATATTGGTTTGATGGTACAGTACCAAATTCTTCAGATAATTACTATTTG-ACAATCAATAAT------------GATAATAGTATTATTTCTAGTG---------------ATGTAGATTTTTATTTAATACCACGTACTCAGACTGATAGTTGTAGACGATATATCAATAATGGACTACCACCAATTCAGAATACACGTAATGTTGTTTC--AGTAAAACTGTCAGCTCGTGAGATTCCAA
		</sequence>
		<sequence>
			<taxon idref="Homosapiens_Paraguay_2007_09_PRY_1135A_2007_G12P9"/>
			---------ATGGCTTCTTTAATTTACAGACAGTTACTATCAAACTCATACGTTACGAATATCTCTGATGAAGTTAGCGAAATTGGAGCTAAAAAAGCAACTAATGTTACTGTAAATCCAGGACCATTTGCACAAACGGGATATGCGCCTGTTGACTGGGGACATGGTGAACTGCCTGACTCAACACTAGTGCAACCAACTCTTGACGGTCCATATCAACCTACTTCATTCAATCTGCCGATTGATTATTGGATGTTGATTGCACCTACTAGGGAAGGAAAAATTGCTGAAGGTACGAATACGACTGATAGATGGTTTGCTTGCGTATTAGTTGAACCAAATGT----GCAAAGTACA----CAAAGACAGTACGTACTAGATGGACAAAATGTTCAATTACAG--GTTTCAAATGATTCAAATACTTCGTGGAAATTCATATTATTTATTAAATTGAC---------------GCATGAC-----GGAACGTATACTCAATATTCAACCTTATCAACACCGCACAAATTATGCGCGTGGATGAAGAGAGATAACAGAGTATACTGGTACCAAGGAACGACACCGAACGCATCAGAAAGCTATTACTTA-ACTATAAACAAT------------GATAACAGTAACGTTTCAAGTG---------------ACGCTGAATTTTATTTAATACCGCAATCACAAACTACTATGTGTACACAATATATAAATAATGGTTTACCACCAATTCAGAACACAAGAAACATTGTACC--AGTAAATATTACATCTAGACAGATTAAAA
		</sequence>
		<sequence>
			<taxon idref="Homosapiens_Paraguay_2006_11_PRY_1471SR_2006_G12P9"/>
			---------ATGGCTTCTTTAATTTACAGACAGTTACTATCAAACTCATACGTTACGAATATCTCTGATGAAGTTAGCGAAATTGGAGCTAAAAAAGCAACTAATGTTACTGTAAATCCAGGACCATTTGCACAAACGGGATATGCGCCTGTTGACTGGGGACATGGTGAACTGCCTGACTCAACACTAGTGCAACCAACTCTTGACGGTCCATATCAACCTACTTCATTCAATCTGCCGATTGATTATTGGATGTTGATTGCACCTACTAGGGAAGGAAAAATTGCTGAAGGTACGAATACGACTGATAGATGGTTTGCTTGCGTATTAGTTGAACCAAATGT----GCAAAGTACA----CAAAGACAGTACGTACTAGATGGACAAAATGTTCAATTACAG--GTTTCAAATGATTCAAATACTTCGTGGAAATTCATATTATTTATTAAATTGAC---------------GCATGAC-----GGAACGTATACTCAATATTCAACCTTATCAACACCGCACAAATTATGCGTGTGGATGAAGAGAGATAACAGAGTATACTGGTACCAAGGAACGACACCGAACGCATCAGAAAGCTATTACTTA-ACTATAAACAAT------------GATAACAGTAACGTTTCAAGTG---------------ACGCTGAATTTTATTTAATACCGCAATCACAAACTACTATGTGTACACAATATATAAATAATGGTTTACCACCAATTCAGAACACAAGAAACATTGTACC--AGTAAATATTACATCTAGACAGATTAAAA
		</sequence>
		<sequence>
			<taxon idref="Homosapiens_USA_2012_04_16_USA_12US1134_2012_G3P9"/>
			GGCTATAAAATGGCTTCTTTAATTTATAGACAGTTATTGTCAAACTCGTATGTTACAAATATCTCTGACGAAGTTAATGAAATTGGAACTAAAAAAACAACTAACGTTACTGTTAATCCAGGGCCATTCGCACAGACGGGATATGCACCTGTTAATTGGGGACATGGTGAATTGCCTGATTCTACATTAGTGCAACCAACTCTTGATGGTCCATACCAACCCACCTCACTCAACTTACCAGTTGACTATTGGATGTTAATTGCGCCTACTAGAGAAGGAAAAGTTGCTGAAGGTACGAACACGACTGACAGATGGTTTGCTTGTGTACTAGTTGAGCCAAATGT----GCAAAGTACA----CAAAGACAATATGTATTAGATGGGCAGAATGTCCAATTACAA--GTCTCAAACGATTCAAGTACTTCGTGGAAATTTATATTATTCATTAAATTAAC---------------GCCTAAC-----GGGACGTACACCCAATACTCAACTTTGTCAACACCGCATAAGTTATGCGCGTGGATGAAAAGAGATAATAGAGTGTACTGGTATCAAGGAGCAACACCGAACGCATCAGAGAGCTATTACTTG-ACTATAAACAAT------------GATAACAGCAACGTTTCAAGTG---------------ACGCTGAATTTTATTTGATACCGCAATCACAGACTGCTATGTGTACACAATATATAAACAATGGTTTACCGCCAATTCAGAATACAAGGAATATTGTACC--AGTAAATATTACATCTAGACAAATTAAAG
		</sequence>
		<sequence>
			<taxon idref="Homosapiens_Tunisia_2008_TUN_17237_2008_G6P9"/>
			GGCTATAAAATGGCTTCTTTAATTTATAGACAGTTATTATCAAACTCATATGTTACAAACATCTCTGACGAAGTTAATGAAATTGGAACTAAAAAAACAACTAATGTTACTGTTAATCCAGGGCCATTCGCACAGACGGGGTATGCGCCTGTTGATTGGGGACATGGTGAATTGCCTGATTCTACATTAGTGCAACCAACTCTTGATGGTCCATACCAACCCACCTCACTCAACTTACCAGTTGATTATTGGATGTTAATTGCACCTACTAGAGAGGGAAAAGTTGCTGAAGGTACGAATACGACTGACAGATGGTTTGCTTGTGTGCTGGTTGAACCGAATGT----GCAAAATACA----CAAAGACAATACGTATTAGATGGCCAAAATGTCCAATTAAAT--GTCTCAAATGATTCAAACACTTCATGGAAATTCATATTATTCATTAAATTGAC---------------GCCTAAT-----GGAACGTACACTCAATACTCAACCTTATCAACACCGCATAAGTTATGCGCGTGGATGAAAAGAGATAACAGAGTGTACTGGTATCAAGGAGCGACACCGAACGCATCAGAGAGCTATTACTTG-ACTATAAACAAT------------GATAACAGCAACGTTTCAAGTG---------------ACGCTGAATTTTATTTGATACCGCAATCGCAGACTGCTATGTGTACACAATATATAAATAATGGTTTACCACCAATTCAGAATACAAGGAATATTGTGCC--AGTAAATATTATATCCAGGCAGATTAAAG
		</sequence>
		<sequence>
			<taxon idref="Homosapiens_Germany_2014_09_DEU_GER2914_2014_G6P9"/>
			---------ATGGCTTCTTTAATTTATAGACAGTTACTATCAAACTCATATGTTACAAACATCTCTGACGAAGTTAATGAAATTGGAACTAAAAAAACGACTAACGTCACTGTTAATCCAGGGCCATTCGCACAAACGGGATATGCGCCTGTTAATTGGGGACATGGTGAATTGCCTGATTCTACATTAGTGCAACCAACTCTTGACGGTCCATACCAACCCACCTCACTCAACTTACCAGTTGACTATTGGATGTTAATTGCACCTACTAGAGAGGGAAAAGTTGCTGAAGGTACGAATACGACCGACAGATGGTTTGCTTGTGTGCTAGTTGAACCAAATGT----GCAAAACACA----CAAAGACAATACGTATTAGATGGGCAAAATGTTCAATTAAAT--GTCTCAAATGATTCAAGCACTTCATGGAAATTTATATTATTTATTAAATTGAC---------------GCCTGAT-----GGAACGTACACTCAATACTCAACCTTGTCAACACCACATAAGTTATGTGCGTGGATGAAAAGAGATAACAGAGTATACTGGTACCAAGGAGCGACACCGAACGCATCAGAGAGCTATTACTTG-ACTATAAACAAT------------GATAACAGCAACGTTTCAAGTG---------------ACGCTGAATTTTATTTGATACCGCAATCGCAGACTGATATGTGTACACAATATATAAATAATGGTTTACCACCAATTCAGAATACAAGGAATATTGTACC--AGTGAACATTACATCTAGGCAGATTAAAG
		</sequence>
		<sequence>
			<taxon idref="Feliscatus_Italy_2005_ITA_BA222_2005_G3P9"/>
			GGCTATAAAATGGCTTCTTTAATTTATAGACAGTTACTATCAAACTCATATGTTACAAACATCTCTGACGAAGTTAATGAAATTGGAACTAAAAAGACAACTAACGTTACTGTTAATCCAGGGCCATTCGCACAAACGGGATATGCGCCTGTTAATTGGGGACATGGTGAATTGCCTGATTCTACATTAGTGCAACCAACTCTTGATGGTCCATACCAACCCACCTCACTCAACTTGCCAGTTGATTATTGGATGTTAATTGCACCTACTAGAGAGGGAAAAGTTGCTGAAGGTACGAATACGACCGACAGATGGTTTGCTTGTGTGCTAGTTGAACCAAATGT----GCAAAACACA----CAAAGACAATACGTATTAGATGGGCAAAATGTCCGATTAAAT--GTCTCAAATGATTCAAGCACTTCATGGAAATTTATATTATTCATTAAATTGAC---------------GCCTGAT-----GGAACGTACACTCAATACTCAACCTTGTCAACACCGCATAAGTTATGCGCATGGATGAAAAGAGATAACAGAGTATACTGGTATCAAGGAGCAACACCGAACGCATCAGAGAGCTATTACTTG-ACTATAAACAAT------------GATAACAGCAACGTTTCAAGTG---------------ACGCTGAATTTTATTTGATACCGCAATCGCAGACTGCTATGTGTACACAATATATAAACAATGGTTTACCACCAATTCAGAATACAAGGAATATTGTACC--AGTGAACATTACATCTAGGCAGATTAAAG
		</sequence>
		<sequence>
			<taxon idref="Homosapiens_Japan_2010_02_KF17"/>
			GGCTATAAAATGGCTTCTTTAATTTATAGACAGTTACTATCAAACTCATATGTTACAAACATCTCTGACGAAGTTAATGAAATTGGAACTAAAAAAACAACTAACGTTACTGTTAATCCAGGGCCATTCGCACAAACGGGATATGCGCCTGTTAATTGGGGACATGGTGAATTGCCTGATTCTACATTAGTGCAACCAACTCTTGACGGACCATACCAACCCACCTCACTCAACTTACCAGTTGATTATTGGATGTTAATTGCACCTACTAGAGAGGGAAAAGTTGCTGAAGGTACGAATACGACCGACAGATGGTTTGCTTGTGTGCTAGTTGAACCAAATGT--GCAAAACACACA-A-----AGACAATACGTATTAGATGGGCAAAATGTTCAATTAAAT--GTCTCAAATGATTCAAGCACTTCATGGAAATTTATATTATTCATTAAATTGAC---------------GCCTGAT-----GGAACGTATACTCAATACTCGACCTTGTCAACACCGCATAAGTTATGCGCGTGGATGAAAAGAGATAACAGAGTATACTGGTATCAAGGAGCGACACCGAACGCATCAGAGAGCTATTACTTG-ACTATAAACAAT------------GATAACAGCAACGTTTCAAGTG---------------ACGCTGAATTTTATTTGATACCGCAATCGCAGACTGCTATGTGTACACAATATATAAATAATGGTTTACCACCAATTCAGAATACAAGGAATATTGTACC--AGTGAACATTACATCTAGGCAGATTAAAG
		</sequence>
		<sequence>
			<taxon idref="Homosapiens_Belgium_2012_BEL_BE5028_2012_G3P14"/>
			GGCTATAAAATGGCTTCTTTGATCTATAGGCAGTTACTGTCGAACTCATACGTCACAAACATTTCTGATGAGGTTAGTGAAATTGGAGCTAGAAAGACGACAAATGTTACGGTTAACCCCGGACCATTTGCGCAGACGGGATATGCACCAGTCAATTGGGGACATGGCGAGTTGTCTGACTCTACGTTAGTTCAACCGACATTAGACGGTCCTTATCAACCAACTACATTTAACTTACCTATTAACTATTGGATGCTGATCGCACCAACTCAAGCAGGTAGGGTTGCAGAAGGAACAAACACGACGAATAGATGGTTCGCTTGCGTGCTCGTTGAACCAAGCGT----ACAAAGCACA----CGCCGAGAATACGTTCTTGACGGACAGACAGTACAATTACAA--GTATCAAATGACTCAAGCACACTATGGAAATTCATATTATTTATTAAACTTGA---------------AAAAAAT-----GGAACGTATTCACAATATTCAACGCTGTCAACGTCAAATAAATTATGTGCATGGATGAAGAGAGAAGGAAGAGTGTATTGGTATACAGGTACCACTCCAAATGCTTCAGAGAGCTACTATTTA-ACTATAAATAAT------------GATAATAGTCATGTATCGTGTG---------------ATGCAGAGTTTTATTTATTACCAAGATCACAAACTGACTTATGCGACCAGTACATAAATAACGGACTTCCTCCAGTACAAAATACTAGAAATGTAGTACC--AGTGAGTATTGCATCTAGAGAAATACGAT
		</sequence>
		<sequence>
			<taxon idref="Homosapiens_Belgium_2000_BEL_B4106_2000_G3P14"/>
			GGCTATAAAATGGCTTCTTTGATTTATAGGCAGTTACTGTCAAACTCATACGTAACAAACATCTCTGATGAAGTTAGTGAGATTGGAGCTAGAAAGACGACAAACGTTACGGTTAATCCCGGACCATTTGCGCAAACGGGATATGCACCAGTCGATTGGGGACATGGTGAGTTGTCCGACTCTACGTTAGTTCAACCGACATTAGATGGTCCGTATCAGCCAACTACATTTAACTTACCTATTAACTATTGGATGCTGATTGCACCAACTCAAGCGGGTAGGGTTGCAGAGGGAACAAACACAACGAATAGATGGTTCGCCTGCGTACTCGTTGAACCAAGCGT----ACAAAGCACA----CGCCGGGAATACGTCCTTGACGGACAGACAGTACAATTACAA--GTATCAAATGATTCAAGCACACTCTGGAAATTTATATTATTTATTAAACTTGA---------------AAAAAAT-----GGAACATATTCACAATATTCAACGCTGTCTACGTCAAATAAATTATGTGCGTGGATGAAGAGAGAAGGAAGAGTGTATTGGTATACAGGTACCACACCGAATGCTTCAGAGAGCTACTATTTG-ACTATAAATAAT------------GACAATAGTCATGTATCATGCG---------------ACGCAGAGTTTTATTTATTACCAAGATCGCAAACTGATTTATGCGACCAGTACATAAATAACGGACTTCCTCCAGTACAAAATACTAGAAATGTAGTACC--AGTGAGCATTACATCCAGAGAAATACGGT
		</sequence>
		<sequence>
			<taxon idref="Bostaurus_Japan_2013_02_19_JPN_TottoriSG_2013_G15P14"/>
			GGCTATAAAATGGCTTCTTTGATTTACAGACAATTACTGTCCAACTCGTACGTAACAAATATTTCTGATGAAGTTAGTGAAATCGGAGCCAGGAAAACAGCGAATGTTACAGTCAATCCAGGACCATTTGCACAAACCGGATATGCTCCAGTTAACTGGGGACATGGTGAACTGTCCGATTCAACACTAGTTCAACCAACGTTGGATGGACCGTATCAGCCCACTACGTTCAACTTACCAATTGATTATTGGATGTTGATTGCACCTACTCAAGCAGGTAGAGTGGCGGAAGGTACAAATACAACTGATAGATGGTTCGCTTGTGTACTTGTTGAACCAAATGT----GCAAAATACG----CAGAGGGAATATATTCTAGACGGACAAACCGTACAACTGCAA--GTTTCAAATGATTCAAGTACACTTTGGAAATTTATACTATTTATTAAACTAGA---------------GAAGAAT-----GGAAATTATTCTCAATATTCAGCGTTATCCACATCAAATAAATTATGTGCATGGATGAAAAGAGAAGGAAGAGTGTACTGGTACGAAGGGATCACGCCTAATGCGTCGGAAAGCTACTATCTA-ACAATAAATAAT------------GATAACAGTAATGTGTCATGTG---------------ATGCTGAGTTTTATTTAATACCAAGGTCACAAACTGAATTATGTGCACAATATATAAATAATGGACTGCCACCAATACAAAACACTAGAAACGTAGTGCC--AGTGAGACTAACGTCTAGGGAAATAAGAC
		</sequence>
		<sequence>
			<taxon idref="Homosapiens_Honduras_2011_Hu_HON_2011825363_2011_G10P14"/>
			GGCTATAAAATGGCTTCTTTGATTTACAGACAATTACTGTCCAACTCGTACGTAACAAATATTTCTGATGAAGTTAGTGAGATCGGAGCTAGGAAGACAGCGAATGTTACAGTCAATCCAGGACCATTTGCACAAACTGGATATGCTCCAGTTAACTGGGGACATGGTGAACTGTCCGATTCAACACTAGTTCAACCAACGTTGGATGGACCGTATCAGCCAACTACGTTCAACTTACCAATTGATTATTGGATGTTGATTGCACCTACTCAAGCAGGTAGAGTGGCAGAAGGTACAAATACAACTGATAGATGGTTCGCTTGTGTACTTGTTGAACCAAATGT----GCAAAATACG----CAGAGGGAATATATACTAGACGGACAAGCCGTACAACTACAA--GTTTCAAATGATTCAAGTACACTTTGGAAGTTCATACTATTTATTAAACTAGA---------------GAAGAAT-----GGAAATTATTCTCAATATTCAGCGCTATCCACATCAAATAAATTATGTGCGTGGATGAAAAGAGAAGGAAGAGTGTATTGGTACGAAGGGATCACGCCTAATGCGTCGGAAAGCTACTATCTA-ACAATAAATAAT------------GATAACAGTAATGTGTCATGTG---------------ATGCTGAGTTTTATTTAATACCAAGGTCACAAACTGAATTATGTGCACAATATATAAATAATGGACTACCACCGATACAAAACACTAGAAACGTAGTACC--AGTGAAACTAACGGCTAGGGAAATAAGAC
		</sequence>
		<sequence>
			<taxon idref="Homosapiens_Australia_2012_07_25_AUS_RCH272_2012_G3P14"/>
			GGCTATAAAATGGCTTCTTTGATTTACAGACAGTTGCTATCCAATTCATATGTGACGAACATTTCTGATGAAGTTAGTGAAATTGGGGCTAGGAAAGCAACGAACGTTACAGTTAACCCAGGACCGTTCGCGCAAACCGGGTACGCTCCAGTTAATTGGGGACACGGTGAATTATCAGATTCAACATTAGTCCAGCCGACATTAGATGGACCATATCAACCAACTACATTTAATTTGCCAATTGATTATTGGATGTTAATTGCGCCTACTCAAATAGGTAGAGTAGCAGAGGGTACGAACACAACTGACAGATGGTTCGCTTGTGTACTTGTTGAACCAAATGT----ATCAAACACA----CAAAGAGAATACGTTTTAGATGGGCAGACAGTGCAATTACAA--GTCTCAAACGACTCAAGCACTCTTTGGAAATTCATATTGTTCATTAAGCTAGA---------------GAAAAAT-----GGAACTTATTCTCAATATTCAACGTTATCTACATCGAATAAGTTATGTGCGTGGATGAAGAGAGAAGGGAGAGTGTATTGGTATGCAGGAACCACGCCAAACGCGTCAGAAAGCTATTATCTA-ACAATAAACAAT------------GACAACAGTAATATATCATGCG---------------ATGCTGAGTTTTATTTAATACCAAGATCACAGACTGACTTGTGCGCGCAATATATAAATAATGGGCTGCCTCCAATACAAAATACAAGGAACGTAGTGCC--AGTAAGCATAGCGTCCAGAGAAATCAGAC
		</sequence>
		<sequence>
			<taxon idref="Lamaguanicoe_Argentina_1999_01Guanat_ARG_Chubut_1999_G8P14"/>
			GGCTATAAAATGGCTTCTTTGATCTACAGACAGTTGCTATCTAATTCGTACGTAACGAACATTTCTGATGAAGTTAGTGAAATTGGAGCTAGAAAAACAGCAAATGTTACAGTCAATCCAGGACCGTTCGCACAGACTGGGTACGCTCCAGTTAATTGGGGACACGGTGAATTGTCTGACTCAACACTGGTTCAACCGACGTTAGATGGACCATACCAACCAACTACATTCAATTTACCGATTGATTATTGGATGCTAATTGCGCCTACTCAAGTAGGTAGAGTAGCAGAGGGTACAAACACAACAGACAGATGGTTTGCTTGTGTACTTGTTGAACCAAGCGT----ACCAAGTACA----CAAAGAGAGTACGTTTTAGATGGGCAGACGGTGCAGCTACAA--GTCTCAAATGACTCAAGTACTCTTTGGAAATTCATACTATTCATTAAACTAGA---------------AAAGAAC-----GGAACTTATTCTCAATATTCAACGTTATCTACGTCAAACAAGTTATGTGCATGGATGAAAAGAGAAGGGAGAGTGTACTGGTATGCAGGAACTACACCGAATGCATCAGAAAGCTATTATCTA-ACGATAAACAAT------------GATAACAGTAATGTATCATGCG---------------ACGCTGAGTTTTATTTGATACCAAGATCGCAAACTGAACTATGTGCACAATATATAAATAATGGACTACCTCAAATACAAAACACCAGGAACGTAGTACC--AGTAAGTATAGCGTCCAGAGAGATTAAAC
		</sequence>
		<sequence>
			<taxon idref="Homosapiens_Hungary_2002_HUN_18202_2002_G8P14"/>
			GGCTATAAAATGGCTTCTTTGATCTACAGACAGTTACTATCCAATTCGTACGTAACAAATATTTCTGATGAAGTTAGTGAGATCGGAGCTAGAAAAACAACAAATGTCACAGTTAATCCAGGTCCGTTTGCACAGACTGGATATGCTCCAGTTAATTGGGGACATGGTGAATTGTCTGATTCAACATTAGTTCAACCGACATTAGATGGACCATATCAACCAACCACATTTAATCTACCAATTGACTATTGGATGTTAATTGCGCCTACTCAAATAGGTAGAGTAGCGGAGGGTACAAACACAACTGATAGATGGTTCGCTTGCGTACTTGTTGAACCGAACGT----ATCAAATACG----CAGAGAGAATACGTTTTAGATGGACAGACGGTACAACTACAA--GTCTCAAACGACTCAAGTGCTCTTTGGAAATTTATACTATTTATCAAACTAGA---------------AAAAAAT-----GGAACTTATTCTCAATATTCAACATTATCCACATCAAATAAGTTGTGTGCATGGATGAAAAGAGAAGGGAGAGTATACTGGTACGCAGGAACTACACCAAATGCGTCAGAAAGCTATTATCTA-ACAATAAATAAC------------GATAACAGTAATGTGTCATGCG---------------ACGCTGAGTTTTATTTAATACCAAGATCGCAAACTGAATTGTGTACGCAGTACATAAATAATGGATTGCCTCCAATACAAAACACCAGGAATGTAGTACC--AGTAAGTATAGCGTCCAGAGAGATTAGAC
		</sequence>
		<sequence>
			<taxon idref="Hippotragusniger_SouthAfrica_2008_05_25Antelopewt_ZAF_RC1808_G6P14"/>
			GGCTATAAAATGGCTTCTTTGATTTACAGACAGTTACTATCCAATTCGTACGTAACGAATATTTCAGACGAGGTTAGCGAAATTGGAGCTAGAAAAGCAACAAACGTCACAGTTAATCCAGGACCGTTTGCGCAGACTGGATATGCTCCAGTTAATTGGGGACACGGTGAATTATCTGACTCAACATTGGTTCAGCCAACATTAGATGGACCATATCAGCCAACTACATTCAATTTGCCAGTTGACTATTGGATGCTAATTGCGCCTACCCAAACAGGTAGAGTGGCAGAGGGTACAAACACAACTGATAGATGGTTCGCTTGTGTGCTTGTTGAACCAGGCGT----ATCGAATACA----CAAAGAGAATACGTTTTAGACGGACAGCCGGTGCAGCTACAA--GTCTCGAACGACTCAAGTACTCTTTGGAAATTCATACTATTCATTAAACTAGA---------------AAAAAAT-----GGAAACTATTCTCAATATTCAACGTTATCTACTTCGAATAAGTTGTGTGCATGGATGAAAAGGGAAGGGAGAGTATATTGGTACGCAGGAACTACACCGAATGCGTCAGAAAGCTATTATCTA-ACAATAAACAAT------------GACAACAGCAATGTGTCGTGTG---------------ATGCTGAATTCTATTTGATACCAAGATCGCAGACCGATTTATGTGCGCAGTATATAAATAACGGGTTGCCTCCGATACAAAACACAAGGAACATAGTGCC--AGTGAGTATAACGTCCAGAGAGATTAGAC
		</sequence>
		<sequence>
			<taxon idref="Homosapiens_USA_2012_04_17_US_2012841174_2012_G8P14"/>
			GGCTATAAAATGGCTTCTTTGATCTACAGACAGTTGCTATCCAATTCATACGTAACGAACATTTCTGATGAGGTTAGTGAAATTGGAGCTAGGAAAACAGCAAACGTCACAGTTAATCCAGGACCGTTTGCGCAGACTGGATATGCTCCAGTTAATTGGGGACACGGTGAATTATCAGACTCAACATTGGTTCAACCAACATTAGATGGACCATATCAACCAACTACATTTAATTTGCCAATCGACTATTGGATGCTAATTGCGCCTACCCAAATAGGTAGAGTGGCAGAGGGTACGAATACAACTGATAGATGGTTCGCTTGTGTGCTTGTTGAACCAAACGT----ATCAAATACA----CAAAGAGAATACGTTTTAGATGGACAGACGGTGCAGCTACAA--GTCTCAAACGACTCAAGTACTCTTTGGAAATTCATACTATTTATTAAACTAGA---------------AAAAAAT-----GGAACTTATTCTCAATATTCAACGTTATCTACTTCAAATAAGTTATGTGCATGGATGAAAAGGGAAGGAAGAGTATACTGGTATGCAGGAACTACACCAAATGCGTCAGAAAGCTATTATCTA-ACAATAAACAAC------------GACAACAGCAATGTGTCGTGTG---------------ACGCCGAGTTCTATTTAATACCAAGATCGCAAACTGATTTATGTACGCAGTATATAAATAACGGATTACCTCCGATACAAAACACAAGGAACATAGTGCC--AGTAAGTATATCGTCCAGAGAAATTAGAC
		</sequence>
		<sequence>
			<taxon idref="Homosapiens_USA_2012_USA_2012741499_2012_G24P14"/>
			GGCTATAAAATGGCTTCTTTGATCTACAGACAGTTGCTATCCAATTCATACGTAACGAACATTTCTGATGAGGTTAGTGAAATTGGAGCTAGGAAAACAGCAAACGTCACAGTTAATCCAGGACCGTTTGCGCAAACTGGATATGCTCCAGTTAATTGGGGACACGGTGAATTATCAGATTCAACATTGGTTCAGCCAACATTAGATGGACCATATCAACCAACTACATTTAATTTGCCAATTGACTATTGGATGCTAATTGCGCCTACCCAAATAGGTAGAGTGGCAGAGGGTACGAATACAACTGATAGATGGTTCGCTTGTGTGCTTGTTGAACCAAGCGT----ATCGAATACA----CAAAGAGAATACGTTTTAGATGGACAGACGGTGCAGCTACAA--GTCTCAAACGACTCAAGTACTCTTTGGAAATTTATACTATTCATTAAACTAGA---------------AAAAAAT-----GGAACTTATTCTCAATATTCAACGTTATCTACTTCGAATAAGCTATGTGCATGGATGAAAAGAGAAGGAAGAGTATACTGGTATGCAGGAACCACACCAAATGCGTCAGAAAGCTATTATCTA-ACAATAAACAAT------------GACGACAGCAATGTGTCGTGTG---------------ACGCCGAATTCTATTTAATACCAAGATCGCAAACCGATTTATGTGCGCAATATATAAATAATGGGTTGCCTCCGATACAAAATACAAGGAATATAGTGCC--AGTAAGTATATCGTCCAGAGAGGTTAGAC
		</sequence>
		<sequence>
			<taxon idref="Homosapiens_Thailand_2012_THA_SKT27_2012_G6P14"/>
			---------ATGGCTTCTTTGATCTACAGACAGTTGCTATCCAACTCATACGTAACGAATATCTCTGATGAAGTCAGTGAAATTGGAGCTAGGAAAACTACGAACGTTACAGTTAATCCAGGGCCATTCGCACAGACTGGATACGCTCCAGTTAACTGGGGACATGGTGAATTGTCAGATTCGACGCTAGTCCAGCCGACGTTGGATGGACCATATCAACCTACCACATTTAATTTACCAATTGACTATTGGATGCTAATTGCGCCAACTCAAATAGGTAGAGTGGCAGAGGGTACGAATACGACTGACAGATGGTTCGCTTGTGTTCTAGTTGAACCAAACGT----GCAAAACACA----CAGAGAGAATACGTCTTAGATGGACAGACGGTACAGTTGCAA--GTATCAAACGACTCAAGTACTCTTTGGAAGTTCATACTATTCATTAAACTAGA---------------GAAGAAT-----GGAACCTACTCTCAATATTCAACGTTGTCTACATCAAATAAGTTGTGTGCATGGATGAAAAGAGAAGGAAGAGTATATTGGTACGCAGGAACCACGCCAAATGCATCAGAAAGTTATTATTTA-ACAATAAATAAT------------GACAATAGTAATGTGTCGTGTG---------------ACGCTGAGTTTTACTTGATACCAAGATCACAAACCGACTTGTGTACGCAATATATAAATAATGGACTGCCTCCAATACAAAATACTAGGAACGTGGTGCC--AGTAAACATAATATCAAGAGAAATAAGAC
		</sequence>
		<sequence>
			<taxon idref="Homosapiens_Thailand_2015_THA_DB2015066_2015_G10P14"/>
			--------AATGGCTTCTTTGATTTACAGACAGTTGCTATCCAACTCATACGTAACAAACATCTCTGATGAAGTTAGTGAAATTGGAGCTAAGAAAACAGCGAACGTTACGGTTAATCCAGGTCCTTTCGCGCAGACTGGGTATGCCCCAGTTAACTGGGGACATGGTGAATTGTCTGATTCAACATTAGTTCAACCAACACTAGATGGACCATATCAACCTACCACGTTTAACTTGCCAATCGACTATTGGATGCTGATTGCGCCTACTCAAATAGGTAGAGTGGCAGAAGGTACGAATACGACTGATAGATGGTTCGCTTGTGTCTTAGTTGAACCAAACGT--GCAAAATACGCA-G-----AGAGAATATGTTTTAGACGGGCAAGCGGTACAGCTGCAG--GTTTCAAATGATTCAAGTACTCTTTGGAAATTCATACTGTTCATTAAACTAGA---------------GAAGAAC-----GGAACTTACTCTCAATATTCAACATTATCTACGTCAAATAAGCTGTGTGCATGGATGAAAAGAGAAGGGAGAGTGTACTGGTACGCAGGAACTACACCAAACGCATCAGAAAGTTATTACCTA-ACAATAAATAAT------------GATGATAGTAATGTATCATGTG---------------ACGCTGAGTTTTATTTGATACCAAGATCACAAACTGAATTGTGTACGCAGTACATAAATAATGGACTGCCTCCGATACAGAATACTAGAAATGTAGTACC--AGTGAGCATAACGTCAAGAGAAGTAAGAC
		</sequence>
		<sequence>
			<taxon idref="Bostaurus_Turkey_2015_TUR_Amasya1_2015_G8P5"/>
			GGCTATAAAATGGCTTCGCTCATATACAGACAGCTGCTCGCCAATTCTTATGCAGTGGACTTGTCTGATGAGATACAATCAGTTGGATCAGAGAAGAACCAACGCGTTACGGTGAATCCAGGACCATTTGCGCAGACAGGATATGCACCAGTGAACTGGGGACCTGGTGAAGTGAACGACTCGACCGTAGCACAGCCTGTGTTAGATGGACCGTATCAGCCAGCGTCGTTTGATCTACCAGTAGGAAACTGGATGTTGCTATCGCCAACAGGACCAGGTGTAGTAGTAGAAGGGACGGACAACTCTGGCAGATGGCTATCTGTAATTTTAATTGAACCGGGTGT--CACATCAGAGAC-A-----AGAACGTATATGATGTTTGGATCGAGTAAACAGGTGGTG--GTGTCGAACACATCTGACACGAAATGGAAATTTGTCGAAATGGTGAAGACGGC---------------AGTTGAT-----GGGGACTACGCGGAATGGGGAACATTGTTATCAGATACTAAACTCTATGGGATGATGAAGTATGGAGAGAGACTATTCATATACGAAGGAGAAACTCCA----------AATGCCACGACCAAGGGATATATTGTA---------ACGAATT------ATGCATCAGTTG---AGGTAAGGCCATATAGTGACTTCTATATAATTTCTAGATCACAGGAGTCGACATGCACTGAGTACATAAACAACGGGCTGCCACCCATCCAAAACACTAGGAATGTGGTACC--TGTAGCGATATCATCGAGATCAATTAAAC
		</sequence>
		<sequence>
			<taxon idref="Bostaurus_Turkey_2015_TUR_Amasya2_2015_G8P5"/>
			GGCTATAAAATGGCTTCGCTCATATACAGACAGCTGCTCGCCAATTCTTATGCAGTGGACTTGTCTGATGAGATACAATCAGTTGGATCAGAGAAGAACCAACGCGTTACGGTGAATCCAGGACCATTTGCGCAGACAGGATATGCACCAGTGAACTGGGGACCTGGTGAAGTGAACGACTCGACCGTAGCACAGCCTGTGTTAGATGGACCGTATCAGCCAGCGTCGTTTGATCTACCAGTAGGAAACTGGATGTTGCTATCGCCAACAGGACCAGGTGTAGTAGTAGAAGGGACGGACAACTCTGGCAGATGGCTATCTGTAATTTTAATTGAACCGGGTGT--CACATCAGAGAC-A-----AGAACGTATATGATGTTTGGATCGAGTAAACAGGTGGTG--GTGTCGAACACATCTGACACGAAATGGAAATTTGTCGAAATGGTGAAGACGGC---------------AGTTGAT-----GGGGACTACGCGGAATGGGGAACATTGTTATCAGATACTAAACTCTATGGGATGATGAAGTATGGAGAGAGACTATTCATATACGAAGGAGAAACTCCA----------AATGCCACGACCAAGGGATATATTGTA---------ACGAATT------ATGCATCAGTTG---AGGTAAGGCCATATAGTGACTTCTATATAATTTCTAGATCACAGGAGTCGACATGCACTGAGTACATAAACAACGGGCTGCCACCCATCCAAAACACTAGGAATGTGGTACC--TGTAGCGATATCATCGAGATCAATTAAAC
		</sequence>
		<sequence>
			<taxon idref="Bostaurus_USA_1996_USA_RotaTeqBrB9_1996_G4P75"/>
			GGCTATAAAATGGCTTCGCTCATATACAGACAGCTGCTCGCTAATTCTTACGCAGTGGATTTGTCTGATGAGATACAGTCAGTTGGATCAGAGAAGAACCAGCGCGTTACAGTGAATCCAGGACCATTTGCGCAGACAGTATATGCGCCAGTGAACTGGGGACCCGGTGAAGTGAATGACTCGACTGTAGTACAACCTGTGTTGGACGGACCGTATCAGCCAGCGTCGTTCGATCTACCAGTAGGAAATTGGATGTTGTTAGCGCCAACAGGACCAGGTGTGGTAGTGGAAGGGACGGACAATTCTGGCAGATGGTTATCTGTAATTCTGATTGAACCAGGTGT--CACATCAGAAAC-T-----AGGACGTATACGATGTTTGGATCAAGTAAACAGGTGTTA--GTGTCGAACGCGTCTGATACGAAATGGAAATTTGTTGAAATGATGAAGACGGC---------------GATTGAT-----GGTGACTATGCGGAATGGGGAACATTACTATCAGACACCAAACTCTATGGGATGATGAAATATGGAAAGAGACTATTCATATACGAAGGAGAAACCCCA----------AATGCCACGACCAAAAGATACATTGTG---------ACGAAGT------ATGCATCAGTTG---AGGTAAGGCCATATAGTGACTTTTATATAATTTCAAGATCACAGGAATCAGCATGCACTGAGTATATAAACAACGGACTGCCACCCATCCAAAATACCAGGAATGTAGTGCC--TGTGGCAATATCGTCAAGATCAATTGAAC
		</sequence>
		<sequence>
			<taxon idref="Bostaurus_USA_1992_USA_RotaTeqWI799_1992_G1P75"/>
			GGCTATAAAATGGCTTCGCTCATATACAGACAGCTGCTCGCTAATTCTTACGCAGTGGATTTGTCTGATGAGATACAGTCAGTTGGATCAGAGAAGAACCAGCGCGTTACAGTGAATCCAGGACCATTTGCGCAGACAGTATATGCGCCAGTGAACTGGGGACCCGGTGAAGTGAATGACTCGACTGTAGTACAACCTGTGTTGGACGGACCGTATCAGCCAGCGTCGTTCGATCTACCAGTAGGAAATTGGATGTTGTTAGCGCCAACAGGACCAGGTGTGGTAGTGGAAGGGACGGACAATTCTGGCAGATGGTTATCTGTAATTCTGATTGAACCAGGTGT--CACATCAGAAAC-T-----AGGACGTATACGATGTTTGGATCAAGTAAACAGGTGTTA--GTGTCGAACGCGTCTGATACGAAATGGAAATTTGTTGAAATGATGAAGACGGC---------------GATTGAT-----GGTGACTATGCGGAATGGGGAACATTACTATCAGACACCAAACTCTATGGGATGATGAAATATAGAAAGAGACTATTCATATACGAAGGAGAAACCCCA----------AATGCCACGACCAAAAGATACATTGTG---------ACGAATT------ATGCATCAGTTG---AGGTAAGGCCATATAGTGACTTTTATATAATTTCAAGATCACAGGAATCAGCATGCACTGAGTATATAAACAACGGACTGCCACCCATCCAAAATACCAGGAATGTAGTGCC--TGTGGCAATATCGTCAAGATCAATTGAAC
		</sequence>
		<sequence>
			<taxon idref="Bostaurus_USA_1992_USA_RotaTeqWI788_1992_G3P75"/>
			GGCTATAAAATGGCTTCGCTCATATACAGACAGCTGCTCGCTAATTCTTACGCAGTGGATTTGTCTGATGAGATACAGTCAGTTGGATCAGAGAAGAACCAGCGCGTTACAGTGAATCCAGGACCATTTGCGCAGACAGTATATGCGCCAGTGAACTGGGGACCCGGTGAAGTGAATGACTCGACTGTAGTACAACCTGTGTTGGACGGACCGTATCAGCCAGCGTCGTTCGATCTACCAGTAGGAAATTGGATGTTGTTAGCGCCAACAGGACCAGGTGTGGTAGTGGAAGGGACGGACAATTCTGGCAGATGGTTATCTGTAATTCTGATTGAACCAGGTGT--CACATCAGAAAC-T-----AGGACGTATACGATGTTTGGATCAAGTAAACAGGTGTTA--GTGTCGAACGCGTCTGATACGAAATGGAAATTTGTTGAAATGATGAAGACGGC---------------GATTGAT-----GGTGACTATGCGGAATGGGGAACATTACTATCAGACACCAAACTCTATGGGATGATGAAATATGGAAAGAGACTATTCATATACGAAGGAGAAACCCCA----------AATGCCACGACCAAAAGATACATTGTG---------ACGAAGT------ATGCATCAGTTG---AGGTAAGGCCATATAGTGACTTTTATATAATTTCAAGATCACAGGAATCAGCATGCACTGAGTATATAAACAACGGACTGCCACCCATCCAAAATACCAGGAATGTAGTGCC--TGTGGCAATATCGTCAAGATCAATTGAAC
		</sequence>
		<sequence>
			<taxon idref="Bostaurus_USA_1992_USA_RotaTeqSC29_1992_G2P75"/>
			GGCTATAAAATGGCTTCGCTCATATACAGACAGCTGCTCGCTAATTCTTACGCAGTGGATTTGTCTGATGAGATACAGTCAGTTGGATCAGAGAAGAACCAGCGCGTTACAGTGAATCCAGGACCATTTGCGCAGACAGTATATGCGCCAGTGAACTGGGGACCCGGTGAAGTGAATGACTCGACTGTAGTACAACCTGTGTTGGACGGACCGTATCAGCCAGCGTCGTTCGATCTACCAGTAGGAAATTGGATGTTGTTAGCGCCAACAGGACCAGGTGTGGTAGTGGAAGGGACGGACAATTCTGGCAGATGGTTATCTGTAATTCTGATTGAACCAGGTGT--CACATCAGAAAC-T-----AGGACGTATACGATGTTTGGATCAAGTAAACAGGTGTTA--GTGTCGAACGCGTCTGATACGAAATGGAAATTTGTTGAAATGATGAAGACGGC---------------GATTGAT-----GGTGACTATGCGGAATGGGGAACATTACTATCAGACACCAAACTCTATGGGATGATGAAATATGGAAAGAGACTATTCATATACGAAGGAGAAACCCCA----------AATGCCACGACCAAAAGATACATTGTG---------ACGAATT------ATGCATCAGTTG---AGGTAAGGCCATATAGTGACTTTTATATAATTTCAAGATCACAGGAATCAGCATGCACTGAGTATATAAACAACGGACTGCCACCCATCCAAAATACCAGGAATGTAGTGCC--TGTGGCAATATCGTCAAGATCAATTGAAC
		</sequence>
		<sequence>
			<taxon idref="Homosapiens_Kenya_1989_08_D205"/>
			GGCTATAAAATGGCTTCGCTCATTTATAGACAACTTCTCACGAATTCATATTCAGTAGACTTGCATGATGAAATAGAACAGATTGGATCGGAGAAAACTCAAAATGTAACGATAAATCCAGGTCCATTTGCACAGACTAGATATGCTCCAGTTAATTGGGGACATGGGGAGATTAATGATTCAACTACAGTGGAACCAGTTTTAGATGGTCCTTATCAACCCACTACATTCAAACCACCCAATGATTATTGGCTACTTATTAGCTCAAATACAGATGGAGTAGTTTATGAAAGTACAAATAATAGTGACTTTTGGACAGCAGTTATCGCTGTTGAACCACATGT--TAGTCAAACAAA-T-----AGACAATATATTTTATTTGGTGAAAATAAGCAGTTTAAC--ATAGAAAATAATTCAGATA---AATGGAAATTTTTCGAAATGTTTAAAGGTAG---------------TAGTCAG-----GGTGATTTTTCTAATAGACGGACTCTAACCTCTAATAATAGACTTGTAGGGATGCTAAAATATGGTGGAAAAGTATGGACATTTCACGGTGAAACGCCA----------AGAGCTACTACTGATAGGTCAGATACT---------GCAGATTTAAATAACATATCAATTA---TAATTC------ATTCAGAGTTTTATATCATTCCAAGATCTCAAGAATCTAAATGTAATGAGTATATTAATAATGGTTTGCCACCAATTCAGAATACTAGAAACGTAGTTCC--ATTATCTCTATCATCCAGATCTATTCAAT
		</sequence>
		<sequence>
			<taxon idref="Homosapiens_SouthAfrica_2003_06_20_ZAF_MRCDPRU618_2003_G2P4"/>
			---------ATGGCTTCGCTCATTTATAGACAACTTCTCACGAATTCATATTCAGTAGACTTGCATGATGAAATAGAACAGATTGGATCAGAGAAAACTCGAAATGTAACGATAAATCCAGGTCCATTTGCACAGACTAGATATGCTCCAGTTAATTGGGGACATGGGGAGATTAATGATTCAACTACAGTGGAACCAGTTTTAGATGGTCCTTATCAACCCACTACGTTCAAACCACCCAATGATTATTGGCTACTTATTAGCTCAAATACAGATGGAGTAGTTTATGAAAGTACAAATAATAGTGACTTTTGGACAGCAGTTATCGCTGTTGAACCACATGT--TAGTCAAACAAA-T-----AGACAATATATTTTATTTGGTGAAAATAAGCAGTTTAAT--ATAGAAAATAGTTCAGATA---AATGGAAATTTTTCGAAATGTTTAAAGGTAG---------------TAGTCAG-----GGTGAATTTTCTAATAGACGAACTCTAACTTCTAATAATAGACTAGTAGGAATGCTAAAATATGGTGGAAAAGTATGGACATTTCATGGTGAAACGCCA----------AGAGCTACTACTGATAGGTCAGATACT---------GCGGATTTAAATAATATATCAATTA---TAATTC------ATTCAGAGTTTTATATCATTCCAAGATCTCAAGAATCTAAATGTAATGAGTATATTAATAATGGTTTGCCACCAATTCAGAATACTAGGAACGTAGTTCC--ATTATCTCTATCATCCAGATCTATTCAAT
		</sequence>
		<sequence>
			<taxon idref="Susscrofa_SouthAfrica_2007_ZAF_MRCDPRU1533_2007_G2P4"/>
			---------ATGGCTTCGCTCATTTATAGACAACTTCTCACGAATTCATATTCAGTAGATTTGCATGATGAAATAGAACAGATTGGATCAGAGAAAACTCAAAATGTAACGATAAATCCAGGTCCATTTGCACAGACTAGATATGCTCCAGTTAATTGGGGACATGGGGAGATTAATGATTCAACTACAGTGGAACCAGTTCTAGATGGTCCTTATCAACCCACTACGTTCAAACCACCCAATGATTATTGGCTACTTATTAGCTCAAATACAGATGGAGTAGTTTATGAAAGTACAAATAATAGTGACTTTTGGACAGCAGTTATCGCTGTTGAACCACATGT--TAGTCAAATAAA-T-----AGGCAATATATTTTGTTTGGTGAAAATAAGCAGTTTAAT--ATAGAAAATAATTCAGATA---AATGGAAATTTTTCGAAATGTTTAAAGGTAG---------------TAGTCAG-----GGTGAATTTTCTAATAGACGAACTCTAACTTCTAATAATAGACTCGTAGGAATGCTAAAATATGGTGGAAAAGTATGGACATTTCATGGTGAAACGCCA----------AGAGCTACCACTGATAGATCAGATACT---------GCGGATTTAAATAATATATCAATTA---TAATTC------ATTCGGAGTTTTATATCATTCCAAGATCTCAAGAATCTAAATGTAATGAGTATATTAATAATGGTTTGCCACCAATTCAGAATACTAGGAACGTAGTTCC--ATTATCTCTATCATCCAGATCTATTCAAT
		</sequence>
		<sequence>
			<taxon idref="Homosapiens_Uganda_2008_06_18_UGA_MRCDPRU1922_2008_G8P4"/>
			---------ATGGCTTCGCTCATTTATAGACAACTTCTCACGAATTCATATTCAGTAGACTTGCATGATGAAATAGAACAGATTGGATCAGAGAAAACTCAAAATGTAACAATAAATCCAGGTCCATTTGCACAAACTAGATATGCTCCAGTTAATTGGGGACATGGGGAGATTAATGATTCAACTACAGTGGAACCAGTTTTAGATGGTCCTTATCAACCCACTACGTTCAAACCACCCAATGATTATTGGCTACTTATTAGCTCAAATACAGATGGAGTAGTTTATGAAAGTACAAATAATAGTGACTTTTGGACAGCAGTTATCGCTGTTGAACCACATGT--TAGTCAAATAAA-T-----AGGCAATATATTTTGTTTGGTGAAAATAAGCAGTTTAAT--ATAGAAAATAATTCAGATA---AATGGAAATTTTTCGAAATGTTTAAAGGTAG---------------TAGTCAG-----GGTGAATTTTCTAATAGACGAACTCTAACTTCTAATAATAGACTCGTAGGAATGCTAAAATATGGTGGAAAAGTATGGACATTTCATGGTGAAACGCCA----------AGAGCTACTACTGATAGGTCAGATACT---------GCGGATTTAAATAATATATCAATTA---TAATTC------ATTCAGAGTTTTATATCATTCCAAGATCTCAAGAATCTAAATGTAGTGAGTATATTAATAATGGTTTGCCACCAATTCAGAATACTAGGAACGTAGTTCC--ATTATCTCTATCATCCAGATCTATTCAAT
		</sequence>
		<sequence>
			<taxon idref="Homosapiens_Malawi_2012_05_12_MWI_BID1B8_2012_G2P4"/>
			GGCTATAAAATGGCTTCGCTCATTTATAGACAACTTCTCACGAATTCATATTCAGTAGATTTGCATGATGAAATAGAACAGATTGGATCAGAGAAAACTCAAAATGTAACGATAAATCCAGGTCCATTTGCACAGACTAGATATGCTCCAGTTAATTGGGGACATGGGGAGATTAATGATTCAACTACAGTGGAACCAGTTTTAGATGGTCCTTATCAACCCACTACGTTCAAACCACCCAATGATTATTGGTTACTTATTAGCTCAAACACAGATGGAGTAGTTTATGAAAGTACAAATAATAGTGACTTTTGGACAGCAGTTATCGCTGTTGAACCACATGT--TAGTCAAATAAA-T-----AGGCAATATATTTTGTTTGGTGAAAATAAGCAGTTTAAT--ATAGAAAATAATTCAGATA---AATGGAAATTTTTCGAAATGTTTAAAGGTAG---------------TAGTCAG-----GGTGAATTTTCTAATAGACGAACTCTAACTTCTAATAATAGACTCGTAGGAATGCTAAAATATGGTGGAAAAGTATGGACATTTCATGGTGAAACGCCA----------AGAGCTACCACTGATAGATCAGATACT---------GCGGATTTAAATAATATATCAATTA---TAATTC------ATTCGGAGTTTTATATCATTCCAAGATCTCAAGAATCTAAATGTAATGAGTATATTAATAATGGTTTGCCACCAATTCAGAATACTAGGAACGTAGTTCC--ATTATCTCTATCATCCAGATCCATTCAAT
		</sequence>
		<sequence>
			<taxon idref="Homosapiens_Malawi_2012_02_13_MWI_BID11D_2012_G2P4"/>
			GGCTATAAAATGGCTTCGCTCATTTATAGACAACTTCTCACGAATTCATATTCAGTAGATTTGCATGATGAAATAGAACAGATTGGATCAGAGAAAACTCAAAATGTAACGATAAATCCAGGTCCATTTGCACAGACTAGATATGCTCCAGTTAATTGGGGACATGGGGAGATTAATGATTCAACTACAGTGGAACCAGTTTTAGATGGTCCTTATCAACCCACTACGTTCAAACCACCCAATGATTATTGGCTACTTATTAGCTCAAATACAGATGGAGTAGTTTATGAAAGTACAAATAATAGTGACTTTTGGACAGCAGTTATCGCTGTTGAACCACATGT--TAGTCAAATAAA-T-----AGGCAATATATTTTGTTTGGTGAAAATAAGCAGTTTAAT--ATAGAAAATAATTCAGATA---AATGGAAATTTTTCGAAATGTTTAAAGGTAG---------------TAGTCAG-----GGTGAATTTTCTAATAGACGAACTCTAACTTCTAATAATAGACTCGTAGGAATGCTAAAATATGGTGGAAAAGTATGGACATTTCATGGTGAAACGCCA----------AGAGCTACCACTGATAGATCAGATACT---------GCGGATTTAAATGATATATCAATTA---TAATTC------ATTCGGAGTTTTATATCATTCCAAGATCTCAAGAATCTAAATGTAATGAGTATATTAATAATGGTTTGCCACCAATTCAGAATACTAGGAACGTAGTTCC--ATTATCTCTATCATCCAGATCTATTCAAT
		</sequence>
		<sequence>
			<taxon idref="Homosapiens_Malawi_2012_01_17_MWI_BID124_2012_G2P4"/>
			GGCTATAAAATGGCTTCGCTCATTTATAGACAACTTCTCACGAATTCATATTCAGTAGATTTGCATGATGAAATAGAACAGATTGGATCAGAGAAAACTCAAAATGTAACGATAAATCCAGGTCCATTTGCACAGACTAGATATGCTCCAGTTAATTGGGGACATGGGGAGATTAATGATTCAACTACAGTGGAACCAGTTTTAGATGGTCCTTATCAACCCACTACGTTCAAACCACCCAATGATTATTGGCTACTTATTAGCTCAAATACAGATGGAGTAGTTTATGAAAGTACAAATAATAGTGACTTTTGGACAGCAGTTATCGCTGTTGAACCACATGT--TAGTCAAATAAA-T-----AGGCAATATATTTTGTTTGGTGAAAATAAGCAGTTTAAT--ATAGAAAATAATTCAGATA---AATGGAAATTTTTCGAAATGTTTAAAGGTAG---------------TAGTCAG-----GGTGAATTTTCTAATAGACGAACTCTAACTTCTAATAATAGACTCGTAGGAATGCTAAAATATGGTGGAAAAGTATGGACATTTCATGGTGAAACGCCA----------AGAGCTACCACTGATAGATCAGATACT---------GCGGATTTAAATGATATATCAATTA---TAATTC------ATTCGGAGTTTTATATCATTCCAAGATCTCAAGAATCTAAATGTAATGAGTATATTAATAATGGTTTGCCACCAATTCAGAATACTAGGAACGTAGTTCC--ATTATCTCTATCATCCAGATCTATTCAAT
		</sequence>
		<sequence>
			<taxon idref="Homosapiens_SouthAfrica_2012_06_14_ZAF_MRCDPRU82_2012_G2P4"/>
			---------ATGGCTTCACTCATTTATAGACAACTTCTCACGAATTCATATTCAGTAGATTTGCATGATGAAATAGAACAGATTGGATCAGAGAAAACTCAAAATGTAACGATAAATCCAGGTCCATTTGCACAGACTAGATATGCTCCAGTTAATTGGGGACATGGGGAGATTAATGATTCAACTACAGTGGAACCAGTTCTAGATGGTCCTTATCAACCCACTACGTTCAAACCACCCAATGATTATTGGCTACTTATTAGCTCAAATACAGATGGAGTAGTTTATGAAAGTACAAATAATAGTGACTTTTGGACAGCAGTTATCGCTGTTGAACCACATGT--TAGTCAAATAAA-T-----AGGCAATATATTTTGTTTGGTGAAAATAAGCAGTTTAAT--ATAGAAAATAATTCAGATA---AATGGAAATTTTTCGAAATGTTTAAAGGTAG---------------TAGTCAG-----GGTGAATTTTCTAATAGACGAACTCTAACTTCTAATAATAGACTCGTAGGAATGCTAAAATATGGTGGAAAAGTATGGACATTTCATGGTGAAACGCCA----------AGAGCTACCACTGATAGATCAGATACT---------GCGGATTTAAATAATATATCAATTA---TAATTC------ATTCGGAGTTTTATATCATTCCAAGATCTCAAGAATCTAAATGTAATGAGTATATTAATAATGGTTTGCCACCAATTCAGAATACTAGGAACGTAGTTCC--ATTATCTCTATCATCCAGATCTATTCAAT
		</sequence>
		<sequence>
			<taxon idref="Homosapiens_Australia_1977_11_10_AUS_CK20001_1977_G2P4"/>
			---------ATGGCTTCGCTCATTTATAGACAACTTCTCACTAATTCATATTCGGTAGACTTGCATGATGAAATAGAACAGATTGGATCGGAGAAAACTCAAAGTGTAACAGTAAATCCAGGTCCATTTGCACAAACCAGATACGCTCCAGTTAATTGGGGACATGGGGAGATTAATGATTCAACTACAGTGGAACCAGTTTTAGATGGTCCTTATCAACCCACTACATTCAAACCACCCAATGATTATTGGTTGCTTATTAGTTCAAATACAGATGGAGTAGTCTACGAAAGTACAAATAATAATGATTTTTGGACAGCAGTTATCGCAGTTGAACCACATGT--TAGTCAAACAAA-T-----AGGCAATATATTTTATTTGGTGAAAATAAACAGTTTAAC--GTAGAAAACAATTCAGATA---AATGGAAATTTTTCGAAATGTTTAAAGGTAG---------------TAGTCAG-----GGTGATTTTTCTAATAGACGGACTCTAACCTCTAACAATAGACTTGTAGGGATGCTAAAATATGGTGGAAGAGTATGGACATTTCATGGTGAAACACCA----------AGAGCTACTACTGATAGTTCAAATACT---------GCGGATTTAAATAATATATCAATTA---TAATTC------ATTCAGAGTTTTATATTATTCCAAGATCCCAAGAATCTAAATGTAACGAGTATATCAATAATGGTTTACCACCAATTCAGAATACTAGAAACGTAGTTCC--ATTATCTTTATCATCCAGATCTATTCAGT
		</sequence>
		<sequence>
			<taxon idref="Homosapiens_Australia_2001_09_13_AUS_CK20022_2001_G2P4"/>
			---------ATGGCTTCGCTCATTTATAGACAACTTCTCACTAATTCATATTCGGTAGACTTGCATGACGAAATAGAACAAATTGGATCGGAGAAAACTCAAAATGTGACGATAAATCCAGGCCCTTTTGCACAGACTAGATATGCTCCAGTTGATTGGGGACACGGAGAGATTAATGATTCAACTACAGTGGAACCAGTTTTAGATGGTCCTTATCAACCCACTACATTTAAACCACCCAATGATTATTGGCTGCTTATTAGCTCAAATACGGATGGAGTAGTCTATGAGAGTACAAATAATGGTGACTTTTGGACAGCAGTTATCGCCGTCGAACCACATGT--CAGTCAAACAAA-T-----AGGCAATATGTTTTATTTGGTGAAAATAAGCAGTTTAAC--GTAGAAAATAATTCAGATA---AATGGAAATTTTTCGAAATGTTTAAAGGTAG---------------TAGTCAG-----AGTGATTTCTCTAATAGACGGACTCTAACCTCTAATAATAGACTTGTGGGAATGCTAAAATATGGTGGAAGAGTATGGACGTTTCATGGTGAAACACCA----------AGAGCTACTACTGATAGTTCGAATACT---------GCGGATTTAAATAATATATCAATTA---TAATTC------ATTCGGAATTTTATATTATTCCAAGATCCCAAGAATCTAAGTGTAATGAATATATTAATAATGGTTTACCACCAATTCAAAATACTAGAAATGTAGTTCC--ATTATCTCTATCATCAAGATCTATTCAAT
		</sequence>
		<sequence>
			<taxon idref="Homosapiens_SouthKorea_2013_CAU1308"/>
			-----TAAAATGGCTTCGCTCATTTATAGACAACTTCTCACTAATTCATATTCGGTAGACTTGCATGACGAAATAGAACAGATTGGATCGGAGAAAACTCAAAATGTGACGGTAAATCCAGGCCCATTTGCACAGACTAGATACGCTCCAGTTAATTGGGGACACGGAGAGATTAATGATTCAACTACAGTGGAACCAGTTTTAGATGGTCCTTATCAACCAACTACATTTAAACCACCCAATGATTATTGGCTGCTTATTAGTTCAAATACAGATGGAGTAGTCTATGAGAGTACAAATAATAGTGACTTTTGGACAGCAGTTATCGCTGTTGAACCACATGT--CAGTCCAACAAA-T-----AGGCAATATGTTTTATTTGGTGAAAATAAGCAGTTTAAC--GTAGAAAATAGTTCAGATA---AATGGAAATTTTTCGAAATGTTTAAAGGTAG---------------TAGTCAG-----AGTGATTTTTCCAATAGACGGACTTTAACCTCTGATAATAGACTTGTAGGAATGCTAAAATACGGTGGAAGAGTATGGACATTTCATGGTGAAACACCA----------AGAGCTACTACAGATAGTTCGAGTACT---------GCGGATTTAAATAATATCTCAATTA---TAATTC------ATTCAGAGTTTTATATTATTCCAAGATCCCAAGAATCTAAATGTAATGAATATATTAATAATGGTTTACCACCAATTCAAAATACTAGAAATGTAGTTCC--ATTATCTCTATCATCTAGATCTATTCAAT
		</sequence>
		<sequence>
			<taxon idref="Homosapiens_USA_2007_USA_2007719869_2007_G2P4"/>
			---------ATGGCTTCGCTCATTTATAGACAACTTCTCACTAATTCATATTCGGTAGACTTGCATGACGAAATAGAACAGATTGGATCGGAGAAAACTCAAAATGTGACGGTAAATCCAGGCCCATTTGCACAGACTAGATACGCTCCAGTTAATTGGGGACACGGAGAGATTAATGATTCAACTACAGTGGAACCAGTTTTAGATGGTCCTTATCAACCAACTACATTCAAACCACCCAATGATTATTGGCTGCTTATTAGTTCAAATACAGATGGAGTAGTCTATGAAAGTACAAATAATAGTGACTTTTGGACAGCAGTTATCGCTGTTGAACCACATGT--CAGTCCAACAAA-T-----AGGCAATATGTTTTATTTGGTGAAAATAAGCAGTTTAAC--GTAGAAAATAGTTCAGATA---AATGGAAATTTTTCGAAATGTTTAAAGGTAG---------------TAGTCAG-----AGTGATTTTTCTAATAGACGGACTTTAACCTCTGATAATAGACTTGTAGGAATGCTAAAATACGGTGGAAGAGTATGGACATTTCATGGTGAAACACCA----------AGAGCTACTACAGATAGTTCGAGTACT---------GCGGATTTAAATAATATCTCAATTA---TAATTC------ATTCAGAGTTTTATATTATTCCAAGATCCCAAGAATCTAAATGTAATGAATATATTAATAATGGTTTACCACCAATTCAAAATACTAGAAATGTAGTTCC--ATTATCTCTATCATCTAGATCTATTCAAT
		</sequence>
		<sequence>
			<taxon idref="Homosapiens_Bangladesh_2013_11_30_BGN_M289_2013_G2P4"/>
			GGCTATAAAATGGCTTCGCTCATTTATAGACAACTTCTCACTAATTCATATTCGGTAGACTTGCATGACGAAATAGAACAGATTGGATCGGAGAAAACTCAAAATGTGACGGTAAATCCAGGCCCATTTGCACAGACTAGATACGCTCCAGTTAATTGGGGACACGGAGAAATTAATGATTCAACTACAGTGGAACCAGTTTTAGATGGTCCTTATCAACCAACTACATTCAAACCACCCAATGATTATTGGCTGCTTATTAGTTCAAATGCAGATGGAGTAGTCTATGAAAGTACAAATAATAGTGACTTTTGGACAGCAGTTATCGCTGTTGAACCACATGT--CAGTCCAACAAA-T-----AGACAATATGTTTTATTTGGTGAAAATAAGCAGTTTAAC--GTAGAAAATAGTTCAGATA---AATGGAAATTTTTCGAAATGTTTAAAGGTAG---------------TAGTCAG-----AGTGACTTTTCTAATAGACGGACTTTAACCTCTAATAATAGACTTGTAGGAATGCTAAAATATGGTGGAAGAGTATGGACATTTCATGGTGAAACACCA----------AGAGCTACTACAGATAGTTCGAATACT---------GCGGATTTAAACAATATTTCAATTA---TAATTC------ATTCAGAATTTTATATTATTCCAAGATCTCAAGAATCTAAATGTAATGAATATATTAATAATGGTTTACCACCAATTCAAAATACTAGAAATGTAGTTCC--ATTATCTCTATCATCTAGATCTATTCAAT
		</sequence>
		<sequence>
			<taxon idref="Homosapiens_India_2011_RV11"/>
			GGCTATAAAATGGCTTCGCTCATTTATAGACAACTTCTCACTAATTCATATTCGGTAGACTTGCATGACGAAATAACACAGATTGGATCGGAGAAAACTCAAAATGTGACGGTAAATCCAGGCCCATTTGCACAGACTAGATACGCTCCAGTTAATTGGGGACACGGAGAGATTAATGATTCAACTACAGTGGAACCAGTTTTAGATGGTCCTTATCAACCAACTACATTCAAACCACCCAATGATTATTGGCTGCTTATTAGTTCAAATACAGATGGAGTAGTCTATGAAAGTACAAATAATAGTGACTTTTGGACAGCAGTTATCGCTGTTGAACCACATGT--CAGTCCAACAAA-T-----AGACAATATGTTTTATTTGGTGAAAATAAGCAGTTTAAC--GTAGAAAATAGTTCAGATA---AATGGAAATTTTTCGAAATGTTTAAAGGTAG---------------TAGTCAG-----AGTGATTTTTCTAATAGACGGACTTTAACCTCTAATAATAGACTTGTAGGAATGCTAAAATATGGTGGAAGAGTATGGACATTTCATGGTGAAACACCA----------AGAGCTACTACAGATAGTTCGAATACT---------GCGGATTTAAACAATATCTCAATTA---TAATTC------ATTCAGAGTTTTATATTATTCCAAGATCCCAAGAATCTAAATGTAATGAATATATTAATAATGGTTTACCACCAATTCAAAATACTAGAAATGTAGTTCC--ATTATCTCTATCATCCAGATCTATTCAAT
		</sequence>
		<sequence>
			<taxon idref="Homosapiens_India_2011_IND_Kol006_2011_G9P4"/>
			---------ATGGCTTCGCTCATTTATAGACAACTTCTCACTAATTCATATTCAGTAGACCTGCATGACGAAATAACACAGATTGGATCGGAGAAAACTCAAAATGTGACGGTAAATCCAGGCCCATTTGCACAGACTAGATACGCTCCAGTTAATTGGGGACACGGAGAGATTAATGATTCAACTACAGTGGAACCAGTTTTAGATGGTCCTTATCAACCAACTACATTAAAACCACCCAATGATTATTGGCTGCTTATTAGTTCAAATACAGATGGAGTAGTCTATGAAAGTACAAATAATAGTGACTTTTGGACAGCGGTTATCGCTGTTGAACCGCATGT--CAGTCCAACAAA-T-----AGACAATATGTTTTATTTGGTGAAAATAAGCAGTTTAAC--GTAGAAAATAGTTCAGATA---AATGGAAATTTTTCGAAATGTTTAAAGGTAG---------------TAGTCAG-----AGTGATTTTTCTAATAGACGGACTTTAACCTCTAATAATAGACTTGTAGGAATGCTAAAATATGGTGGAAGAGTATGGACATTTCATGGTGAAACACCA----------AGAGCTACTACAGATAGTTCGAATACT---------GCGGATTTAAACAATATCTCAATTA---TAATTC------ATTCAGAGTTTTATATTATTCCAAGATCCCAAGAATCTAAATGTAATGAATATATTAATAATGGTTTACCACCAATTCAAAATACTAGAAATGTAGTTCC--ATTATCTCTATCATCTAGATCTATTCAAT
		</sequence>
		<sequence>
			<taxon idref="Homosapiens_India_2011_IND_Kol018_2011_G9P4"/>
			---------ATGGCTTCGCTCATTTATAGACAACTTCTCACTAATTCATATTCAGTAGACCTGCATGACGAAATAACACAGATTGGATCGGAGAAAACTCAAAATGTGACGGTAAATCCAGGCCCATTTGCACAGACTAGATACGCTCCAGTTAATTGGGGACACGGAGAGATTAATGATTCAACTACAGTGGAACCAGTTTTAGATGGTCCTTATCAACCAACTACATTCAAACCACCCAATGATTATTGGCTGCTTATTAGTTCAAATACAGATGGAGTAGTCTATGAAAGTACAAATAATAGTGACTTTTGGACAGCGGTTATCGCTGTTGAACCACATGT--CAGTCCAACAAA-T-----AGACAATATGTTTTATTTGGTGAAAATAAGCAGTTTAAC--GTAGAAAATAGTTCAGATA---AATGGAAATTTTTCGAAATGTTTAAAGGTAG---------------TAGTCAG-----AGTGATTTTTCTAATAGACGGACTTTAACCTCTAATAATAGACTTGTAGGAATGCTAAAATATGGTGGAAGAGTATGGACATTTCATGGTGAAACACCA----------AGAGCTACTACAGATAGTTCGAATACT---------GCGGATTTAAACAATATCTCAATTA---TAATTC------ATTCAGAGTTTTATATTATTCCAAGATCCCAAGAATCTAAATGTAATGAATATATTAATAATGGTTTACCACCAATTCAAAATACTAGAAATGTAGTTCC--ATTATCTCTATCATCTAGATCTATTCAAT
		</sequence>
		<sequence>
			<taxon idref="Homosapiens_India_2013_IND_Kol063_2013_G9P4"/>
			GGCTATAAAATGGCTTCGCTCATTTATAGACAACTTCTCACTAATTCATATTCAGTAGACCTGCATGACGAAATAACACAGATTGGATCGGAGAAAACTCAAAATGTGACGGTAAATCCAGGCCCATTTGCACAGACTAGATACGCTCCAGTTAATTGGGGACACGGAGAGATTAATGATTCAACTACAGTGGAACCAGTTTTAGATGGTCCTTATCAACCAACTACATTCAAACCACCCAATGATTATTGGCTGCTTATTAGTTCAAATACAGATGGAGTAGTCTATGAAAGTACAAATAATAGTGACTTTTGGACAGCAGTTATCGCTGTTGAACCACATGT--CAGTCCAACAAA-T-----AGACAATATGTTTTATTTGGTGAAAATAAGCAGTTTAAC--GTAGAAAATAGTTCAGATA---AATGGAAATTTTTCGAAATGTTTAAAGGTAG---------------TAGTCAG-----AGTGATTTTTCTAATAGACGGACTTTAACCTCTAATAATAGACTTATAGGAATGCTAAAATATGGTGGAAGAGTATGGACATTTCATGGTGAAACACCA----------AGAGCTACTACAGATAGTTCGAATACT---------GCGGATTTAAACAATATCTCAATTA---TAATTC------ATTCAGAGTTTTATATTATTCCAAGATCCCAAGAATCTAAATGTAATGAATATATTAATAATGGTTTACCACCAATTCAAAATACTAGAAATGTAGTTCC--ATTATCTCTATCATCTAGATCTATTCAAT
		</sequence>
		<sequence>
			<taxon idref="Homosapiens_India_2013_IND_Kol065_2013_G9P4"/>
			GGCTATAAAATGGCTTCGCTCATTTATAGACAACTTCTCACTAATTCATATTCAGTAGACCTGCATGACGAAATAACACAGATTGGATCGGAGAAAACTCAAAATGTGACGGTAAATCCAGGCCCATTTGCACAGACTAGATACGCTCCAGTTAATTGGGGACACGGAGAGATTAATGATTCAACTACAGTGGAACCAGTTTTAGATGGTCCTTATCAACCAACTACATTCAAACCACCCAATGATTATTGGCTGCTTATTAGTTCAAATACAGATGGAGTAGTCTATGAAAGTACAAATAATAGTGACTTTTGGACAGCAGTTATCGCTGTTGAACCACATGT--CAGTCCAACAAA-T-----AGACAATATGTTTTATTTGGTGAAAATAAGCAGTTTAAC--GTAGAAAATAGTTCAGATA---AATGGAAATTTTTCGAAATGTTTAAAGGTAG---------------TAGTCAG-----AGTGATTTTTCTAATAGACGGACTTTAACCTCTAATAATAGACTTGTAGGAATGCTAAAATATGGTGGAAGAGTATGGACATTTCATGGTGAAACACCA----------AGAGCTACTACAGATAGTTCGAATACT---------GCGGATTTAAACAATATCTCAATTA---TAATTC------ATTCAGAGTTTTATATTATTCCAAGATCCCAAGAATCTAAATGTAATGAATATATTAATAATGGTTTACCACCAATTCAAAATACTAGAAATGTAGTTCC--ATTATCTCTATCATCTAGATCTATTCAAT
		</sequence>
		<sequence>
			<taxon idref="Homosapiens_India_2013_IND_Kol066_2013_G9P4"/>
			---------ATGGCTTCGCTCATTTATAGACAACTTCTCACTAATTCATATTCAGTAGACCTGCATGACGAAATAACACAGATTGGATCGGAGAAAACTCAAAATGTGACGGTAAATCCAGGCCCATTTGCACAGACTAGATACGCTCCAGTTAATTGGGGACACGGAGAGATTAATGATTCAACTACAGTGGAACCAGTTTTAGATGGTCCTTATCAACCAACTACATTCAAACCACCCAATGATTATTGGCTGCTTATTAGTTCAAATACAGATGGAGTAGTCTATGAAAGTACAAATAATAGTGACTTTTGGACAGCAGTTATCGCTGTTGAACCACATGT--CAGTCCAACAAA-T-----AGACAATATGTTTTATTTGGTGAAAATAAGCAGTTTAAC--GTAGAAAATAGTTCAGATA---AATGGAAATTTTTCGAAATGTTTAAAGGTAG---------------TAGTCAG-----AGTGATTTTTCTAATAGACGGACTTTAACCTCTAATAATAGACTTGTAGGAATGCTAAAATATGGTGGAAGAGTATGGACATTTCATGGTGAAACACCA----------AGAGCTACTACAGATAGTTCGAATACT---------GCGGATTTAAACAATATCTCAATTA---TAATTC------ATTCAGAGTTTTATATTATTCCAAGATCCCAAGAATCTAAATGTAATGAATATATTAATAATGGTTTACCACCAATTCAAAATACTAGAAATGTAGTTCC--ATTATCTCTATCATCTAGATCTATTCAAT
		</sequence>
		<sequence>
			<taxon idref="Homosapiens_India_2013_IND_Kol047_2013_G9P4"/>
			---------ATGGCTTCGCTCATTTATAGACAACTTCTCACTAATTCATATTCAGTAGACCTGCATGACGAAATAACACAGATTGGATCGGAGAAAACTCAAAATGTGACGGTAAATCCAGGCCCATTTGCACAGACTAGATACGCTCCAGTTAATTGGGGACACGGAGAGATTAATGATTCAACTACAGTGGAACCAGTTTTAGATGGTCCTTATCAACCAACTACATTCAAACCACCCAATGATTATTGGCTGCTTATTAGTTCAAATACAGATGGAGTAGTCTATGAAAGTACAAATAATAGTGACTTTTGGACAGCAGTTATCGCTGTTGAACCACATGT--CAGTCCAACAAA-T-----AGACAATATGTTTTATTTGGTGAAAATAAGCAGTTTAAC--GTAGAAAATAGTTCAGATA---AATGGAAATTTTTCGAAATGTTTAAAGGTAG---------------TAGTCAG-----AGTGATTTTTCTAATAGACGGACTTTAACCTCTAATAATAGACTTGTAGGAATGCTAAAATATGGTGGAAGAGTATGGACATTTCATGGTGAAACACCA----------AGAGCTACTACAGATAGTTCGAATACT---------GCGGATTTAAACAATATCTCAATTA---TAATTC------ATTCAGAGTTTTATATTATTCCAAGATCCCAAGAATCTAAATGTAATGAATATATTAATAATGGTTTACCACCAATTCAAAATACTAGAAATGTAGTTCC--ATTATCTCTATCATCTAGATCTATTCAAT
		</sequence>
		<sequence>
			<taxon idref="Homosapiens_India_2013_IND_Kol051_2013_G9P4"/>
			---------ATGGCTTCGCTCATTTATAGACAACTTCTCACTAATTCATATTCAGTAGACCTGCATGACGAAATAACACAGATTGGATCGGAGAAAACTCAAAATGTGACGGTAAATCCAGGCCCATTTGCACAGACTAGATACGCTCCAGTTAATTGGGGACACGGAGAGATTAATGATTCAACTACAGTGGAACCAGTTTTAGATGGTCCTTATCAACCAACTACATTCAAACCACCCAATGATTATTGGCTGCTTATTAGTTCAAATACAGATGGAGTAGTCTATGAAAGTACAAATAATAGTGACTTTTGGACAGCAGTTATCGCTGTTGAACCACATGT--CAGTCCAACAAA-T-----AGACAATATGTTTTATTTGGTGAAAATAAGCAGTTTAAC--GTAGAAAATAGTTCAGATA---AATGGAAATTTTTCGAAATGTTTAAAGGTAG---------------TAGTCAG-----AGTGATTTTTCTAATAGACGGACTTTAACCTCTAATAATAGACTTGTAGGAATGCTAAAATATGGTGGAAGAGTATGGACATTTCATGGTGAAACACCA----------AGAGCTACTACAGATAGTTCGAATACT---------GCGGATTTAAACAATATCTCAATTA---TAATTC------ATTCAGAGTTTTATATTATTCCAAGATCCCAAGAATCTAAATGTAATGAATATATTAATAATGGTTTACCACCAATTCAAAATACTAGAAATGTAGTTCC--ATTATCTCTATCATCTAGATCTATTCAAT
		</sequence>
		<sequence>
			<taxon idref="Homosapiens_India_2013_IND_Kol064_2013_G9P4"/>
			---------ATGGCTTCGCTCATTTATAGACAACTTCTCACTAATTCATATTCAGTAGACCTGCATGACGAAATAACACAGATTGGATCGGAGAAAACTCAAAATGTGACGGTAAATCCAGGCCCATTTGCACAGACTAGATACGCTCCAGTTAATTGGGGACACGGAGAGATTAATGATTCAACTACAGTGGAACCAGTTTTAGATGGTCCTTATCAACCAACTACATTCAAACCACCCAATGATTATTGGCTGCTTATTAGTTCAAATACAGATGGAGTAGTCTATGAAAGTACAAATAATAGTGACTTTTGGACAGCAGTTATCGCTGTTGAACCACATGT--CAGTCCAACAAA-T-----AGACAATATGTTTTATTTGGTGAAAATAAGCAGTTTAAC--GTAGAAAATAGTTCAGATA---AATGGAAATTTTTCGAAATGTTTAAAGGTAG---------------TAGTCAG-----AGTGATTTTTCTAATAGACGGACTTTAACCTCTAATAATAGACTTGTAGGAATGCTAAAATATGGTGGAAGAGTATGGACATTTCATGGTGAAACACCA----------AGAGCTACTACAGATAGTTCGAATACT---------GCGGATTTAAACAATATCTCAATTA---TAATTC------ATTCAGAGTTTTATATTATTCCAAGATCCCAAGAATCTAAATGTAATGAATATATTAATAATGGTTTACCACCAATTCAAAATACTAGAAATGTAGTTCC--ATTATCTCTATCATCTAGATCTATTCAAT
		</sequence>
		<sequence>
			<taxon idref="Homosapiens_India_2012_IND_Kol028_2012_G9P4"/>
			GGCTATAAAATGGCTTCGCTCATTTATAGACAACTTCTCACTAATTCGTATTCGGTAGACTTGCATGACGAAATAACACAGATTGGATCGGAGAAAACTCAAAATGTGACGGTAAATCCAGGCCCATTTGCACAGACTAGATACGCTCCAGTTAATTGGGGACACGGAGAGATTAATGATTCAACTACAGTGGAACCAGTTTTAGATGGTCCTTATCAACCAACTACATTCAAACCACCCAATGATTATTGGCTGCTTATTAGTTCAAATACAGATGGAGTAGTCTATGAAAGTACAAATAATAGTGACTTTTGGACAGCAGTTATCGCTGTTGAACCACATGT--CAGTCCAACAAA-T-----AGACAATATGTTTTATTTGGTGAAAATAAGCAGTTTAAC--GTAGAAAATAGTTCAGATA---AATGGAAATTTTTCGAAATGTTTAAAGGTAG---------------TAGTCAG-----AGTGATTTTTCTAATAGACGGACTTTAACCTCTAATAATAGACTTGTAGGAATGCTAAAATATGGTGGAAGAGTATGGACATTTCATGGTGAAACACCA----------AGAGCTACTACAGATAGTTCGAATACT---------GCGGATTTAAACAATATTTCAATTA---TAATTC------ATTCAGAGTTTTATATTATTCCAAGATCCCAAGAATCTAAATGTAATGAATATATTAATAATGGTTTACCACCAATTCAAAATACTAGAAATGTAGTTCC--ATTATCTCTATCATCTAGATCTATTCAAT
		</sequence>
		<sequence>
			<taxon idref="Homosapiens_India_2012_IND_Kol041_2012_G9P4"/>
			---------ATGGCTTCGCTCATTTATAGACAACTTCTCACTAATTCATATTCGGTAGACTTGCATGACGAAATAACACAGATTGGATCGGAGAAAACTCAAAATGTGACGGTAAATCCAGGCCCATTTGCACAGACTAGATACGCTCCAGTTAATTGGGGACACGGAGAGATTAATGATTCAACTACAGTGGAACCAGTTTTAGATGGTCCTTATCAACCAACTACATTCAAACCACCCAATGATTATTGGCTGCTTATTAGTTCAAATACAGATGGAGTAGTCTATGAAAGTACAAATAATAGTGACTTTTGGACAGCAGTTATCGCTGTTGAACCACATGT--CAGTCCAACAAA-T-----AGACAATATGTTTTATTTGGTGAAAATAAGCAGTTTAAC--GTAGAAAATAGTTCAGATA---AATGGAAATTTTTCGAAATGTTTAAAGGTAG---------------TAGTCAG-----AGTGATTTTTCTAATAGACGGACTTTAACCTCTAATAATAGACTTGTAGGAATGCTAAAATATGGTGGAAGAGTATGGACATTTCATGGTGAAACACCA----------AGAGCTACTACAGATAGTTCGAATACT---------GCGGATTTAAACAATATTTCAATTA---TAATTC------ATTCAGAGTTTTATATTATTCCAAGATCCCAAGAATCTAAATGTAATGAATATATTAATAATGGTTTACCACCAATTCAAAATACTAGAAATGTAGTTCC--ATTATCTCTATCATCTAGATCTATTCAAT
		</sequence>
		<sequence>
			<taxon idref="Homosapiens_India_2012_IND_Kol040_2012_G9P4"/>
			---------ATGGCTTCGCTCATTTATAGACAACTTCTCACTAATTCATATTCGGTAGACTTGCATGACGAAATAACACAGATTGGATCGGAGAAAACTCAAAATGTGACGGTAAATCCAGGCCCATTTGCACAGACTAGATACGCTCCAGTTAATTGGGGACACGGAGAGATTAATGATTCAACTACAGTGGAACCAGTTTTAGATGGTCCTTATCAACCAACTACATTCAAACCACCCAATGATTATTGGCTGCTTATTAGTTCAAATACAGATGGAGTAGTCTATGAAAGTACAAATAATAGTGACTTTTGGACAGCAGTTATCGCTGTTGAACCACATGT--CAGTCCAACAAA-T-----AGACAATATGTTTTATTTGGTGAAAATAAGCAGTTTAAC--GTAGAAAATAGTTCAGATA---AATGGAAATTTTTCGAAATGTTTAAAGGTAG---------------TAGTCAG-----AGTGATTTTTCTAATAGACGGACTTTAACCTCTAATAATAGACTTGTAGGAATGCTAAAATATGGTGGAAGAGTATGGACATTTCATGGTGAAACACCA----------AGAGCTACTACAGATAGTTCGAATACT---------GCGGATTTAAACAATATTTCAATTA---TAATTC------ATTCAGAGTTTTATATTATTCCAAGATCCCAAGAATCTAAATGTAATGAATATATTAATAATGGTTTACCACCAATTCAAAATACTAGAAATGTAGTTCC--ATTATCTCTATCATCTAGATCCATTCAAT
		</sequence>
		<sequence>
			<taxon idref="Homosapiens_Bangladesh_2013_08_02_BGN_M310_2013_G2P4"/>
			GGCTATAAAATGGCTTCGCTCATTTATAGACAACTTCTCACTAATTCATATTCGGTAGACTTGCATGACGAAATAACACAGATTGGATCGGAGAAAACTCAAAATGTGACGGTAAATCCAGGCCCATTTGCACAGACTAGATACGCTCCAGTTAATTGGGGACACGGAGAAATTAATGATTCAACTACAGTGGAACCAGTTTTAGATGGTCCTTATCAACCAACTACATTCAAACCACCCAATGATTATTGGCTGCTTATTAGTTCAAATGCAGATGGAGTAGTCTATGAAAGTACAAATAATAGTGACTTTTGGACAGCAGTTATCGCTGTTGAACCACATGT--CAGTCCAACAAA-T-----AGACAATATGTTTTATTTGGTGAAAATAAGCAGTTTAAC--GTAGAAAATAGTTCAGATA---AATGGAAATTTTTCGAAATGTTTAAAGGTAG---------------TAGTCAG-----AGTGACTTTTCTAATAGACGGACTTTAACCTCTAATAATAGACTTGTAGGAATGCTAAAATATGGTGGAAGAGTATGGACATTTCATGGTGAAACACCA----------AGAGCTACTACAGATAGTTCGAATACT---------GCGGATTTAAACAATATTTCAATTA---TAATTC------ATTCAGAATTTTATATTATTCCAAGATCTCAAGAATCTAAATGTAATGAATATATTAATAATGGTTTACCACCAATTCAAAATACTAGAAATGTAGTTCC--ATTATCTCTATCATCTAGATCTATTCAAT
		</sequence>
		<sequence>
			<taxon idref="Homosapiens_Bangladesh_2013_08_07_BGN_M315_2013_G2P4"/>
			GGCTATAAAATGGCTTCGCTCATTTATAGACAACTTCTCACTAATTCATATTCGGTAGACTTGCATGACGAAATAACACAGATTGGATCGGAGAAAACTCAAAATGTGACGGTAAATCCAGGCCCATTTGCACAGACTAGATACGCTCCAGTTAATTGGGGACACGGAGAAATTAATGATTCAACTACAGTGGAACCAGTTTTAGATGGTCCTTATCAACCAACTACATTCAAACCACCCAATGATTATTGGCTGCTTATTAGTTCAAATGCAGATGGAGTAGTCTATGAAAGTACAAATAATAGTGACTTTTGGACAGCAGTTATCGCTGTTGAACCACATGT--CAGTCCAACAAA-T-----AGACAATATGTTTTATTTGGTGAAAATAAGCAGTTTAAC--GTAGAAAATAGTTCAGATA---AATGGAAATTTTTCGAAATGTTTAAAGGTAG---------------TAGTCAG-----AGTGACTTTTCTAATAGACGGACTTTAACCTCTAATAATAGACTTGTAGGAATGCTAAAATATGGTGGAAGAGTATGGACATTTCATGGTGAAACACCA----------AGAGCTACTACAGATAGTTCGAATACT---------GCGGATTTAAACAATATTTCAATTA---TAATTC------ATTCAGAATTTTATATTATTCCAAGATCTCAAGAATCTAAATGTAATGAATATATTAATAATGGTTTACCACCAATTCAAAATACTAGAAATGTAGTTCC--ATTATCTCTATCATCTAGATCTATTCAAT
		</sequence>
		<sequence>
			<taxon idref="Homosapiens_Bangladesh_2013_09_21_BGN_M334_2013_G2P4"/>
			GGCTATAAAATGGCTTCGCTCATTTATAGACAACTTCTCACTAATTCATATTCGGTAGACTTGCATGACGAAATAACACAGATTGGATCGGAGAAAACTCAAAATGTGACGGTAAATCCAGGCCCATTTGCACAGACTAGATACGCTCCAGTTAATTGGGGACACGGAGAAATTAATGATTCAACTACAGTGGAACCAGTTTTAGATGGTCCTTATCAACCAACTACATTCAAACCACCCAATGATTATTGGCTGCTTATTAGTTCAAATGCAGATGGAGTAGTCTATGAAAGTACAAATAATAGTGACTTTTGGACAGCAGTTATCGCTGTTGAACCACATGT--CAGTCCAACAAA-T-----AGACAATATGTTTTATTTGGTGAAAATAAGCAGTTTAAC--GTAGAAAATAGTTCAGATA---AATGGAAATTTTTCGAAATGTTTAAAGGTAG---------------TAGTCAG-----AGTGACTTTTCTAATAGACGGACTTTAACCTCTAATAATAGACTTGTAGGAATGCTAAAATATGGTGGAAGAGTATGGACATTTCATGGTGAAACACCA----------AGAGCTACTACAGATAGTTCGAATACT---------GCGGATTTAAACAATATTTCAATTA---TAATTC------ATTCAGAATTTTATATTATTCCAAGATCTCAAGAATCTAAATGTAATGAATATATTAATAATGGTTTACCACCAATTCAAAATACTAGAAATGTAGTTCC--ATTATCTCTATCATCTAGATCTATTCAAT
		</sequence>
		<sequence>
			<taxon idref="Homosapiens_Bangladesh_2013_08_05_BGN_M312_2013_G2P4"/>
			GGCTATAAAATGGCTTCGCTCATTTATAGACAACTTCTCACTAATTCATATTCGGTAGACTTGCATGACGAAATAGAACAGATTGGATCGGAGAAAACTCAAAATGTGACGGTAAATCCAGGCCCATTTGCACAGACTAGATACGCTCCAGTTAATTGGGGACACGGAGAAATTAATGATTCAACTACAGTGGAACCAGTTTTAGATGGTCCTTATCAACCAACTACATTCAAACCACCCAATGATTATTGGCTGCTTATTAGTTCAAATGCAGATGGAGTAGTCTATGAAAGTACAAATAATAGTGACTTTTGGACAGCAGTTATCGCTGTTGAACCACATGT--CAGTCCAACAAA-T-----AGACAATATGTTTTATTTGGTGAAAATAAGCAGTTTAAC--GTAGAAAATAGTTCAGATA---AATGGAAATTTTTCGAAATGTTTAAAGGTAG---------------TAGTCAG-----AGTGACTTTTCTAATAGACGGACTTTAACCTCTAATAATAGACTTGTAGGAATGCTAAAATATGGTGGAAGAGTATGGACATTTCATGGTGAAACACCA----------AGAGCTACTACAGATAGTTCGAATACT---------GCGGATTTAAACAATATTTCAATTA---TAATTC------ATTCAGAATTTTATATTATTCCAAGATCTCAAGAATCTAAATGTAATGAATATATTAATAATGGTTTACCACCAATTCAAAATACTAGAAATGTAGTTCC--ATTATCTCTATCATCTAGATCTATTCAAT
		</sequence>
		<sequence>
			<taxon idref="Homosapiens_Bangladesh_2013_08_05_BGN_M313_2013_G2P4"/>
			GGCTATAAAATGGCTTCGCTCATTTATAGACAACTTCTCACTAATTCATATTCGGTAGACTTGCATGACGAAGTAGCACAGATTGGATCGGAGAAAACTCAAAATGTGACGGTAAATCCAGGCCCATTTGCACAGACTAGATACGCTCCAGTTAATTGGGGACACGGAGAAATTAATGATTCAACTACAGTGGAACCAGTTTTAGATGGTCCTTATCAACCAACTACATTCAAACCACCCAATGATTATTGGCTGCTTATTAGTTCAAATGCAGATGGAGTAGTCTATGAAAGTACAAATAATAGTGACTTTTGGACAGCAGTTATCGCTGTTGAACCACATGT--CAGTCCAACAAA-T-----AGACAATATGTTTTATTTGGTGAAAATAAGCAGTTTAAC--GTAGAAAATAGTTCAGATA---AATGGAAATTTTTCGAAATGTTTAAAGGTAG---------------TAGTCAG-----AGTGACTTTTCTAATAGACGGACTTTAACCTCTAATAATAGACTTGTAGGAATGCTAAAATATGGTGGAAGAGTATGGACATTTCATGGTGAAACACCA----------AGAGCTACTACAGATAGTTCGAATACT---------GCGGATTTAAACAATATTTCAATTA---TAATTC------ATTCAGAATTTTATATTATTCCAAGATCTCAAGAATCTAAATGTAATGAATATATTAATAATGGTTTACCACCAATTCAAAATACTAGAAATGTAGTTCC--ATTATCTCTATCATCTAGATCTATTCAAT
		</sequence>
		<sequence>
			<taxon idref="Homosapiens_USA_2008_USA_VU080935_2008_G2P4"/>
			---------ATGGCTTCGCTCATTTATAGACAACTTCTCACTAATTCATATTCGGTAGACTTGCATGACGAAATAGAACAGATTGGATCGGAGAAAACTCAAAATGTGACGGTAAATCCAGGCCCATTTGCACAGACTAGATACGCTCCAGTTAATTGGGGACACGGAGAGATTAATGATTCAACTACAGTGGAACCAGTTTTAGACGGTCCTTATCAACCAACTACATTCAAACCACCCAATGATTATTGGCTGCTTATTAGTTCAAATACAGATGGAGTAGTCTATGAGAGTACAAATAATAGTGACTTTTGGACAGCAGTTATCGCTGTTGAACCACATGT--AAGTCAAATAAA-T-----AGGCAATATGTTTTATTTGGTGAAAATAAGCAGTTTAAC--GTAGAAAATAGTTCAGATA---AATGGAAATTTTTCGAAATGTTTAAAGGTAG---------------TAGTCAG-----AGTGATTTTTCTAATAGACGGACTTTAACCTCTAATAATAGACTTGTAGGAATGCTAAAATATGGTGGAAGAGTATGGACATTTCATGGTGAAACACCA----------AGAGCTACTACTGATAGTTCGAATACT---------GCGGATTTAAATAACATATCAATTA---TAATTC------ATTCAGAGTTTTATATTATTCCAAGATCCCAAGAATCTAAATGCAATGAATATATTAATAATGGTTTACCACCAATTCAAAATACTAGAAATGTAGTTCC--ATTATCTCTATCATCCAGATCTATTCAAT
		</sequence>
		<sequence>
			<taxon idref="Homosapiens_USA_2008_USA_VU080913_2008_G2P4"/>
			---------ATGGCTTCGCTCATTTATAGACAACTTCTCACTAATTCATATTCGGTAGACTTGCATGACGAAATAGAACAGATTGGATCGGAGAAAACTCAAAATGTGACGGTAAATCCAGGCCCATTTGCACAGACTAGATACGCTCCAGTTAATTGGGGACACGGAGAGATTAATGATTCAACTACAGTGGAACCAGTTTTAGACGGTCCTTATCAACCAACTACATTCAAACCACCCAATGATTATTGGCTGCTTATTAGTTCAAATACAGATGGAGTAGTCTATGAGAGTACAAATAATAGTGACTTTTGGACAGCAGTTATCGCTGTTGAACCACATGT--AAGTCAAATAAA-T-----AGGCAATATGTTTTATTTGGTGAAAATAAGCAGTTTAAC--GTAGAAAATAGTTCAGATA---AATGGAAATTTTTCGAAATGTTTAAAGGTAG---------------TAGTCAG-----AGTGATTTTTCTAATAGACGGACTTTAACCTCTAATAATAGACTTGTAGGAATGCTAAAATATGGTGGAAGAGTATGGACATTTCATGGTGAAACACCA----------AGAGCTACTACTGATAGTTCGAATACT---------GCGGATTTAAATAACATATCAATTA---TAATTC------ATTCAGAGTTTTATATTATTCCAAGATCCCAAGAATCTAAATGCAATGAATATATTAATAATGGTTTACCACCAATTCAAAATACTAGAAATGTAGTTCC--ATTATCTCTATCATCCAGATCTATTCAAT
		</sequence>
		<sequence>
			<taxon idref="Homosapiens_USA_2008_USA_VU080911_2008_G2P4"/>
			---------ATGGCTTCGCTCATTTATAGACAACTTCTCACTAATTCATATTCGGTAGACTTGCATGACGAAATAGAACAGATTGGATCGGAGAAAACTCAAAATGTGACGGTAAATCCAGGCCCATTTGCACAGACTAGATACGCTCCAGTTAATTGGGGACACGGAGAGATTAATGATTCAACTACAGTGGAACCAGTTTTAGACGGTCCTTATCAACCAACTACATTCAAACCACCCAATGATTATTGGCTGCTTATTAGTTCAAATACAGATGGAGTAGTCTATGAGAGTACAAATAATAGTGACTTTTGGACAGCAGTTATCGCTGTTGAACCACATGT--AAGTCAAATAAA-T-----AGGCAATATGTTTTATTTGGTGAAAATAAGCAGTTTAAC--GTAGAAAATAGTTCAGATA---AATGGAAATTTTTCGAAATGTTTAAAGGTAG---------------TAGTCAG-----AGTGATTTTTCTAATAGACGGACTTTAACCTCTAATAATAGACTTGTAGGAATGCTAAAATATGGTGGAAGAGTATGGACATTTCATGGTGAAACACCA----------AGAGCTACTACTGATAGTTCGAATACT---------GCGGATTTAAATAACATATCAATTA---TAATTC------ATTCAGAGTTTTATATTATTCCAAGATCCCAAGAATCTAAATGCAATGAATATATTAATAATGGTTTACCACCAATTCAAAATACTAGAAATGTAGTTCC--ATTATCTCTATCATCCAGATCTATTCAAT
		</sequence>
		<sequence>
			<taxon idref="Homosapiens_Thailand_2013_THA_BD20_2013_G2P4"/>
			---------ATGGCTTCGCTCATTTATAGACAACTTCTCACTAATTCATATTCGGTAGACTTGCATGACGAAATAGAACAGATTGGATCGGAGAAAACTCAAAATGTGACTGTAAATCCAGGCCCATTTGCACAGACTAGATACGCTCCAGTTAATTGGGGACATGGAGAGATTAATGATTCAACTACAGTGGAACCAGTTTTAGATGGTCCTTATCAACCAACTACATTCAAACCACCCAATGATTATTGGCTGCTTATTAGTTCAAATACAGATGGAGTAGTCTATGAGAGTACAAATAATAGTGACTTTTGGACAGCAGTTATCGCTGTTGAACCACATGT--CAGTCAAACAAA-T-----AGGCAATATGTTTTATTTGGTGAAAATAAGCAGTTTAAC--GTAGAAAATAGTTCAGATA---AATGGAAATTTTTCGAAATGTTTAAAGGTAG---------------TAGTCAG-----AGTGATTTTTCTAACAGACGGACTTTAACCTCCAATAATAAACTTGTAGGAATGCTAAAATATGGTGGAAGAGTATGGACATTTCATGGTGAAACACCA----------AGAGCTACTACTGATAGTTCGAATACT---------GCGGATTTAAATAATATATCAATTA---TAATTC------ATTCAGAGTTTTATATTATTCCAAGATCTCAAGAATCTAAATGTAATGAATATATTAATAATGGTTTACCACCAATTCAAAATACTAAAAATGTAGTTCC--ATTATCTCTATCATCCAGATCTATTCAAT
		</sequence>
		<sequence>
			<taxon idref="Homosapiens_USA_2005_USA_VU050654_2005_G2P4"/>
			---------ATGGCTTCGCTCATTTATAGACAACTTCTCACTAATTCATATTCGGTAGACTTGCATGACGAAATAGAACAGATTGGATCGGAGAAAACTCAAAATGTGACGGTAAATCCAGGCCCATTTGCACAGACTAGATACGCTCCAGTTGATTGGGGACACGGAGAGATTAATGATTCAACTACAGTGGAACCAGTTTTAGATGGTCCTTATCAACCAACTACATTCAAACCACCCAATGATTATTGGCTGCTTATTAGTTCAAATACAGATGGAGTAGTCTATGAGAGTACAAATAATAGTGACTTTTGGACAGCAGTTATCGCTGTTGAACCACATGT--CAGTCAAACAAA-T-----AGGCAATATGTTTTATTTGGTGAAAATAAGCAGTTTAAC--GTAGAAAATAGTTCAGATA---AATGGAAATTTTTCGAAATGTTTAAAGGTAG---------------TAGTCAG-----AGTGATTTTTCTAATAGACGGACTTTAACCTCTAATAATAGACTTGTAGGAATGCTAAAATATGGTGGAAGAGTATGGACATTTCATGGTGAAACACCA----------AGAGCTACTACTGATAGTTCGAATACT---------GCGGATTTAAATAATATATCAATTA---TAATTC------ATTCAGAGTTTTATATTATTCCAAGATCCCAAGAATCTAAATGTAATGAATATATTAATAATGGTTTACCACCAATTCAAAATACTAGAAATGTAGTTCC--ATTATCTCTATCATCCAGATCTATTCAAT
		</sequence>
		<sequence>
			<taxon idref="Homosapiens_Australia_2006_07_09_AUS_CK20026_2006_G2P4"/>
			---------ATGGCTTCGCTCATTTATAGACAACTTCTCACTAATTCATATTCGGTAGACTTGCATGACGAAATAGAACAGATTGGATCGGAGAAAACTCAAAATGTGACGATAAATCCAGGCCCATTTGCACAGACTAGATACGCTCCAGTTGATTGGGGACACGGAGAGATTAATGATTCAACTACAGTGGAACCAGTTTTAGATGGTCCTTATCAACCAACTACATTCAAACCACCCAATGATTATTGGCTGCTTATTAGTTCAAATACAGATGGAGTAGTTTATGAGAGTACAAATAATAGTGACTTTTGGACAGCAGTTATCGCTGTTGAACCACATGT--CAGTCAAACAAA-T-----AGGCAATATGTTTTATTTGGTGAAAATAAGCAGTTTAAC--GTAGAAAATAGTTCAGATA---AATGGAAATTTTTCGAAATGTTTAAAGGTAG---------------TAGTCAG-----AGTGATTTTTCTAATAGACGGACTTTAACCTCTAATAATAAACTTGTAGGAATGCTAAAATATGGTGGAAGAGTATGGACATTTCATGGTGAAACACCA----------AGAGCTACTACTGATAGTTCGAATACT---------GCGGATTTAAATAATATATCAATTA---TAATTC------ATTCAGAGTTTTATATTATTCCAAGATCCCAAGAATCTAAATGTAATGAATATATTAATAATGGTTTACCACCAATTCAAAATACTAGAAATGTAGTTCC--ATTATCTCTATCATCCAGATCTATTCAAT
		</sequence>
		<sequence>
			<taxon idref="Homosapiens_SouthKorea_2011_CAU1103"/>
			-----TAAAATGGCTTCGCTCATTTATAGACAACTTCTCACTAATTCATATTCGGTAGACTTGCATGACGAAATAGAACAGATTGGATCGGAGAAAACTCAAAATGTGACGGTAAATCCAGGCCCATTTGCACAGACTAGATACGCTCCAGTTAATTGGGGACACGGAGAGATTAATGATTCAACTACAGTGGAACCAGTTTTAGATGGTCCTTATCAACCAACTACATTCAAACCACCCAATGATTATTGGCTGCTTATTAGTTCAAATACAGATGGAGTAGTCTATGAGAGTACAAATAATAGTGACTTTTGGACAGCAGTTATCGCTGTTGAACCACATGT--CAGTCAAACAAA-T-----AGGCAATATGTTTTATTTGGTGAAAATAAGCAGTTTAAC--GTAGAAAATAGTTCAGATA---AATGGAAATTTTTCGAAATGTTTAAAGGTAG---------------TAGTCAG-----AGTGATTTTTCTAATAGACGGACTTTAACCTCCAATAATAAACTTGTAGGAATGCTAAAATATGGTGGAAGAGTATGGACATTTCATGGTGAAACACCA----------AGAGCTACTACTGATAGTTCGAATACT---------GCGGATTTAAATAATATATCAATTA---TAATTC------ATTCAGAGTTTTATATTATTCCAAGATCCCAAGAATCTAAATGTAATGAATATATTAATAATGGTTTACCACCAATTCAAAATACTAGAAATGTAGTTCC--ATTATCTCTATCATCCAGATCTATTCAAT
		</sequence>
		<sequence>
			<taxon idref="Homosapiens_SouthKorea_2012_CAU1206"/>
			-----TAAAATGGCTTCGCTCATTTATAGACAACTTCTCACTAATTCATATTCGGTAGACTTGCATGATGAAATAGAACAGATTGGATCGGAGAAAACTCAAAATGTGACGGTAAATCCAGGCCCATTTGCACAGACTAGATACGCTCCAGTTAATTGGGGACACGGAGAGATTAATGATTCAACTACAGTGGAACCAGTTTTAGATGGTCCTTATCAACCAACTACATTCAAACCACCCAATGATTATTGGCTGCTTATTAGTTCAAATACAGATGGAGTAGTCTATGAGAGTACAAATAATAGTGACTTTTGGACAGCAGTTATCGCTGTTGAACCACATGT--CAGTCAAACAAA-T-----AGGCAATATGTTTTATTTGGTGAAAATAAGCAGTTTAAC--GTAGAAAATAGTTCAGATA---AATGGAAATTTTTCGAAATGTTTAAAGGTAG---------------TAGTCAG-----AGTGATTTTTCTAATAGACGGACTTTAACCTCCAATAATAAACTTGTAGGAATGCTAAAATATGGTGGAAGAGTATGGACATTTCATGGTGAAACACCA----------AGAGCTACTACTGATAGTTCGAATACT---------GCGGATTTAAATAATATATCAATTA---TAATTC------ATTCAGAGTTTTATATTATTCCAAGATCCCAAGAATCTAAATGTAATGAATATATTAATAATGGTTTACCACCAATTCAAAATACTAGAAATGTAGTTCC--ATTATCTCTATCATCCAGATCTATTCAAT
		</sequence>
		<sequence>
			<taxon idref="Homosapiens_Thailand_2008_CU110BK_08"/>
			---------ATGGCTTCGCTCATTTATAGACAACTTCTCACTAATTCATATTCGGTAGACTTACATGACGAAATAGAACAGATTGGATCGGAGAAAACCCAAAATGTGACGGTAAATCCAGGTCCATTTGCACAGACTAGATACGCTCCAGTTAATTGGGGACACGGAGAGATTAATGATTCAACTACAGTAGAACCAGTTTTAGATGGTCCTTATCAACCAACTACATTCAAACCACCCAATGATTATTGGCTGCTTATTAGTTCAAATACAGATGGAGTAGTCTATGAGAGTACAAATAATAGTGACTTTTGGACAGCAGTTATCGCTGTTGAACCACATGT--CAGTCAAACAAA-T-----AGGCAATATGTTTTATTTGGTGAAAATAAGCAGTTTAAC--GTAGAAAATAGTTCAGATA---AATGGAAATTTTTCGAAATGTTTAAAGGTAG---------------TAGTCAG-----AGTGATTTTTCTAATAGACGGACTTTAACCTCTAATAATAGACTTGTAGGAATGTTAAAATATGGTGGAAGAGTATGGACGTTTCATGGTGAAACACCA----------AGAGCTACTACTGATAGTTCGAATACT---------GCGGATTTAAATAATATATCAATTA---TAATTC------ATTCAGAGTTTTATATTATTCCAAGATCCCAAGAATCTAAATGTAATGAATATATTAATAATGGTTTACCACCAATTCAAAATACTAGAAATGTAGTTCC--ATTATCTCTATCATCCAGATCTATTCAAT
		</sequence>
		<sequence>
			<taxon idref="Homosapiens_Bangladesh_2010_01_BGN_J251_2010_G2P4"/>
			GGCTATAAAATGGCTTCGCTCATTTATAGACAACTTCTCACTAATTCATATTCGGTAGACTTGCATGACGAAATAGAACAGATTGGATCGGAGAAAACTCAAAATGTGACGGTAAATCCAGGCCCATTTGCACAGACTAGATACGCTCCAGTTAATTGGGGACACGGAGAGATTAATGATTCAACTACAGTGGAACCAGTTTTAGATGGTCCTTATCAACCAACTACATTCAAACCACCCAATGATTATTGGCTGCTTATTAGTTCAAATACAGATGGAGTAGTCTATGAGAGTACAAATAATAGTGACTTTTGGACAGCAGTTATCGCTGTTGAACCACATGT--CAGTCAAACAAA-T-----AGGCAATATGTTTTATTTGGTGAAAATAAGCAGTTTAAC--GTAGAAAATAGTTCAGATA---AATGGAAATTTTTCGAAATGTTTAAAGGTAG---------------TAGTCAG-----AGTGATTTTTCTAATAGACGGACTTTAACCTCTAATAATAGACTTGTAGGAATGCTAAAATATGGTGGAAGAGTATGGACGTTTCATGGTGAAACACCA----------AGAGCTACTACTGATAGTTCGAATACT---------GCGGATTTAAATAATATATCAATTA---TAATTC------ATTCAGAGTTTTATATTATTCCAAGATCCCAAGAATCTAAATGTAATGAATATATTAATAACGGTTTACCACCAATTCAAAATACTAGAAATGTAGTTCC--ATTATCTCTATCATCCAGATCTATTCAAT
		</sequence>
		<sequence>
			<taxon idref="Homosapiens_Malawi_2012_06_25_MWI_BID1CT_2012_G2P4"/>
			GGCTATAAAATGGCTTCGCTCATTTATAGACAACTTCTCACTAATTCATATTCAGTAGACTTACATGACGAAATAGAACAGATTGGATCGGAGAAAACTCAAAATGTGACGGTAAATCCAGGCCCATTTGCACAGACTAGATACGCTCCAGTTAATTGGGGACACGGAGAGATTAATGATTCAACTACAGTGGAACCAGTTTTAGATGGTCCTTATCAACCAACTACATTCAAACCACCCAATGATTATTGGCTGCTTATTAGTTCAAATACAGATGGAGTAGTTTATGAGAGTACAAATAATAGTGACTTTTGGACAGCAGTTATCGCTGTTGAACCACATGT--CAGCCAAACAAA-T-----AGGCAATATGTTTTATTTGGTGAAAATAAGCAGTTTAAT--ATAGAAAATAGTTCAGATA---AATGGA---------------------------------------------AG-----AGTGATTTTTCTAATAGACGGACTTTAACCTCTAATAATAGACTTGTAGGAATGCTAAAATATGGTGGAAAAGTATGGACGTTTCATGGTGAAACACCA----------AGAGCTACTACTGATAGTTCGAATACT---------GCGGATTTAAATAATATATCAATTA---TAATTC------ATTCAGAGTTTTATATTATTCCAAGATCCCAAGAATCCAAATGTAATGAATATATTAATAATGGTTTACCACCAATTCAAAATACTAGAAATGTAGTTCC--ATTATCTCTATCATCTAGATCTATTCAAT
		</sequence>
		<sequence>
			<taxon idref="Homosapiens_Malawi_2012_06_15_MWI_BID15V_2012_G2P4"/>
			GGCTATAAAATGGCTTCGCTCATTTATAGACAACTTCTCACTAATTCATATTCGGTAGACTTGCATGACGAAATAGAACAGATTGGATCGGAGAAAACTCAAAATGTGACGGTAAATCCAGGCCCATTTGCACAGACTAGATACGCTCCAGTTAATTGGGGACACGGAGAGATTAATGATTCAACTACAGTGGAACCAGTTTTAGATGGTCCTTATCAACCAACTACATTCAAACCACCCAATGATTATTGGCTGCTTATTAGTTCAAATACAGATGGAGTAGTTTATGAGAGTACAAATAATAGTGACTTTTGGACAGCAGTTATCGCTGTTGAACCACATGT--CAGCCAAACAAA-T-----AGGCAATATGTTTTATTTGGTGAAAATAAGCAGTTTAAT--ATAGAAAATAGTTCAGATA---AATGGAAATTTTTCGAAATGTTTAAAGGTAG---------------TAGTCAG-----AGTGATTTTTCTAATAGACGGACTTTAACCTCTAATAATAGACTTGTAGGAATGCTAAAATATGGTGGAAAAGTATGGACGTTTCATGGTGAAACACCA----------AGAGCTACTACTGATAGTTCGAATACT---------GCGGATTTAAATAATATATCAATTA---TAATTC------ATTCAGAGTTTTATATTATTCCAAGATCCCAAGAATCCAAATGTAATGAATATATTAATAATGGTTTACCACCAATTCAAAATACTAGAAATGTAGTTCC--AGTATCTCTATCATCTAGATCTATTCAAT
		</sequence>
		<sequence>
			<taxon idref="Homosapiens_Malawi_2012_03_14_MWI_BID19T_2012_G2P4"/>
			GGCTATAAAATGGCTTCGCTCATTTATAGACAACTTCTCACTAATTCATATTCGGTAGACTTGCATGACGAAATAGAACAGATTGGATCGGAGAAAACTCAAAATGTGACGGTAAATCCAGGCCCATTTGCACAGACTAGATACGCTCCAGTTAATTGGGGACACGGAGAGATTAATGATTCAACTACAGTGGAACCAGTTTTAGATGGTCCTTATCAACCAACTACATTCAAACCACCCAATGATTATTGGCTGCTTATTAGTTCAAATACAGATGGAGTAGTTTATGAGAGTACAAATAATAGTGACTTTTGGACAGCAGTTATCGCTGTTGAACCACATGT--CAGCCAAACAAA-T-----AGGCAATATGTTTTATTTGGTGAAAATAAGCAGTTTAAT--ATAGAAAATAGTTCAGATA---AATGGAAATTTTTCGAAATGTTTAAAGGTAG---------------TAGTCAG-----AGTGATTTTTCTAATAGACGGACTTTAACCTCTAATAATAGACTTGTAGGAATGCTAAAATATGGTGGAAAAGTATGGACGTTTCATGGTGAAACACCA----------AGAGCTACTACTGATAGTTCGAATACT---------GCGGATTTAAATAATATATCAATTA---TAATTC------ATTCAGAGTTTTATATTATTCCAAGATCCCAAGAATCTAAATGTAATGAATATATTAATAATGGTTTACCACCAATTCAAAATACTAGAAATGTAGTTCC--ATTATCTCTATCATCTAGATCTATTCAAT
		</sequence>
		<sequence>
			<taxon idref="Homosapiens_Malawi_2013_04_17_MWI_BID1JK_2013_G2P4"/>
			GGCTATAAAATGGCTTCGCTCATTTATAGACAACTTCTCACTAATTCATATTCGGTAGACTTGCATGACGAAATAGAACAGATTGGATCGGAGAAAACTCAAAATGTGACGGTAAATCCAGGCCCATTTGCACAGACTAGATACGCTCCAGTTAATTGGGGACACGGAGAGATTAATGATTCAACTACAGTGGAACCAGTTTTAGATGGTCCTTATCAACCAACTACATTCAAACCACCCAATGATTATTGGCTGCTTATTAGTTCAAATACAGATGGAGTAGTTTATGAGAGTACAAATAATAGTGACTTTTGGACAGCAGTTATCGCTGTTGAACCACATGT--CAGCCAAACAAA-T-----AGGCAATATGTTTTATTTGGTGAAAATAAGCAGTTTAAT--ATAGAAAATAGTTCAGATA--------------------------------------------------------------------------------------------------------------------------ATGGTGGAAAAGTATGGACGTTTCATGGTGAAACACCA----------AGAGCTACTACTGATAGTTCGAATACT---------GCGGATTTAAATAATATATCAATTA---TAATTC------ATTCAGAGTTTTATATTATTCCAAGATCCCAAGAATCCAAATGTAATGAATATATTAATAATGGTTTACCACCAATTCAAAATACTAGAAATGTAGTTCC--ATTATCTCTATCATCTAGATCTATTCAAT
		</sequence>
		<sequence>
			<taxon idref="Homosapiens_Bangladesh_2010_01_BGN_J263_2010_G2P4"/>
			GGCTATAAAATGGCTTCGCTCATTTATAGACAACTTCTCACTAATTCATATTCGGTAGACTTGCATGACGAAATAGAACAGATTGGATCGGAGAAAACTCAAAATGTGACGGTAAATCCAGGCCCATTTGCACAGACTAGATACGCTCCAGTTAATTGGGGACACGGAGAGATTAATGATTCAACTACAGTGGAACCAGTTTTAGATGGTCCTTATCAACCAACTACATTCAAACCACCCAATGATTATTGGTTGCTTATTAGTTCAAATACAGATGGAGTAGTCTATGAGAGTACAAATAATAGTGACTTTTGGACAGCAGTTATCGCTGTTGAACCACATGT--CAGTCAAACAAA-T-----AGGCAATATGTTTTATTTGGTGAAAATAAGCAGTTTAAT--ATAGAAAATAGTTCAGATA---AATGGAAATTTTTCGAAATGTTTAAAGGTAG---------------TAGTCAG-----AGTGATTTTTCTAATAGACGGACTTTAACCTCTAATAATAGACTTGTAGGAATGCTAAAATATGGTGGAAGAGTATGGACGTTTCATGGTGAAACACCA----------AGAGCTACTACTGATAGTTCGAATACT---------GCGGATTTAAATAATATATCAATTA---TAATTC------ATTCAGAGTTTTATATTATTCCAAGATCCCAAGAATCTAAATGTAATGAATATATTAATAATGGCTTACCACCAATTCAAAATACTAGAAATGTAGTTCC--ATTATCTCTATCATCCAGATCTATTCAAT
		</sequence>
		<sequence>
			<taxon idref="Homosapiens_USA_2010_05_15_USA_LB1562_2010_G9P4"/>
			GGCTATAAAATGGCTTCGCTCATTTATAGACAACTTCTCACTAATTCATATTCGGTAGACTTGCATGACGAAATAGAACAGATTGGATCGGAGAAAACTCAAAATGTGACGATAAATCCAGGCCCATTTGCACAGACTAGATACGCTCCAGTTAATTGGGGACACGGAGAGATTAATGATTCAACTACAGTGGAACCAGTTTTAGATGGTCCTTATCAACCAACTACATTCAAACCACCCAATGATTATTGGTTGCTTATTAGTTCAAATACAGATGGAGTAGTCTATGAGAGTACAAATAATAGTGACTTTTGGACAGCAGTTATCGCTGTTGAACCACATGT--CAGTCAAACAAA-T-----AGGCAATATGTTTTATTTGGTGAAAATAAGCAGTTTAAT--ATAGAAAATAGTTCAGATA---AATGGAAATTTTTCGAAATGTTTAAAGGTAG---------------TAGTCAG-----AGTGATTTTTCTAATAGACGGACTTTAACCTCTAATAATAGACTTGTAGGAATGCTAAAATATGGTGGAAGAGTATGGACGTTTCATGGTGAAACACCA----------AGAGCTACTACTGATAGTTCGAATACT---------GCGGATTTAAATAATATATCAATTA---TAATTC------ATTCAGAGTTTTATATTATTCCAAGATCCCAAGAATCTAAATGTAATGAATATATTAATAATGGCTTACCACCAATTCAAAATACTAGAAATGTAGTTCC--ATTATCTCTATCATCCAGATCTATTCAAT
		</sequence>
		<sequence>
			<taxon idref="Homosapiens_India_2010_RV10"/>
			GGCTATAAAATGGCTTCGCTCATTTATAGACAACTTCTCACTAATTCATATTCGGTAGACTTGCATGACGAAATAGAACAGATTGGATCGGAGAAAACTCAAAATGTGACGATAAATCCAGGCCCATTTGCACAGACTAGATACGCTCCAGTTAATTGGGGACACGGAGAGATTAATGATTCAACTACAGTGGAACCAGTTTTAGATGGTCCTTATCAACCAACTACATTCAAACCACCCAATGATTATTGGTTGCTTATTAGTTCAAATACAGATGGAGTAGTCTATGAGAGTACAAATAATAGTGACTTTTGGACAGCAGTTATCGCTGTTGAACCACATGT--CAGTCAAACAAA-T-----AGGCAATATGTTTTATTTGGTGAAAATAAGCAGTTTAAT--ATAGAAAATAGTTCAGATA---AATGGAAATTTTTCGAAATGTTTAAAGGTAG---------------TAGTCAG-----AGTGATTTTTCTAATAGACGGACTTTAACCTCTAATAATAGACTTGTAGGAATGCTAAAATATGGTGGAAGAGTATGGACGTTTCATGGTGAAACACCA----------AGAGCTACTACTGATAGTTCGAATACT---------GCGGATTTAAATAATATATCAATTA---TAATTC------ATTCAGAGTTTTATATTATTCCAAGATCTCAAGAATCTAAATGTAATGAATATATTAATAATGGCTTACCACCAATTCAAAATACTAGAAATGTAGTTCC--ATTATCTCTATCATCCAGATCTATTCAAT
		</sequence>
		<sequence>
			<taxon idref="Homosapiens_Australia_2010_11_16_AUS_CK20059_2010_G2P4"/>
			---------ATGGCTTCGCTCATTTATAGACAACTTCTCACTAATTCGTATTCGGTAGACTTGCATGACGAAATAGAACAGATTGGATCGGAGAAAACTCAAAATGTGACGGTAAATCCAGGCCCATTTGCACAGACTAGATATGCTCCAGTTAATTGGGGACACGGAGAGATTAATGATTCAACTACAGTGGAACCAGTTTTAGATGGTCCTTATCAACCAACTACATTCAAACCACCCAATGATTATTGGTTGCTTATTAGTTCAAATACAGATGGAGTAGTCTATGAGAGTACAAATAATAGTGACTTTTGGACAGCAGTTATCGCTGTTGAACCACATGT--CAGTCAAACAAA-T-----AGGCAGTATATTTTATTTGGTGAAAATAAGCAGTTTAAT--ATAGAAAATAGTTCAGATA---AATGGAAATTTTTCGAAATGTTTAAAGGTAG---------------TAGTCAG-----AGTGATTTTTCTAATAGACGGACTTTAACCTCTAATAATAGACTTGTAGGAATGCTAAAATATGGTGGAAGAGTATGGACGTTTCATGGTGAAACACCA----------AGAGCTACTACTGATAGTTCGAATACT---------GCGGATTTAAATAATATATCGATTA---TAATTC------ATTCAGAGTTTTATATTATTCCAAGATCCCAAGAATCTAAATGTAATGAATATATTAATAATGGCTTACCACCAATTCAAAATACTAGAAATGTAGTTCC--ATTATCTCTATCATCCAGATCTATTCAAT
		</sequence>
		<sequence>
			<taxon idref="Homosapiens_Australia_2010_11_15_AUS_CK20058_2010_G2P4"/>
			---------ATGGCTTCGCTCATTTATAGACAACTTCTCACTAATTCGTATTCGGTAGACTTGCATGACGAAATAGAACAGATTGGATCGGAGAAAACTCAAAATGTGACGGTAAATCCAGGCCCATTTGCACAGACTAGATATGCTCCAGTTAATTGGGGACACGGAGAGATTAATGATTCAACTACAGTGGAACCAGTTTTAGATGGTCCTTATCAACCAACTACATTCAAACCACCCAATGATTATTGGTTGCTTATTAGTTCAAATACAGATGGAGTAGTCTATGAGAGTACAAATAATAGTGACTTTTGGACAGCAGTTATCGCTGTTGAACCACATGT--CAGTCAAACAAA-T-----AGGCAGTATATTTTATTTGGTGAAAATAAGCAGTTTAAT--ATAGAAAATAGTTCAGATA---AATGGAAATTTTTCGAAATGTTTAAAGGTAG---------------TAGTCAG-----AGTGATTTTTCTAATAGACGGACTTTAACCTCTAATAATAGACTTGTAGGAATGCTAAAATATGGTGGAAGAGTATGGACGTTTCATGGTGAAACACCA----------AGAGCTACTACTGATAGTTCGAATACT---------GCGGATTTAAATAATATATCGATTA---TAATTC------ATTCAGAGTTTTATATTATTCCAAGATCCCAAGAATCTAAATGTAATGAATATATTAATAATGGCTTACCACCAATTCAAAATACTAGAAATGTAGTTCC--ATTATCTCTATCATCCAGATCTATTCAAT
		</sequence>
		<sequence>
			<taxon idref="Homosapiens_Australia_2010_10_14_AUS_CK20054_2010_G2P4"/>
			---------ATGGCTTCGCTCATTTATAGACAACTTCTCACTAATTCGTATTCGGTAGACTTGCATGACGAAATAGAACAGATTGGATCGGAGAAAACTCAAAATGTGACGGTAAATCCAGGCCCATTTGCACAGACTAGATATGCTCCAGTTAATTGGGGACACGGAGAGATTAATGATTCAACTACAGTGGAACCAGTTTTAGATGGTCCTTATCAACCAACTACATTCAAACCACCCAATGATTATTGGTTGCTTATTAGTTCAAATACAGATGGAGTAGTCTATGAGAGTACAAATAATAGTGACTTTTGGACAGCAGTTATCGCTGTTGAACCACATGT--CAGTCAAACAAA-T-----AGGCAGTATATTTTATTTGGTGAAAATAAGCAGTTTAAT--ATAGAAAATAGTTCAGATA---AATGGAAATTTTTCGAAATGTTTAAAGGTAG---------------TAGTCAG-----AGTGATTTTTCTAATAGACGGACTTTAACCTCTAATAATAGACTTGTAGGAATGTTAAAATATGGTGGAAGAGTATGGACGTTTCATGGTGAAACACCA----------AGAGCTACTACTGATAGTTCGAATACT---------GCGGATTTAAATAATATATCGATTA---TAATTC------ATTCAGAGTTTTATATTATTCCAAGATCCCAAGAATCTAAATGTAATGAATATATTAATAATGGCTTACCACCAATTCAAAATACTAGAAATGTAGTTCC--ATTATCTCTATCATCCAGATCTATTCAAT
		</sequence>
		<sequence>
			<taxon idref="Homosapiens_Australia_2010_10_28_AUS_CK20046_2010_G2P4"/>
			---------ATGGCTTCGCTCATTTATAGACAACTTCTCACTAATTCGTATTCGGTAGACTTGCATGACGAAATAGAACAGATTGGATCGGAGAAAACTCAAAATGTGACGGTAAATCCAGGCCCATTTGCACAGACTAGATATGCTCCAGTTAATTGGGGACACGGAGAGATTAATGATTCAACTACAGTGGAACCAGTTTTAGATGGTCCTTATCAACCAACTACATTCAAACCACCCAATGATTATTGGTTGCTTATTAGTTCAAATACAGATGGAGTAGTCTATGAGAGTACAAATAATAGTGACTTTTGGACAGCAGTTATCGCTGTTGAACCACATGT--CAGTCAAACAAA-T-----AGGCAGTATATTTTATTTGGTGAAAATAAGCAGTTTAAT--ATAGAAAATAGTTCAGATA---AATGGAAATTTTTCGAAATGTTTAAAGGTAG---------------TAGTCAG-----AGTGATTTTTCTAATAGACGGACTTTAACCTCTAATAATAGACTTGTAGGAATGTTAAAATATGGTGGAAGAGTATGGACGTTTCATGGTGAAACACCA----------AGAGCTACTACTGATAGTTCGAATACT---------GCGGATTTAAATAATATATCGATTA---TAATTC------ATTCAGAGTTTTATATTATTCCAAGATCCCAAGAATCTAAATGTAATGAATATATTAATAATGGCTTACCACCAATTCAAAATACTAGAAATGTAGTTCC--ATTATCTCTATCATCCAGATCTATTCAAT
		</sequence>
		<sequence>
			<taxon idref="Homosapiens_Australia_2010_09_19_AUS_CK20042_2010_G2P4"/>
			---------ATGGCTTCGCTCATTTATAGACAACTTCTCACTAATTCATATTCGGTAGACTTGCATGACGAAATAGAACAGATTGGATCGGAGAAAACTCAAAATGTGACGGTGAATCCAGGCCCATTTGCACAGACTAGATACGCTCCAGTTAATTGGGGACACGGAGAAATTAATGATTCAACTACAGTGGAACCAGTTTTAGATGGTCCTTATCAACCAACTACATTCAAACCACCCAATGATTATTGGTTGCTTATTAGTTCAAACACAGATGGAGTAGTCTATGAGAGTACAAATAATAGTGACTTTTGGACAGCAGTTATCGCTGTTGAACCACATGT--CAGTCAAACAAA-T-----AGGCAATATGTTTTATTTGGTGAAAATAAGCAGTTTAAT--ATAGAAAATAGTTCAGATA---AATGGAAATTTTTCGAAATGTTTAAAGGTAG---------------TAATCAG-----AGTGATTTTTCTAATAGACGGACTTTAACCTCTAATAATAGACTTGTAGGAATGCTAAAATATGGTGGAAGAGTATGGACGTTTCATGGTGAAACACCA----------AGAGCTACTACTGATAGTTCGAATACT---------ACGGATTTAAATAATATATCAATTA---TAATTC------ATTCAGAGTTTTATATTATTCCAAGATCCCAAGAATCTAAATGTAATGAATATATTAATAATGGTTTACCACCAATTCAAAATACTAGAAATGTAGTTCC--ATTATCTCTATCATCCAGATCTATTCAAT
		</sequence>
		<sequence>
			<taxon idref="Homosapiens_India_2009_RV09"/>
			GGCTATAAAATGGCTTCGCTCATTTATAGACAACTTCTCACTAATTCATATTCGGTAGACTTGCATGACGAAATAGAACAGATTGGATCGGAGAAAACTCAAAATGTGACGGTGAATCCAGGCCCATTTGCACAGACTAGATACGCTCCAGTTAATTGGGGACACGGAGAGATTAATGATTCAACTACAGTGGAACCAGTTTTAGATGGTCCTTATCAACCAACTACATTCAAACCACCCAATGATTATTGGTTGCTTATTAGTTCAAACACAGATGGAGTAGTCTATGAGAGTACAAATAATAGTGACTTTTGGACAGCAGTTATCGCTGTTGAACCACATGT--CAGTCAAACAAA-T-----AGGCAATATGTTTTATTTGGTGAAAATAAGCAGTTTAAT--ATAGAAAATAGGTCAGATA---AATGGAAATTTTTCGAAATGTTTAAAGGTAG---------------TAATCAG-----AGTGATTTTTCTAATAGACGGACTTTAACCTCTAATAATAGACTTGTAGGAATGCTAAAATATGGTGGAAGAGTATGGACGTTTCATGGTGAAACACCA----------AGAGCTACTACTGATAGTTCGAATACT---------GCGGATTTAAATAATATATCAATTA---TAATTC------ATTCAGAGTTTTATATTATTCCAAGATCCCAAGAATCTAAATGTAATGAATATATTAATAATGGTTTACCACCAATTCAAAATACTAGAAATGTAGTTCC--ATTATCTCTATCATCCAGATCTATTCAAT
		</sequence>
		<sequence>
			<taxon idref="Homosapiens_Philippines_2012_06_PHI_TGO12003_2012_G2P4"/>
			GGCTATAAAATGGCTTCGCTCATTTATAGACAACTTCTCACTAATTCATATTCGGTAGACTTGCATGACGAAATAGAACAGATTGGATCGGAGAAAATTCAAAATGTGACGGTGAATCCAGGCCCATTTGCACAGACTAGATACGCTCCAGTTAATTGGGGACACGGAGAGATTAATGATTCAACTACAGTGGAACCAGTTTTAGATGGTCCTTATCAACCAACTACATTCAAACCACCCAATGATTATTGGTTGCTTATTAGTTCAAACACAGATGGAGTAGTCTATGAGAGTACAAATAATAGTGACTTTTGGACAGCAGTTATCGCTGTTGAACCACATGT--AAGTCAAACGAA-T-----AGGCAATATGTTTTATTTGGTGAAAATAAGCAGTTTAAT--ATAGAAAATAGTTCAGATA---AATGGAAATTTTTCGAAATGTTTAAAGGTAG---------------TAATCAG-----AGTGATTTTTCTAATAGACGGACTTTAACCTCTAATAATAGACTTGTAGGAATGCTAAAATATGGTGGAAGAGTATGGACGTTTCATGGTGAAACACCA----------AGAGCTACTACTGATAGTTCGAATACT---------GCGGATTTAAATAATATATCAATTA---TAATTC------ATTCAGAGTTTTATATTATTCCAAGATCCCAAGAATCTAAATGTAATGAATATATTAATAATGGTTTACCACCAATTCAAAATACTAGAAATGTAGTTCC--ATTATCTCTATCATCCAGATCTATTCAAT
		</sequence>
		<sequence>
			<taxon idref="Homosapiens_Philippines_2012_06_PHI_TGO12007_2012_G2P4"/>
			GGCTATAAAATGGCTTCGCTCATTTATAGACAACTTCTCACTAATTCATATTCGGTAGACTTGCATGACGAAATAGAACAGATTGGATCGGAGAAAATTCAAAATGTGACGGTGAATCCAGGCCCATTTGCACAGACTAGATACGCTCCAGTTAATTGGGGACACGGAGAGATTAATGATTCAACTACAGTGGAACCAGTTTTAGATGGTCCTTATCAACCAACTACATTCAAACCACCCAATGATTATTGGTTGCTTATTAGTTCAAACACAGATGGAGTAGTCTATGAGAGTACAAATAATAGTGACTTTTGGACAGCAGTTATCGCTGTTGAACCACATGT--CAGTCAAACAAA-T-----AGGCAATATGTTTTATTTGGTGAAAATAAGCAGTTTAAT--ATAGAAAATAGTTCAGATA---AATGGAAATTTTTCGAAATGTTTAAAGGTAG---------------TAATCAG-----AGTGATTTTTCTAATAGACGGACTTTAACCTCTAATAATAGACTTGTAGGAATGCTAAAATATGGTGGAAGAGTATGGACGTTTCATGGTGAAACACCA----------AGAGCTACTACTGATAGTTCGAATACT---------GCGGATTTAAATAATATATCAATTA---TAATTC------ATTCAGAGTTTTATATTATTCCAAGATCCCAAGAATCTAAATGTAATGAATATATTAATAATGGTTTACCACCAATTCAAAATACTAGAAATGTAGTTCC--ATTATCTCTATCATCCAGATCTATTCAAT
		</sequence>
		<sequence>
			<taxon idref="Homosapiens_USA_2008_USA_VU080938_2008_G2P4"/>
			---------ATGGCTTCGCTCATTTATAGACAACTTCTCACTAATTCATATTCGGTAGACTTGCATGACGAAATAGAACAGATTGGATCGGAGAAAACTCAAAATGTGACGGTAAATCCAGGCCCATTTGCACAGACTAGATACGCTCCAGTTAATTGGGGACACGGAGAGATTAATGATTCAACTACAGTGGAACCAGTTTTAGATGGTCCTTATCAACCAACTACATTCAAACCACCCAATGATTATTGGTTGCTTATTAGTTCAAATACAGATGGAGTAGTCTATGAGAGTACAAATAATAGTGACTTTTGGACAGCAGTTATCGCTGTTGAACCACATGT--CAGTCAAACAAA-T-----AGGCAGTATGTCTTATTTGGTGAAAATAAGCAGTTTAAT--ATAGAAAATAGTTCAGATA---AATGGAAATTTTTCGAAATGTTTAAAGGTAG---------------TAGTCAG-----AGTGATTTTTCTAATAGACGGACTTTAACCTCTAATAATAGACTTGTAGGAATGCTAAAATATGGTGGAAGAGTATGGACGTTTCATGGTGAAACACCA----------AGAGCTACTACTGATAGTTCGAATACT---------GCTGATTTAAATAATATATCAATTA---TAATTC------ATTCAGAGTTTTATATTATTCCAAGATCCCAAGAATCTAAATGTAATGAATATATTAATAATGGTTTACCACCAATTCAAAATACTAGAAATGTAGTTCC--ATTATCTCTATCATCCAGATCTATTCAAT
		</sequence>
		<sequence>
			<taxon idref="Homosapiens_Canada_2008_CAN_RT12807_2008_G2P4"/>
			---------ATGGCTTCGCTCATTTATAGACAACTTCTCACTAATTCATATTCGGTAGACTTGCATGACGAAATAGAACAGATTGGATCGGAGAAAACTCAAAATGTGACGGTAAATCCAGGCCCATTTGCACAGACTAGATACGCTCCAGTTAATTGGGGACACGGAGAGATTAATGATTCAACTACAGTGGAACCAGTTTTAGATGGTCCTTATCAACCAACTACATTCAAACCACCCAATGATTATTGGTTGCTTATTAGTTCAAATACAGATGGAGTAGTCTATGAGAGTACAAATAATAGTGACTTTTGGACAGCAGTTATCGCTGTTGAACCACATGT--CAGTCAAACAAA-T-----AGGCAATATGTTTTATTTGGTGAAAATAAGCAGTTTAAT--ATAGAAAATAGTTCAGATA---AATGGAAATTTTTCGAAATGTTTAAAGGTAG---------------TAGTCAG-----AGTGATTTTTCTAATAGACGGACTTTAACCTCTAATAATAGACTTGTAGGAATGCTAAAATATGGTGGAAGAGTATGGACGTTTCATGGTGAAACACCA----------AGAGCTACCACTGATAGTTCGAATACT---------GCGGATTTAAATAATATATCAATTA---TAATTC------ATTCAGAGTTTTATATTATTCCAAGATCCCAAGAATCTAAGTGTAATGAATATATTAATAATGGTTTACCACCAATTCAAAATACTAGAAATGTAGTTCC--ATTATCTCTATCATCCAGATCTATTCAAT
		</sequence>
		<sequence>
			<taxon idref="Homosapiens_Bangladesh_2010_02_BGN_J300_2010_G2P4"/>
			GGCTATAAAATGGCTTCGCTCATTTATAGACAACTTCTCACTAATTCATATTCGGTAGACTTGCATGACGAAATAGAACAGATTGGATCGGAGAAAACTCAAAATGTGACGGTAAATCCAGGCCCATTTGCACAGACTAGATACGCTCCAGTTAATTGGGGACACGGAGAGATTAATGATTCAACTACAGTGGAACCAGTTTTAGATGGTCCTTATCAACCAACTACATTCAAACCACCCAATGATTATTGGTTGCTTATTAGTTCAAATACAGATGGAGTAGTCTATGAGAGTACAAATAATAGTGACTTTTGGACAGCAGTTATCGCTGTTGAACCACATGT--CAGTCAAACAAA-T-----AGGCAATATGTTTTATTTGGTGAAAATAAGCAGTTTAAT--ATAGAAAATAGTTCAGATA---AATGGAAATTTTTCGAAATGTTTAAAGGTAG---------------TAGTCAG-----AGTGATTTTTCTAATAGACGGACTTTAACCTCTAATAATAGACTTGTAGGAATGCTAAAATATGGTGGAAGAGTATGGACGTTTCATGGTGAAACACCA----------AGAGCTACTACTGATAGTTCGAATACT---------GCGGATTTAAATAATATATCAATTA---TAATTC------ATTCAGAGTTTTATATTATTCCAAGATCCCAAGAATCTAAATGTAATGAATATATTAATAATGGTTTACCACCAATTCAAAATACTAGAAATGTAGTTCC--ATTATCTCTATCATCCAGATCTATTCAAT
		</sequence>
		<sequence>
			<taxon idref="Homosapiens_Bangladesh_2010_02_BGN_J303_2010_G2P4"/>
			GGCTATAAAATGGCTTCGCTCATTTATAGACAACTTCTCACTAATTCATATTCGGTAGACTTGCATGACGAAATAGAACAGATTGGATCGGAGAAAACTCAAAATGTGACGGTAAATCCAGGCCCATTTGCACAGACTAGATACGCTCCAGTTAATTGGGGACACGGAGAGATTAATGATTCAACTACAGTGGAACCAGTTTTAGATGGTCCTTATCAACCAACTACATTCAAACCACCCAATGATTATTGGTTGCTTATTAGTTCAAATACAGATGGAGTAGTCTATGAGAGTACAAATAATAGTGACTTTTGGACAGCAGTTATCGCTGTTGAACCACATGT--CAGTCAAACAAA-T-----AGGCAATATGTTTTATTTGGTGAAAATAAGCAGTTTAAT--ATAGAAAATAGTTCAGATA---AATGGAAATTTTTCGAAATGTTTAAAGGTAG---------------TAGTCAG-----AGTGATTTTTCTAATAGACGGACTTTAACCTCTAATAATAGACTTGTAGGAATGCTAAAATATGGTGGAAGAGTATGGACGTTTCATGGTGAAACACCA----------AGAGCTACTACTGATAGTTCGAATACT---------GCGGATTTAAATAATATATCAATTA---TAATTC------ATTCAGAGTTTTATATTATTCCAAGATCCCAAGAATCTAAATGTAATGAATATATTAATAATGGTTTACCACCAATTCAAAATACTAGAAATGTAGTTCC--ATTATCTCTATCATCCAGATCTATTCAAT
		</sequence>
		<sequence>
			<taxon idref="Homosapiens_Bangladesh_2010_01_BGN_J266_2010_G2P4"/>
			GGCTATAAAATGGCTTCGCTCATTTATAGACAACTTCTCACTAATTCATATTCGGTAGACTTGCATGACGAAATAGAACAGATTGGATCGGAGAAAACTCAAAATGTGACGGTAAATCCAGGCCCATTTGCACAGACTAGATACGCTCCAGTTAATTGGGGACACGGAGAGATTAATGATTCAACTACAGTAGAACCAGTTTTAGATGGTCCTTATCAACCAACTACATTCAAACCACCCAATGATTATTGGTTGCTTATTAGTTCAAATACAGATGGAGTAGTCTATGAGAGTACAAATAATAGTGACTTTTGGACAGCAGTTATCGCTGTTGAACCACATGT--CAGTCAAACAAA-T-----AGGCAATATGTTTTATTTGGTGAAAATAAGCAGTTTAAT--ATAGAAAATAGTTCAGATA---AATGGAAATTTTTCGAAATGTTTAAAGGTAG---------------TAGTCAG-----AGTGATTTTTCTAATAGACGGACTTTAACCTCTAATAATAGACTTGTAGGAATGCTAAAATATGGTGGAAGAGTATGGACGTTTCATGGTGAAACACCA----------AGAGCTACTACTGATAGTTCGAATACT---------GCGGATTTAAATAATATATCAATTA---TAATTC------ATTCAGAGTTTTATATTATTCCAAGATCCCAAGAATCTAAATGTAATGAATATATTAATAATGGCTTACCACCAATTCAAAATACTAGAAATGTAGTTCC--ATTATCTCTATCATCCAGATCTATTCAAT
		</sequence>
		<sequence>
			<taxon idref="Homosapiens_Bangladesh_2010_01_BGN_J265_2010_G2P4"/>
			GGCTATAAAATGGCTTCGCTCATTTATAGACAACTTCTCACTAATTCATATTCGGTAGACTTGCATGACGAAATAGAACAGATTGGATCGGAGAAAACTCAAAATGTGACGGTAAATCCAGGCCCATTTGCACAGACTAGATACGCTCCAGTTAATTGGGGACACGGAGAGATTAATGATTCAACTACAGTAGAACCAGTTTTAGATGGTCCTTATCAACCAACTACATTCAAACCACCCAATGATTATTGGTTGCTTATTAGTTCAAATACAGATGGAGTAGTCTATGAGAGTACAAATAATAGTGACTTTTGGACAGCAGTTATCGCTGTTGAACCACATGT--CAGTCAAACAAA-T-----AGGCAATATGTTTTATTTGGTGAAAATAAGCAGTTTAAT--ATAGAAAATAGTTCAGATA---AATGGAAATTTTTCGAAATGTTTAAAGGTAG---------------TAGTCAG-----AGTGATTTTTCTAATAGACGGACTTTAACCTCTAATAATAGACTTGTAGGAATGCTAAAATATGGTGGAAGAGTATGGACGTTTCATGGTGAAACACCA----------AGAGCTACTACTGATAGTTCGAATACT---------GCGGATTTAAATAATATATCAATTA---TAATTC------ATTCAGAGTTTTATATTATTCCAAGATCCCAAGAATCTAAATGTAATGAATATATTAATAATGGCTTACCACCAATTCAAAATACTAGAAATGTAGTTCC--ATTATCTCTATCATCCAGATCTATTCAAT
		</sequence>
		<sequence>
			<taxon idref="Homosapiens_Australia_2004_02_28_AUS_336190_2004_G2P4"/>
			GGCTATAAAATGGCTTCACTCATTTATAGACAACTTCTCACTAATTCATATTCGGTAGACTTGCATGACGAAATAGAACAGATTGGATCGGAGAAAACTCAAAATGTGACGGTAAATCCAGGCCCATTTGCACAGACTAGATACGCTATAGTTAATTGGGGACACGGGGAAATTAACGATTCAACTACAGTGGAACCAGTTTTAGATGGTCCTTATCAACCAACTACATTTAAACCACCCAATGATTATTGGCTGCTTATTAGTTCAAATACAGATGGAGTAGTCTATGAGAGTACAAATAATAGTGACTTTTGGACAGCAGTTATCGCTGTCGAACCACATGT--CAGTCAAACAAA-T-----AGGCAATATGTTTTATTTGGTGAGAATAAGCAGTTTAAC--GTAGAAAATAGTTCAGATA---AATGGAAATTTTTCGAAATGTTTAAAGGTAG---------------TAGTCAG-----AGTGATTTTTCTAATAGACGGACTTTAACCTCTAATAATAGACTTGTAGGAATGCTAAAATATGGTGGAAGAGTATGGACGTTTCATGGTGAAACACCA----------AGAGCTACTACTGATAGTTCGAATACT---------GCGGATTTAAATAATATATCAATTA---TAATTC------ATTCAGAGTTTTATATTATTCCAAGATCCCAAGAATCTAAATGTAATGAATATATTAATAATGGTTTACCACCAATTCAAAATACTAGAAATGTAGTTCC--ATTATCTCTATCATCCAGATCTATTCAAT
		</sequence>
		<sequence>
			<taxon idref="Homosapiens_SouthAfrica_2009_ZAF_3133WC_2009_G12P4"/>
			GGCTATAAAATGGCTTCGCTCATTTATAGACAACTTCTCACTAACTCATATTCGGTAGACTTGCATGACGAAATAGAACAGATTGGATCGGAGAAAACTCAAAATGTGACAGTAAATCCAGGTCCATTTGCACAGACTAGATATGCTCCAGTCAATTGGGGACACGGAGAGATTAATGATTCAACTACAGTGGAACCAGTTTTAGATGGTCCTTATCAACCAACTGCATTTAAACCACCCAATGATTATTGGCTGCTTATTAGTTCAAATACAGATGGAGTAGTCTATGAGAGTACAAATAACAGTGACTTTTGGACAGCGGTCATTGCTGTCGAACCACATGT--CAATCAAACAAA-T-----AGGCAATATGTTTTATTTGGTGAGAATAAGCAGTTTAAC--ATAGAAAATAGTTCAGATA---AATGGAAATTTTTCGAGATGTTTAAAAGTAA---------------TAGTCAG-----AGTGATTTTTCTAATAGACGGACTTTAACCTCTAACAATAGACTTGTAGGAATGCTAAAATATGGTGGAAGAGTATGGACGTTTCATGGTGAAACACCA----------AGAGCTACTACTGATAGTTCGAGTACT---------GCGGATTTAAATAATATATCAATTA---TAATTC------ATTCAGAGTTTTATATTATTCCAAGATCCCAAGAATCTAAATGTAATGAATATATCAATAATGGTTTACCACCAATTCAAAATACTAAAAATGTAGTTCC--ATTATCTCTATCATCCAGGTCTATTCAAT
		</sequence>
		<sequence>
			<taxon idref="Homosapiens_SouthAfrica_2009_ZAF_3203WC_2009_G2P4"/>
			GGCTATAAAATGGCTTCGCTCATTTATAGACAACTTCTCACTAACTCATATTCGGTAGACTTGCATGACGAAATAGAACAGATTGGATCGGAGAAAACTCAAAATGTGACAGTAAATCCAGGTCCATTTGCACAGACTAGATATGCTCCAGTCAATTGGGGACACGGAGAGATTAATGATTCAACTACAGTGGAACCAGTTTTAGATGGTCCTTATCAACCAACTGCATTTAAACCACCCAATGATTATTGGCTGCTTATTAGTTCAAATACAGATGGAGTAGTCTATGAGAGTACAAATAACAGTGACTTTTGGACAGCGGTCATTGCTGTCGAACCACATGT--CAATCAAACAAA-T-----AGGCAATATGTTTTATTTGGTGAGAATAAGCAGTTTAAC--ATAGAAAATAGTTCAGATA---AATGGAAATTTTTCGAGATGTTTAAAAGTAA---------------TAGTCAG-----AGTGATTTTTCTAATAGACGGACTTTAACCTCTAACAATAGACTTGTAGGAATGCTAAAATATGGTGGAAGAGTATGGACGTTTCATGGTGAAACACCA----------AGAGCTACTACTGATAGTTCGAGTACT---------GCGGATTTAAATAATATATCAATTA---TAATTC------ATTCAGAGTTTTATATTATTCCAAGATCCCAAGAATCTAAATGTAATGAATATATCAATAATGGTTTACCACCAATTCAAAATACTAAAAATGTAGTTCC--ATTATCTCTATCATCCAGGTCTATTCAAT
		</sequence>
		<sequence>
			<taxon idref="Homosapiens_Canada_2008_CAN_RT12507_2008_G2P4"/>
			---------ATGGCTTCGCTCATTTATAGACAACTTCTCACTAACTCATATTCGGTAGACTTGCATGACGAAATAGAACAGATTGGATCGGAGAAAACTCAAAATGTGACAGTAAATCCAGGTCCATTTGCACAGACTAGATATGCTCCAGTCAATTGGGGACACGGAGAGATTAATGATTCAACTACAGTGGAACCAGTTTTAGATGGTCCTTATCAACCAACTACATTTAAACCACCCAATGATTATTGGCTGCTTATTAGTTCGAATACAGATGGAGTAGTCTATGAGAGTACAAATAATAGTGACTTTTGGACAGCGGTCATTGCTGTCGAACCACATGT--CAATCAAACAAA-T-----AGACAATATGTTTTATTTGGTGAGAATAAACAGTTTAAC--ATAGAAAATAGTTCAGATA---AATGGAAATTTTTCGAGATGTTTAAAGGTAA---------------TAATCAG-----AGTGATTTTTCTAATAGACGGACTTTAACCTCTAGCAATAGACTTGTAGGAATGCTAAAGTATGGTGGAAGAGTATGGACGTTTCATGGTGAAACACCA----------AGAGCTACTACTGATAGTTCGAGTACT---------GCGGATTTAAATAATATATCAATTA---TAATTC------ATTCAGAGTTTTATATTATTCCAAGATCCCAAGAATCTAAATGTAATGAATATATCAATAATGGTTTACCACCAATTCAAAATACTAGAAATGTAGTTCC--ATTATCTCTATCATCCAGGTCTATTCAAT
		</sequence>
		<sequence>
			<taxon idref="Homosapiens_Canada_2007_CAN_RT00807_2007_G2P4"/>
			---------ATGGCTTCGCTCATTTATAGACAACTTCTCACTAACTCATATTCGGTAGACTTGCATGACGAAATAGAACAGATTGGATCGGAGAAAACTCAAAATGTGACAGTAAATCCAGGTCCATTTGCACAGACTAGATATGCTCCAGTCAATTGGGGACACGGAGAGATTAATGATTCAACTACAGTGGAACCAGTTTTAGATGGTCCTTATCAACCAACTACATTTAAACCACCCAATGATTATTGGCTGCTTATTAGTTCGAATACAGATGGAGTAGTCTATGAGAGTACAAATAATAGTGACTTTTGGGCAGCGGTCATTGCTGTCGAACCACATGT--CAATCAAACAAA-T-----AGGCAATATGTTTTATTTGGTGAGAATAAGCAGTTTAAC--ATAGAAAATAGTTCAGATA---AATGGAAATTTTTCGAGATGTTTAAAGGTAA---------------TAGTCAG-----AGTGATTTTTCTAATAGACGGACTTTAACCTCTAACAATAGACTTGTAGGAATGCTAAAATATGGTGGAAGAGTATGGACGTTTCATGGTGAAACACCA----------AGAGCTACTACTGATAGTTCGAGTACT---------GCGGATTTAAATAATATATCAATTA---TAATTC------ATTCAGAGTTTTATATTATTCCAAGATCCCAAGAATCTAAATGTAATGAATATATCAATAATGGTTTACCACCAATTCAAAATACTAGAAATGTAGTTCC--ATTATCTCTATCATCCAGGTCTATTCAAT
		</sequence>
		<sequence>
			<taxon idref="Homosapiens_Canada_2007_CAN_RT06807_2007_G2P4"/>
			---------ATGGCTTCGCTCATTTATAGACAACTTCTCACTAACTCATATTCGGTAGACTTGCATGACGAAATAGAACAGATTGGATCGGAGAAAACTCAAAATGTGACAGTAAATCCAGGTCCATTTGCACAGACTAGATATGCTCCAGTCAATTGGGGACACGGAGAGATTAATGATTCAACTACAGTGGAACCAGTTTTAGATGGTCCTTATCAACCAACTACATTTAAACCACCCAATGATTATTGGCTGCTTATTAGTTCGAATACAGATGGAGTAGTCTATGAGAGTACAAATAATAGTGACTTTTGGGCAGCGGTCATTGCTGTCGAACCACATGT--CAATCAAACAAA-T-----AGGCAATATGTTTTATTTGGTGAGAATAAGCAGTTTAAC--ATAGAAAATAGTTCAGATA---AATGGAAATTTTTCGAGATGTTTAAAGGTAA---------------TAGTCAG-----AGTGATTTTTCTAATAGACGGACTTTAACCTCTAACAATAGACTTGTAGGAATGCTAAAATATGGTGGAAGAGTATGGACGTTTCATGGTGAAACACCA----------AGAGCTACTACTGATAGTTCGAGTACT---------GCGGATTTAAATAATATATCAATTA---TAATTC------ATTCAGAGTTTTATATTATTCCAAGATCCCAAGAATCTAAATGTAATGAATATATCAATAATGGTTTACCACCAATTCAAAATACTAGAAATGTAGTTCC--ATTATCTCTATCATCCAGGTCTATTCAAT
		</sequence>
		<sequence>
			<taxon idref="Homosapiens_SouthKorea_2015_CAU1511"/>
			-----TAAAATGGCTTCGCTCATTTATAGACAACTTCTCACTAATTCATATTCGGTAGATTTGCATGACGAAATAGAACAGATTGGATCGGAGAAAACTCAAAATGTGACGGTAAATCCAGGCCCATTTGCACAGACTAGATATGCTCCAGTCAATTGGGGACACGGAGAGATTAATGATTCAACTACGGTGGAACCAGTTTTAGATGGTCCTTATCAACCAACTACATTTAAACCACCCAATGATTATTGGCTGCTTATTAGTTCAAGTACAGATGGAGTAGTCTATGAGAGTACAAATAATAGTGACTTTTGGACAGCAGTTATCGCTGTCGAACCACATGT--CAGTCAAACAAA-T-----AGGCAATATGTTTTATTTGGTGAGAATAAGCAGTTTAAC--ATAGAAAATAGTTCAGATA---AATGGAAATTTTTCGAAATGTTTAAAGGTAG---------------TAGTCAG-----AGTGATTTTTCTAATAGACGGACTTTAACCTCTAATAATAGACTTGTAGGAATGTTAAAATATGGTGGAAGAGTATGGACGTTTCATGGTGAAACACCA----------AGAGCTACTACTGATAGTTCGAGTACT---------GCAGATTTAAATAATATATCAATTA---TAATTC------ATTCAGAGTTTTATATTATTCCAAGATCCCAAGAATCTAAATGTAATGAATATATCAATAATGGTTTACCGCCAATTCAAAATACTAGAAATGTAGTTCC--ATTATCTCTATCATCCAGGTCTATTCAAT
		</sequence>
		<sequence>
			<taxon idref="Homosapiens_Thailand_2013_THA_NPM51_2013_G2P4"/>
			---------ATGGCTTCGCTCATTTATAGACAACTTCTCACTAATTCATATTCGGTAGACTTGCATGACGAAATAGAACAGATTGGATCGGAGAAAACTCAAAATGTGACGGTAAATCCAGGCCCATTTGCACAGACTAGATATGCTCCAGTCAATTGGGGACACGGAGAGATTAATGATTCAACTACGGTGGAACCAGTTTTAGATGGTCCTTATCAACCAACTACATTTAAACCACCCAATGATTATTGGCTGCTTATTAGTTCAAGTACAGATGGAGTAGTCTATGAGAGTACAAATAATAGTGACTTTTGGACAGCAGTTATCGCTGTCGAACCACATGT--CAGTCAAACAAA-T-----AGGCAATATGTTTTATTTGGTGAGAATAAGCAGTTTAAC--ATAGAAAATAGTTCAGATA---AATGGAAATTTTTCGAAATGTTTAAAGGTAG---------------TAGTCAA-----AGTGATTTTTCTAATAGACGGACTTTAACCTCTAATAATAGACTTGTAGGAATGTTAAAATATGGTGGAAGAGTATGGACGTTTCATGGTGAAACACCA----------AGAGCTACTACTGATAGTTCGAGTACT---------GCAGATTTAAATAATATATCAATTA---TAATTC------ATTCAGAGTTTTATATTATTCCAAGATCCCAAGAATCTAAATGTAATGAATATATCAATAATGGTTTACCGCCAATTCAAAATACTAGAAATGTAGTTCC--ATTATCTCTATCATCCAGGTCTATTCAAT
		</sequence>
		<sequence>
			<taxon idref="Homosapiens_Thailand_2013_THA_SSKT133_2013_G2P4"/>
			---------ATGGCTTCGCTCATTTATAGACAACTTCTCACTAACTCATATTCGGTAGACTTGCATGACGAAATAGAACAGATTGGATCGGAGAAAACTCAAAATGTGACGGTAAATCCAGGCCCATTTGCACAGACTAGATATGCTCCAGTCAATTGGGGACACGGAGAGATTAATGATTCAACTACGGTGGAACCAGTTTTAGATGGTCCTTATCAACCAACTACATTTAAACCACCCAATGATTATTGGCTGCTTATTAGTTCAAGTACAGATGGAGTAGTCTATGAGAGTACAAATAATAGTGACTTTTGGACAGCAGTTATCGCTGTCGAACCACATGT--CAGTCAAACAAA-T-----AGGCAATATGTTTTATTTGGTGAGAATAAGCAGTTTAAC--ATAGAAAATAGTTCAGATA---AATGGAAATTTTTCGAAATGTTTAAAGGTAG---------------TAGTCAA-----AGTGATTTTTCTAATAGACGGACTTTAACCTCTAATAATAGACTTGTAGGAATGTTAAAATATGGTGGAAGAGTATGGACGTTTCATGGTGAAACACCA----------AGAGCTACTACTGATAGTTCGAGTACT---------GCAGATTTAAATAATATATCAATTA---TAATTC------ATTCAGAGTTTTATATTATTCCAAGATCCCAAGAATCTAAATGTAATGAATATATCAATAATGGTTTACCGCCAATTCAAAATTCTAGAAATGTAGTTCC--ATTATCTCTATCATCCAGGTCTATTCAAT
		</sequence>
		<sequence>
			<taxon idref="Homosapiens_Australia_2008_01_09_AUS_CK20037_2008_G2P4"/>
			---------ATGGCTTCGCTCATTTATAGACAACTTCTCACTAATTCATATTCGGTAGACTTGCATGACGAAATAGAACAGATTGGATCGGAGAAAACTCAAAATGTGACGGTAAATCCAGGCCCATTTGCACAGACTAGATATGCTCCAGTCAATTGGGGACACGGAGAGATTAATGATTCAACTACGGTGGAACCAGTTTTAGATGGTCCTTATCAACCAACTACATTTAAACCACCCAATGATTATTGGCTGCTTATTAGTTCAAGTACAGATGGAGTAGTCTATGAGAGTACAAATAATAGTGACTTTTGGACAGCAGTTATCGCTGTCGAACCACATGT--CAGTCAAACAAA-T-----AGGCAATATGTTTTATTTGGTGAGAATAAGCAGTTTAAC--ATAGAAAATAGTTCAGATA---AATGGAAATTTTTCGAAATGTTTAAAGGTAG---------------TAGTCAG-----GGTGATTTTTCTAATAGACGGACTTTAACCTCTAATAATAGACTTGTAGGAATACTAAAATATGGTGGAAGAGTATGGACGTTTCATGGTGAAACACCA----------AGAGCTACTACTGATAGTTCGAATACT---------GCAGATTTAAATAATATATCAATTA---TAATTC------ATTCAGAGTTTTATATTATTCCAAGATCCCAAGAATCTAAATGTAATGAATATATCAATAATGGTTTACCACCAATTCAAAATACTAGAAATGTAGTTCC--ATTATCTCTATCATCCAGGTCTATTCAAT
		</sequence>
		<sequence>
			<taxon idref="Homosapiens_Australia_2008_01_12_AUS_CK20038_2008_G6P4"/>
			---------ATGGCTTCGCTCATTTATAGACAACTTCTCACTAATTCATATTCGGTAGACTTGCATGACGAAATAGAACAGATTGGATCGGAGAAAACTCAAAATGTGACGGTAAATCCAGGCCCATTTGCACAGACTAGATATGCTCCAGTCAATTGGGGACACGGAGAGATTAATGATTCAACTACGGTGGAACCAGTTTTAGATGGTCCTTATCAACCAACTACATTTAAACCACCCAATGATTATTGGCTGCTTATTAGTTCAAGTACAGATGGAGTAGTCTATGAGAGTACAAATAATAGTGACTTTTGGACAGCAGTTATCGCTGTCGAACCACATGT--CAGTCAAACAAA-T-----AGGCAATATGTTTTATTTGGTGAGAATAAGCAGTTTAAC--ATAGAAAATAGTTCAGATA---AATGGAAATTTTTCGAAATGTTTAAAGGTAG---------------TAGTCAG-----GGTGATTTTTCTAATAGACGGACTTTAACCTCTAATAATAGACTTGTAGGAATACTAAAATATGGTGGAAGAGTATGGACGTTTCATGGTGAAACACCA----------AGAGCTACTACTGATAGTTCGAATACT---------GCAGATTTAAATAATATATCAATTA---TAATTC------ATTCAGAGTTTTATATTATTCCAAGATCCCAAGAATCTAAATGTAATGAATATATCAATAATGGTTTACCACCAATTCAAAATACTAGAAATGTAGTTCC--ATTATCTCTATCATCCAGGTCTATTCAAT
		</sequence>
		<sequence>
			<taxon idref="Homosapiens_Australia_2010_10_23_AUS_CK20055_2010_G2P4"/>
			---------ATGGCTTCGCTCATTTATAGACAACTTCTCACTAATTCATATTCGGTAGACTTGCATGACGAAATAGAACAGATTGGATCGGAGAAAACTCAAAATGTGACGGTAAATCCAGGCCCATTTGCACAGACTAGATATGCTCCAGTCAATTGGGGACACGGAGAGATTAATGATTCAACTACGGTGGAACCAGTTTTAGATGGTCCTTATCAACCAACTACATTTAAACCACCCAATGATTATTGGCTGCTTATTAGTTCAAGTACAGATGGAGTAGTCTATGAGAGTACAAATAATAGTGACTTTTGGACAGCAGTTATCGCTGTCGAACCACATGT--CAGTCAAACAAA-T-----AGACAATATGTTTTATTTGGTGAGAATAAGCAGTTTAAC--ATAGAAAATAGTTCAGATA---AATGGAAATTTTTCGAAATGTTTAAAGGTAG---------------TAGTCAG-----AGTGATTTTTCTAATAGACGGACTTTAACCTCTAATAATAGACTTGTAGGAATGCTAAAATATGGTGGAAGAGTATGGACGTTTCATGGTGAAACGCCA----------AGAGCTACTACTGATAGTTCGAATACT---------GCAGATTTAAATAATATATCAATTA---TAATTC------ATTCAGAGTTTTATATTATTCCAAGATCTCAAGAATCTAAATGTAATGAATATATCAATAATGGTTTACCACCAATTCAAAATACTAGAAATGTAGTTCC--ATTATCTCTATCATCCAGGTCTATTCAAT
		</sequence>
		<sequence>
			<taxon idref="Homosapiens_Australia_2011_AUS_CK20048_2011_G2P4"/>
			---------ATGGCTTCGCTCATTTATCGACAACTTCTCACTAATTCATATTCGGTAGACTTGCATGACGAAATAGAACAGATTGGATCGGAGAAAACTCAAAATGTGACGGTAAATCCAGGCCCATTTGCACAGACTAGATATGCTCCAGTCAATTGGGGACACGGAGAGATTAATGATTCAACTACGGTGGAACCAGTTTTAGATGGTCCTTATCAACCAACTACATTTAAACCACCCAATGATTATTGGCTGCTTATTAGTTCAAGTACAGATGGAGTAGTCTATGAGAGTACAAATAATAGTGACTTTTGGACAGCAGTTATCGCTGTCGAACCACATGT--CAGTCAAACAAA-T-----AGACAATATGTTTTATTTGGTGAGAATAAGCAGTTTAAC--ATAGAAAATAGTTCAGATA---AATGGAAATTTTTCGAAATGTTTAAAGGTAG---------------TAGTCAG-----AGTGATTTTTCTAATAGACGGACTTTAACCTCTAATAATAGACTTGTAGGAATGCTAAAATATGGTGGAAGAGTATGGACGTTTCATGGTGAAACGCCA----------AGAGCTACTACTGATAGTTCGAATACT---------GCAGATTTAAATAATATATCAATTA---TAATTC------ATTCAGAGTTTTATATTATTCCAAGATCTCAAGAATCTAAATGTAATGAATATATCAATAATGGTTTACCACCAATTCAAAATACTAGAAATGTAGTTCC--ATTATCTCTATCATCCAGGTCTATTCAAT
		</sequence>
		<sequence>
			<taxon idref="Homosapiens_Australia_2000_08_13_AUS_CK20007_2000_G2P4"/>
			---------ATGGCTTCGCTCATTTATAGACAACTTCTCACTAATTCATATTCGGTAGACTTGCATGACGAAATAGAACAGATTGGATCGGAGAAAACTCAAAATGTGACGGTAAATCCAGGCCCATTTGCACAAACTAGATATGCTCCAGTTAATTGGGGGCACGGAGAGATTAATGATTCAACTACAGTGGAACCAGTTTTAGATGGTCCTTATCAACCAACTACATTCAAACCACCCAATGATTATTGGCTGCTTATTAGTTCAAATACAGATGGAGTAGTCTATGAGAGTACAAATAATAGTGACTTTTGGACAGCAGTTATCGCTGTCGAACCACATGT--CAGTCAAACAAA-T-----AGGCAATATGTTTTATTTGGTGAGAATAAGCAGTTTAAC--GTAGAAAATAGTTCAGATA---AATGGAAATTTTTCGAAATGTTTAAAGGTAA---------------TAGTCAG-----AGTGATTTTTCTAATAGACGGACTTTAACCTCTAATAATAGACTTGTAGGAATGCTAAAATATGGTGGAAGAGTATGGACGTTTCATGGTGAAACACCA----------AGAGCTACTACTGATAGTTCGAGTACT---------GCGGATTTAAATAATATATCAATTA---TAACTC------ATTCAGAGTTTTATATTATTCCAAGATCCCAAGAATCTAAATGTAATGAATATATTAATAATGGTTTACCACCAATTCAAAATACTAGAAATGTAGTTCC--ATTATCTCTATCATCTAGGTCTATTCAAT
		</sequence>
		<sequence>
			<taxon idref="Homosapiens_Australia_2000_09_14_AUS_CK20016_2000_G2P4"/>
			---------ATGGCTTCGCTCATTTATAGACAACTTCTCACTAATTCATATTCGGTAGACTTGCATGACGAAATAGAACAGATTGGATCGGAGAAAACTCAAAATGTGACGGTAAATCCAGGTCCATTTGCACAGACTAGATATGCTCCAGTTAATTGGGGACACGGAGAGATTAATGATTCAACTACAGTGGAACCAGTTTTAGATGGTCCTTATCAACCGACTACATTCAAACCACCCAATGATTATTGGCTGCTTATTAGTTCAAATACAGATGGAGTAGTTTATGAGAGTACAAATAATAGTGACTTTTGGACAGCAGTTATCGCTGTCGAACCACATGT--CAGTCAAACAAA-T-----AGGCAATATGTTTTATTTGGTGAGAATAAGCAGTTTAAC--GTAGAAAATAGTTCAGATA---AATGGAAATTTTTCGAAATGTTTAAAGGTAA---------------TAGTCAG-----AGTGATTTTTCTAATAGACGGACTTTAACCTCTAATAATAGACTTGTAGGAATGCTAAAATATGGTGGAAGAGTATGGACGTTTCATGGTGAAACACCA----------AGAGCTACTACTGATAGTTCGAATACT---------GCGGATTTAAATAATATATCAATTA---TAATTC------ATTCAGAGTTTTATATTATTCCAAGATCCCAAGAATCTAAATGTAATGAATATATTAATAATGGTTTACCACCAATTCAAAATACTAGAAATGTAGTTCC--ATTATCTCTATCATCCAGATCTATTCAAT
		</sequence>
		<sequence>
			<taxon idref="Homosapiens_Australia_2011_05_25_AUS_CK20047_2011_G2P4"/>
			---------ATGGCTTCGCTCATTTATAGACAACTTCTCACTAATTCATATTCGGTAGACTTGTATGACGAAATAGAACAGATTGGATCGGAGAAAACTCAAAATGTAACGGTAAATCCAGGCCCATTTGCACAGACTAGATATGCTCCAGTCAATTGGGGACACGGAGAGATTAATGATTCAACTACAGTGGAACCAGTTTTAGATGGTCCTTATCAACCAACTACATTTAAACCACCCAATGATTATTGGCTGCTTATTAGTTCAAATACAGATGGAGTAGTCTATGAGAGTACAAATAATAATGACTTTTGGACAGCAGTTATCGCTGTCGAACCACATGT--CAGTCAAACAAA-T-----AGGCAATATGTTTTATTTGGTGAGAATAAGCAGTTTAAC--GTAGAAAATAGTTCAAATA---AATGGAAATTTTTCGAAATGTTTAAAGGTAG---------------TAGTCAG-----AGTGATTTTTCTAATAGACGGACTTTAACTTCTAATAATGGACTTGTAGGAATGCTAAAATATGGTGGAAGAGTATGGACGTTTCATGGTGAGACACCA----------AGGGCTACTACTGATAGTTCGAATACT---------GCGGATTTAACTAATATATCAATCA---TAATTC------ATTCAGAGTTTTATATTATTCCAAGATCCCAAGAATCTAAATGTAATGAATATATTAATAATGGTTTACCACCAATTCAAAACACTAGAAATGTAGTTCC--ATTATCTCTATCATCCAGGTCTATTCAAT
		</sequence>
		<sequence>
			<taxon idref="Homosapiens_Canada_2008_CAN_RT09607_2008_G2P4"/>
			---------ATGGCTTCGCTCATTTATAGACAACTTCTCACTAATTCATATTCGGTAGACTTGCATGACGAAATAGAACAGATTGGATCGGAGAAAACTCAAAATGTGACGGTAAATCCAGGTCCATTTGCACAGACTAGATATGCTCCAGTCAATTGGGGACACGGAGAGATTAATGATTCAACTACAGTGGAACCAGTTTTAGATGGTCCTTATCAACCAACTACATTTAAACCACCCAATGATTATTGGTTGCTTATTAGTTCAAATACAGATGGAGTAGTCTACGAGAGTACAAATAATAGTGACTTTTGGGCAGCAGTTATCGCTGTCGAACCACATGT--CAGTCAAACAAA-T-----AGGCAATATGTTTTATTTGGTGAGAATAAGCAGTTTAAC--ATAGAAAATAGTTCAGATA---AATGGAAATTTTTCGAAATGTTTAAAGGTAG---------------TAGTCAG-----AGTGATTTTTCTAATAGACGGACTTTAACCTCTAACAATAGACTTGTGGGAATGCTAAAATATGGTGGAAGAGTATGGACGTTTCATGGTGAAACACCA----------AGAGCTACTACTGATAGTTCGAATACT---------GCGGATTTAAATAATATATCAATTA---TAATTC------ATTCAGAGTTTTATATTATTCCAAGATCCCAAGAATCTAAATGTAATGAATATATCAATAATGGTTTACCACCAATTCAAAATACTAGAAATGTAGTTCC--ATTATCTCTATCATCCAGGTCTATTCAAT
		</sequence>
		<sequence>
			<taxon idref="Homosapiens_Thailand_2014_THA_LSL7_2014_G2P4_THA_LSL7_2014_G2P4"/>
			-------AAATGGCTTCGCTCATTTATAGACAACTTCTCACTAATTCATATTCGGTAGACTTGCATGAAGAAATAGAACAGATTGGATCGGAGAAAACTCAAAATGTGACGGTAAATCCAGGCCCATTTGCACAGACTAGATATGCTCCAGTGAATTGGGGACACGGAGAAATTAATGATTCAACTACAGTAGAACCAGTTTTAGATGGTCCTTACCAACCAACTACATTTAAACCACCCAATGATTATTGGCTGCTTATTAGTTCAAATACAGATGGAGTAGTCTATGAGAGTACAAATAACAGTGACTTTTGGACAGCAGTTATCGCTGTCGAACCACATGT--CAGTCAAACAAA-T-----AGACAATATGTTTTATTTGGTGAGAATAAGCAGTTTAAC--ATAGAAAATAGTTCAGATA---AATGGAAATTTTTCGAAATGTTTAAAGGTAG---------------TAGTCAG-----AGTGATTTTTCTAATAGACGGACTTTAACCTCTAATAATAGACTTGTAGGAATGCTAAAATATGGTGGCAGAGTATGGACGTTTCATGGTGAAACACCA----------AGAGCTACTACTGATAGTTCGAATACT---------GCGGATTTAAATAATATATCAATTA---TAATTC------ATTCAGAGTTTTATATTATTCCAAGATCCCAAGAATCTAAATGTAATGAATATATCAATAATGGTTTACCACCAATTCAAAATACTAGAAATGTAGTTCC--ATTATCTCTATCATCCAGGTCTATTCAAT
		</sequence>
		<sequence>
			<taxon idref="Homosapiens_Thailand_2014_THA_LS202_2014_G2P4_THA_LS202_2014_G2P4"/>
			--------AATGGCTTCGCTCATTTATAGACAACTTCTCACTAATTCATATTCGGTAGACTTGCATGAAGAAATAGAACAGATTGGATCGGAGAAAACTCAAAATGTGACGGTAAATCCAGGCCCATTTGCACAGACTAGATATGCTCCAGTGAATTGGGGACACGGAGAAATTAATGATTCAACTACAGTAGAACCAGTTTTAGATGGTCCTTACCAACCAACTACATTTAAACCACCCAATGATTATTGGCTGCTTATTAGTTCAAATACAGATGGAGTAGTCTATGAGAGTACAAATAACAGTGACTTTTGGACAGCAGTTATCGCTGTCGAACCACATGT--CAGTCAAACAAA-T-----AGACAATATGTTTTATTTGGTGAGAATAAGCAGTTTAAC--ATAGAAAATAGTTCAGATA---AATGGAAATTTTTCGAAATGTTTAAAGGTAG---------------TAGTCAG-----AGTGATTTTTCTAATAGACGGACTTTAACCTCTAATAATAGACTTGTAGGAATGCTAAAATATGGTGGCAGAGTATGGACGTTTCATGGTGAAACACCA----------AGAGCTACTACTGATAGTTCGAATACT---------GCGGATTTAAATAATATATCAATTA---TAATTC------ATTCAGAGTTTTATATTATTCCAAGATCCCAAGAATCTAAATGTAATGAATATATCAATAATGGTTTACCACCAATTCAAAATACTAGAAATGTAGTTCC--ATTATCTCTATCATCCAGGTCTATTCAAT
		</sequence>
		<sequence>
			<taxon idref="Homosapiens_Australia_2010_09_01_AUS_CK20041_2010_G2P4"/>
			---------ATGGCTTCGCTCATTTATAGACAACTTCTCACTAATTCATATTCGGTAGACTTGCATGACGAAATAGAACAGATTGGATCGGAGAAAACTCAAAATGTGACGGTAAATCCAGGCCCATTTGCACAGACTAGATATGCTCCAGTCAATTGGGGACACGGAGAGATTAATGATTCAACTACAGTGGAACCAGTTTTAGATGGTCCTTATCAACCAACTACATTTAAACCACCCAATGATTATTGGCTGCTTATTAGTTCAAATACAGATGGAGTAGTCTATGAGAGTACAAATAATAGTGACTTTTGGGCAGCAGTTATTGCTGTCGAACCACATGT--CAGTCAAACAAA-T-----AGGCAATATGTTTTATTTGGTGAAAATAAGCAGTTTAAC--ATAGAAAATAGTTCAGATA---AATGGAAATTTTTCGAAATGTTTAAAGGTAG---------------TAGTCAG-----AGTGATTTTTCTAATAGACGGACTTTAACCTCTAATAATAGACTTGTAGGAATACTAAAATATGGTGGAAGAGTATGGACGTTTCATGGTGAAACACCA----------AGAGCTACTACTGATAGTTCGAATACT---------GCGGATTTAAATAATATATCAATTA---TAATTC------ATTCAGAGTTTTATATTATTCCAAGATCCCAAGAATCTAAATGTAATGAATATATCAATAATGGCTTACCACCAATTCAAAATACTAGAAATGTAGTTCC--ATTATCTCTATCATCCAGGTCTATTCAAT
		</sequence>
		<sequence>
			<taxon idref="Homosapiens_SouthKorea_2011_CAU1104"/>
			-----TAAAATGGCTTCGCTCATTTATAGACAACTTCTCACTAATTCATATTCGGTAGATTTGCATGACGAAATAGAACAGATTGGATCGGAGAAAACTCAAAATGTGACGGTAAATCCAGGCCCATTTGCACAGACTAGATATGCTCCAGTCAATTGGGGACACGGAGAGATTAATGATTCAACTACAGTAGAACCAGTTTTAGATGGTCCTTACCAACCAACTACATTTAAACCACCCAATGATTATTGGCTGCTTATTAGTTCAAATACAGATGGAGTAGTCTATGAGAGTACAAATAACAGTGACTTTTGGACAGCAGTTATCGCTGTCGAACCACATGT--CAGTCAAACAAA-T-----AGGCAATATGTTTTATTTGGTGAGAATAAGCAGTTTAAC--ATAGAAAATAGTTCAGATA---AATGGAAATTTTTCGAAATGTTTAAAGGTAG---------------TAGTCAG-----AGTGATTTTTCTAATAGACGGACTTTAACCTCTAATAATAGACTTGTAGGAATGCTAAAATATGGTGGCAGAGTATGGACGTTTCATGGTGAAACACCA----------AGAGCTACTACTGATAGTTCGAATACT---------GCGGATTTAAATAATATATCAATTA---TAATTC------ATTCAGAGTTTTATATTATTCCAAGATCCCAAGAATCTAAATGTAATGAATATATCAATAATGGTTTACCACCAATTCAAAATACTAGAAATGTAGTTCC--ATTATCTCTATCATCCAGGTCTATTCAAT
		</sequence>
		<sequence>
			<taxon idref="Homosapiens_SouthKorea_2010_CAU1001"/>
			-----TAAAATGGCTTCGCTCATTTATAGACAACTTCTCACTAATTCATATTCGGTAGACTTGCATGACGAAATAGAACAGATTGGATCGGAGAAAACTCAAAATGTGACGGTAAATCCAGGCCCATTTGCACAGACTAGATATGCTCCAGTTAATTGGGGACACGGAGAGATTAATGATTCAACTACAGTAGAACCAGTTTTAGATGGTCCTTACCAACCAACTACATTTAAACCACCCAATGATTATTGGCTGCTTATTAGTTCAAATACAGATGGAGTAGTCTATGAGAGTACAAATAACAGTGACTTTTGGACAGCAGTTATCGCTGTCGAACCACATGT--CAGTCAAACAAA-T-----AGGCAATATGTTTTATTTGGTGAGAATAAGCAGTTTAAC--ATAGAAAATAGTTCAGATA---AATGGAAATTTTTCGAAATGTTTAAAGGTAG---------------TAGTCAG-----AGTGATTTTTCTAATAGACGGACTTTAACCTCTAATAATAGACTTGTAGGAATGCTAAAATATGGTGGAAGAGTATGGACGTTTCATGGTGAAACACCA----------AGAGCTACTACTGATAGTTCGAATACT---------GCGGATTTAAATAATATATCAATTA---TAATTC------ATTCAGAGTTTTATATTATTCCAAGATCCCAAGAATCTAAATGCAATGAATATATCAATAATGGTTTACCACCAATTCAAAATACTAGAAATGTAGTTCC--ATTATCTCTATCATCCAGGTCTATTCAAT
		</sequence>
		<sequence>
			<taxon idref="Homosapiens_USA_2011_USA_2011729115_2011_G2P4"/>
			GGCTATAAAATGGCTTCGCTCATTTATAGACAACTTCTCACTAATTCATATTCGGTAGACTTGCATGACGAAATAGAACAGATTGGATCGGAGAAAACTCAAAATGTGACGGTAAATCCAGGCCCATTTGCACAGACTAGATATGCTCCAGTTAATTGGGGACACGGAGAGATTAATGATTCAACTACAGTAGAACCAGTTTTAGATGGTCCTTACCAACCAACTACATTTAAACCACCCAATGATTATTGGCTGCTTATTAGTTCAAATACAGATGGAGTAGTCTATGAGAGTACAAATAACAGTGACTTTTGGACAGCAGTTATCGCTGTCGAACCACATGT--CAGTCAAACAAA-T-----AGGCAATATGTTTTATTTGGTGAGAATAAGCAGTTTAAC--ATAGAAAATAGTTCAGATA---AATGGAAATTTTTCGAAATGTTTAAAGGTAG---------------TAGTCAG-----AGTGATTTTTCTAATAGACGGACTTTAACCTCTAATAATAGACTTGTAGGAATGCTAAAATATGGTGGAAGAGTATGGACGTTTCATGGTGAAACACCA----------AGAGCTACTACTGATAGTTCGAATACT---------GCGGATTTAAATAATATATCAATTA---TAATTC------ATTCAGAGTTTTATATTATTCCAAGATCCCAAGAATCTAAATGCAATGAATATATCAATAATGGTTTACCACCAATTCAAAATACTAGAAATGTAGTTCC--ATTATCTCTATCATCCAGGTCTATTCAAT
		</sequence>
		<sequence>
			<taxon idref="Homosapiens_Australia_2000_09_04_AUS_CK20010_2000_G2P4"/>
			---------ATGGCTTCGCTCATTTATAGACAACTTCTCACTAATTCATATTCGGTAGACTTGCATGACGAAATAGAACAGATTGGATCGGAGAAAACTCAAAATGTGACGGTAAATCCAGGCCCATTTGCACAGACTAGATATGCTCCAGTCAATTGGGGACACGGAGAGATTAATGATTCAACTACAGTGGAACCAGTTTTAGATGGTCCTTATCAACCAACTACATTTAAACCACCCAATGATTATTGGCTGCTTATTAGTTCAAATACAGATGGAGTAGTCTATGAGAGTACAAATAATAGTGACTTTTGGGCAGCAGTTATCGCTGTCGAACCACATGT--CAGTCAAACAAA-T-----AGGCAATATGTTTTATTTGGTGAGAATAAGCAGTTTAAC--ATAGAAAATAGTTCAGATA---AATGGAAATTTTTCGAAATGTTTAAAGGTAG---------------TAATCAG-----AGTGATTTTTCTAATAGACGGACTTTAACCTCTAATAATAGACTTGTAGGAATGCTAAAATATGGTGGAAGAGTATGGACGTTTCATGGTGAAACACCA----------AGAGCTACTACTGATAGTTCGAATACT---------GCGGATTTAAATAATATATCAATTA---TAATTC------ATTCAGAGTTTTATATTATTCCAAGATCCCAAGAATCTAAATGTAATGAATATATCAATAATGGTTTACCACCAATTCAAAATACTAGAAATGTAGTTCC--ATTATCTCTATCATCCAGGTCTATTCAAT
		</sequence>
		<sequence>
			<taxon idref="Homosapiens_Australia_2000_09_12_AUS_CK20015_2000_G2P4"/>
			---------ATGGCTTCGCTCATTTATAGACAACTTCTCACTAATTCATATTCGGTAGACTTGCATGACGAAATAGAACAGATTGGATCGGAGAAAACTCAAAATGTGACGGTAAATCCAGGCCCATTTGCACAGACTAGATATGCTCCAGTCAATTGGGGACACGGAGAGATTAATGATTCAACTACAGTGGAACCAGTTTTAGATGGTCCTTATCAACCAACTACATTTAAACCACCCAATGATTATTGGCTGCTTATTAGTTCAAATACAGATGGAGTAGTCTATGAGAGTACAAATAATAGTGACTTTTGGGCAGCAGTTATCGCTGTCGAACCACATGT--CAGTCAAACAAA-T-----AGGCAATATGTTTTATTTGGTGAGAATAAGCAGTTTAAC--ATAGAAAATAGTTCAGATA---AATGGAAATTTTTCGAAATGTTTAAAGGTAG---------------TAATCAG-----AGTGATTTTTCTAATAGACGGACTTTAACCTCTAATAATAGACTTGTAGGAATGCTAAAATATGGTGGAAGAGTATGGACGTTTCATGGTGAAACACCA----------AGAGCTACTACTGATAGTTCGAATACT---------GCGGATTTAAATAATATATCAATTA---TAATTC------ATTCAGAGTTTTATATTATTCCAAGATCCCAAGAATCTAAATGTAATGAATATATCAATAATGGTTTACCACCAATTCAAAATACTAGAAATGTAGTTCC--ATTATCTCTATCATCCAGGTCTATTCAAT
		</sequence>
		<sequence>
			<taxon idref="Homosapiens_USA_2007_USA_2007719874_2007_G2P4"/>
			---------ATGGCTTCGCTCATTTATAGACAACTTCTCACTAATTCATATTCGGTAGACTTGCATGACGAAATAGAACAGATTGGATCAGAGAAAACTCAAAATGTGACGGTAAATCCAGGCCCATTTGCACAGACTAGATATGCTCCAGTCAATTGGGGACACGGAGAGATTAATGATTCAACTACAGTAGAACCAGTTTTAGATGGTCCTTATCAACCAACTACATTTAAACCACCCAATGATTATTGGCTGCTTATTAGTTCAAATACAGATGGAGTAGTCTATGAGAGTACAAATAACAGTGACTTTTGGACAGCAGTTATCGCTGTTGAACCACATGT--CAGTCAAACAAA-T-----AGGCAATATGTTTTATTTGGTGAGAATAAGCAGTTTAAC--ATAGAAAATAGTTCAGATA---AATGGAAATTTTTCGAAATGTTTAAAGGTAG---------------TAGTCAG-----AGTGATTTTTCTAATAGACGGACTTTAACCTCTAATAATAGACTTGTGGGAATGCTAAAATATGGTGGAAGAGTATGGACGTTTCATGGTGAAACACCA----------AGAGCTACTACTGATAGTTCGAATACT---------GCGGATTTAAATAATATATCAATTA---TAATTC------ATTCAGAGTTTTATATTATTCCAAGATCCCAAGAATCTAAATGTAATGAATATATCAATAATGGTTTACCACCAATTCAAAATACTAGAAATGTAGTTCC--ATTATCTCTATCATCCAGGTCTATTCAAT
		</sequence>
		<sequence>
			<taxon idref="Homosapiens_Paraguay_2007_10_PRY_1157A_2007_G9P4"/>
			---------ATGGCTTCGCTCATTTATAGACAACTTCTCACTAATTCATATTCGGTAGACTTGCATGACGAAATAGAACAGATTGGATCGGAGAAAACTCAAAATGTGACGGTAAATCCAGGCCCATTTGCACAGACTAGATATGCTCCAGTCAATTGGGGACACGGAGAGATTAATGATTCAACTACAGTAGAACCAGTTTTAGATGGTCCTTATCAACCAACTACATTTAAACCACCCAATGATTATTGGCTGCTTATTAGTTCAAATACAGATGGAGTAGTCTATGAGAGTACAAATAACAGTGACTTTTGGACAGCAGTTATCGCTGTCGAACCACATGT--CAGTCAAACAAA-T-----AGGCAATATGTTTTATTTGGTGAGAATAAGCAGTTTAAC--ATAGAAAATAGTTCAGATA---AATGGAAATTTTTCGAAATGTTTAAAGGTAG---------------TAGTCAG-----AGTGATTTTTCTAATAGACGGACTTTAACCTCTAATAATAGACTTGTAGGAATGCTAAAATATGGTGGAAGAGTATGGACGTTTCATGGTGAAACACCA----------AGAGCTACTACTGATAGTTCGAATACT---------GCGGATTTAAATAATATATCAATTA---TAATTC------ATTCAGAGTTTTATATTATTCCAAGATCCCAAGAATCTAAATGTAATGAATATATCAATAATGGTTTACCACCAATTCAAAATACTAGAAATGTAGTTCC--ATTATCTCTATCATCCAGATCTATTCAAT
		</sequence>
		<sequence>
			<taxon idref="Homosapiens_Paraguay_2008_09_PRY_1636SR_2008_G2P4"/>
			---------ATGGCTTCGCTCATTTATAGACAACTTCTCACTAATTCATATTCGGTAGACTTGCATGACGAAATAGAACAGATTGGATCGGAGAAAACTCAAAATGTGACGGTAAATCCAGGCCCATTTGCACAGACTAGATATGCTCCAGTCAATTGGGGACACGGAGAGATTAATGATTCAACTACAGTAGAACCAGTTTTAGATGGTCCTTATCAACCAACTACATTTAAACCACCCAATGATTATTGGCTGCTTATTAGTTCAAATACAGATGGAGTAGTCTATGAGAGTACAAATAACAGTGACTTTTGGACAGCAGTTATCGCTGTCGAACCACATGT--CAGTCAAACAAA-T-----AGGCAATATGTTTTATTTGGTGAGAATAAGCAGTTTAAC--ATAGAAAATAGTTCAGATA---AATGGAAATTTTTCGAAATGTTTAAAGGTAG---------------TAGTCAG-----AGTGATTTTTCTAATAGACGGACTTTAACCTCTAATAATAGACTTGTAGGAATGCTAAAATATGGTGGAAGAGTATGGACGTTTCATGGTGAAACACCA----------AGAGCTACTACTGATAGTTCGAATACT---------GCGGATTTAAATAATATATCAATTA---TAATTC------ATTCAGAGTTTTATATTATTCCAAGATCCCAAGAATCTAAATGTAATGAATATATCAATAATGGTTTACCACCAATTCAAAATACTAGAAATGTAGTTCC--ATTATCTCTATCATCCAGATCTATTCAAT
		</sequence>
		<sequence>
			<taxon idref="Homosapiens_Paraguay_2007_08_PRY_1093A_2007_G12P4"/>
			---------ATGGCTTCGCTCATTTATAGACAACTTCTCACTAATTCATATTCGGTAGACTTGCATGACGAAATAGAACAGATTGGATCGGAGAAAACTCAAAATGTGACGGTAAATCCAGGCCCATTTGCACAGACTAGATATGCTCCAGTCAATTGGGGACACGGAGAGATTAATGATTCAACTACAGTAGAACCAGTTTTAGATGGTCCTTATCAACCAACTACATTTAAACCACCCAATGATTATTGGCTGCTTATTAGTTCAAATACAGATGGAGTAGTCTATGAGAGTACAAATAACAGTGACTTTTGGACAGCAGTTATCGCTGTCGAACCACATGT--CAGTCAAACAAA-T-----AGGCAATATGTTTTATTTGGTGAGAATAAGCAGTTTAAC--ATAGAAAATAGTTCAGATA---AATGGAAATTTTTCGAAATGTTTAAAGGTAG---------------TAGTCAG-----AGTGATTTTTCTAATAGACGGACTTTAACCTCTAATAATAGACTTGTAGGAATGCTAAAATATGGTGGAAGAGTATGGACGTTTCATGGTGAAACACCA----------AGAGCTACTACTGATAGTTCGAATACT---------GCGGATTTAAATAATATATCAATTA---TAATTC------ATTCAGAGTTTTATATTATTCCAAGATCCCAAGAATCTAAATGTAATGAATATATCAATAATGGTTTACCACCAATTCAAAATACTAGAAATGTAGTTCC--ATTATCTCTATCATCCAGATCTATTCAAT
		</sequence>
		<sequence>
			<taxon idref="Homosapiens_Paraguay_2007_08_PRY_1504SR_2007_G2P4"/>
			---------ATGGCTTCGCTCATTTATAGACAACTTCTCACTAATTCATATTCGGTAGACTTGCATGACGAAATAGAACAGATTGGATCGGAGAAAACTCAAAATGTGACGGTAAATCCAGGCCCATTTGCACAGACTAGATATGCTCCAGTCAATTGGGGACACGGAGAGATTAATGATTCAACTACAGTAGAACCAGTTTTAGATGGTCCTTATCAACCAACTACATTTAAACCACCCAATGATTATTGGCTGCTTATTAGTTCAAATACAGATGGAGTAGTCTATGAGAGTACAAATAACAGTGACTTTTGGACAGCAGTTATCGCTGTCGAACCACATGT--CAGTCAAACAAA-T-----AGGCAATATGTTTTATTTGGTGAGAATAAGCAGTTTAAC--ATAGAAAATAGTTCAGATA---AATGGAAATTTTTCGAAATGTTTAAAGGTAG---------------TAGTCAG-----AGTGATTTTTCTAATAGACGGACTTTAACCTCTAATAATAGACTTGTAGGAATGCTAAAATATGGTGGAAGAGTATGGACGTTTCATGGTGAAACACCA----------AGAGCTACTACTGATAGTTCGAATACT---------GCGGATTTAAATAATATATCAATTA---TAATTC------ATTCAGAGTTTTATATTATTCCAAGATCCCAAGAATCTAAATGTAATGAATATATCAATAATGGTTTACCACCAATTCAAAATACTAGAAATGTAGTTCC--ATTATCTCTATCATCCAGATCTATTCAAT
		</sequence>
		<sequence>
			<taxon idref="Homosapiens_Australia_2007_05_02_AUS_CK20036_2007_G2P4"/>
			---------ATGGCTTCGCTCATTTATAGACAACTTCTCACTAATTCATATTCGGTAGACTTGCATGACGAAATAGAACAGATTGGATCGGAGAAAACTCAAAATGTGACGGTAAATCCAGGCCCATTTGCACAGACTAGATATGCTCCAGTCAATTGGGGACACGGAGAGATTAATGATTCAACTACAGTAGAACCAGTTTTAGATGGTCCTTACCAACCAACTACATTTAAACCACCCAATGATTATTGGCTGCTTATTAGTTCAAATACAGATGGAGTAGTCTATGAGAGTACAAATAACAGTGACTTTTGGACAGCAGTTATCGCTGTCGAACCACATGT--CAGTCAAACAAA-T-----AGGCAATATGTTTTATTTGGTGAGAATAAGCAGTTTAAC--ATAGAAAATAGTTCAGATA---AATGGAAATTTTTCGAAATGTTTAAAGGTAG---------------TAGTCAG-----AGTGATTTTTTTAATAGACGGACTTTAACCTCTGATAATAGACTTGTAGGAATGCTAAAATATGGTGGAAGAGTATGGACGTTTCATGGTGAAACACCA----------AGAGCTACTACTGATAGTTCGAATACT---------GCGGATTTAAATAATATATCAATTA---TAATTC------ATTCAGAGTTTTATATTATTCCAAGATCCCAAGAATCTAAATGTAATGAATATATCAATAATGGTTTACCACCAATTCAAAATACTAGAAATGTAGTTCC--ATTATCTCTATCATCCAGGTCTATTCAAT
		</sequence>
		<sequence>
			<taxon idref="Homosapiens_Paraguay_2007_07_PRY_1488SR_2007_G2P4"/>
			---------ATGGCTTCGCTCATTTATAGACAACTTCTCACTAATTCATATTCGGTAGACTTGCATGACGAAATAGAACAGATTGGATCGGAGAAAACTCAAAATGTGACGGTAAATCCAGGCCCATTTGCACAGACTAGATATGCTCCAGTCAATTGGGGACACGGAGAGATTAATGATTCAACTACAGTAGAACCAGTTTTAGATGGTCCTTATCAACCAACTACATTTAAACCACCCAATGATTATTGGCTGCTTATTAGTTCAAATACAGATGGAGTAGTCTATGAGAGTACAAATAACAGTGACTTTTGGACAGCAGTTATCGCTGTCGAACCACATGT--CAGTCAAACAAA-T-----AGGCAATATGTTTTATTTGGTGAGAATAAGCAGTTTAAC--ATAGAAAATAGTTCAGATA---AATGGAAATTTTTCGAAATGTTTAAAGGTAG---------------TAGTCAG-----AGTGATTTTTCTAATAGACGGACTTTAACCTCTAATAATGGACTTGTAGGAATGCTAAAATATGGTGGAAGAGTATGGACGTTTCATGGTGAAACACCA----------AGAGCTACTACTGATAGTTCGAATACT---------GCGGATTTAAATAATATATCAATTA---TAATTC------ATTCAGAGTTTTATATTATTCCAAGATCCCAAGAATCTAAATGTAATGAATATATCAATAATGGTTTACCACCAATTCAAAATACTAGAAATGTAGTTCC--ATTATCTCTATCATCCAGGTCTATTCAAT
		</sequence>
		<sequence>
			<taxon idref="Homosapiens_Australia_2006_10_30_AUS_CK20034_2006_G2P4"/>
			---------ATGGCTTCGCTCATTTATAGACAACTTCTCACTAATTCATATTCGGTAGACTTGCATGACGAAATAGAACAGATTGGATCGGAGAAAACTCAAAATGTGACGGTAAATCCAGGCCCATTTGCACAGACTAGATATGCTCCAGTCAATTGGGGACACGGAGAGATTAATGATTCAACTACAGTAGAACCAGTTTTAGATGGTCCTTACCAACCAACTACATTTAAACCACCCAATGATTATTGGCTGCTTATTAGTTCAAATACAGATGGAGTAGTCTATGAGAGTACAAATAACAGTGACTTTTGGACAGCAGTTATCGCTGTCGAACCACATGT--CAGTCAAACAAA-T-----AGGCAATATGTTTTATTTGGTGAGAATAAGCAGTTTAAC--ATAGAAAATAGTTCAGATA---AATGGAAATTTTTCGAAATGTTTAAAGGTAG---------------TAGTCAG-----AGTGATTTTTCTAATAGACGGACTTTAACCTCTAATAATAGACTTGTAGGAATGCTAAAATATGGTGGAAGAGTATGGACGTTTCATGGTGAAACACCA----------AGAGCTACTACTGATAGTTCGAATACT---------GCGGATTTAAATAATATATCAATTA---TAATTC------ATTCAGAGTTTTATATTATTCCAAGATCCCAAGAATCTAAATGTAATGAATATATCAATAATGGTTTACCACCAATTCAAAATACTAGAAATGTAGTTCC--ATTATCTCTATCATCCAGGTCTATTCAAT
		</sequence>
		<sequence>
			<taxon idref="Homosapiens_Paraguay_2006_08_PRY_1395SR_2006_G2P4"/>
			---------ATGGCTTCGCTCATTTATAGACAACTTCTCACTAATTCATATTCGGTAGACTTGCATGACGAAATAGAACAGATTGGATCGGAAAAAACTCAAAATGTGACGGTAAATCCAGGCCCATTTGCACAGACTAGATATGCTCCAGTCAATTGGGGACACGGAGAGATTAATGATTCAACTACAGTAGAACCAGTTTTAGATGGTCCTTATCAACCAACTACATTTAAACCACCCAATGATTATTGGCTGCTTATTAGTTCAAATACAGATGGAGTAGTCTATGAGAGTACAAATAACAGTGACTTTTGGACAGTAGTTATCGCTGTCGAACCACATGT--CAGTCAAACAAA-T-----AGGCAATATGTTTTATTTGGTGAGAATAAGCAGTTTAAC--ATAGAAAATAGTTCAGATA---AATGGAAATTTTTCGAAATGTTTAAAGGTAG---------------TAGTCAG-----AGTGATTTTTCTAATAGACGGATTTTAACCTCTAATAATAGACTTGTAGGAATGCTAAAATATGGTGGAAGAGTATGGACGTTTCATGGTGAAACACCA----------AGAGCTACTACTGATAGTTCGAATACT---------GCGGATTTAAATAATATATCAATTA---TAATTC------ATTCAGAGTTTTATATTATTCCAAGATCCCAAGAATCTAAATGTAATGAATATATCAATAATGGTTTACCACCAATTCAAAATACTAGAAATGTAGTTCC--ATTATCTCTATCATCCAGGTCTATTCAAT
		</sequence>
		<sequence>
			<taxon idref="Homosapiens_Paraguay_2006_08_PRY_1388SR_2006_G2P4"/>
			---------ATGGCTTCGCTCATTTATAGACAACTTCTCACTAATTCATATTCGGTAGACTTGCATGACGAAATAGAACAGATTGGATCGGAGAAAACTCAAAATGTGACGGTAAATCCAGGCCCATTTGCACAGACTAGATATGCTCCAGTCAATTGGGGACACGGAGAGATTAATGATTCAACTACAGTAGAACCAGTTTTAGATGGTCCTTATCAACCAACTACATTTAAACCACCCAATGATTATTGGCTGCTTATTAGTTCAAATACAGATGGAGTAGTCTATGAGAGTACAAATAACAGTGACTTTTGGACAGTAGTTATCGCTGTCGAACCACATGT--CAGTCAAACAAA-T-----AGGCAATATGTTTTATTTGGTGAGAATAAGCAGTTTAAC--ATAGAAAATAGTTCAGATA---AATGGAAATTTTTCGAAATGTTTAAAGGTAG---------------TAGTCAG-----AGTGATTTTTCTAATAGACGGACTTTAACCTCTAATAATAGACTTGTAGGAATGCTAAAATATGGTGGAAGAGTATGGACGTTTCATGGTGAAACACCA----------AGAGCTACTACTGATAGTTCGAATACT---------GCGGATTTAAATAATATATCAATTA---TAATTC------ATTCAGAGTTTTATATTATTCCAAGATCCCAAGAATCTAAATGTAATGAATATATCAATAATGGTTTACCACCAATTCAAAATACTAGAAATGTAGTTCC--ATTATCTCTATCATCCAGGTCTATTCAAT
		</sequence>
		<sequence>
			<taxon idref="Homosapiens_Paraguay_2002_09_PRY_10SR_2002_G9P4"/>
			---------ATGGCTTCGCTCATTTATAGACAACTTCTCACTAATTCATATTCGGTAGACTTGCATGACGAAATAGAACAGATTGGATCGGAGAAAACTCAAAATGTGACGGTAAATCCAGGCCCATTTGCACAGACTAGATATGCTCCAGTCAATTGGGGACACGGAGAGATTAATGATTCAACTACAGTAGAACCAGTTTTAGATGGTCCTTATCAACCAACTACATTTAAACCACCCAATGATTATTGGCTGCTTATTAGTTCAAATACAGATGGAGTAGTCTATGAGAGTACAAATAACAGTGACTTTTGGACAGTAGTTATCGCTGTCGAACCACATGT--CAGTCAAACAAA-T-----AGGCAATATGTTTTATTTGGTGAGAATAAGCAGTTTAAC--ATAGAAAATAGTTCAGATA---AATGGAAATTTTTCGAAATGTTTAAAGGTAG---------------TAGTCAG-----AGTGATTTTTCTAATAGACGGACTTTAACCTCTAATAATAGACTTGTAGGAATGCTAAAATATGGTGGAAGAGTATGGACGTTTCATGGTGAAACACCA----------AGAGCTACTACTGATAGTTCGAATACT---------GCGGATTTAAATAATATATCAATTA---TAATTC------ATTCAGAGTTTTATATTATTCCAAGATCCCAAGAATCTAAATGTAATGAATATATCAATAATGGTTTACCACCAATTCAAAATACTAGAAATGTAGTTCC--ATTATCTCTATCATCCAGGTCTATTCAAT
		</sequence>
		<sequence>
			<taxon idref="Homosapiens_Thailand_2009_CU438KK_09"/>
			---------ATGGCTTCGCTCATTTATAGACAACTTCTCACTAATTCATATTCGGTAGACTTGCATGACGAAATAGAACAGATTGGATCGGAGAAAACTCAAAATGTGACGGTAAATCCAGGCCCATTTGCACAGACTAGATATGCTCCAGTCAATTGGGGACACGGAGAGATTAATGATTCAACTACAGTAGAACCAGTTTTAGATGGTCCTTATCAACCAACTACATTTAAACCACCCAATGATTATTGGCTGCTTATTAGTTCAAATACAGATGGAGTAGTCTATGAGAGTACAAATAACAGTGACTTTTGGACAGCAGTTATCGCTGTCGAACCACATGT--CAGTCAAACAAA-T-----AGGCAATATGTTTTATTTGGTGAGAATAAGCAGTTTAAC--ATAGAAAATAGTTCAGATA---AATGGAAATTTTTCGAAATGTTTAAAGGTAG---------------TAGTCAG-----AGTGATTTTTCTAATAGACGGACTTTAACCTCTAATAATAGACTTGTAGGAATGCTAAAATATGGTGGAAGAGTATGGACGTTTCATGGCGAAACACCA----------AGAGCTACTACTGATAGTTCGAATACT---------GCGGATTTAAATAATACATCAATTA---TAATTC------ATTCAGAGTTTTATATTATTCCAAGATCCCAAGAATCTAAATGTAATGAATATATCAATAATGGTTTACCACCAATTCAAAATACTAGAAATGTAGTTCC--ATTATCTCTATCATCCAGGTCTATTCAAT
		</sequence>
		<sequence>
			<taxon idref="Homosapiens_Thailand_2009_CU436KK_09"/>
			---------ATGGCTTCACTCATTTATAGACAACTTCTCACTAATTCATATTCGGTAGACTTACATGACGAAATAGAACAGATTGGATCGGAGAAAACTCAAAATGTGACGGTAAATCCAGGCCCATTTGCACAGACTAGATATGCTCCAGTCAATTGGGGACACGGAGAGATTAATGATTCAACTACAGTAGAACCAGTTTTAGATGGTCCTTATCAACCAACTACATTTAAACCACCCAATGATTATTGGCTGCTTATTAGTTCAAATACAGATGGAGTAGTCTATGAGAGTACAAATAACAGTGACTTTTGGACAGCAGTTATCGCTGTCGAACCACATGT--CAGTCAAACAAA-T-----AGGCAATATGTTTTATTTGGTGAGAATAAGCAGTTTAAC--ATAGAAAATAGTTCAGATA---AATGGAAATTTTTCGAAATGTTTAAAGGTAG---------------TAGTCAG-----AGTGATTTTTCTAATAGACGGACTTTAACCTCTAATAATAGACTTGTAGGAATGCTAAAATATGGTGGAAGAGTATGGACGTTTCATGGCGAAACACCA----------AGAGCTACTACTGATAGTTCGAATACT---------GCGGATTTAAATAATATATCAATTA---TAATTC------ATTCAGAGTTTTATATTATTCCAAGATCCCAAGAATCTAAATGTAATGAATATATCAATAATGGTTTACCACCAATTCAAAATACTAGAAATGTAGTTCC--ATTATCTCTATCATCCAGGTCTATTCAAT
		</sequence>
		<sequence>
			<taxon idref="Homosapiens_Thailand_2009_CU473BK_09"/>
			---------ATGGCTTCGCTCATTTATAGACAACTTCTCACTAATTCATATTCGGTAGACTTGCATGACGAAATAGAACAGATTGGATCGGAGAAAACTCAAAATGTGACGGTAAATCCAGGCCCATTTGCACAGACTAGATATGCTCCAGTCAATTGGGGACACGGAGAGATTAATGATTCAACTACAGTAGAACCAGTTTTAGATGGTCCTTATCAACCAACTACATTTAAACCACCCAATGATTATTGGCTGCTTATTAGTTCAAATACAGATGGAGTAGTCTATGAGAGTACAAATAACAGTGACTTTTGGACAGCAGTTATCGCTGTCGAACCACATGT--CAGTCAAACAAA-T-----AGGCAATATGTTTTATTTGGTGAGAATAAGCAGTTTAAC--ATAGAAAATAGTTCAGATA---AATGGAAATTTTTCGAAATGTTTAAAGGTAG---------------TAGTCAG-----AGTGATTTTTCTAATAGACGGACTTTAACCTCTAATAATAGACTCGTAGGAATGCTAAAATATGGTGGAAGAGTATGGACGTTTCATGGCGAAACACCA----------AGAGCTACTACTGATAGTTCGAATACT---------GCGGATTTAAATAATATATCAATTA---TAATTC------ATTCAGAGTTTTATATTATTCCAAGATCCCAAGAATCTAAATGTAATGAATATATCAATAATGGTTTACCACCAATTCAAAATACTAGAAATGTAGTTCC--ATTATCTCTATCATCCAGGTCTATTCAAT
		</sequence>
		<sequence>
			<taxon idref="Homosapiens_Canada_2009_CAN_RT07409_2009_G2P4"/>
			---------ATGGCTTCGCTCATTTATAGACAACTTCTCACTAATTCATATTCGGTAGACTTGCATGACGAAATAGAACAGATTGGATCGGAGAAAACTCAAAATGTGACGGTAAATCCAGGCCCATTTGCACAGACTAGATATGCTCCAGTCAATTGGGGACACGGAGAAATTAATGATTCAACTACAGTAGAACCAGTTTTAGATGGTCCTTATCAACCAACTACATTTAAACCACCCAATGATTATTGGCTGCTTATTAGTTCAAATACAGATGGAGTAGTCTATGAGAGTACAAATAACAGTGACTTTTGGACAGCAGTTATCGCTGTCGAACCACATGT--CAGTCAAACAAA-T-----AGGCAATATGTTTTATTTGGTGAGAATAAGCAGTTTAAC--ATAGAAAATAGTTCAGATA---AATGGAAATTTTTCGAAATGTTTAAAGGTAG---------------TAGTCAG-----AGTGATTTTTCTAATAGACGGACTTTAACCTCTAATAATAGACTTGTAGGAATGCTAAAATATGGTGGAAGAGTATGGACGTTTCATGGCGAAACACCA----------AGAGCTACTACTGATAGTTCGAATACT---------GCGGATTTAAATAATATATCAATTA---TAATTC------ATTCAGAGTTTTATATTATTCCAAGATCCCAAGAATCTAAATGTAATGAATATATCAATAATGGTTTACCACCAATTCAAAATACTAGAAATGTAGTTCC--ATTATCTCTATCATCCAGGTCTATTCAAT
		</sequence>
		<sequence>
			<taxon idref="Homosapiens_SouthKorea_2010_CAU1002"/>
			-----TAAAATGGCTTCGCTCATTTATAGACAACTTCTCACTAATTCATATTCGGTAGACTTGCATGACGAAATAGAACAGATTGGATCGGAGAAAACTCAAAATGTGACGGTAAATCCAGGCCCATTTGCACAGACTAGATATGCTCCAGTCAATTGGGGACACGGAGAGATTAATGATTCAACTACAGTAGAACCAGTTTTAGATGGTCCTTATCAACCAACTACATTTAAACCACCCAATGATTATTGGCTGCTTATTAGTTCAAATACAGATGGAGTAGTCTATGAGAGTACAAATAACAGTGACTTTTGGACAGCAGTTATCGCTGTCGAACCACATGT--CAGTCAAACAAA-T-----AGGCAATATGTTTTATTTGGTGAGAATAAGCAGTTTAAC--ATAGAAAATAGTTCAGATA---AATGGAAATTTTTCGAAATGTTTAAAGGTAG---------------TAGTCAG-----AGTGATTTTTCTAATAGACGGACTTTAACCTCTAATAATAGACTTGTAGGAATGCTAAAATATGGTGGAAGAGTATGGACGTTTCATGGCGAAACACCA----------AGAGCTACTACTGATAGTTCGAATACT---------GCGGATTTAAATAATATATCAATTA---TAATTC------ATTCAGAGTTTTATATTATTCCAAGATCCCAAGAATCTAAATGTAATGAATATATCAATAATGGTTTACCACCAATTCAAAATACTAGAAATGTAGTTCC--ATTATCTCTATCATCCAGGTCTATTCAAT
		</sequence>
		<sequence>
			<taxon idref="Homosapiens_Thailand_2009_CU497BK_09"/>
			---------ATGGCTTCGCTCATTTATAGACAACTTCTCACTAATTCATATTCGGTAGACTTGCATGACGAAATAGAACAGATTGGATCGGAGAAAACTCAAAATGTGACGGTAAATCCAGGCCCATTTGCACAGACTAGATATGCTCCAGTCAATTGGGGACACGGAGAGATTAATGATTCAACTACAGTAGAACCAGTTTTAGATGGTCCTTATCAACCAACTACATTTAAACCACCCAATGATTATTGGCTGCTTATTAGTTCAAATACAGATGGAGTAGTCTATGAGAGTACAAATAACAGTGACTTTTGGACAGCAGTTATCGCTGTCGAACCACATGT--CAGTCAAACAAA-T-----AGGCAATATGTTTTATTTGGTGAGAATAAGCAGTTTAAC--ATAGAAAATAGTTCAGATA---AATGGAAATTTTTCGAAATGTTTAAAGGTAG---------------TAGTCAG-----AGTGATTTTTCTAATAGACGGACTTTAACCTCTAATAATAGACTTGTAGGAATGCTAAAATATGGTGGAAGAGTATGGACGTTTCATGGCGAAACACCA----------AGAGCTACTACTGATAGTTCGAATACT---------GCGGATTTAAATAATATATCAATTA---TAATTC------ATTCAGAGTTTTATATTATTCCAAGATCCCAAGAATCTAAATGTAATGAATATATCAATAATGGTTTACCACCAATTCAAAATACTAGAAATGTAGTTCC--ATTATCTCTATCATCCAGGTCTATTCAAT
		</sequence>
		<sequence>
			<taxon idref="Homosapiens_Australia_2009_02_27_AUS_V203_2009_G2P4"/>
			GGCTATAAAATGGCTTCACTCATTTATAGACAACTTCTCACTAATTCATATTCGGTAGACTTGCATGACGAAATAGAACAGATTGGATCGGAGAAAACTCAAAATGTAACGGTAAATCCAGGCCCATTTGCACAGACTAGATATGCTCCAGTCAATTGGGGACACGGAGAGATTAATGATTCAACTACAGTGGAACCAGTTTTAGATGGTCCTTATCAACCAACTACATTTAAACCACCCAATGATTATTGGCTGCTTATTAGTTCAAATACAGATGGAGTAGTCTATGAGAGCACAAATAATAGTGATTTTTGGACAGCAGTTATCGCTGTCGAACCACATGT--CAGTCAAACAAA-T-----AGGCAATATGTTTTATTTGGTGAGAATAAGCAATTTAAC--GTAGAAAATAGTTCAGATA---AATGGAAATTTTTCGAAATGTTTAAAGGTAG---------------TAGTCAG-----AGTGATTTTTCTAATAGACGGACCTTAACCTCTAATAATGGACTTGTAGGAATGCTAAAATATGGTGGAAGAGTATGGACGTTTCATGGTGAAACACCA----------AGAGCTACTACTGATAGTTCGAATACT---------GCGGATTTAACTAATATATCAATCA---TAATTC------ATTCAGAGTTTTATATTATTCCAAGATCCCAAGAATCTAAATGTAATGAATATATTAATAATGGTTTACCACCAATTCAAAATACTAGAAATGTAGTTCC--ATTATCTCTATCATCCAGGTCTATTCAAT
		</sequence>
		<sequence>
			<taxon idref="Homosapiens_Germany_2009_01_GER1H09"/>
			GGCTATAAAATGGCTTCGCTCATTTATAGACAACTTCTCACTAATTCATATTCGGTAGACTTGCATGACGAAATAGAACAGATTGGATCGGAGAAAACTCAAAATGTAACGGTAAATCCAGGTCCATTTGCACAGACTAGATATGCTCCAGTCAATTGGGGACACGGAGAGATTAATGATTCAACTACAGTGGAACCAGTTTTAGATGGTCCTTATCAACCAACTACATTTAAACCACCCAATGATTATTGGCTGCTTATTAGTTCAAGTACAGATGGAGTAGTCTATGAGAGTACAAATAATAGTGACTTTTGGACAGCAGTTATCGCTGTCGAACCACATGT--CAGTCAAACAAA-T-----AGGCAATATGTTTTATTTGGTGAGAATAAGCAGTTTAAC--GTAGAAAATAGTTCAGATA---AATGGAAATTTTTCGAAATGTTTAAAGGTAG---------------TAGTCAG-----GGTGATTTTTCTAATAGACGGACTTTAACCTCTAATAATGGACTTGTAGGAATGCTAAAATATGGTGGAAGAGTATGGACGTTTCATGGTGAAACACCA----------AGAGCTACTACTGATAGTTCGAATACT---------ACGGATTTAAATAATATATCAATCA---TAATTC------ATTCAGAGTTTTATATTATTCCAAGATCCCAAGAATCTAAATGTAATGAATATATTAATAATGGTTTACCACCAATTCAAAATACTAGAAATGTAGTTCC--ATTATCTCTATCATCCAGGTCTATTCAAT
		</sequence>
		<sequence>
			<taxon idref="Homosapiens_Australia_2010_05_19_AUS_CK20049_2010_G2P4"/>
			---------ATGGCTTCGCTCATTTATAGACAACTTCTCACTAATTCATATTCGGTAGACTTGCATGACGAAATAGAACAGATTGGATCGGAGAAAACTCAAAATGTAACGGTAAATCCAGGTCCATTTGCACAGACTAGATATGCTCCAGTCAATTGGGGACACGGAGAGATTAATGATTCAACTACAGTGGAACCAGTTTTAGATGGTCCTTATCAACCAACTACATTTAAACCACCCAATGATTATTGGCTGCTTATAAGTTCAAATACAGATGGAGTAGTCTATGAGAGTACAAATAATAGTGACTTTTGGACAGCAGTTATCGCTGTCGAACCACATGT--CAGTCAAACAAA-T-----AGGCAATATGTTTTATTTGGTGAGAATAAGCAGTTTAAC--GTAGAAAATAGTTCAGATA---AATGGAAATTTTTCGAAATGTTTAAAGGTAG---------------TAGTCAG-----AGTGATTTTTCTAATAGACGGACTTTAACCTCTAATAATGGACTTGTAGGAATGCTAAAATATGGTGGAAGAGTATGGACGTTTCATGGTGAAACACCA----------AGAGCTACCACTGATAGTTCGAATACT---------GCGGATTTAAATAATATATCAATCA---TAATTC------ATTCAGAGTTTTATATTATTCCAAGATCCCAAGAATCTAAATGTAATGAATATATTAATAATGGTTTACCACCAATTCAAAATACTAGAAATGTAGTTCC--ATTATCTCTATCATCCAGGTCTATTCAAT
		</sequence>
		<sequence>
			<taxon idref="Homosapiens_Australia_2010_11_27_AUS_CK20050_2010_G2P4"/>
			---------ATGGCTTCGCTCATTTATAGACAACTTCTCACTAATTCATATTCGGTAGACTTGCATGACGAAATAGAACAGATTGGATCGGAGAAAACTCAAAATGTAACGGTAAATCCAGGTCCATTTGCACAGACTAGATATGCTCCAGTCAATTGGGGACACGGAGAGATTAATGATTCAACTACAGTGGAACCAGTTTTAGATGGTCCTTATCAACCAACTACATTTAAACCACCCAATGATTATTGGCTGCTTATAAGTTCAAATACAGATGGAGTAGTCTATGAGAGTACAAATAATAGTGACTTTTGGACAGCAGTTATCGCTGTCGAACCACATGT--CAGTCAAACAAA-T-----AGGCAATATGTTTTATTTGGTGAGAATAAGCAGTTTAAC--GTAGAAAATAGTTCAGATA---AATGGAAATTTTTCGAAATGTTTAAAGGTAG---------------TAGTCAG-----AGTGATTTTTCTAATAGACGGACTTTAACCTCTAATAATGGACTTGTAGGAATGCTAAAATATGGTGGAAGAGTATGGACATTTCATGGTGAAACACCA----------AGAGCTACCACTGATAGTTCGAATACT---------GCGGATTTAAATAATATATCAATCA---TAATTC------ATTCAGAGTTTTATATTATTCCAAGATCCCAAGAATCTAAATGTAATGAATATATTAATAATGGTTTACCACCAATTCAAAATACTAGAAATGTAGTTCC--ATTATCTCTATCATCCAGGTCTATTCAAT
		</sequence>
		<sequence>
			<taxon idref="Homosapiens_Australia_2010_09_26_AUS_CK20052_2010_G2P4"/>
			---------ATGGCTTCGCTCATTTATAGACAACTTCTCACTAATTCATATTCGGTAGACTTGCATGACGAAATAGAACAGATTGGATCGGAGAAAACTCAAAATGTAACGGTAAATCCAGGTCCATTTGCACAGACTAGATATGCTCCAGTCAATTGGGGACACGGAGAGATTAATGATTCAACTACAGTGGAACCAGTTTTAGATGGTCCTTATCAACCAACTACATTTAAACCACCCAATGATTATTGGCTGCTTATAAGTTCAAATACAGATGGAGTAGTCTATGAGAGTACAAATAATAGTGACTTTTGGACAGCAGTTATCGCTGTCGAACCACATGT--CAGTCAAACAAA-T-----AGGCAATATGTTTTATTTGGTGAGAATAAGCAGTTTAAC--GTAGAAAATAGTTCAGATA---AATGGAAATTTTTCGAAATGTTTAAAGGTAG---------------TAGTCAG-----AGTGATTTTTCTAATAGACGGACTTTAACCTCTAATAATGGACTTGTAGGAATGCTAAAATATGGTGGAAGAGTATGGACGTTTCATGGTGAAACACCA----------AGAGCTACCACTGATAGTTCGAATACT---------GCGGATTTAAATAATATATCAATCA---TAATTC------ATTCAGAGTTTTATATTATTCCAAGATCCCAAGAATCTAAATGTAATGAATATATTAATAATGGTTTACCACCAATTCAAAATACTAGAAATGTAGTTCC--ATTATCTCTATCATCCAGGTCTATTCAAT
		</sequence>
		<sequence>
			<taxon idref="Homosapiens_Australia_2010_10_24_AUS_CK20056_2010_G2P4"/>
			---------ATGGCTTCGCTCATTTATAGACAACTTCTCACTAATTCATATTCGGTAGACTTGCATGACGAAATAGAACAGATTGGATCGGAGAAAACTCAAAATGTAACGGTAAATCCAGGTCCATTTGCACAGACTAGATATGCTCCAGTCAATTGGGGACACGGAGAGATTAATGATTCAACTACAGTGGAACCAGTTTTAGATGGTCCTTATCAACCAACTACATTTAAACCACCCAATGATTATTGGCTGCTTATAAGTTCAAATACAGATGGAGTAGTCTATGAGAGTACAAATAATAGTGACTTTTGGACAGCAGTTATCGCTGTCGAACCACATGT--CAGTCAAACAAA-T-----AGGCAATATGTTTTATTTGGTGAGAATAAGCAGTTTAAC--GTAGAAAATAGTTCAGATA---AATGGAAATTTTTCGAAATGTTTAAAGGTAG---------------TAGTCAG-----AGTGATTTTTCTAATAGACGGACTTTAACCTCTAATAATGGACTTGTAGGAATGCTAAAATATGGTGGAAGAGTATGGACGTTTCATGGTGAAACACCA----------AGAGCTACCACTGATAGTTCGAATACT---------GCGGATTTAAATAATATATCAATCA---TAATTC------ATTCAGAGTTTTATATTATTCCAAGATCCCAAGAATCTAAATGTAATGAATATATTAATAATGGTTTACCACCAATTCAAAATACTAGAAATGTAGTTCC--ATTATCTCTATCATCCAGGTCTATTCAAT
		</sequence>
		<sequence>
			<taxon idref="Homosapiens_SouthAfrica_2009_05_18_ZAF_MRCDPRU1061_2009_G2P4"/>
			---------ATGGCTTCGCTCATTTATAGACAACTTCTCACTAATTCATATTCGGTAGACTTGCATGACGAAATAGAACAGATTGGATCGGAGAAAACTCAAAATGTAACGGTAAATCCAGGTCCATTTGCACAGACTAGATATGCTCCAGTCAATTGGGGACACGGAGAGATTAATGATTCAACTACAGTGGAACCAGTTTTAGATGGTCCTTATCAACCAACTACATTTAAACCACCCAATGATTATTGGCTGCTTATTAGTTCAAATACAGATGGAGTAGTTTATGAGAGTACAAATAATAGTGACTTTTGGACAGCAGTTATTGCTGTCGAACCACATGT--CAGTCAAACAAA-T-----AGGCAATATGTTTTATTTGGTGAGAATAAGCAGTTTAAC--GTAGAAAATAGTTCAGATA---AATGGAAATTTTTCGAAATGTTTAAAGGTAG---------------TAGTCAG-----AGTGATTTTTCTAATAGACGGACTTTAACCTCTAATAATGGACTTGTAGGAATGCTAAAATATGGTGGAAGAGTATGGACGTTTCATGGTGAAACACCA----------AGAGCTACCACTGATAGTTCGAATACT---------GCGGATTTAAATAATATATCAATCA---TAATTC------ATTCAGAGTTTTATATTATTCCAAGATCCCAAGAATCTAAATGTAATGAATATATTAATAATGGTTTACCACCAATTCAAAATACTAGAAATGTAGTTCC--ATTATCTCTATCATCCAGGTCTATTCAAT
		</sequence>
		<sequence>
			<taxon idref="Homosapiens_Australia_2010_11_24_AUS_CK20060_2010_G2P4"/>
			---------ATGGCTTCGCTCATTTATAGACAACTTCTCACTAATTCATATTCGGTAGACTTGCATGACGAAATAGAACAGATTGGATCGGAGAAAACTCAAAATGTAACGGTAAATCCAGGTCCATTTGCACAGACTAGATATGCTCCAGTCAATTGGGGACACGGAGAGATTAATGATTCAACTACAGTGGAACCAGTTTTAGATGGTCCTTATCAACCAACTACATTTAAACCACCCAATGATTATTGGCTGCTTATAAGTTCAAATACAGATGGAGTAGTCTATGAGAGTACAAATAATAGTGACTTTTGGACAGCAGTTATCGCTGTCGAACCACATGT--CAGTCAAACAAA-T-----AGGCAATATGTTTTATTTGGTGAGAATAAGCAGTTTAAC--GTAGAAAATAGTTCAGATA---AATGGAAATTTTTCGAAATGTTTAAAGGTAG---------------TAGTCAG-----AGTGATTTTTCTAATAGACGGACTTTAACCTCTAATAATGGACTTGTAGGAATGCTAAAATATGGTGGAAGAGTATGGACGTTTCATGGTGAAACACCA----------AGAGCTACCACTGATAGTTCGAATACT---------GCGGATTTAAATAATATATCAATCA---TAATTC------ATTCAGAGTTTTATATTATTCCAAGATCCCAAGAATCTAAATGTAATGAATATATTAATAATGGTTTACCGCCAATTCAAAATACTAGAAATGTAGTTCC--ATTATCTCTATCATCCAGGTCTATTCAAT
		</sequence>
		<sequence>
			<taxon idref="Homosapiens_Australia_2010_08_15_AUS_CK20040_2010_G2P4"/>
			---------ATGGCTTCGCTCATTTATAGACAACTTCTCACTAATTCATATTCGGTAGACTTGCATGACGAAATAGAACAGATTGGATCGGAGAAAACTCAAAATGTAACGGTAAATCCAGGTCCATTTGCACAGACTAGATATGCTCCAGTCAATTGGGGACACGGAGAGATTAATGATTCAACTACAGTGGAACCAGTTTTAGATGGTCCTTATCAACCAACTACATTTAAACCACCCAATGATTATTGGCTGCTTATAAGTTCAAATACAGATGGAGTAGTCTATGAGAGTACAAATAATAGTGACTTTTGGACAGCAGTTATCGCTGTCGAACCACATGT--CAGTCAAACAAA-T-----AGGCAATATGTTTTATTTGGTGAGAATAAGCAGTTTAAC--GTAGAAAATAGTTCAGATA---AATGGAAATTTTTCGAAATGTTTAAAGGTAG---------------TAGTCAG-----AGTGATTTTTCTAATAGACGGACTTTAACCTCTAATAATGGACTTGTAGGAATGCTAAAATATGGTGGAAGAGTATGGACGTTTCATGGTGAAACTCCA----------AGAGCTACCACTGATAGTTCGAATACT---------GCGGATTTAAATAATATATCAATCA---TAATTC------ATTCAGAGTTTTATATTATTCCAAGATCCCAAGAATCTAAATGTAATGAATATATTAATAATGGTTTACCGCCAATTCAAAATACTAGAAATGTAGTTCC--ATTATCTCTATCATCCAGGTCTATTCAAT
		</sequence>
		<sequence>
			<taxon idref="Homosapiens_Japan_2016_JPN_K316_2016_G2P4"/>
			GGCTATAAAATGGCTTCGCTCATTTATAGACAACTTCTCACTAATTCATATTCGGTAGACTTGCATGACGAAATAGAACAGATTGGATCGGAGAAAACTCAAAATGTAACGGTAAATCCAGGTCCATTTGCACAGACTAGATATGCTCCAGTCAATTGGGGACACGGAGAGATTAATGATTCAACTACAGTGGAACCAGTTTTAGATGGTCCTTATCAACCAACTACATTTAAACCACCCAATGATTATTGGCTGCTTATAAGTTCAAATACAGATGGAGTAGTCTATGAGAGTACAAATAATAGTGACTTTTGGACAGCAGTTATCGCTGTCGAACCACATGT--CAGTCAAACAAA-T-----AGGCAATATGTTTTATTTGGTGAGAATAAGCAGTTTAAC--GTAGAAAATAGTTCAGATA---AATGGAAATTTTTCGAAATGTTTAAAGGTAG---------------TAGTCAG-----AGTGATTTTTCTAATAGACGGACTTTAACCTCTAATAATGGACTTGTAGGAATGCTAAAATATGGTGGAAGAGTATGGACGTTTCATGGTGAAACACCA----------AGAGCTACCACTGATAGTTCGAATACT---------GCGGATTTAAATAATATATCAATCA---TAATTC------ATTCAGAGTTTTATATTATTCCAAGATCCCAAGAATCTAAATGTAATGAATATATTAATAATGGTTTACCGCCAATTCAAAATACTAGAAATGTAGTTCC--ATTATCTCTATCATCCAGGTCTATTCAAT
		</sequence>
		<sequence>
			<taxon idref="Homosapiens_Japan_2016_JPN_K2116_2016_G2P4"/>
			GGCTATAAAATGGCTTCGCTCATTTATAGACAACTTCTCACTAATTCATATTCGGTAGACTTGCATGACGAAATAGAACAGATTGGATCGGAGAAAACTCAAAATGTAACGGTAAATCCAGGTCCATTTGCACAGACTAGATATGCTCCAGTCAATTGGGGACACGGAGAGATTAATGATTCAACTACAGTGGAACCAGTTTTAGATGGTCCTTATCAACCAACTACATTTAAACCACCCAATGATTATTGGCTGCTTATAAGTTCAAATACAGATGGAGTAGTCTATGAGAGTACAAATAATAGTGACTTTTGGACAGCAGTTATCGCTGTCGAACCACATGT--CAGTCAAACAAA-T-----AGGCAATATGTTTTATTTGGTGAGAATAAGCAGTTTAAC--GTAGAAAATAGTTCAGATA---AATGGAAATTTTTCGAAATGTTTAAAGGTAG---------------TAGTCAG-----AGTGATTTTTTTAATAGACGGACTTTAACCTCTAATAATGGACTTGTAGGAATGCTAAAATATGGTGGAAGAGTATGGACGTTTCATGGTGAAACACCA----------AGAGCTACCACTGATAGTTCGAATACT---------GCGGATTTAAATAATATATCAATCA---TAATTC------ATTCAGAGTTTTATATTATTCCAAGATCCCAAGAATCTAAATGTAATGAATATATTAATAATGGTTTACCGCCAATTCAAAATACTAGAAATGTAGTTCC--ATTATCTCTATCATCCAGGTCTATTCAAT
		</sequence>
		<sequence>
			<taxon idref="Homosapiens_Japan_2016_JPN_CH1020_2016_G2P4"/>
			GGCTATAAAATGGCTTCGCTCATTTATAGACAACTTCTCACTAATTCATATTCGGTAGACTTGCATGACGAAATAGAACAGATTGGATCGGAGAAAACTCAAAATGTAACGGTAAATCCAGGTCCATTTGCACAGACTAGATATGCTCCAGTCAATTGGGGACACGGAGAGATTAATGATTCAACTACAGTGGAACCAGTTTTAGATGGTCCTTATCAACCAACTACATTTAAACCACCCAATGATTATTGGCTGCTTATAAGTTCAAATACAGATGGAGTAGTCTATGAGAGTACAAATAATAGTGACTTTTGGACAGCAGTTATCGCTGTCGAACCACATGT--CAGTCAAACAAA-T-----AGGCAATATGTTTTATTTGGTGAGAATAAGCAGTTTAAC--GTAGAAAATAGTTCAGATA---AATGGAAATTTTTCGAAATGTTTAAAGGTAG---------------TAGTCAG-----AGTGATTTTTCTAATAGACGGACTTTAACCTCTAATAATGGACTTGTAGGAATGCTAAAATATGGTGGAAGAGTATGGACGTTTCATGGTGAAACACCA----------AGAGCTACCACTGATAGTTCGAATACT---------GCGGATTTAAATAATATATCAATCA---TAATTC------ATTCAGAGTTTTATATTATTCCAAGATCCCAAGAATCTAAATGTAATGAATATATTAATAATGGTTTACCGCCAATTCAAAATACTAGAAATGTAGTTCC--ATTATCTCTATCATCCAGGTCTATTCAAT
		</sequence>
		<sequence>
			<taxon idref="Homosapiens_Japan_2016_JPN_MI1132_2016_G2P4"/>
			-------AAATGGCTTCGCTCATTTATAGACAACTTCTCACTAATTCATATTCGGTAGACTTGCATGACGAAATAGAACAGATTGGATCGGAGAAAACTCAAAATGTAACGGTAAATCCAGGTCCATTTGCACAGACTAGATATGCTCCAGTCAATTGGGGACACGGAGAGATTAATGATTCAACTACAGTGGAACCAGTTTTAGATGGTCCTTATCAACCAACTACATTTAAACCACCCAATGATTATTGGCTGCTTATAAGTTCAAATACAGATGGAGTAGTCTATGAGAGTACAAATAATAGTGACTTTTGGACAGCAGTTATCGCTGTCGAACCACATGT--CAGTCAAACAAA-T-----AGGCAATATGTTTTATTTGGTGAGAATAAGCAGTTTAAC--GTAGAAAATAGTTCAGATA---AATGGAAATTTTTCGAAATGTTTAAAGGTAG---------------TAGTCAG-----AGTGATTTTTCTAATAGACGGACTTTAACCTCTAATAATGGACTTGTAGGAATGCTAAAATATGGTGGAAGAGTATGGACGTTTCATGGTGAAACACCA----------AGAGCTACCACTGATAGTTCGAATACT---------GCGGATTTAAATAATATATCAATCA---TAATTC------ATTCAGAGTTTTATATTATTCCAAGATCCCAAGAATCTAAATGTAATGAATATATTAATAATGGTTTACCGCCAATTCAAAATACTAGAAATGTAGTTCC--ATTATCTCTATCATCCAGGTCTATTCAAT
		</sequence>
		<sequence>
			<taxon idref="Homosapiens_Canada_2007_CAN_RT03607_2007_G2P4"/>
			---------ATGGCTTCGCTCATTTATAGACAACTTCTCACTAATTCATATTCGGTAGACTTGCATGACGAAATAGAACAGATTGGATCGGAGAAAACTCAAAATGTAACGGTAAATCCAGGTCCATTTGCACAGACTAGATATGCTCCAGTCAATTGGGGACACGGAGAGATTAATGATTCAACTACAGTGGAACCAGTTTTAGATGGTCCTTATCAACCAACTACATTTAAACCACCCAATGATTATTGGCTGCTTATTAGTTCAAATACAGATGGAGTAGTCTATGAGAGTACAAATAATAGTGACTTTTGGACAGCAGTTATCGCTGTCGAACCACATGT--CAGTCAAACAAA-T-----AGGCAATATGTTTTATTTGGTGAGAATAAGCAGTTTAAC--GTAGAAAATAGTTCAGATA---AATGGAAATTTTTCGAAATGTTTAAAGGTAG---------------TAGTCAG-----AGTGATTTTTCTAATAGACGGACTTTAACCTCTAATAATGGACTTGTAGGAATGCTAAAATATGGTGGAAGAGTATGGACGTTTCATGGTGAAACACCA----------AGAGCTACCACTGATAGTTCGAATACT---------GCGGATTTAAATAATATATCAATCA---TAATTC------ATTCAGAGTTTTATATTATTCCAAGATCCCAAGAATCTAAATGTAATGAATATATTAATAATGGTTTACCACCAATTCAAAATACTAGAAATGTAGTTCC--ATTATCTCTATCATCCAGGTCTATTCAAT
		</sequence>
		<sequence>
			<taxon idref="Homosapiens_USA_2007_USA_2007769964_2007_G2P4"/>
			---------ATGGCTTCGCTCATTTATAGACAACTTCTCACTAATTCATATTCGGTAGACTTGCATGATGAAATAGAACAGATTGGATCGGAGAAAACTCAAAATGTAACGGTAAATCCAGGTCCATTTGCACAGACTAGATATGCTCCAGTCAATTGGGGACACGGAGAGATTAATGATTCAACTACAGTGGAACCAGTTTTAGATGGTCCTTATCAACCAACTACATTTAAACCACCCAATGATTATTGGCTGCTTATTAGTTCAAATACAGATGGAGTAGTCTATGAGAGTACAAATAATAGTGACTTTTGGACAGCAGTTATCGCTGTCGAACCACATGT--CAGTCAAACAAA-T-----AGGCAATATGTTTTATTTGGTGAGAATAAGCAGTTTAAC--GTAGAAAATAGTTCAGATA---AATGGAAATTTTTCGAAATGTTTAAAGGTAG---------------TAGTCAG-----AGTGATTTTTCTAATAGACGGACTTTAACCTCTAATAATGGACTTGTAGGAATGCTAAAATATGGTGGAAGAGTATGGACGTTTCATGGTGAAACACCA----------AGAGCTACCACTGATAGTTCGAATACT---------GCGGATTTAAATAATATATCAATCA---TAATTC------ATTCAGAGTTTTATATTATTCCAAGATCCCAAGAATCTAAATGTAATGAATATATTAATAATGGTTTACCACCAATTCAAAATACTAGAAATGTAGTTCC--ATTATCTCTATCATCCAGGTCTATTCAAT
		</sequence>
		<sequence>
			<taxon idref="Homosapiens_Zambia_2009_ZMB_MRCDPRU1673_2009_G2P4"/>
			---------ATGGCTTCGCTCATTTATAGACAACTTCTCACTAATTCATATTCGGTAGACTTGCATGACGAAATAGAACAGATTGGATCGGAGAAAACTCAAAATGTAACGGTAAATCCAGGTCCATTTGCACAGACTAGATATGCTCCAGTCAATTGGGGACACGGAGAGATTAATGATTCAACTACAGTGGAACCAGTTTTAGATGGTCCTTATCAACCAACTACATTTAAACCACCCAATGATTATTGGCTGCTTATTAGTTCAAATACAGATGGAGTAGTTTATGAGAGTACAAATAATAGTGACTTTTGGACAGCAGTTATTGCTGTCGAACCACATGT--CAGTCAAACAAA-T-----AGGCAATATGTTTTATTTGGTGAGAATAAGCAGTTTAAC--GTAGAAAATAGTTCAGATA---AATGGAAATTTTTCGAAATGTTTAAAGGTAG---------------TAGTCAG-----AGTGATTTTTCTAATAGACGGACTTTAACCTCTAATAATGGACTTGTAGGAATGCTAAAATATGGTGGAAGAGTATGGACGTTTCATGGTGAAACACCA----------AGAGCTACCACTGATAGTTCGAATACT---------GCGGATTTAAATAATATATCAATCA---TAATTC------ATTCAGAGTTTTATATTATTCCAAGATCCCAAGAATCTAAATGTAATGAATATATTAATAATGGTTTACCACCAATTCAAAATACTAGGAATGTAGTTCC--ATTATCTCTATCATCCAGGTCTATTCAAT
		</sequence>
		<sequence>
			<taxon idref="Homosapiens_SouthAfrica_2007_02_20_ZAF_MRCDPRU81_2007_G2P4"/>
			---------ATGGCTTCGCTCATTTATAGACAACTTCTCACTAATTCATATTCGGTAGACTTGCATGACGAAATAGAACAGATTGGATCGGAGAAAACTCAAAATGTAACGGTAAATCCAGGTCCATTTGCACAGACTAGATATGCTCCAGTCAATTGGGGACACGGAGAGATTAATGATTCAACTACAGTGGAACCAGTTTTAGATGGTCCTTATCAACCAACTACATTTAAACCACCCAATGATTATTGGCTGCTTATTAGTTCAAATACAGATGGAGTAGTTTATGAGAGTACAAATAATAGTGACTTTTGGACAGCAGTTATTGCTGTCGAACCACATGT--CAGTCAAACAAA-T-----AGGCAATATGTTTTATTTGGTGAGAATAAGCAGTTTAAC--GTAGAAAATAGTTCAGATA---AATGGAAATTTTTCGAAATGTTTAAAGGTAG---------------TAGTCAG-----AGTGATTTTTCTAATAGACGGACTTTAACCTCTAATAATGGACTTGTAGGAATGCTAAAATATGGTGGAAGAGTATGGACGTTTCATGGTGAAACACCA----------AGAGCTACCACTGATAGTTCGAATACT---------GCGGATTTAAATAATATATCAATCA---TAATTC------ATTCAGAGTTTTATATTATTCCAAGATCCCAAGAATCTAAATGTAATGAATATATTAATAATGGTTTACCACCAATTCAAAATACTAGAAATGTAGTTCC--ATTATCTCTATCATCCAGGTCTATTCAAT
		</sequence>
		<sequence>
			<taxon idref="Homosapiens_Australia_2001_07_01_AUS_CK20021_2001_G2P4"/>
			---------ATGGCTTCGCTCATTTATAGACAACTTCTCACTAATTCATATTCAGTAGACTTGCATGACGAAATAGAACAGATTGGATCGGAGAAAACTCAAAATGTGACGGTAAATCCAGGCCCATTTGCACAGACTAGATATGCTCCAGTTGATTGGGGACACGGAGAGATTAATGATTCAACTACAGTGGAACCAGTTTTAGATGGTCCTTATCAACCAACTACATTCAAACCACCCAATGATTATTGGCTGCTTATTAGTTCAAATACAGATGGAGTAGTCTATGAGAGTACAAATAATAGTGACTTTTGGACAGCAGTTATCGCTGTCGAACCACATGT--CAGTCAAACAAA-T-----AGGCAATATGTTTTATTTGGTGAGAATAAACAGTTTAAC--GTAGAAAATAATTCAGAAA---AATGGAAATTTTTCGAAATGTTTAAAGGTAG---------------TAGTCAG-----AGTGATTTTTCTAATAGACGGACTTTAACTTCTAATAATAGACTTGTAGGAATGCTAAAATATGGTGGAAGAGTATGGACATTTCATGGTGAAACACCA----------AGAGCTACTACTGATAGTTCGAATACT---------GCGGATTTAAATAATATATCAATTA---TAATTC------ATTCAGAGTTTTATATTATTCCAAGATCCCAAGAATCTAAATGTAATGAATATATTAATAATGGTTTACCACCAATTCAAAATACTAGAAACGTAGTTCC--ATTATCTCTATCATCCAGATCTATTCAAT
		</sequence>
		<sequence>
			<taxon idref="Homosapiens_Australia_2001_06_29_AUS_CK20020_2001_G2P4"/>
			---------ATGGCTTCGCTCATTTATAGACAACTTCTCACTAATTCATATTCAGTAGACTTGCATGACGAAATAGAACAGATTGGATCGGAGAAAACTCAAAATGTGACGGTAAATCCAGGCCCATTTGCACAGACTAGATATGCTCCAGTTGATTGGGGACACGGAGAGATTAATGATTCAACTACAGTGGAACCAGTTTTAGATGGTCCTTATCAACCAACTACATTCAAACCACCCAATGATTATTGGCTGCTTATTAGTTCAAATACAGATGGAGTAGTCTATGAGAGTACAAATAATAGTGACTTTTGGACAGCAGTTATCGCTGTCGAACCACATGT--CAGTCAAACAAA-T-----AGGCAATATGTTTTATTTGGTGAGAATAAACAGTTTAAC--GTAGAAAATAATTCAGAAA---AATGGAAATTTTTCGAAATGTTTAAAGGTAG---------------TAGTCAG-----AGTGATTTTTCTAATAGACGGACTTTAACTTCTAATAATAGACTTGTAGGAATGCTAAAATATGGTGGAAGAGTATGGACATTTCATGGTGAAACACCA----------AGAGCTACTACTGATAGTTCGAATACT---------GCGGATTTAAATAATATATCAATTA---TAATTC------ATTCAGAGTTTTATATTATTCCAAGATCCCAAGAATCTAAATGTAATGAATATATTAATAATGGTTTACCACCAATTCAAAATACTAGAAACGTAGTTCC--ATTATCTCTATCATCCAGATCTATTCAAT
		</sequence>
		<sequence>
			<taxon idref="Homosapiens_Togo_2010_06_TGO_MRCDPRU5124_2010_G2P4"/>
			---------ATGGCTTCGCTCATTTATAGACAACTTCTCACTAATTCATATTCGGTAGACTTGCATGACGAAATAGAACAGATTGGATCGGAGAAAACTCAAAATGTGACGGTAAATCCAGGCCCATTTGCACAGACTAGATATGCTCCAGTTGATTGGGGACACGGAGAGATTAATGATTCAACTACAGTGGAACCAATTTTAGATGGTCCTTACCAACCAACTACATTCAAACCACCCAATGATTATTGGCTGCTTATTAGTTCAAATACAGATGGGGTAGTCTATGAGAGTACAAATAATAGTGACTTTTGGACAGCAGTTATCGCTGTCGAACCACATGT--CAGTCAAACAAA-T-----AGGCAATATGTTTTATTTGGTGAGAATAAACAGTTTAAC--GTAGAAAATAATTCAGATA---AATGGAAATTTTTCGAAATGTTTAAAGGTAG---------------TAGTCAG-----AGTGATTTTTCTAATAGACGGACTTTAACTTCTAATAATGGACTTGTAGGAATATTAAAATATGGCGGAAGAGTATGGACATTTCATGGTGAAACACCA----------AGAGCTACTACTGATAGTTCGAATACT---------GCGGATTTAAATAATATATCAATTA---TAATTC------ATTCAGAGTTTTATATTATTCCAAGATCCCAAGAATCTAAATGTAATGAATATATTAATAATGGTTTACCACCAATTCAAAATACTAGAAACGTAGTTCC--ATTATCTCTATCATCCAGGTCTATTCAAT
		</sequence>
		<sequence>
			<taxon idref="Homosapiens_Ethiopia_2012_ETH_MRCDPRU842_2012_G9P8"/>
			---------ATGGCTTCGCTCATTTATAGACAACTTCTCACTAATTCATATTCAGTAGATTTATATGATGAAATAGAACAGATTGGATCAGAAAAAACTCAAGATGTAACTGTAAATCCAGGTCCATTTGCACAAACCAGGTATGCTCCAGTTGATTGGGGTCATGGAGAAGTAAATGATTCAACTACAGTAGAACCAATTTTAGATGGTCCTTATCAACCAACTACATTTACCCCACCTAAGGATTATTGGATACTCATTAATTCAAATACAAATGGAGTAGTATATGAGAGCACGAATAATAGTGATTTTTGGACTGCAGTTATTGCTGTTGAGCCACACGT--TGATCCAGTAGA-T-----AGACAATACACTATATTTGGTGAGAGTAAGCAATTTAAT--GTAAGGAACGATTCAAATA---AGTGGAAGTTTTTTGAAATGTTTAGAGGCAA---------------TAATCAA-----AGTGAATTTTATAATAGACGTACGTTAACTTCTGATACTAGGCTCGTAGGAATATTGAAATATGGTGGAAGAATATGGACATTTCATAAAGAAACGCCA----------GGAGCTGTTACTGATGGTTCAAATACA---------TCAGATTTAATTAGTATATCAATTG---TAATTC------ACTCTGAATTTTACATAATACCGAGATCTCAAGAGTCTAAATGTATTGAATATATTAATTATGGTCTACCACCAATTCAAAATACCAGAAATGTAGTTCC--ATTATCATTATCATCTAGATCTATACAGT
		</sequence>
		<sequence>
			<taxon idref="Homosapiens_Senegal_2009_01_19_SEN_MRCDPRU2051_2009_G9P8"/>
			---------ATGGCTTCGCTCATTTATAGACAACTTCTCACTAATTCATATTCAGTAGATTTATATGATGAAATAGAGCAGATTGGATCAGAAAAAACTCAAGATGTAACTGTAAATCCAGGTCCATTTGCACAAACAAGGTATGCTCCAGTTGATTGGGGGCACGGAGAAGTAAATGATTCAACTACAGTAGAACCAATTTTAGATGGTCCTTATCAACCAACTGCATTTACTCCACCTAAGGATTATTGGATACTCATTGATTCAAATACAAATGGAGTAGTATATGAGAGCACGAATAATAGTGATTTTTGGACTGCAGTTATTGCTGTTGAACCACACGT--TGATCCAGTAGA-T-----AGACAGTACACTATATTTGGTGAAAGTAAGCAATTTAAT--GTAAGGAATGATTCGAATA---AGTGGAAGTTTTTTGAAATGTTTAGAGGCAA---------------TAGTCAA-----AGTGAATTTTATAATAGACGTACGTTAACTTCTGATACTAGGCTCGTAGGAATATTGAAATATGGTGGAAGAATATGGACATTTCATGGAGAAACGCCA----------GGAGCTGTTACTGATGGTTCAAATACA---------TCAGATTTAATTAGTATATCAATTG---TAATTC------ACTCTGAATTTTACATAATACCGAGATCTCAAGAGTCTAAATGTATTGAATATATTAATTATGGTCTACCACCAATTCAAAATACCAGAAATGTAGTTCC--ATTATCATTATCATCTAGATCTATACAGT
		</sequence>
		<sequence>
			<taxon idref="Homosapiens_SouthAfrica_2008_08_22_ZAF_MRCDPRU2711_2008_G9P8"/>
			---------ATGGCTTCGCTCATTTATAGACAACTTCTCACTAATTCATATTCAGTAGATTTATATGATGAAATAGAACAGATTGGATCAGAAAAAACTCAAGATGTAACTGTAAATCCAGGTCCATTCGCACAAACGAGGTATGCTCCAGTTAACTGGGGTCATGGAGAGGTAAATGATTCAACTACAGTAGAACCAATTTTAGATGGTCCTTATCAACCAACTACATTTACCCCACCTAAGGATTATTGGATACTTATTAATTCAAATACAAACGGAGTAGTATATGAGAGCACGAATAATAGTGATTTTTGGACTGCAGTTATTGCCGTTGAACCACACGT--TGATCCAGTAAA-T-----AGACAATACACTATATTTGGTGAAAGTAAGCAATTTAAT--GTATGGAACGACTCAAATA---AGTGGAAGTTTTTTGAAATGTTTAGAGGTAG---------------TAGTCAA-----AGTGAATTTTATAATAGACGTACGTTAACTTCTGATACTAGGCTCGTAGGAATATTGAAATATGGTGGAAGAATATGGACATTTCATAAAGAAACGCCA----------GGAGCTGTTACTGACGGTTCAAATACA---------TCAGATTTAACTAGCATATCAATTA---TAATTC------ACTCTGAGTTTTACATAATACCGAGATCTCAAGAGTCTAAATGTGTTGAATATATTAATTATGGTCTACCACCAATTCAAAATACCAGAAATGTAGTTCC--ATTATCATTATCATCTAGATCTATACAGT
		</sequence>
		<sequence>
			<taxon idref="Homosapiens_SouthAfrica_2008_ZAF_MRCDPRU2943_2008_G9P8"/>
			---------ATGGCTTCGCTCATTTATAGACAACTTCTCACTAATTCATATTCAGTAGATTTATATGATGAAATAGAACAGATTGGATCAGAAAAAACTCAAGATGTAACTGTAAATCCAGGTCCATTCGCACAAACGAGGTATGCTCCAGTTAACTGGGGTCATGGAGAGGTAAATGATTCAACTACAGTAGAACCAATTTTAGATGGTCCTTATCAACCAACTACATTTACCCCACCTAAGGATTATTGGATACTTATTAATTCAAATACAAACGGAGTAGTATATGAGAGCACGAATAATAGTGATTTTTGGACTGCAGTTATTGCCGTTGAACCACACGT--TGATCCAGTAAA-T-----AGACAATACACTATATTTGGTGAAAGTAAGCAATTTAAT--GTATGGAACGACTCAAATA---AGTGGAAGTTTTTTGAAATGTTTAGAGGTAG---------------TAGTCAA-----AGTGAATTTTATAATAGACGTACGTTAACTTCTGATACTAGGCTCGTAGGAATATTGAAATATGGTGGAAGAATATGGACATTTCATAAAGAAACGCCA----------GGAGCTGTTACTGACGGTTCAAATACA---------TCAGATTTAACTAGCATATCAATTA---TAATTC------ACTCTGAGTTTTACATAATACCGAGATCTCAAGAGTCTAAATGTGTTGAATATATTAATTATGGTCTACCACCAATTCAAAATACCAGAAATGTAGTTCC--ATTATCATTATCATCTAGATCTATACAGT
		</sequence>
		<sequence>
			<taxon idref="Homosapiens_SouthAfrica_2008_ZAF_MRCDPRU2343_2008_G9P8"/>
			---------ATGGCTTCGCTCATTTATAGACAACTTCTCACTAATTCATATTCAGTAGATTTATATGATGAAATAGAACAGATTGGATCAGAAAAAACTCAAGATGTAACTGTAAATCCAGGTCCATTCGCACAAACGAGGTATGCTCCAGTTAACTGGGGTCATGGAGAGGTAAATGATTCAACTACAGTAGAACCAATTTTAGATGGTCCTTATCAACCAACTACATTTACCCCACCTAAGGATTATTGGATACTTATTAATTCAAATACAAACGGAGTAGTATATGAGAGCACGAATAATAGTGATTTTTGGACTGCAGTTATTGCCGTTGAACCACACGT--TGATCCAGTAAA-T-----AGACAATACACTATATTTGGTGAAAGTAAGCAATTTAAT--GTATGGAACGACTCAAATA---AGTGGAAGTTTTTTGAAATGTTTAGAGGTAG---------------TAGTCAA-----AGTGAATTTTATAATAGACGTACGTTAACTTCTGATACTAGGCTCGTAGGAATATTGAAATATGGTGGAAGAATATGGACATTTCATAAAGAAACGCCA----------GGAGCTGTTACTGACGGTTCAAATACA---------TCAGATTTAACTAGCATATCAATTA---TAATTC------ACTCTGAGTTTTACATAATACCGAGATCTCAAGAGTCTAAATGTGTTGAATATATTAATTATGGTCTACCACCAATTCAAAATACCAGAAATGTAGTTCC--ATTATCATTATCATCTAGATCTATACAGT
		</sequence>
		<sequence>
			<taxon idref="Homosapiens_Indonesia_2016_IDN_SOEP075_2016_G3P8"/>
			-----TAAAATGGCTTCGCTCATTTATAGACAGCTTCTCACTAATTCATATTCAGTAGATTTATATGATGAAATAGAGCAGATTGGATCAGAAAAAACTCAAGATGTAACTGTAAATCCAGGTCCATTCGCACAAACAAGGTATGCTCCAGTTAATTGGGGTCATGGAGAGGTAAATGATTCAACTACAGTAGAACCAATTTTAGACGGTCCTTATCAACCAACTACATTTACCCCACCTAAGGATTATTGGATACTTATTAATTCAAATACAAACGGAGTAGTATATGAGAGCACGAATAATAGTGATTTTTGGACTGCAGTTATTGCTGTTGAACCACACGT--TGATCCAGTAGA-T-----AGACAATACACTATATTTGGTGAAAGTAAGCAATTTAAT--GTAAGGAACGACTCAAATA---AGTGGAAGTTTTTTGAAATGTTTAGAGGCAG---------------TAATCAA-----AGTGAATTTTATAATAGACGTACATTAACTTCTGACACCAGGCTCGTAGGAATATTGAAATATGGTGGAAGAATATGGACATTTCATAAAGAAACGCCA----------GGCGCTGTTACTGATGGTTCAAATACA---------TCAGATTTAACCAGTATATCAATTA---TAATTC------ACTCTGAGTTTTATATAATACCTAGATCTCAAGAGTCTAAATGTGTTGAATATATTAATTATGGTCTACCACCAATTCAAAATACCAGAAATGTAGTTCC--ATTATCATTATCATCTAGATCTATACAGT
		</sequence>
		<sequence>
			<taxon idref="Homosapiens_Ethiopia_2007_ETH_MRCDPRU1840_2007_G1P8"/>
			---------ATGGCTTCGCTCATTTATAGACAACTTCTCACTAATTCATATTCAGTAGATTTATATGATGAAATAGAGCAGATTGGATCAGAAAAAACTCAAGATGTAACTGTAAATCCAGGTCCATTCGCACAAACAAGGTATGCTCCAGTTAATTGGGGTCATGGAGAGGTGAATGATTCAACTACAGTAGAACCAATTTTAGACGGTCCTTATCAACCAACTACATTTACCCCACCTAAGGATTATTGGATACTTATTAATTCAAATACAAACGGAGTAGTATATGAGAGCACGAATAATAGTGATTTTTGGACTGCAGTTATTGCTGTTGAACCACACGT--TGATCCAGTAGA-T-----AGACAATACACTATATTTGGTGAAAGTAAGCAATTTAAT--GTAAGGAACGACTCAAATA---AGTGGAAGTTTTTTGAAATGTTTAGAGGCAG---------------TAATCAA-----AGTGAATTTTATAATAGACGTACATTAACTTCTGATACTAGGCTCGTAGGAATATTAAAATATGGTGGAAGAATATGGACATTTCATAAAGAAACGCCA----------GGAGCTGTTACTGATGGTTCAAATACA---------TCAGATTTAACCAGTATATCAATTA---TAATTC------ACTCTGAGTTTTATATAATACCGAGATCTCAAGAGTCTAAATGTGTTGAATATATTAATTATGGTCTACCACCAATTCAAAATACCAGAAATGTAGTTCC--ATTATTATTATCATCTAGATCTATACAAT
		</sequence>
		<sequence>
			<taxon idref="Homosapiens_SouthAfrica_2007_09_09_ZAF_MRCDPRU1840_2007_G1P8"/>
			---------ATGGCTTCGCTCATTTATAGACAACTTCTCACTAATTCATATTCAGTAGATTTATATGATGAAATAGAGCAGATTGGATCAGAAAAAACTCAAGATGTAACTGTAAATCCAGGTCCATTCGCACAAACAAGGTATGCTCCAGTTAATTGGGGTCATGGAGAGGTGAATGATTCAACTACAGTAGAACCAATTTTAGACGGTCCTTATCAACCAACTACATTTACCCCACCTAAGGATTATTGGATACTTATTAATTCAAATACAAACGGAGTAGTATATGAGAGCACGAATAATAGTGATTTTTGGACTGCAGTTATTGCTGTTGAACCACACGT--TGATCCAGTAGA-T-----AGACAATACACTATATTTGGTGAAAGTAAGCAATTTAAT--GTAAGGAACGACTCAAATA---AGTGGAAGTTTTTTGAAATGTTTAGAGGCAG---------------TAATCAA-----AGTGAATTTTATAATAGACGTACATTAACTTCTGATACTAGGCTCGTAGGAATATTAAAATATGGTGGAAGAATATGGACATTTCATAAAGAAACGCCA----------GGAGCTGTTACTGATGGTTCAAATACA---------TCAGATTTAACCAGTATATCAATTA---TAATTC------ACTCTGAGTTTTATATAATACCGAGATCTCAAGAGTCTAAATGTGTTGAATATATTAATTATGGTCTACCACCAATTCAAAATACCAGAAATGTAGTTCC--ATTATTATTATCATCTAGATCTATACAAT
		</sequence>
		<sequence>
			<taxon idref="Homosapiens_Belgium_2009_03_19_BEL_BE00045_2009_G1P8"/>
			---------ATGGCTTCGCTCATTTATAGACAACTTCTCACTAATTCATATTCAGTAGATTTATATGATGAAATAGAGCAAATTGGATCAGAAAAAACTCAAGATGTAACTGTAAATCCAGGTCCATTCGCACAAACAAGGTATGCTCCAGTTAATTGGGGTCATGGAGAGGTAAATGATTCAACTACAGTAGAACCAATTTTAGACGGTCCTTATCAACCAACTACATTTACCCCACCTAAGGATTATTGGATACTTATTAATTCAAATACAAACGGTGTAGTATATGAGAGCACGAATAATAGTGATTTTTGGACTGCAGTTATTGCTGTTGAACCACACGT--TGATCCAATAGA-T-----AGACAATACACTATATTTGGTGAAAGTAAGCAATTTAAT--GTAAGGAACGACTCAAATA---AGTGGAAGTTTTTTGAAATGTTTAGAGGCAG---------------TAATCAA-----AGTGAATTTTATAATAGACGTACATTAACTTCTGATACTAGGCTCGTAGGAATATTAAAATATGGTGGAAGAATATGGACATTTCATAAAGAAACGCCA----------GGAGCTGTTACTGATGGTTCAAATACA---------TCAGATTTAACCAGTATATCAATTA---TAATTC------ACTCTGAGTTTTATATAATACCGAGATCTCAAGAGTCTAAATGTGTTGAATATATTAATTATGGTCTACCACCAATTCAAAATACCAGGAATGTAGTTCC--ATTATCATTATCATCTAGATCTATACAGT
		</sequence>
		<sequence>
			<taxon idref="Homosapiens_SouthAfrica_2005_ZAF_MRCDPRU2114_2005_G1P8"/>
			---------ATGGCTTCGCTCATTTATAGACAACTTCTCACTAATTCATATTCAGTAGATTTATATGATGAAATAGAGCAGATTGGATCAGAAAAAACTCAAGATGTAACTGTAAATCCAGGTCCATTCGCACAAACAAGGTATGCTCCAGTTAATTGGGGTCATGGAGAGGTAAATGATTCAACTACAGTAGAACCAATTTTAGATGGTCCTTATCAACCAACTACATTTATCCCACCTAAGGATTATTGGATACTTATTAATTCAAATACAAACGGAGTAGTATATGAGAGCACGAATAATAGTGATTTTTGGACTGCAGTTATTGCTGTTGAACCACACGT--TGATCCAGTAGA-T-----AGACAATACACTATATTTGGTGAGAGTAAGCAATTTAAT--GTAAGGAACGACTCAAATA---AGTGGAAGTTTTTTGAAATGTTTAGAGGCAG---------------TAATCAA-----AGTGAATTTTATAATAGACGTACATTAACTTCTGATACTAGGCTCGTAGGAATATTAAAATATGGTGGAAGAATATGGACATTTCATAAAGAAACGCCA----------GGAGCTGTTACTGATGGTTCAAATACA---------TCAGATTTAACCAGTATATCAATTA---TAATTC------ACTCTGAGTTTTATATAATACCGAGATCTCAAGAGTCTAAATGTGTTGAATATATTAATTACGGTCTACCACCAATTCAAAATACCAGAAATGTAGTTCC--ATTATCATTATCATCTAGATCTATACAGT
		</sequence>
		<sequence>
			<taxon idref="Homosapiens_SouthAfrica_2005_09_25_ZAF_MRCDPRU2132_2005_G1P8"/>
			---------ATGGCTTCGCTCATTTATAGACAACTTCTCACTAATTCATATTCAGTAGATTTATATGATGAAATAGAGCAGATTGGATCAGAAAAAACTCAAGATGTAACTGTAAATCCAGGTCCATTCGCACAAACAAGGTATGCTCCAGTTAATTGGGGTCATGGAGAGGTAAATGATTCAACTACAGTAGAACCAATTTTAGACGGTCCTTATCAACCAACTACATTTACCCCACCTAAGGATTATTGGATACTTATTAATTCAAATACAAACGGAGTAGTATATGAGAGCACGAATAATAGTGATTTTTGGACTGCAGTTATTGCTGTTGAACCACACGT--TGATCCAGTAGA-T-----AGACAATACACTATATTTGGTGAAAGTAAGCAATTTAAT--GTAAGGAACGACTCAAATA---AGTGGAAGTTTTTTGAAATGTTTAGAGGCAG---------------TAATCAA-----AGTGAATTTTATAATAGACGTACATTAACTTCTGATACTAGGCTCGTAGGAATATTAAAATATGGTGGAAGAATATGGACATTTCATAAAGAAACGCCA----------GGAGCTGTTACTGATGGTTCAAATACA---------TCAGATTTAACCAGTATATTAATTA---TAATTC------ACTCTGAGTTTTATATAATACCGAGATCTCAAGAGTCTAAATGTGTTGAATATATTAATTATGGTCTACCACCAATTCAAAATACCAGAAATGTAGTTCC--ATTATCATTATCATCTAGATCTATACAGT
		</sequence>
		<sequence>
			<taxon idref="Homosapiens_Togo_2010_07_TGO_MRCDPRU5123_2010_G9P8"/>
			---------ATGGCTTCGCTCATTTATAGACAACTTCTCACTAATTCATATTCAGTAGATTTATATGATGAAATAGAGCAGATTGGATCAGAAAAAACTCAAGATGTAACTGTAAATCCAGGTCCATTCGCACAAACAAGGTATGCTCCAGTTAATTGGGGTCATGGAGAGGTAAATGATTCAACTACAGTAGAACCAATTTTAGACGGTCCTTATCAACCAACTACATTTACCCCACCTAAGGATTATTGGATACTTATTAATTCAAATACAAACGGAGTAGTATATGAGAGCACGAATAATAGTGATTTTTGGACTGCAGTTATTGCTGTTGAACCACACGT--TGATCCAGTAGA-T-----AGACAATACACTATATTTGGTGAAAGTAAGCAATTTAAT--GTAAGGAACGACTCAAATA---AGTGGAAGTTTTTTGAAATGTTTAGAGGCAG---------------TAATCAA-----AGTGAATTTTATAATAGACGTACATTAACTTCTGATACCAGGCTCGTAGGAATATTAAAATATGGTGGAAGAATATGGACATTTCATAAAGAAACGCCA----------GGAGCTGTTACTGATGGTTCAAATACA---------TCAGATTTAACCAGTATATCAATTA---TAATTC------ACTCTGAGTTTTATATAATACCGAGATCCCAAGAGTCTAAATGTGTTGAATATATTAATTATGGTCTACCACCAATTCAAAATACCAGAAATGTAGTTCC--ATTATCATTATCATCTAGATCTATACAGT
		</sequence>
		<sequence>
			<taxon idref="Homosapiens_China_2012_Hu_JS2012"/>
			GGCTATAAAATGGCTTCGCTCATTTATAGACAGCTTCTCACTAATTCATATTCAGTAGATTTATATGATGAAATAGAGCAGATTGGATCAGAAAAAACTCAAGATGTAACTGTAAATCCAGGTCCATTCGCACAAACAAGGTATGCTCCAGTTAATTGGGGTCATGGAGAGGTAAATGATTCAACTACAGTAGAACCAATTTTAGACGGTCCTTATCAACCAACTACATTTACCCCACCTAAGGATTATTGGATACTTATTAATTCAAATACAAACGGAGTAGTATATGAGAGCACGAATAATAGTGATTTTTGGACTGCAGTTATTGCTGTTGAACCACACGT--TGATCCAGTAGA-T-----AGACAATACACTATATTTGGTGAAAGTAAGCAATTTAAT--GTAAGGAACGACTCAAATA---AGTGGAAGTTTTTTGAAATGTTTAGAGGCAG---------------TAATCAA-----AGTGAATTTTATAATAGACGTACATTAACTTCTGATACCAGGCTCGTAGGAATATTAAAATATGGTGGAAGAATATGGACATTTCATAAAGAAACGCCA----------GGAGCTGTTACTGATGGTTCAAATACA---------TCAGATTTAACCAGTATATCAATTA---TAATTC------ACTCTGAGTTTTATATAATACCGAGATCCCAAGAGTCTAAATGTGTTGAATATATTAATTATGGTCTACCACCAATTCAAAATACCAGAAATGTAGTTCC--ATTATCATTATCATCTAGATCTATACAGT
		</sequence>
		<sequence>
			<taxon idref="Homosapiens_Canada_2008_CAN_RT11807_2008_G1P8"/>
			---------ATGGCTTCGCTCATTTATAGACAACTTCTCACTAATTCATATTCAGTAGATTTATATGATGAAATAGAGCAGATTGGATCAGAAAAAACTCAAGATGTAACTGTAAATCCAGGTCCATTCGCACAAACAAGGTATGCTCCAGTTAATTGGGGTCATGGAGAGGTAAATGATTCAACCACAGTAGAACCAATTTTAGACGGTCCTTATCAACCAACTACATTTACCCCACCTAAGGATTATTGGATACTTATTAATTCAAATACAAACGGAGTAGTATATGAGAGCACGAATAATAGTGATTTTTGGACTGCAGTTATTGCTGTTGAACCACACGT--TGATCCAGTAGA-T-----AGACAATACACTATATTTGGTGAAAGTAAGCAATTTAAT--GTAAGGAACGACTCAAATA---AGTGGAAGTTTTTTGAAATGTTTAGAGGCAG---------------TAATCAA-----AGTGAATTTTATAATAGACGTACATTAACTTCTGATACCAGGCTCGTAGGAATATTAAAATATGGTGGAAGAATATGGACATTTCATAAAGAAACGCCA----------GGAGCTGTTACTGATGGTTCAAATACG---------TCAGATTTAACCAGTATATCAATTA---TAATTC------ACTCTGAGTTTTATATAATACCGAGATCTCAAGAGTCTAAATGTGTTGAATATATTAATTATGGTCTACCACCAATTCAAAATACCAGAAATGTAGTTCC--ATTATCATTATCATCTAGATCTATACAGT
		</sequence>
		<sequence>
			<taxon idref="Homosapiens_Italy_2009_ITA_PR1470_2009_G3P8"/>
			---------ATGGCTTCGCTCATTTATAGACAACTTCTCACTAATTCATATTCAGTAGATTTATATGATGAAATAGAGCAGATTGGATCAGAAAAAACTCAAGATGTAACTGTAAATCCAGGTCCATTCGCACAAACAAGGTATGCTCCAGTTAATTGGGGTCATGGAGAGGTAAATGATTCAACTACAGTAGAACCAATTTTAGACGGTCCTTATCAACCAACTACATTTACCCCACCTAAGGATTATTGGATACTTATTAATTCAAATACAAACGGAGTAGTATATGAGAGCACGAATAATAGTGATTTTTGGACTGCAGTTATTGCTGTTGAACCACACGT--TGATCCAGTAGA-T-----AGACAATACACTATATTTGGTGAAAGTAAGCAATTTAAT--GTAAGGAACGACTCAAATA---AGTGGAAGTTTTTTGAAATGTTTAGAGGCAG---------------TAATCAA-----AGTGAATTTTATAATAGACGTACATTAACTTCTGATACCAGGCTCGTAGGAATATTGAAATATGGTGGAAGAATATGGACATTTCATAAAGAAACGCCA----------GGCGCTGTTACTGATGGTTCAAATACA---------TCAGATTTAACCAGTATATCAATTA---TAATTC------ACTCTGAGTTTTATATAATACCGAGATCTCAAGAGTCTAAATGTGTTGAATATATTAATTATGGTCTACCACCAATTCAAAATACCAGAAATGTAGTTCC--ATTATCATTATCATCTAGATCTATACAGT
		</sequence>
		<sequence>
			<taxon idref="Homosapiens_Belgium_2008_08_05_BEL_BE00042_2008_G1P8"/>
			---------ATGGCTTCGCTCATTTATAGACAGCTTCTCACTAATTCATATTCAGTAGATTTATATGACGAAATAGAGCAAATTGGATCAGAAAAAACTCAAAATGTAACTATAAATCCGGGTCCATTTGCACAGACTAGATATGCTCCAGTCAATTGGGGTCATGGAGAGATAAATGATTCGACTACAGTAGAACCAATTTTAGATGGTCCTTATCAGCCAACTACATTTACTCCTCCTAATGATTATTGGATACTTATTAATTCAAATACAAATGGAGTAGTATATGAAAGTACAAATAATAGTGACTTTTGGACTGCAGTTATTGCCATTGAACCGCATGT--TGACCCAGTAGA-T-----AGACAATATACGATATTTGGTGAAAGTAAGCAATTTAAT--GTGAGTAACGATTCAAATA---AATGGAAGTTTTTAGAAATGTTTAGAAGCAG---------------TAATCAA-----AATGAATTTTATAATAGACGTACATTAACTTCTGATACTAGACTTGTAGGAATGTTGAAATATGGTGGAAGAGTATGGACATTTCATGGTGAAACACCA----------AGAGCCACTACTGACAGTTCAAATACT---------GCAAATTTAAATAATATATCAATTA---CAATTC------ATTCAGAATTTTATATTATTCCAAGGTCCCAGGAATCTAAATGTAATGAATATATTAATAGTGGTCTGCCACCAATTCAAAATACTAGAAATGTAGTTTC--ATTGCCATTATCATCCAGATCGATACAGT
		</sequence>
		<sequence>
			<taxon idref="Homosapiens_Belgium_2002_04_01_Bel_BE00085_2002_G1P8"/>
			---------ATGGCTTCGCTCATTTATAGACAGCTTCTCACTAATTCATATTCAGTAGATTTACATGATGAAATAGAGCAAATTGGATCAGAAAAAACTCAAAATGTAACTATAAATCCGGGTCCATTTGCACAGACTAGATATGCTCCAGTCAATTGGGGTCATGGAGAGATAAATGATTCGACTACAGTAGAACCGATTTTAGATGGTCCTTATCAGCCAACTACATTTACTCCTCCTAATGATTATTGGATACTTATTAATTCAAATACAAATGGAGTAGTATATGAAAGTACAAATAATAGTGACTTTTGGACTGCAGTCGTTGCCATTGAACCGCATGT--TGACCCAGTAGA-T-----AGACAATATACGATATTTGGTGAAAGTAAACAATTTAAT--GTGAGTAACGATTCAAATA---AATGGAAGTTTTTAGAAATGTTTAGAAGCAG---------------TAATCAA-----AATGAATTTTATAATAGACGTACATTAACTTCTGATACTAGACTTGTAGGAATGTTGAAATATGGTGGAAGAGTATGGACATTTCATGGTGAAACACCA----------AGAGCTACTACTGACAGTTCAAATACT---------GCAAATTTAAATAATATATCAATTA---CAATTC------ATTCAGAATTTTATATTATTCCAAGGTCTCAGGAATCTAAATGTAATGAATATATTAATAGTGGTCTGCCACCAATTCAAAATACTAGAAATGTAGTTCC--ATTGCCATTATCATCCAGATCGATACAGT
		</sequence>
		<sequence>
			<taxon idref="Homosapiens_Australia_2006_11_06_Victoria_CK00045_2006_G1P8"/>
			---------ATGGCTTCGCTCATTTATAGACAGCTTCTCACTAATTCATATTCAGTAGATTTATATGACGAAATAGAGCAAATTGGATCAGAAAAAACTCAAAATGTAACTATAAATCCGGGTCCATTTGCACAGACTAGATATGCTCCAGTCAATTGGGGTCATGGAGAGATAAATGATTCGACTACAGTAGAACCAATTTTAGATGGTCCTTATCAGCCAACTACATTTACTCCTCCTAATGATTATTGGATACTTATTAATTCAAATACAAATGGAGTAGTATATGAAAGTACAAATAATAGTGACTTTTGGACTGCAGTTATTGCCATTGAACCGCATGT--TGACCCAGTAGA-T-----AGACAATATACGATATTTGGTGAAAGTAAACAATTTAAT--GTAAGTAACGATTCAAATA---AATGGAAGTTTTTAGAAATGTTTAGAAGCAG---------------TAATCAA-----AATGAATTTTATAATAGACGTACATTAACTTCTGATACTAGACTTGTAGGAATGTTGAAATATGGTGGAAGAGTATGGACATTTCATGGTGAAACACCA----------AGAGCTACTACTGACAGTTCAAATACT---------GCAAATTTAAATAATATATCAATTA---CAATTC------ATTCAGAATTTTATATTATTCCAAGGTCCCAGGAATCTAAATGTAATGAATATATTAATAGTGGTCTGCCACCAATTCAAAATACTAGAAATGTAGTTCC--ATTGCCATTATCATCCAGATCGATACAGT
		</sequence>
		<sequence>
			<taxon idref="Homosapiens_Australia_2007_08_18_AUS_CK00052_2007_G1P8"/>
			---------ATGGCTTCGCTCATTTATAGACAGCTTCTCACTAATTCATATTCAGTAGATTTATATGACGAAATAGAGCAAATTGGATCAGAAAAAACTCAAAATGTAACTATAAATCCGGGTCCATTTGCACAGACTAGATATGCTCCAGTCAATTGGGGTCATGGAGAGATAAATGATTCGACTACAGTAGAACCAATTTTAGATGGTCCTTATCAGCCAACTACATTTACTCCTCCTAATGATTATTGGATACTTATTAATTCAAATACAAATGGAGTAGTATATGAAAGTACAAATAATAGTGACTTTTGGACTGCAGTTATTGCCATTGAACCGCATGT--TGACCCAGTAGA-T-----AGACAATATACGATATTTGGTGAAAGTAAACAATTTAAT--GTAAGCAACGATTCAAATA---AATGGAAGTTTTTAGAAATGTTTAGAAGCAG---------------TAATCAA-----AATGAATTTTATAATAGACGTACATTAACTTCTGATACTAGACTTGTAGGAATGTTGAAATATGGTGGAAGAGTATGGACATTTCATGGTGAAACACCA----------AGAGCTACTACTGACAGTTCAAATACT---------GCAAATTTAAATAATATATCAATTA---CAATTC------ATTCAGAATTTTATATTATTCCAAGGTCCCAGGAATCTAAATGTAATGAATATATTAATAGTGGTCTGCCACCAATTCAAAATACTAGAAATGTAGTTCC--ATTGCCATTATCATCCAGATCGATACAGT
		</sequence>
		<sequence>
			<taxon idref="Homosapiens_Australia_2007_08_30_AUS_CK00054_2007_G1P8"/>
			---------ATGGCTTCGCTCATTTATAGACAGCTTCTCACTAATTCATATTCAGTAGATTTATATGACGAAATAGAGCAAATTGGATCAGAAAAAACTCAAAATGTAACTATAAATCCGGGTCCATTTGCACAGACTAGATATGCTCCAGTCAATTGGGGTCATGGAGAGATAAATGATTCGACTACAGTAGAACCAATTTTAGATGGTCCTTATCAGCCAACTACATTTACTCCTCCTAATGATTATTGGATACTTATTAATTCAAATACAAATGGAGTAGTATATGAAAGTACAAATAATAGTGACTTTTGGACTGCAGTTATTGCCATTGAACCGCATGT--TGACCCAGTAGA-T-----AGACAATATACGATATTTGGTGAAAGTAAACAATTTAAT--GTAAGCAACGATTCAAATA---AATGGAAGTTTTTAGAAATGTTTAGAAGCAG---------------TAATCAA-----AATGAATTTTATAATAGACGTACATTAACTTCTGATACTAGACTTGTAGGAATGTTGAAATATGGTGGAAGAGTATGGACATTTCATGGTGAAACACCA----------AGAGCTACTACTGACAGTTCAAATACT---------GCAAATTTAAATAATATATCAATTA---CAATTC------ATTCAGAATTTTATATTATTCCAAGGTCCCAGGAATCTAAATGTAATGAATATATTAATAGTGGTCTGCCACCAATTCAAAATACTAGAAATGTAGTTCC--ATTGCCATTATCATCCAGATCGATACAGT
		</sequence>
		<sequence>
			<taxon idref="Homosapiens_Australia_2007_08_05_AUS_CK00051_2007_G1P8"/>
			---------ATGGCTTCGCTCATTTATAGACAGCTTCTCACTAATTCATATTCAGTAGATTTATATGACGAAATAGAGCAAATTGGATCAGAAAAAACTCAAAATGTAACTATAAATCCGGGTCCATTTGCACAGACTAGATATGCTCCAGTCAATTGGGGTCATGGAGAGATAAATGATTCGACTACAGTAGAACCAATTTTAGATGGTCCTTATCAGCCAACTACATTTACTCCTCCTAATGATTATTGGATACTTATTAATTCAAATACAAATGGAGTAGTATATGAAAGTACAAATAATAGTGACTTTTGGACTGCAGTTATTGCCATTGAACCGCATGT--TGACCCAGTAGA-T-----AGACAATATACGATATTTGGTGAAAGTAAACAATTTAAT--GTAAGCAACGATTCAAATA---AATGGAAGTTTTTAGAAATGTTTAGAAGCAG---------------TAATCAA-----AATGAATTTTATAATAGACGTACATTAACTTCTGATACTAGACTTGTAGGAATGTTGAAATATGGTGGAAGAGTATGGACATTTCATGGTGAAACACCA----------AGAGCTACTACTGACAGTTCAAATACT---------GCAAATTTAAATAATATATCAATTA---CAATTC------ATTCAGAATTTTATATTATTCCAAGGTCCCAGGAATCTAAATGTAATGAATATATTAATAGTGGTCTGCCACCAATTCAAAATACTAGAAATGTAGTTCC--ATTGCCATTATCATCCAGATCGATACAGT
		</sequence>
		<sequence>
			<taxon idref="Homosapiens_Australia_2007_11_16_AUS_CK00075_2007_G1P8"/>
			---------ATGGCTTCGCTCATTTATAGACAGCTTCTCACTAATTCATATTCAGTAGATTTATATGACGAAATAGAGCAAATTGGATCAGAAAAAACTCAAAATGTAACTATAAATCCGGGTCCATTTGCACAGACTAGATATGCTCCAGTCAATTGGGGTCATGGAGAGATAAATGATTCGACTACAGTAGAACCAATTTTAGATGGTCCTTATCAGCCAACTACATTTACTCCTCCTAATGATTATTGGATACTTATTAATTCAAATACAAATGGAGTAGTATATGAAAGTACAAATAATAGTGACTTTTGGACTGCAGTTATTGCCATTGAACCGCATGT--TGACCCAGTAGA-T-----AGACAATATACGATATTTGGTGAAAGTAAACAATTTAAT--GTAAGCAACGATTCAAATA---AATGGAAGTTTTTAGAAATGTTTAGAAGCAG---------------TAATCAA-----AATGAATTTTATAATAGACGTACATTAACTTCTGATACTAGACTTGTAGGAATGTTGAAATATGGTGGAAGAGTATGGACATTTCATGGTGAAACACCA----------AGAGCTACTACTGACAGTTCAAATACT---------GCAAATTTAAATAATATATCAATTA---CAATTC------ATTCAGAATTTTATATTATTCCAAGGTCCCAGGAATCTAAATGTAATGAATATATTAATAGTGGTCTGCCACCAATTCAAAATACTAGAAATGTAGTTCC--ATTGCCATTATCATCCAGATCGATACAGT
		</sequence>
		<sequence>
			<taxon idref="Homosapiens_Belgium_2004_06_23_BEL_BE00003_2004_G9P8"/>
			---------ATGGCTTCGCTCATTTATAGACAGCTTCTCACTAATTCATATTCAGTAGATTTACATGATGAAATAGAGCAAATTGGATCAGAAAAAATTCAAAATGTAACTATAAATCCGGGTCCATTTGCACAGACTAGATATGCTCCAGTCAATTGGGGTCATGGAGAGATAAATGATTCGACCACAGTAGAACCAATTTTAGATGGTCCTTATCAGCCAACTACATTTACTCCTCCTAATGATTATTGGATACTTATTAATTCAAATACAAATGGAGTAGTATATGAAAGTACAAATAATAGTGACTTTTGGACTGCGGTCGTTGCTATTGAACCGCATGT--TAACCCAGTAGA-T-----AGACAATATACGATATTTGGTGAAAGCAAGCAATTTAAT--GTGAGTAACGATTCAAATA---AATGGAAGTTTTTAGAAATGTTTAGAAGCAG---------------TAATCAA-----AATGAATTTTATAATAGACGTACATTAACTTCTGATACTAGACTTGTAGGAATATTGAAATATGGTGGAAGAGTATGGACATTTCATGGTGAAACACCA----------AGAGCTACTACTGACAGTTCAAATACT---------GCAAATTTAAATAATATATCAATTA---CAATTC------ATTCAGAATTTTATATTATTCCAAGGTCCCAGGAATCTAAATGTAATGAATATATTAATAATGGTCTGCCACCAATTCAAAATACTAGAAATGTAGTTCC--ATTGCCATTATCATCCAGATCGATACAGT
		</sequence>
		<sequence>
			<taxon idref="Homosapiens_Australia_2004_07_27_Victoria_CK00007_2004_G1P8"/>
			---------ATGGCTTCGCTCATTTATAGACAACTTCTCACCAATTCATATTCAGTAGATTTACATGATGAAATAGAGCAAATTGGATCAGAAAAAATTCAAAATGTAACTATAAATCCGGGTCCATTTGCACAGACTAGATATGCTCCAGTCAATTGGGGTCATGGAGAGATAAATGATTCAACCACAGTAGAACCAATTTTAGATGGTCCTTATCAGCCAACTACATTTACTCCTCCTAATGATTATTGGATACTTATTAATTCAAATACAAATGGAGTAGTATATGAAAGTACAAATAATAGTGACTTTTGGACTGCGGTCGTTGCTATTGAACCGCATGT--TAACCCAGTAGA-T-----AGACAATATACGATATTTGGTGAAAGCAAGCAATTTAAT--GTGAGTAACGATTCAAATA---AATGGAAGTTTTTAGAAATGTTTAGAAGCAG---------------TAATCAA-----AATGAATTTTATAATAGACGTACATTAACTTCTGATACTAGACTTGTAGGAATATTGAAATATGGTGGAAGAGTATGGACATTTCATGGTGAAACACCA----------AGAGCTACTACTGACAGTTCAAATACT---------GCAAATTTAAATAATATATCAATTA---CAATTC------ATTCAGAATTTTATATTATTCCAAGATCCCAGGAATCTAAATGTAATGAATATATTAATAATGGTCTGCCACCAATTCAAAATACTAGAAATGTAGTTCC--ATTGCCATTATCATCCAGATCGATACAGT
		</sequence>
		<sequence>
			<taxon idref="Homosapiens_USA_1991_USA_DC5413_1991_G1P8"/>
			---------ATGGCTTCGCTCATTTATAGACAGCTTCTCACTAATTCATATTCAGTAGATTTACATGATGAAATAGAGCAAATTGGATCAGAAAAAACTCAAAATGTAACTATAAACCCGGGTCCATTTGCACAGACTAGATATGCTCCAGTCAATTGGGGTCATGGAGAGATAAATGATTCGACTACAGTAGAACCAATTTTAGATGGTCCTTATCAGCCAACTACATTTACTCCACCTAATGATTATTGGATACTTATTAATTCAAATACAAATGGAGTAGTATATGAAAGTACAAATAATAGTGACTTTTGGACTGCAGTTGTTGCTATTGAACCGCACGT--TAACCCAGTAGA-T-----AGACAATATACGATATTTGGTGAAAGCAAGCAATTTAAT--GTGAGTAACGATTCAAATA---AATGGAAGTTTTTAGAAATGTTTAGAAGCAG---------------TAGTCAA-----AATGAATTTTATAATAGACGTACATTAACTTCTGATACTAGACTTGTAGGAATATTGAAATATGGTGGAAGAGTATGGACATTTCATGGTGAAACACCA----------AGAGCTACTACTGACAGTTCAAGTACT---------GTAAATTTAAATAATATATCAATTA---CAATTC------ATTCAGAATTTTACATTATTCCAAGGTCCCAGGAATCTAAATGCAATGAATATATTAATAATGGCCTGCCACCAATTCAAAATACTAGAAATGTAGTTCC--ATTGCCATTATCATCTAGATCGATACAGT
		</sequence>
		<sequence>
			<taxon idref="Homosapiens_USA_1988_USA_DC4455_1988_G1P8"/>
			GGCTATAAAATGGCTTCGCTCATTTATAGACAGCTTCTCACTAATTCATATTCAGTAGATTTACATGATGAAATAGAGCAAATTGGATCAGAAAAAACTCAAAATGTAACTATAAATCCGGGTCCATTTGCACAGACTAGATATGCTCCAGTCAATTGGGGTCATGGAGAGATAAATGATTCGACTACAGTAGAACCAATTTTAGACGGTCCTTATCAGCCAACTACATTTACTCCACCTAATGATTATTGGATACTTATTAATTCAAATACAAATGGAGTAGTATATGAAAGTACAAATAATAGTGACTTTTGGACTGCAGTTGTTGCTATTGAACCGCACGT--TAACCCAGTAGA-T-----AGACAATATACGATATTTGGTGAAAGTAAGCAATTTAAT--GTGAGTAACGATTCAAATA---AATGGAAGTTTTTAGAAATGTTTAGAAACAG---------------TAGTCAA-----AATGAATTTTATAATAGACGTACATTAACTTCTGATACTAGACTTGTAGGAATATTGAAATATGGTGGAAGAGTATGGACATTTCATGGTGAAACACCA----------AGAGCTACTACTGACAGTTCAAGTACT---------GCAAATTTAAATAATATATCAATTA---CAATTC------ATTCAGAATTTTACATTATTCCAAGGTCCCAGGAATCTAAATGTAATGAATATATTAATAATGGTCTACCACCAATTCAAAATACTAGAAATGTAGTTCC--ATTGCCATTATCATCTAGATCGATACAGT
		</sequence>
		<sequence>
			<taxon idref="Homosapiens_USA_1974_USA_DC104_1974_G1P8"/>
			---------ATGGCTTCGCTCATTTATAGACAGCTTCTCACTAATTCATATTCAGTAGATTTACATGATGAAATAGAGCAAATTGGATCAGAAAAAACTCAAAATGTAACTATAAATCCGGGTCCATTTGCACAGACTAGATATGCTCCAGTCAATTGGGGTCATGGAGAGATAAATGATTCGACTACAGTAGAACCAATTTTAGATGGTCCTTATCAGTCAACTACATTTACTCCACCTAATGATTATTGGATACTTATTAATTCAAATACAAATGGAGTAGTATATGAAAGTACAAATAATAGTGACTTTTGGACTGCAGTCGTTGCTATTGAACCGCACGT--TAACCCAGTAGA-T-----AGACAATATACGATATTTGGTGAAAGTAAGCAATTTAAT--GTGAGTAACGATTCAAATA---AATGGAAGTTTTTAGAAATGTTTAGAAGCAG---------------TAGTCAA-----AATGATTTTTATAATAGACGTACATTAACTTCTGATACTAGACTTGTAGGAATATTGAAATATGGTGGAAGAGTATGGACATTTCATGGTGAAACACCA----------AGAGCTACTACTGACAGTTCAAGTACT---------GCAAATTTAAATAATATATCAATTA---CAATTC------ATTCAGAATTTTATATTATTCCAAGGTCCCAAGAATCTAAATGTAATGAATATATTAATAATGGTCTGCCACCAATTCAAAATACTAGAAATGTAGTTCC--ATTGCCATTATCATCTAGATCGATACAGT
		</sequence>
		<sequence>
			<taxon idref="Homosapiens_USA_1978_USA_DC799_1978_G1P8"/>
			---------ATGGCTTCGCTCATTTATAGACAGCTTCTCACTAATTCATATTCAGTAGATTTACATGATGAAATAGAGCAAATTGGATCAGAAAAAACTCAAAATGTAACTATAAATCCGGGTCCATTTGCACAGACTAGATATGCTCCAGTCAATTGGGGTCATGGAGAGATAAATGATTCGACTACAATAGAACCAATTTTAGATGGTCCTTATCAGCCAACTACATTTACTCCACCTAATGATTATTGGATACTTATTAATTCAAATACAAATGGAGTAGTATATGAAAGTACAAATAATAGTGACTTTTGGACTGCAGTCGTTGCTATTGAACCGCACGT--TAACCCAGTAGA-T-----AGACAATATACGATATTTGGTGAAAGTAAGCAATTTAAT--GTGAGTAACGATTCAAATA---AATGGAAGTTTTTAGAAATGTTTAGAAGCAG---------------TAGTCAA-----AATGAATTTTATAATAGACGTACATTAACTTCTGATACTAGACTTGTAGGAATATTGAAATATGGTGGAAGAGTATGGACATTTCATGGTGAAACACCA----------AGAGCTACTACTGACAGTTCAAGTACT---------GCAAATTTAAATAATATATCAATTA---CAATTC------ATTCAGAATTTTATATTATTCCAAGGTCCCAAGAATCTAAATGTAATGAATATATTAATAATGGTCTGCCACCAATTCAAAATACTAGAAATGTAGTTCC--ATTACCATTATCATCTAGATCGATACAGT
		</sequence>
		<sequence>
			<taxon idref="Homosapiens_USA_1974_USA_Wa_1974_G1P8"/>
			GGCTATAAAATGGCTTCGCTCATTTATAGACAGCTTCTCACTAATTCATATTCAGTAGATTTACATGATGAAATAGAGCAAATTGGATCAGAAAAAACTCAAAATGTAACTATAAATCCGGGTCCATTTGCACAGACTAGATATGCTCCAGTCAATTGGGTTCATGGAGAGATAAATGATTCGACTACAGTAGAACCAATTTTAGATGGTCCTTATCAGCCAACTACATTTACTCCACCTAATGATTATTGGATACTTATTAATTCAAATACAAATGGAGTAGTATATGAAAGTACAAATAATAGTGACTTTTGGACTGCAGTCGTTGCTATTGAACCGCACGT--TAACCCAGTAGA-T-----AGACAATATACGATATTTGGTGAAAGTAAGCAATTTAAT--GTGAGTAACGATTCAAATA---AATGGAAGTTTTTAGAAATGTTTAGAAGCAG---------------TAGTCAA-----AATGAATTTTATAATAGACGTACATTAACTTCTGATACTAGACTTGTAGGAATATTGAAATATGGTGGAAGAGTATGGACATTTCATGGTGAAACACCA----------AGAGCTACTACTGACAGTTCAAGTACT---------GCAAATTTAAATAATATATCAATTA---CAATTC------ATTCAGAATTTTACATTATTCCAAGGTCCCAAGAATCTAAATGTAATGAATATATTAATAATGGTCTGCCACCAATTCAAAATACTAGAAATGTAGTTCC--ATTGCCATTATCATCTAGATCGATACAGT
		</sequence>
		<sequence>
			<taxon idref="Homosapiens_USA_1974_USA_DC436_1974_G1P8"/>
			---------ATGGCTTCGCTCATTTATAGACAGCTTCTCACTAATTCATATTCAGTAGATTTACATGATGAAATAGAGCAAATTGGATCAGAAAAAACTCAAAATGTAACTATAAATCCGAGTCCATTTGCACAGACTAGATATGCTCCAGTCAATTGGGGTCATGGAGAGATAAATGATTCGACTACAGTAGAACCAATTTTAGATGGTCCTTATCAGCCAACTACATTTACTCCACCTAATGATTATTGGATACTTATTAATTCAAATACAAATGGAGTAGTATATGAAAGTACAAATAATAGTGACTTTTGGACTGCAGTCGTTGCTATTGAACCGCACGT--TAACCCAGTAGA-T-----AGACAATATACGATATTTGGTGAAATTAAGCAATTTAAT--GTGAGTAACGATTCAAATA---AATGGAAGTTTTTAGAAATGTTTAGAAGCAG---------------TAGTCAA-----AATGAATTTTATAATAGACGTACATTAACTTCTGATACTAGACTTGTAGGAATATTGAAATATGGTGGAAGAGTATGGACATTTCATGGTGAAACACCA----------AGAGCTACTACTGACAGTTCAAGTACT---------GCAAATTTAAATAATATATCAATTA---CAATTC------ATTCAGAATTTTACATTATTCCAAGGTCCCAAGAATCTAAATGTAATGAATATATTAATAATGGTCTGCCACCAATTCAAAATACTAGAAATGTAGTTCC--ATTGCCATTATCATCTAGATCGATACAGT
		</sequence>
		<sequence>
			<taxon idref="Homosapiens_USA_1975_USA_DC435_1975_G1P8"/>
			---------ATGGCTTCGCTCATTTATAGACAGCTTCTCACTAATTCATATTCAGTAGATTTACATGATGAAATAGAGCAAATTGGATCAGAAAAAACTCAAAATGTAACTATAAATCCGAGTCCATTTGCACAGACTAGATATGCTCCAGTCAATTGGGGTCATGGAGAGATAAATGATTCGACTACAGTAGAACCAATTTTAGATGGTCCTTATCAGCCAACTACATTTACTCCACCTAATGATTATTGGATACTTATTAATTCAAATACAAATGGAGTAGTATATGAAAGTACAAATAATAGTGACTTTTGGACTGCAGTCGTTGCTATTGAACCGCACGT--TAACCCAGTAGA-T-----AGACAATATACGATATTTGGTGAAATTAAGCAATTTAAT--GTGAGTAACGATTCAAATA---AATGGAAGTTTTTAGAAATGTTTAGAAGCAG---------------TAGTCAA-----AATGAATTTTATAATAGACGTACATTAACTTCTGATACTAGACTTGTAGGAATATTGAAATATGGTGGAAGAGTATGGACATTTCATGGTGAAACACCA----------AGAGCTACTACTGACAGTTCAAGTACT---------GCAAATTTAAATAATATATCAATTA---CAATTC------ATTCAGAATTTTACATTATTCCAAGGTCCCAAGAATCTAAATGTAATGAATATATTAATAATGGTCTGCCACCAATTCAAAATACTAGAAATGTAGTTCC--ATTGCCATTATCATCTAGATCGATACAGT
		</sequence>
		<sequence>
			<taxon idref="Homosapiens_USA_1975_USA_DC425_1975_G1P8"/>
			---------ATGGCTTCGCTCATTTATAGACAGCTTCTCACTAATTCATATTCAGTAGATTTACATGATGAAATAGAGCAAATTGGATCAGAAAAAACTCAAAATGTAACTATAAATCCGAGTCCATTTGCACAGACTAGATATGCTCCAGTCAATTGGGGTCATGGAGAGATAAATGATTCGACTACAGTAGAACCAATTTTAGATGGTCCTTATCAGCCAACTACATTTACTCCACCTAATGATTATTGGATACTTATTAATTCAAATACAAATGGAGTAGTATATGAAAGTACAAATAATAGTGACTTTTGGACTGCAGTCGTTGCTATTGAACCGCACGT--TAACCCAGTAGA-T-----AGACAATATACGATATTTGGTGAAAGTAAGCAATTTAAT--GTGAGTAACGATTCAAATA---AATGGAAGTTTTTAGAAATGTTTAGAAGCAG---------------TAGTCAA-----AATGAATTTTATAATAGACGTACATTAACTTCTGATACTAGACTTGTAGGAATATTGAAATATGGTGGAAGAGTATGGACATTTCATGGTGAAACACCA----------AGAGCTACTACTGACAGTTCAAGTACT---------GCAAATTTAAATAATATATCAATTA---CAATTC------ATTCAGAATTTTACATTATTCCAAGGTCCCAAGAATCTAAATGTAATGAATATATTAATAATGGTCTGCCACCAATTCAAAATACTAGAAATGTAGTTCC--ATTGCCATTATCATCTAGATCGATACAGT
		</sequence>
		<sequence>
			<taxon idref="Homosapiens_USA_1980_USA_DC1292_1980_G1P8"/>
			---------ATGGCTTCGCTCATTTATAGACAGCTTCTCACTAATTCATATTCAGTAGATTTACATGATGAAATAGAGCAAATTGGATCGGAAAAAATTCAAAATGTAACTATAAATCCGGGTCCATTTGCACAGACTAGATATGCTCCAGTCAATTGGGGTCATGGAGAGATAAATGATTCGACTACAGTAGAACCAATTTTAGATGGTCCTTATCAGCCAACTACATTTACTCCACCTAATGATTATTGGATACTTATTAATTCAAATACAAATGGAGTAGTATATGAAAGTACAAATAATAGTGACTTTTGGACTGCAGTTGTTGCTATTGAACCGCACGT--TAACCCAGTAGA-T-----AGACAATATACGATATTTGGTGAAAGCAAGCAATTTAAT--GTGAGTAACGATTCAAATA---AATGGAAGTTTTTAGAAATGTTTAGAAGCAG---------------TAGTCAA-----AATGAATTTTATAATAGACGTACACTAACTTCTGATACTAGACTTGTAGGAATATTGAAATATGGTGGAAGAGTATGGACATTTCATGGTGAAACACCA----------AGAGCTACTACTGACAGTTCAAGTACT---------GCAAATTTAAATAATATATCAATTA---CAATTC------ATTCAGAATTTTACATTATTCCAAGGTCTCAGGAATCTAAATGTAATGAATATATTAATAATGGTCTGCCACCAATTCAAAATACTAGAAATGTAGTTCC--ATTGCCATTATCATCTAGATCGATACAGT
		</sequence>
		<sequence>
			<taxon idref="Homosapiens_USA_1979_USA_DC255_1979_G1P8"/>
			---------ATGGCTTCGCTCATTTATAGACAGCTTCTCACTAATTCATATTCAGTAGATTTACATGATGAAATAGAGCAAATTGGATCAGAAAAAACTCAAAATGTAACTATAAATCCGGGTCCATTTGCACAGACTAGATATGCTCCAGTCAATTGGGGTCATGGAGAGATAAATGATTCGACTACAGTAGAACCAATTTTAGATGGTCCTTATCAGCCAACTACATTTACTCCACCTAATGATTATTGGATACTTATTAATTCAAATACAAATGGAGTAGTATATGAAAGTACAAATAACAGTGACTTTTGGACTGCAGTTGTTGCTATTGAACCGCACGT--TAACCCAGTGGA-T-----AGACAATATACGATATTTGGTGAAAGCAAGCAATTTAAT--GTGAGTAACGATTCAAATA---AATGGAAGTTTTTAGAAATGTTTAGAAGCAG---------------TAGTCAA-----AATGAATTTTATAATAGACGTACATTAACTTCTGATACTAGACTTGTAGGAATATTGAAATATGGTGGAAGAGTATGGACATTTCATGGTGAAACACCA----------AGAGCTACTACTGACAGTTCAAGTACT---------GCAAATTTAAATAATATATCAATTA---CAATTC------ATTCAGAATTTTACATTATTCCAAGGTCCCAGGAATCTAAATGTAATGAATATATTAATAATGGTCTGCCACCAATTCAAAATACTAGAAATGTAGTTCC--ATTGTCATTATCATCTAGATCGATACAGT
		</sequence>
		<sequence>
			<taxon idref="Homosapiens_USA_1979_USA_DC222_1979_G1P8"/>
			---------ATGGCTTCGCTCATTTATAGACAGCTTCTCACTAATTCATATTCAGTAGATTTACATGATGAAATAGAGCAAATTGGATCAGAAAAAACTCAAAATGTAACTATAAATCCGGGTCCATTTGCACAGACTAGATATGCTCCAGTCAATTGGGGTCATGGAGAGATAAATGATTCGACTACAGTAGAACCAATTTTAGATGGTCCTTATCAGCCAACTACATTTACTCCACCTAATGATTATTGGATACTTATTAATTCAAATACAAATGGAGTAGTATATGAAAGTACAAATAACAGTGACTTTTGGACTGCAGTTGTTGCTATTGAACCGCACGT--TAACCCAGTGGA-T-----AGACAATATACGATATTTGGTGAAAGCAAGCAATTTAAT--GTGAGTAACGATTCAAATA---AATGGAAGTTTTTAGAAATGTTTAGAAGCAG---------------TAGTCAA-----AATGAATTTTATAATAGACGTACATTAACTTCTGATACTAGACTTGTAGGAATATTGAAATATGGTGGAAGAGTATGGACATTTCATGGTGAAACACCA----------AGAGCTACTACTGACAGTTCAAGTACT---------GCAAATTTAAATAATATATCAATTA---CAATTC------ATTCAGAATTTTACATTATTCCAAGGTCCCAGGAATCTAAATGTAATGAATATATTAATAATGGTCTGCCACCAATTCAAAATACTAGAAATGTAGTTCC--ATTGTCATTATCATCTAGATCGATACAGT
		</sequence>
		<sequence>
			<taxon idref="Homosapiens_Belgium_2000_02_25_Bel_BE00067_2000_G1P8"/>
			---------ATGGCTTCGCTCATTTATAGACAGCTTCTCACTAATTCATATTCAGTAGATTTATATGATGAAATAGAGCAAATTGGATCAGAAAAAACTCAGAATGTAACCATAAATCCGGGTCCATTTGCACAGACTAGATATGCTCCAGTCAATTGGGGTCATGGAGAGATAAATGATTCGATTACAGTAGAACCAATTTTAGATGGTCCTTATCAGCCAACTACATTTACTCCACCTAATGATTATTGGATACTTATTAATTCAAATACAAATGGAGTAGTATATGAAAGTACAAATAATAGTGACTTTTGGACTGCAGTCGTCGCTATTGAACCGCACGT--TAACCCAGTAGA-T-----AGACAATATATGATATTTGGTGAAAGCAAACAATTTAAT--GTGAGTAACGATTCAAATA---AATGGAAGTTTTTAGAAATGTTCAGAAGCAG---------------TAGTCAA-----AACGAATTTTATAATAGACGTACATTAACTTCTGACACCAGACTTGTAGGAATATTGAAATATGGTGGAAGGGTATGGACATTTCATGGTGAAACACCA----------AGAGCTACTACTGACAGTTCAAGTACT---------GCAAATTTAAATAATATATCAATTA---CAATCC------ATTCAGAATTTTACATTATTCCAAGGTCCCAAGAATCTAAATGTAATGAATATATTAATACTGGTCTGCCACCAATTCAAAATACTAGAAATGTAGTTCC--ATTGCCATTATCATCTAGATCGATACAGT
		</sequence>
		<sequence>
			<taxon idref="Homosapiens_Belgium_2008_02_28_BEL_BE00033_2008_G1P8"/>
			---------ATGGCTTCGCTCATTTATAGACAGCTTCTCACTAATTCATATTCAGTAGATTTATATGATGAAATAGAGCAAATTGGATCAGAAAAAACTCAGAATGTAACCATAAATCCGGGTCCATTTGCACAGACTAGATATGCTCCAGTCAATTGGGGTCATGGAGAGATAAATGATTCGACTACAGTAGAACCAATTTTAGACGGTCCTTATCAGCCAACTACATTTACTCCACCTAACGATTATTGGATACTTATTAATTCAAATACAAATGGAGTGGTATATGAAAGTACAAATAATAGTGACTTTTGGACTGCAGTCGTTGCTATTGAACCGCATGT--CACCCCAGTAGA-T-----AGACAATATATGATATTTGGTGAAAGTAAACAATTTAAT--GTGAGTAACGATTCAAATA---AATGGAAGTTTTTAGAAATGTTCAGAAGCAG---------------TAGTCAA-----ACTGAATTTTATAATAGACGTACATTAACTTCTGACACCAGACTTGTAGGAATATTAAAATATGGTGGAAGAGTATGGACATTTCATGGTGAAACACCA----------AGAGCTACTACTGACAGTTCAAGTACT---------GCAAATTTAAATAATATATCAATTA---CAATTC------ATTCAGAATTTTACATTATTCCAAGGTCCCAGGAATCTAAATGTAATGAATATATTAATAATGGTCTGCCACCAATTCAAAATACTAGAAATGTAGTTCC--ATTGCCATTATCATCTAGATCGATACAGT
		</sequence>
		<sequence>
			<taxon idref="Homosapiens_Belgium_2008_01_17_BEL_BE00030_2008_G1P8"/>
			---------ATGGCTTCGCTCATTTATAGACAGCTTCTCACTAATTCATATTCAGTAGATTTATATGATGAAATAGAGCAAATTGGATCAGAAAAAACTCAGAATGTAACCATAAATCCGGGTCCATTTGCACAGACTAGATATGCTCCAGTCAATTGGGGTCATGGAGAGATAAATGATTCGACTACAGTAGAACCAATTTTAGACGGTCCTTATCAGCCAACTACATTTACTCCACCTAACGATTATTGGATACTTATTAATTCAAATACAAATGGAGTGGTATATGAAAGTACAAATAATAGTGATTTTTGGACTGCAGTCGTTGCTATTGAACCGCATGT--CACCCCAGTAGA-T-----AGACAATATATGATATTTGGTGAAAGTAAACAATTTAAT--GTGAGTAACGATTCAAATA---AATGGAAGTTTTTAGAAATGTTCAGAAGCAG---------------TAGTCAA-----AATGAATTTTATAATAGACGTACATTAACTTCTGACACCAGACTTGTAGGAATATTAAAATATGGTGGAAGAGTATGGACATTTCATGGTGAAACACCA----------AGAGCTACTACTGACAGTTCAAGTACT---------GCAAATTTAAATAATATGTCAATTA---CAATTC------ATTCAGAATTTTACATTATTCCAAGGTCCCAGGAATCTAAATGTAATGAATATATTAATAATGGTCTGCCACCAATTCAAAATACTAGAAATGTAGTTCC--ATTGCCATTATCATCTAGATCGATACAGT
		</sequence>
		<sequence>
			<taxon idref="Homosapiens_Canada_2008_CAN_RT18607_2008_G1P8"/>
			---------ATGGCTTCGCTCATTTATAGACAGCTTCTCACTAATTCATATTCAGTAGATTTATATGATGAAATAGAGCAAATTGGATCAGAAAAAACTCAGAATGTAACCATAAATCCGGGTCCATTTGCACAGACTAGATATGCTCCAGTCAATTGGGGTCATGGAGAGATAAATGATTCGACTACAGTAGAACCAATTTTAGACGGTCCTTATCAACCAACTACATTTACTCCACCTAACGATTATTGGATACTTATTAATTCAAATACAAATGGAGTGATATATGAAAGTACAAATAATAGTGACTTTTGGACTGCAGTCGTTGCTATTGAACCGCATGT--CACCTCAGTAGA-T-----AGACAATATATGATATTTGGTGAAAGCAAACAATTTAAT--GTGAGTAATGATTCAAATA---AATGGAAGTTTTTAGAAATGTTCAGAAGCAG---------------TAGTCAA-----AGTGAATTTTATAATAGACGTACATTAACTTCTGACACCAGACTTGTAGGAATATTAAAATATGGTGGAAGAGTATGGACATTTCACGGTGAAACACCA----------AGAGCTACTACTGACAGTTCAAGTACT---------GCAAATTTAAATAATATATCAATTA---CAATTA------ATTCAGAATTTTACATTATTCCAAGGTCCCAGGAATCTAAATGTAATGAATATATTAATAATGGTCTGCCACCAATTCAAAATACTAGAAATGTAGTTCC--ATTGCCATTATCATCTAGATCGATACAGT
		</sequence>
		<sequence>
			<taxon idref="Homosapiens_Canada_2008_CAN_RT17807_2008_G1P8"/>
			---------ATGGCTTCGCTCATTTATAGACAGCTTCTCACTAATTCATATTCAGTAGATTTATATGATGAAATAGAGCAAATTGGATCAGAAAAAACTCAGAATGTAACCATAAATCCGGGTCCATTTGCACAGACTAGATATGCTCCAGTCAATTGGGGTCATGGAGAGATAAATGATTCGACTACAGTACAACCTATTTTAGACGGTCCTTATCAGCCAACTACATTTACTCCACCTAACGATTATTGGATACTTATTAATTCAAATACAAATGGAGTGATATATGAAAGTACAAATAATAGTGACTTTTGGACTGCAGTCGTTGCTATTGAACCGCATGT--CACCTCAATAGA-T-----AGACAATATATGATATTTGGTGAAAGCAAACAATTTAAT--GTGAGTAATGATTCAAATA---AATGGAAGTTTTTAGAAATGTTCAGAAGCAG---------------TAGTCAA-----AGTGAATTTTATAATAGACGTACATTAACTTCTGACACCAGACTTGTAGGAATATTAAAATATGGTGGAAGAGTATGGACATTTCACGGTGAAACACCA----------AGAGCTACTACTGACAGTTCAAGTACT---------GCAAATTTAAATAATATATCAATTA---CAATTC------ATTCAGAATTTTACATTATTCCAAGGTCCCAGGAATCTAAATGTAATGAATATATTAATAATGGTCTGCCACCAATTCAAAATACTAGAAATGTAGTTCC--ATTGCCATTATCATCTAGATCGATACAGT
		</sequence>
		<sequence>
			<taxon idref="Homosapiens_Canada_2007_CAN_RT05507_2007_G1P8"/>
			---------ATGGCTTCGCTCATTTATAGACAGCTTCTCACTAATTCATATTCAGTAGATTTATATGATGAAATAGAGCAAATTGGATCAGAAAAAACTCAGAATGTAACCATAAATCCGGGTCCATTTGCACAGACTAGATATGCTCCAGTCAATTGGGGTCATGGAGAGATAAATGATTCGACTACAGTAGAACCAATTTTAGATGGTCCTTATCAGCCAACTACATTTACTCCACCTAACGATTATTGGATACTTATTAATTCAAATACAAATGGAGTGGTATATGAAAGTACAAATAATAGTGACTTTTGGACTGCAGTCGTTGCTATTGAACCGCATGT--CACCTCAGTAGA-T-----AGACAATATATGATATTTGGTGAAAGCAAACAATTTAAT--GTGAGTAATGATTCAAATA---AATGGAAGTTTTTAGAAATGTTCAGAAGCAG---------------TAGTCAA-----AGTGAATTTTATAATAGACGTACATTAACTTCTGACACCAGACTTGTAGGAATATTAAAATATGGTGGAAGAGTATGGACATTTCACGGTGAAACACCA----------AGAGCTACTACTGACAGTTCAAGTACT---------GCAAATTTAAATAATATATCAATTA---CAATTC------ATTCAGAATTTTACATTATTCCAAGGTCCCAGGAATCTAAATGTAATGAATATATTAATAATGGTCTGCCACCAATTCAAAATACTAGAAATGTAGTTCC--ATTGCCATTATCATCTAGATCGATACAGT
		</sequence>
		<sequence>
			<taxon idref="Homosapiens_Canada_2008_CAN_RT18507_2008_G1P8"/>
			---------ATGGCTTCGCTCATTTATAGACAGCTTCTCACTAATTCATATTCAGTAGATTTATATGATGAAATAGAGCAAATTGGATCAGAAAAAACTCAGAATGTAACCATAAATCCGGGTCCATTTGCACAGACTAGATATGCTCCAGTCAATTGGGGTCATGGAGAGATAAATGATTCGACTACAGTAGAACCAATTTTAGACGGTCCTTATCAGCCAACTACATTTACTCCACCTAACGATTATTGGATACTTATTAATTCAAATACAAATGGAGTGATATATGAAAGTACAAATAATAGTGACTTTTGGACTGCAGTCGTTGCTATTGAACCGCATGT--CACCTCAGTAGA-T-----AGACAATATATGATATTTGGTGAAAGCAAACAATTTAAT--GTGAGTAATGATTCAAATA---AATGGAAGTTTTTAGAAATGTTCAGAAGCAG---------------TAGTCAA-----AGTGAATTTTATAATAGACGTACATTAACTTCTGACACCAGACTTGTAGGAATATTAAAATATGGTGGAAGAGTATGGACATTTCACGGTGAAACACCA----------AGAGCTACTACTGACAGTTCAAGTACT---------GCAAATTTAAATAATATATCAATTA---CAATTC------ATTCAGAATTTTACATTATTCCAAGGTCCCAGGAATCTAAATGTAATGAATATATTAATAATGGTCTGCCACCAATTCAAAATACTAGAAATGTAGTTCC--ATTGCCATTATCATCTAGATCGATACAGT
		</sequence>
		<sequence>
			<taxon idref="Homosapiens_USA_2008_USA2008747100_2008_G1P8"/>
			---------ATGGCTTCGCTCATTTATAGACAGCTTCTCACTAATTCATATTCAGTAGATTTATATGATGAAATAGAGCAAATTGGATCAGAAAAAACTCAGAATGTAACCATAAATCCGGGTCCATTTGCACAGACTAGATATGCTCCAGTCAATTGGGGTCATGGAGAGATAAATGATTCGACTACAGTAGAACCAATTTTAGACGGTCCTTATCAGCCAACTACATTTACTCCACCTAACGATTATTGGATACTTATTAATTCAAATACAAATGGAGTGGTATATGAAAGTACAAATAATAGTGACTTTTGGACTGCAGTCGTTGCTATTGAACCGCATGT--CACCCCAGTAGA-T-----AGACAATATATGATATTTGGTGAAAGCAAACAATTTAAT--GTGAGTAATGATTCAAATA---AATGGAAGTTTTTAGAAATGTTCAGAAGCAG---------------TAGTCAA-----AATGAATTTTATAATAGACGTACATTAACTTCTGACACCAGACTTGTAGGAATATTAAAATATGGTGGAAGAGTATGGACATTTCACGGTGAAACACCA----------AGAGCTACTACTGACAGTTCGAGTACT---------GCAAATTTAAATAATATATCAATTA---CAATTC------ATTCAGAATTTTACATTATTCCAAGGTCCCAGGAATCTAAATGTAATGAATATATTAATAATGGTCTGCCACCAATTCAAAATACTAGAAATGTAGTTCC--ATTGCCATTATCATCTAGATCGATACAGT
		</sequence>
		<sequence>
			<taxon idref="Homosapiens_USA_2008_USA2008747106_2008_G1P8"/>
			---------ATGGCTTCGCTCATTTATAGACAGCTTCTCACTAATTCATATTCAGTAGATTTATATGATGAAATAGAGCAAATTGGATCAGAAAAAACTCAGAATGTAACCATAAATCCGGGTCCATTTGCACAGACTAGATATGCTCCAGTCAATTGGGGTCATGGAGAGATAAATGATTCGACTACAGTAGAACCAATTTTAGACGGTCCTTATCAGCCAACTACATTTACTCCACCTAACGATTATTGGATACTTATTAATTCAAATACAAATGGAGTGGTATATGAAAGTACAAATAATAGTGACTTTTGGACTGCAGTCGTTGCTATTGAACCGCATGT--CACCCCAGTAGA-T-----AGACAATATATGATATTTGGTGAAAGCAAACAATTTAAT--GTGAGTAATGATTCAAATA---AATGGAAGTTTTTAGAAATGTTCAGAAGCAG---------------TAGTCAA-----AATGAATTTTATAATAGACGTACATTAACTTCTGACACCAGACTTGTAGGAATATTAAAATATGGTGGAAGAGTATGGACATTTCACGGTGAAACACCA----------AGAGCTACTACTGACAGTTCGAGTACT---------GCAAATTTAAATAATATATCAATTA---CAATTC------ATTCAGAATTTTACATTATTCCAAGGTCCCAGGAATCTAAATGTAATGAATATATTAATAATGGTCTGCCACCAATTCAAAATACTAGAAATGTAGTTCC--ATTGCCATTATCATCTAGATCGATACAGT
		</sequence>
		<sequence>
			<taxon idref="Homosapiens_Canada_2007_CAN_RT03107_2007_G1P8"/>
			---------ATGGCTTCGCTCATTTATAGACAGCTTCTCACTAATTCATATTCAGTAGATTTATATGATGAAATAGAGCAAATTGGATCAGAAAAAACTCAGAATGTAACCATAAATCCGGGTCCATTTGCACAGACTAGATATGCTCCAGTCAATTGGGGTCATGGAGAGATAAATGATTCGACTACAGTAGAACCAATTTTAGACGGTCCTTATCAGCCAACTACATTTACTCCACCTAACGATTATTGGATACTTATTAATTCAAATACAAATGGAGTGGTATATGAAAGTACAAATAATAGTGACTTTTGGACTGCAGTCGTTGCTATTGAACCGCATGT--CACCCCATTAGA-T-----AGACAATATATGATATTTGGTGAAAGCAAACAATTTAAT--GTGAGTAATGATTCAAATA---AATGGAAGTTTTTAGAAATGTTTAGAAGCAG---------------TAGTCAA-----AATGAATTTTATAATAGACGTACATTAACTTCTGACACCAGACTTGTAGGAATATTAAAATATGGTGGAAGAGTATGGACATTTCACGGTGAAACACCA----------AGAGCTACTACTGACAGTTCAAGTACT---------GCAAATTTAAATAATATATCAATTA---CAATTC------ATTCAGAATTTTACATTATTCCAAGGTCCCAGGAATCTAAATGTAATGAATATATTAATAATGGTCTGCCACCAATTCAAAATACTAGAAATGTAGTTCC--ATTGCCATTATCATCTAGATCGATACAGT
		</sequence>
		<sequence>
			<taxon idref="Homosapiens_Canada_2007_CAN_RT02807_2007_G1P8"/>
			---------ATGGCTTCGCTCATTTATAGACAGCTTCTCACTAATTCATATTCAGTAGATTTATATGATGAAATAGAGCAAATTGGATCAGAAAAAACTCAGAATGTAACCATAAATCCGGGTCCATTTGCACAGACTAGATATGCTCCAGTCAATTGGGGTCATGGAGAGATAAATGATTCGACTACAGTAGAACCAATTTTAGACGGTCCTTATCAGCCAACTACATTTACTCCACCTAACGATTATTGGATACTTATTAATTCAAATACAAATGGAGTGGTATATGAAAGTACAAATAATAGTGACTTTTGGACTGCAGTCGTTGCTATTGAACCGCATGT--CACCCCAGTAGA-T-----AGACAATATATGATATTTGGTGAAAGCAAACAATTTAAT--GTGAGTAATGATTCAAATA---AATGGAAGTTTTTAGAAATGTTCAGAAGCAG---------------TAGTCAA-----AATGAATTTTATAATAGACGTACATTAACTTCTGACACCAGACTTGTAGGAATATTAAAATATGGTGGAAGAGTATGGACATTTCACGGTGAAACACCA----------AGAGCTACTACTGACAGTTCAAGTACT---------GCAAATTTAAATAATATATCAATTA---CAATTC------ATTCAGAATTTTACATTATTCCAAGGTCCCAGGAATCTAAATGTAATGAATATATTAATAATGGTCTGCCACCAATTCAAAATACTAGAAATGTAGTTCC--ATTGCCATTATCATCTAGATCGATACAGT
		</sequence>
		<sequence>
			<taxon idref="Homosapiens_Australia_2004_06_14_Victoria_CK00048_2004_G1P8"/>
			---------ATGGCTTCGCTCATTTATAGACAGCTTCTCACTAATTCATATTCAGTAGATTTATATGATGAAATAGAGCAAATTGGATCAGAAAAAACTCAGAATGTAACCATAAATCCGGGTCCATTTGCACAGACTAGATATGCTCCAGTCAATTGGGGTCATGGAGAGATAAATGATTCGACTACAGTAGAACCAATTTTAGACGGTCCTTATCAGCCAACTACATTTACTCCACCTAACGATTATTGGATACTTATTAATTCAAATACAAATGGAGTGGTATATGAAAGTACAAATAATAGTGACTTTTGGACTGCAGTCGTTGCTATTGAACCGCATGT--CACCCCAGTAGA-T-----AGACAATATATGATATTTGGTGAAAGCAAACAATTTAAT--GTGAGTAATGATTCAAATA---AATGGAAGTTTTTAGAAATGTTCAGAAGCAG---------------TAGTCAA-----AATGAATTTTATAATAGACGTACATTAACTTCTGACACCAGACTTGTAGGAATATTAAAATATGGTGGAAGAGTATGGACATTTCACGGTGAAACACCA----------AGAGCTACTACTGACAGTTCAAGTACT---------GCAAATTTAAATAATATATCAATTA---CAATTC------ATTCAGAATTTTACATTATTCCAAGGTCCCAGGAATCTAAATGTAATGAATATATTAATAATGGTCTGCCACCAATTCAAAATACTAGAAATGTAGTTCC--ATTGCCATTATCATCTAGATCGATACAGT
		</sequence>
		<sequence>
			<taxon idref="Homosapiens_Belgium_2006_01_03_BEL_BE00010_2006_G1P8"/>
			---------ATGGCTTCGCTCATTTATAGACAGCTTCTCACTAATTCATATTCAGTAGATTTATATGATGAAATAGAGCAAATTGGATCAGAAAAAACTCAGAATGTAACCATAAATCCGGGTCCATTTGCACAGACTAGATATGCTCCAGTCAATTGGGGTCATGGAGAGATAAATGATTCGACTACAGTAGAACCAATTTTAGACGGTCCTTATCAGCCAACTACATTTACTCCACCTAACGATTACTGGATACTTATTAATTCAAATACAAATGGAGTGGTATATGAAAGTACAAATAATAGTGACTTTTGGACTGTAATCGTTGCTATTGAACCGCATGT--CACCCCAGTAGA-T-----AGACAATATATGATATTTGGTGAAAGCAAACAATTTAAT--GTGAGTAACGATTCAAATA---AATGGAAGTTTTTAGAAATGTTCAGAAGCAG---------------TAGTCAA-----AATGAATTTTATAATAGACGTACATTAACTTCTGACACCAGACTTGTAGGAATATTAAAATATGGTGGAAGAGTATGGACATTTCATGGTGAAACACCA----------AGAGCTACTACTGACAGTTCAAGTACT---------GCAAATTTAAATAATATATCAATTA---CAATTC------ATTCAGAATTTTATATTATTCCAAGGTCCCAGGAATCTAAATGTAATGAATATATTAATAATGGTCTGCCACCAATTCAAAATACTAGAAATGTAGTTCC--ATTGCCATTATCATCTAGATCGATACAGT
		</sequence>
		<sequence>
			<taxon idref="Homosapiens_Paraguay_2003_10_PRY_334SR_2003_G1P8"/>
			---------ATGGCTTCGTTCATTTATAGACAGCTTCTCACTAATTCATATTCAGTAGATTTATATGATGAAATAGAGCAAATTGGATCAGAAAAAACTCAGAATGTAACCATAAATCCGGGTCCATTTGCACAGACTAGATATGCTCCAGTCAATTGGGGTCATGGAGAGATAAATGATTCGACTACAGTAGAACCAATTTTAGACGGTCCTTATCAGTCAACTACATTTACTCCACCTAACGATTATTGGATACTTATTAATTCAAATACAAATGGAGTGGTATATGAAAGTACAAATAATAGTGACTTTTGGACTGCAGTCGTTGCTATTGAACCGCATGT--CACCCCAGTAGA-T-----AGACAATATATGATATTTGGTGAAAGTAAACAATTTAAT--GTGAGTAACGATTCAAATA---AATGGAAGTTTTTAGAAATGTTCAGAAGCAG---------------TAGTCAA-----AATGAATTTTATAATAGACGTACATTAACTTCTGACACCAGACTTGTAGGAATATTAAAATATGGTGGAAGAGTATGGACATTTCATGGTGAAACACCA----------AGAGCTACTACTGACAGTTCAAGTACT---------GCAAATTTAAATAATATATCAATTA---CAATTC------ATTCAGAATTTTACATTATTCCAAGGTCCCAGGAATCTAAATGTAATGAATATATTAATAATGGTCTGCCACCAATTCAAAATACTAGAAATGTAGTTCC--ATTGCCATTATCATCTAGATCGATACAGT
		</sequence>
		<sequence>
			<taxon idref="Homosapiens_Paraguay_2003_10_PRY_326IPN_2003_G1P8"/>
			---------ATGGCTTCACTCATTTATAGACAGCTTCTCACTAATTCATATTCAGTAGATTTATATGATGAAATAGAGCAAATTGGATCAGAAAAAACTCAGAATGTAACCATAAATCCGGGTCCATTTGCACAGACTAGATATGCTCCAGTCAATTGGGGTCATGGAGAGATAAATGATTCGACTACAGTAGAACCAATTTTAGACGGTCCTTATCAGTCAACTACATTTACTCCACCTAACGATTATTGGATACTTATTAATTCAAATACAAATGGAGTGGTATATGAAAGTACAAATAATAGTGACTTTTGGACTGCAGTCGTTGCTATTGAACCGCATGT--CACCCCAGTAGA-T-----AGACAATATATGATATTTGGTGAAAGTAAACAATTTAAT--GTGAGTAACGATTCAAATA---AATGGAAGTTTTTAGAAATGTTCAGAAGCAG---------------TAGTCAA-----AATGAATTTTATAATAGACGTACATTAACTTCTGACACCAGACTTGTAGGAATATTAAAATATGGTGGAAGAGTATGGACATTTCATGGTGAAACACCA----------AGAGCTACTACTGACAGTTCAAGTACT---------GCAAATTTAAATAATATATCAATTA---CAATTC------ATTCAGAATTTTACATTATTCCAAGGTCCCAGGAATCTAAATGTAATGAATATATTAATAATGGTCTGCCACCAATTCAAAATACTAGAAATGTAGTTCC--ATTGCCATTATCATCTAGATCGATACAGT
		</sequence>
		<sequence>
			<taxon idref="Homosapiens_Paraguay_2003_09_PRY_325SR_2003_G1P8"/>
			---------ATGGCTTCGCTCATTTATAGACAGCTTCTCACTAATTCATATTCAGTAGATTTATATGATGAAATAGAGCAAATTGGATCAGAAAAAACTCAGAATGTAACCATAAATCCGGGTCCATTTGCACAGACTAGATATGCTCCAGTCAATTGGGGTCATGGAGAGATAAATGATTCGACTACAGTAGAACCAATTTTAGACGGTCCTTATCAGTCAACTACATTTACTCCACCTAACGATTATTGGATACTTATTAATTCAAATACAAATGGAGTGGTATATGAAAGTACAAATAATAGTGACTTTTGGACTGCAGTCGTTGCTATTGAACCGCATGT--CACCCCAGTAGA-T-----AGACAATATATGATATTTGGTGAAAGTAAACAATTTAAT--GTGAGTAACGATTCAAATA---AATGGAAGTTTTTAGAAATGTTCAGAAGCAG---------------TAGTCAA-----AATGAATTTTATAATAGACGTACATTAACTTCTGACACCAGACTTGTAGGAATATTAAAATATGGTGGAAGAGTATGGACATTTCATGGTGAAACACCA----------AGAGCTACTACTGACAGTTCAAGTACT---------GCAAATTTAAATAATATATCAATTA---CAATTC------ATTCAGAATTTTACATTATTCCAAGGTCCCAGGAATCTAAATGTAATGAATATATTAATAATGGTCTGCCACCAATTCAAAATACTAGAAATGTAGTTCC--ATTGCCATTATCATCTAGATCGATACAGT
		</sequence>
		<sequence>
			<taxon idref="Homosapiens_Paraguay_2004_07_PRY_533SR_2004_G9P8"/>
			---------ATGGCTTCGCTCATTTATAGACAGCTTCTCACTAATTCATATTCAGTAGATTTATATGATGAAATAGAGCAAATTGGATCAGAAAAAACTCAGAATGTAACCATAAATCCGGGTCCATTTGCACAGACTAGATATGCTCCAGTCAATTGGGGTCATGGAGAGATAAATGATTCGACTACAGTAGAACCAATTTTAGACGGTCCTTATCAGCCAACTACATTTACTCCACCTAACGATTATTGGATACTTATTAATTCAAATACAAATGGAGTGGTATATGAAAGTACAAATAATAGTGACTTTTGGACTGCAGTCGTTGCTATTGAACCGCATGT--CACCCCAGTAGA-T-----AGACAATATATGATATTTGGTGAAAGTAAACAATTTAAT--GTGAGTAACGATTCAAATA---AATGGAAGTTTTTAGAAATGTTCAGAAGCAG---------------TAGTCAA-----AATGAATTTTATAATAGACGTACATTAACTTCTGACACCAGACTTGTAGGAATATTAAAATATGGTGGAAGAGTATGGACATTTCATGGTGAAACACCA----------AGAGCTACTACTGACAGTTCAAGTACT---------GCAAATTTAAATAATATATCAATTA---TAATTC------ATTCAGAATTTTACATTATTCCAAGGTCCCAGGAATCTAAATGTAATGAATATATTAATAATGGTCTGCCACCAATTCAAAATACTAGAAATGTAGTTCC--ATTGCCATTATCATCTAGATCGATACAGT
		</sequence>
		<sequence>
			<taxon idref="Homosapiens_Paraguay_2004_08_PRY_610SR_2004_G1P8"/>
			---------ATGGCTTCGCTCATTTATAGACAGCTTCTCACTAATTCATATTCAGTAGATTTATATGATGAAATAGAGCAAATTGGATCAGAAAAAACTCAGAATGTAACCATAAATCCGGGTCCATTTGTACAGACTAGATATGCTCCAGTCAATTGGGGTCATGGAGAGATAAATGATTCGACTACAGTAGAACCAATTTTAGACGGTCCTTATCAGCCAACTACATTTACTCCACCTAACGATTATTGGATACTTATTAATTCAAATACAAATGGAGTGGTATATGAAAGTACAAATAATAGTGACTTTTGGACTGCAGTCGTTGCTATTGAACCGCATGT--CACCCCAGTAGA-T-----AGACAATATATGATATTTGGTGAAAGTAAACAATTTAAT--GTGAGTAACGATTCAAATA---AATGGAAGTTTTTAGAAATGTTCAGAAGCAG---------------TAGTCAA-----AATGAATTTTATAATAGACGTACATTAACTTCTGACACCAGACTTGTAGGAATATTAAAATATGGTGGAAGAGTATGGACATTTCATGGTGAAACACCA----------AGAGCTACTACTGACAGTTCAAGTACT---------GCAAATTTAAATAATATATCAATTA---CAATTC------ATTCAGAATTTTACATTATTCCAAGGTCCCAGGAATCTAAATGTAATGAATATATTAATAATGGTCTGCCACCAATTCAAAATACTAGAAATGTAGTTCC--ATTGCCATTATCATCTAGATCGATACAGT
		</sequence>
		<sequence>
			<taxon idref="Homosapiens_Paraguay_2005_02_PRY_836SR_2005_G1P8"/>
			---------ATGGCTTCGCTCATTTATAGACAGCTTCTCACTAATTCATATTCAGTAGATTTATATGATGAAATAGAGCAAATTGGATCAGAAAAAACTCAGAATGTAACCATAAATCCGGGTCCATTTGCACAGACTAGATATGCTCCAGTCAATTGGGGTCATGGAGAGATAAATGATTCGACTACAGTAGAACCAATTTTAGACGGTCCTTATCAGCCAACTACATTTACTCCACCTAACGATTATTGGATACTTATTAATTCAAATACAAATGGAGTGGTATATGAAAGTACAAATAATAGTGACTTTTGGACTGCAGTCGTTGCTATTGAACCGCATGT--CACCCCAGTAGA-T-----AGACAATATATGATATTTGGTGAAAGTAAACAATTTAAT--GTGAGTAACGATTCAAATA---AATGGAAGTTTTTAGAAATGTTCAGAAGCAG---------------TAGTCAA-----AATGAATTTTATAATAGACGTACATTAACTTCTGACACCAGACTTGTAGGAATATTAAAATATGGTGGAAGAGTATGGACATTTCATGGTGAAACACCA----------AGAGCTACTACTGACAGTTCAAGTACT---------GCAAATTTAAATAATATATCAATTA---CAATTC------ATTCAGAATTTTACATTATTCCAAGGTCCCAGGAATCTAAATGTAATGAATATATTAATAATGGTCTGCCACCAATTCAAAATACTAGAAATGTAGTTCC--ATTGCCATTATCATCTAGATCGATACAGT
		</sequence>
		<sequence>
			<taxon idref="Homosapiens_Paraguay_2004_03_PRY_455SR_2004_G1P8"/>
			---------ATGGCTTCGCTCATTTATAGACAGCTTCTCACTAATTCATATTCAGTAGATTTATATGATGAAATAGAGCAAATTGGATCAGAAAAAACTCAGAATGTAACCATAAATCCGGGTCCATTTGCACAGACTAGATATGCTCCAGTCAATTGGGGTCATGGAGAGATAAATGATTCGACTACAGTAGAACCAATTTTAGACGGTCCTTATCAGCCAACTACATTTACTCCACCTAACGATTATTGGATACTTATTAATTCAAATACAAATGGAGTGGTATATGAAAGTACAAATAATAGTGACTTTTGGACTGCAGTCGTTGCTATTGAACCGCATGT--CACCCCAGTAGA-T-----AGACAATATATGATATTTGGTGAAAGTAAACAATTTAAT--GTGAGTAACGATTCAAATA---AATGGAAGTTTTTAGAAATGTTCAGAAGCAG---------------TAGTCAA-----AATGAATTTTATAATAGACGTACATTAACTTCTGACACCAGACTTGTAGGAATATTAAAATATGGTGGAAGAGTATGGACATTTCATGGTGAAACACCA----------AGAGCTACTACCGACAGTTCAAGTACT---------GCAAATTTAAATAATATATCAATTA---CAATTC------ATTCAGAATTTTACATTATTCCAAGGTCCCAGGAATCTAAATGTAATGAATATATTAATAATGGTCTGCCACCAATTCAAAATACTAGAAATGTAGTTCC--ATTGCCATTATCATCTAGATCGATACAGT
		</sequence>
		<sequence>
			<taxon idref="Homosapiens_Paraguay_2002_10_PRY_54SR_2002_G4P8"/>
			---------ATGGCTTCACTCATTTATAGACAGCTTCTCACTAATTCATATTCAGTAGATTTATATGATGAAATAGAGCAAATTGGATCAGAAAAAACTCAGAATGTAACCATAAATCCGGGTCCATTTGCACAGACTAGATATGCTCCAGTCAATTGGGGTAGTGGAGAGATAAATGATTCGACTACAGTAGAACCAATTTTAGACGGTCCTTATCAGCCAACTACATTTACTCCACCTAACGATTATTGGATACTTATTAATTCAAATACAAATGGAGTGGTATATGAAAGTACAAATAATAGTGACTTTTGGACTGCAGTCGTTGCTATTGAACCGCATGT--CACCCCAGTAGA-T-----AGACAATATATGATATTTGGTGAAAGCAAACAATTTAAT--GTGAGTAACGATTCAAATA---AATGGAAGTTTTTAGAAATGTTCAGAAGCAG---------------TAGTCAA-----AATGAATTTTATAATAGACGTACATTAACTTCTGACACCAGACTTGTAGGAATATTAAAATATGGTGGAAGAGTATGGACATTTCATGGTGAAACACCA----------AGAGCTACTACTGACAGTTCAAGTACT---------GCAAATTTAAATAATATATCAATTA---CAATTC------ATTCAGAATTTTACATTATTCCAAGGTCCCAGGAATCTAAATGTAATGAATATATTAATAATGGTCTGCCACCAATTCAAAATACTAGAAATGTAGTTCC--ATTGCCATTATCATCTAGATCGATACAGT
		</sequence>
		<sequence>
			<taxon idref="Homosapiens_Paraguay_2003_04_PRY_139SR_2003_G1P8"/>
			---------ATGGCTTCGCTCATTTATAGACAGCTTCTCACTAATTCATATTCAGTAGATTTATATGATGAAATAGAGCAAATTGGATCAGAAAAAACTCAGAATGTAACCATAAATCCGGGTCCATTTGCACAGACTAGATATGCTCCAGTCAATTGGGGTCATGGAGAGATAAATGATTCGACTACAGTAGAACCAATTTTAGACGGTCCTTATCAGCCAACTACATTTACTCCACCTAACGATTATTGGATACTTATTAATTCAAATACAAATGGAGTGGTATATGAAAGTACAAATAATAGTGACTTTTGGACTGCAGTCGTTGCTATTGAACCGCATGT--CACCCCAGTAGA-T-----AGACAATATATGATATTTGGTGAAAGCAAACAATTTAAT--GTGAGTAACGATTCAAATA---AATGGAAGTTTTTAGAAATGTTCAGAAGCAG---------------TAGTCAA-----AATGAATTTTATAATAGACGTACATTAACTTCTGACACCAGACTTGTAGGAATATTAAAATATGGTGGAAGAGTATGGACATTTCATGGTGAAACACCA----------AGAGCTACTACTGACAGTTCAAGTACT---------GCAAATTTAAATAATATATCAATTA---CAATTC------ATTCAGAATTTTACATTATTCCAAGGTCCCAGGAATCTAAATGTAATGAATATATTAATAATGGTCTGCCACCAATTCAAAATACTAGAAATGTAGTTCC--ATTGCCATTATCATCTAGATCGATACAGT
		</sequence>
		<sequence>
			<taxon idref="Homosapiens_Australia_2007_01_03_Victoria_CK00034_2007_G1P8"/>
			---------ATGGCTTCGCTCATTTATAGACAGCTTCTCACTAATTCATATTCAGTAGATTTATATGATGAAATAGAGCAAATTGGATCAGAAAAAACTCAGAATGTAACCATAAATCCGGGTCCATTTGCACAGACTAGATATGCTCCAGTCAATTGGGGTCATGGAGAGATAAATGATTCGACTACAGTAGAACCAATTTTAGACGGTCCTTATCAGCCAACTACATTTACTCCACCTAACGATTACTGGATACTTATTAATTCAAATACAAATGGAGTGGTATATGAAAGTACAAATAATAGTGACTTTTGGACTACAGTCATTGCTATTGAACCGCATGT--CACCCCAGTAGA-T-----AGACAATATATGATATTTGGTGAAAGCAAACAATTTAAT--GTGAGTAACGATTCAAATA---AATGGAAGTTTTTAGAAATGTTCAGAAGCAG---------------TAGTCAA-----AATGAATTTTATAATAGACGTACATTAACTTCTGACACCAGACTTGTAGGAATATTAAAATATGGTGGAAGAGTATGGACATTTCATGGTGAAACACCA----------AGAGCTACTACTGACAGTTCAAGTACT---------GCAAATTTAAATGATATATCAATTA---CAATTC------ATTCAGAATTTTACATTATTCCAAGGTCCCAGGAATCTAAATGTAATGAATATATTAATAATGGTCTGCCACCAATTCAAAATACTAGAAATGTAGTTCC--ATTGCCATTATCATCTAGATCGATACAGT
		</sequence>
		<sequence>
			<taxon idref="Homosapiens_USA_2007_USA2007744509_2007_G1P8"/>
			---------ATGGCTTCGCTCATTTATAGACAGCTTCTCACTAATTCATATTCAGTAGATTTATATGATGAAATAGAGCAAATTGGATCAGAAAAAACTCAGAATGTAACCATAAATCCGGGTCCATTTGCACAGACTAGATATGCTCCAGTCAATTGGGGTCATGGAGAGATAAATGATTCGACTACAGTAGAACCAATTTTAGACGGTCCTTATCAGCCAACTACATTTACTCCACCTAACGATTACTGGATACTTATTAATTCAAATACAAATGGAGTGGTATATGAAAGTACAAATAATAGTGACTTTTGGACTACAGTCGTTGCTATTGAACCGCATGT--CACCCCAGTAGA-T-----AGACAATATATGATATTTGGTGAAAGCAAACAATTTAAT--GTGAGTAACGATTCAAATA---AATGGAAGTTTTTAGAAATGTTCAGAAGCAG---------------TAGTCAA-----AATGAATTTTATAATAGACGTACATTAACTTCTGACACCAGACTTGTAGGAATATTAAAATATGGTGGAAGAGTATGGACATTTCATGGTGAAACACCA----------AGAGCTACTACTGACAGTTCAAGTACT---------GCAAATTTAAATAATATATCAATTA---CAATTC------ATTCAGAATTTTACATTATTCCAAGGTCCCAGGAATCTAAATGTAATGAATATATTAATAATGGTCTGCCACCAATTCAAAATACTAGAAATGTAGTTCC--ATTGCCATTATCATCTAGATCGATACAGT
		</sequence>
		<sequence>
			<taxon idref="Homosapiens_USA_2007_USA2007744510_2007_G1P8"/>
			---------ATGGCTTCGCTCATTTATAGACAGCTTCTCACTAATTCATATTCAGTAGATTTATATGATGAAATAGAGCAAATTGGATCAGAAAAAACTCAGAATGTAACCATAAATCCGGGTCCATTTGCACAGACTAGATATGCTCCAGTCAATTGGGGTCATGGAGAGATAAATGATTCGACTACAGTAGAACCAATTTTAGACGGTCCTTATCAGCCAACTACATTTACTCCACCTAACGATTACTGGATACTTATTAATTCAAATACAAATGGAGTGGTATATGAAAGTACAAATAATAGTGACTTTTGGACTACAGTCGTTGCTATTGAACCGCATGT--CACCCCAGTAGA-T-----AGACAATATATGATATTTGGTGAAAGCAAACAATTTAAT--GTGAGTAACGATTCAAATA---AATGGAAGTTTTTAGAAATGTTCAGAAGCAG---------------TAGTCAA-----AATGAATTTTATAATAGACGTACATTAACTTCTGACACCAGACTTGTAGGAATATTAAAATATGGTGGAAGAGTATGGACATTTCATGGTGAAACACCA----------AGAGCTACTACTGACAGTTCAAGTACT---------GCAAATTTAAATAATATATCAATTA---CAATTC------ATTCAGAATTTTACATTATTCCAAGGTCCCAGGAATCTAAATGTAATGAATATATTAATAATGGTCTGCCACCAATTCAAAATACTAGAAATGTAGTTCC--ATTGCCATTATCATCTAGATCGATACAGT
		</sequence>
		<sequence>
			<taxon idref="Homosapiens_USA_2008_USA_2008747288_2008_G1P8"/>
			---------ATGGCTTCGCTCATTTATAGACAGCTTCTCACTAATTCATATTCAGTAGATTTATATGATGAAATAGAGCAAATTGGATCAGAAAAAACTCAGAATGTAACCATAAATCCGGGTCCATTTGCACAGACTAGATATGCTCCAGTCAATTGGGGTCATGGAGAGATAAATGATTCGACTACAGTAGAACCAATTTTAGACGGTCCTTATCAGCCAACTACATTTACTCCACCTAACGATTACTGGATACTTATTAATTCAAATACAAATGGAGTGGTATATGAAAGTACAAATAATAGTGACTTTTGGACTACAGTCGTTGCTATTGAACCGCATGT--CACCCCAGTAGA-T-----AGACAATATATGATATTTGGTGAAAGCAAACAATTTAAC--GTGAGTAACGATTCAAATA---AATGGAAGTTTTTAGAAATGTTCAGAAGCAG---------------TAGTCAA-----AATGAATTTTATAATAGACGTACATTAACTTCTGACACCAGACTTGTAGGAATATTAAAATATGGTGGAAGAGTATGGACATTTCATGGTGAAACACCA----------AGAGCTACTACTGACAGTTCAAGTACT---------GCAAATTTAAATAATATATCAATTA---CAATTC------ATTCAGAATTTTACATTATTCCAAGGTCCCAGGAATCTAAATGTAATGAATATATTAATAATGGTCTGCCACCAATTCAAAATACTAGAAATGTAGTTCC--ATTACCATTATCATCTAGATCGATACAGT
		</sequence>
		<sequence>
			<taxon idref="Homosapiens_Australia_2007_11_17_AUS_CK00076_2007_G1P8"/>
			---------ATGGCTTCGCTCATTTATAGACAGCTTCTCACTAATTCATATTCAGTAGATTTATATGATGAAATAGAGCAAATTGGATCAGAAAAAACTCAGAATGTAACCATAAATCCGGGTCCATTTGCACAGACTAGATATGCTCCAGTCAATTGGGGTCATGGAGAGATAAATGATTCGACTACAGTAGAACCAATTTTAGACGGTCCTTATCAGCCAACTACATTTACTCCACCTAACGATTACTGGATACTTATTAATTCAAATACAAATGGAGTGGTATATGAAAGTACAAATAATAGTGACTTTTGGACTACAGTCGTTGCTATTGAACCGCATGT--CACCCCAGTAGA-T-----AGACAATATATGATATTTGGTGAAAGCAGACAATTTAAC--GTGAGTAACGATTCAAATA---AATGGAAGTTTTTAGAAATGTTCAGAAGCAG---------------TAGTCAA-----AATGAATTTTATAATAGACGTACATTAACTTCTGACACCAGACTTGTAGGAATATTAAAATATGGTGGAAGAGTATGGACATTTCATGGTGAAACACCA----------AGAGCTACTACTGACAGTTCAAGTACT---------GCAAATTTAAATAATATATCAATTA---CAATTC------ATTCAGAATTTTACATTATTCCAAGGTCCCAGGAATCTAAATGTAATGAATATATTAATAATGGTCTGCCACCAATTCAAAATACTAGAAATGTAGTTCC--ATTGCCATTATCATCTAGATCGATACAGT
		</sequence>
		<sequence>
			<taxon idref="Homosapiens_Australia_2007_11_19_AUS_CK00077_2007_G1P8"/>
			---------ATGGCTTCGCTCATTTATAGACAGCTTCTCACTAATTCATATTCAGTAGATTTATATGATGAAATAGAGCAAATTGGATCAGAAAAAACTCAGAATGTAACCATAAATCCGGGTCCATTTGCACAGACTAGATATGCTCCAGTCAATTGGGGTCATGGAGAGATAAATGATTCGACTACAGTAGAACCAATTTTAGACGGTCCTTATCAGCCAACTACATTTACTCCACCTAACGATTACTGGATACTTATTAATTCAAATACAAATGGAGTGGTATATGAAAGTACAAATAATAGTGACTTTTGGACTACAGTCGTTGCTATTGAACCGCATGT--CACCCCAGTAGA-T-----AGACAATATATGATATTTGGTGAAAGCAGACAATTTAAC--GTGAGTAACGATTCAAATA---AATGGAAGTTTTTAGAAATGTTCAGAAGCAG---------------TAGTCAA-----AATGAATTTTATAATAGACGTACATTAACTTCTGACACCAGACTTGTAGGAATATTAAAATATGGTGGAAGAGTATGGACATTTCATGGTGAAACACCA----------AGAGCTACTACTGACAGTTCAAGTACT---------GCAAATTTAAATAATATATCAATTA---CAATTC------ATTCAGAATTTTACATTATTCCAAGGTCCCAGGAATCTAAATGTAATGAATATATTAATAATGGTCTGCCACCAATTCAAAATACTAGAAATGTAGTTCC--ATTGCCATTATCATCTAGATCGATACAGT
		</sequence>
		<sequence>
			<taxon idref="Homosapiens_Australia_2007_11_06_AUS_CK00071_2007_G1P8"/>
			---------ATGGCTTCGCTCATTTATAGACAGCTTCTCACTAATTCATATTCAGTAGATTTATATGATGAAATAGAGCAAATTGGATCAGAAAAAACTCAGAATGTAACCATAAATCCGGGTCCATTTGCACAGACTAGATATGCTCCAGTCAATTGGGGTCATGGAGAGATAAATGATTCGACTACAGTAGAACCAATTTTAGACGGTCCTTATCAGCCAACTACATTTACTCCACCTAACGATTACTGGATACTTATTAATTCAAATACAAATGGAGTGGTATATGAAAGTACAAATAATAGTGACTTTTGGACTACAGTCGTTGCTATTGAACCGCATGT--CACCCCAGTAGA-T-----AGACAATATATGATATTTGGTGAAAGCAAACAATTTAAC--GTGAGTAACGATTCAAATA---AATGGAAGTTTTTAGAAATGTTCAGAAGCAG---------------TAGTCAA-----AATGAATTTTATAATAGACGTACATTAACTTCTGACACCAGACTTGTAGGAATATTAAAATATGGTGGAAGAGTATGGACATTTCATGGTGAAACACCA----------AGAGCTACTACTGACAGTTCAAGTACT---------GCAAATTTAAATAATATATCAATTA---CAATTY------ATTCAGAATTTTACATTATTCCAAGGTCCCAGGAATCTAAATGTAATGAATATATTAATAATGGTCTGCCACCAATTCAAAATACTAGAAATGTAGTTCC--ATTGCCATTATCATCTAGATCGATACAGT
		</sequence>
		<sequence>
			<taxon idref="Homosapiens_Australia_2007_11_02_AUS_CK00070_2007_G1P8"/>
			---------ATGGCTTCACTCATTTATAGACAGCTTCTCACTAATTCATATTCAGTAGATTTATATGATGAAATAGAGCAAATTGGATCAGAAAAAACTCAGAATGTAACCATAAATCCGGGTCCATTTGCACAGACTAGATATGCTCCAGTCAATTGGGGTCATGGAGAGATAAATGATTCGACTACAGTAGAACCAATTTTAGACGGTCCTTATCAGCCAACTACATTTACTCCACCTAACGATTACTGGATACTTATTAATTCAAATACAAATGGAGTGGTATATGAAAGTACAAATAATAGTGACTTTTGGACTACAGTCGTTGCTATTGAACCGCATGT--CACCCCAGTAGA-T-----AGACAATATATGATATTTGGTGAAAGCAAACAATTTAAC--GTGAGTAACGATTCAAATA---AATGGAAGTTTTTAGAAATGTTCAGAAGCAG---------------TAGTCAA-----AATGAATTTTATAATAGACGTACATTAACTTCTGACACCAGACTTGTAGGAATATTAAAATATGGTGGAAGAGTATGGACATTTCATGGTGAAACACCA----------AGAGCTACTACTGACAGTTCAAGTACT---------GCAAATTTAAATAATATATCAATTA---CAATTC------ATTCAGAATTTTACATTATTCCAAGGTCCCAGGAATCTAAATGTAATGAATATATTAATAATGGTCTGCCACCAATTCAAAATACTAGAAATGTAGTTCC--ATTGCCATTATCATCTAGATCGATACAGT
		</sequence>
		<sequence>
			<taxon idref="Homosapiens_USA_2007_USA2007719698_2007_G1P8"/>
			---------ATGGCTTCGCTCATTTATAGACAGCTTCTCACTAATTCATATTCAGTAGATTTATATGATGAAATAGAGCAAATTGGATCAGAAAAAACTCAGAATGTAACCATAAATCCGGGTCCATTTGCACAGACTAGATATGCTCCAGTCAATTGGGGTCATGGAGAGATAAATGATTCGACTACAGTAGAACCAATTTTAGACGGTCCTTATCAGCCAACTACATTTACTCCACCTAACGATTACTGGATACTTATTAATTCAAATACAAATGGAGTGGTATATGAAAGTACAAATAATAGTGACTTTTGGACTACAGTCGTTGCTATTGAACCGCATGT--CACCCCAGTAGA-T-----AGACAATATATGATATTTGGTGAAAGCAAACAATTTAAC--GTGAGTAACGATTCAAATA---AATGGAAGTTTTTAGAAATGTTCAGAAGCAG---------------TAGTCAA-----AATGAATTTTATAATAGACGTACATTAACTTCTGACACCAGACTTGTAGGAATATTAAAATATGGTGGAAGAGTATGGACATTTCATGGTGAAACACCA----------AGAGCTACTACTGACAGTTCAAGTACT---------GCAAATTTAAATAATATATCAATTA---CAATTC------ATTCAGAATTTTACATTATTCCAAGGTCCCAGGAATCTAAATGTAATGAATATATTAATAATGGTCTGCCACCAATTCAAAATACTAGAAATGTAGTTCC--ATTGCCATTATCATCTAGATCGATACAGT
		</sequence>
		<sequence>
			<taxon idref="Homosapiens_Australia_2007_12_30_AUS_CK00082_2007_G1P8"/>
			GGCTATAAAATGGCTTCGCTCATTTATAGACAGCTTCTCACTAATTCATATTCAGTAGATTTATATGATGAAATAGAGCAAATTGGATCAGAAAAAACTCAGAATGTAACCATAAATCCGGGTCCATTTGCACAGACTAGATATGCTCCAGTCAATTGGGGTCATGGAGAGATAAATGATTCGACTACAGTAGAACCAATTTTAGACGGTCCTTATCAGCCAACTACATTTACTCCACCTAACGATTACTGGATACTTATTAATTCAAATACAAATGGAGTGGTATATGAAAGTACAAATAATAGTGACTTTTGGACTACAGTCGTTGCTATTGAACCGCATGT--CACCCCAGTAGA-T-----AGACAATATATGATATTTGGTGAAAGCAAACAATTTAAC--GTGAGTAACGATTCAAATA---AATGGAAGTTTTTAGAAATGTTCAGAAGCAG---------------TAGTCAA-----AATGAATTTTATAATAGACGTACATTAACTTCTGACACCAGACTTGTAGGAATATTAAAATATGGTGGAAGAGTATGGACATTTCATGGTGAAACACCA----------AGAGCTACTACTGACAGTTCAAGTACT---------GCAAATTTAAATAATATATCAATTA---CAATTC------ATTCAGAATTTTACATTATTCCAAGGTCCCAGGAATCTAAATGTAATGAATATATTAATAATGGTCTGCCACCAATTCAAAATACTAGAAATGTAGTTCC--ATTGCCATTATCATCTAGATCGATACAGT
		</sequence>
		<sequence>
			<taxon idref="Homosapiens_Australia_2007_09_27_AUS_CK00060_2007_G1P8"/>
			---------ATGGCTTCGCTCATTTATAGACAGCTTCTCACTAATTCATATTCAGTAGATTTATATGATGAAATAGAGCAAATTGGATCAGAAAAAACTCAGAATGTAACCATAAATCCGGGTCCATTTGCACAGACTAGATATGCTCCAGTCAATTGGGGTCATGGAGAGATAAATGATTCGACTACAGTAGAACCAATTTTAGACGGTCCTTATCAGCCAACTACATTTACTCCACCTAACGATTACTGGATACTTATTAATTCAAATACAAATGGAGTGGTATATGAAAGTACAAATAATAGTGACTTTTGGACTACAGTCGTTGCTATTGAACCGCATGT--CACCCCAGTAGA-T-----AGACAATATATGATATTTGGTGAAAGCAAACAATTTAAC--GTGAGTAACGATTCAAATA---AATGGAAGTTTTTAGAAATGTTCAGAAGCAG---------------TAATCAA-----AATGAATTTTATAATAGACGTACATTAACTTCTGACACCAGACTTGTAGGAATATTAAAATATGGTGGAAGAGTATGGACATTTCATGGTGAAACACCA----------AGAGCTACTACTGACAGTTCAAGTACT---------GCAAATTTAAATAATATATCAATTA---CAATTC------ATTCAGAATTTTACATTATTCCAAGGTCCCAGGAATCTAAATGTAATGAATATATTAATAATGGTCTGCCACCAATTCAAAATACTAGAAATGTAGTTCC--ATTGCCATTATCATCTAGATCGATACAGT
		</sequence>
		<sequence>
			<taxon idref="Homosapiens_Australia_2007_11_08_AUS_CK00072_2007_G1P8"/>
			---------ATGGCTTCGCTCATTTATAGACAGCTTCTCACTAATTCATATTCAGTAGATTTATATGATGAAATAGAGCAAATTGGATCAGAAAAAACTCAGAATGTAACCATAAATCCGGGTCCATTTGCACAGACTAGATATGCTCCAGTCAATTGGGGTCATGGAGAGATAAATGATTCGACTACAGTAGAACCAATTTTAGACGGTCCTTATCAGCCAACTACATTTACTCCACCTAACGATTACTGGATACTTATTAATTCAAATACAAATGGAGTGGTATATGAAAGTACAAATAATAGTGACTTTTGGACTACAGTCGTTGCTATTGAACCGCATGT--CACCCCAGTAGA-T-----AGACAATATATGATATTTGGTGAAAGCAAACAATTTAAC--GTGAGTAACGATTCAAATA---AATGGAAGTTTTTAGAAATGTTCAGAAGCAG---------------TAATCAA-----AATGAATTTTATAATAGACGTACATTAACTTCTGACACCAGACTTGTAGGAATATTAAAATATGGTGGAAGAGTATGGACATTTCATGGTGAAACACCA----------AGAGCTACTACTGACAGTTCAAGTACT---------GCAAATTTAAATAATATATCAATTA---CAATTC------ATTCAGAATTTTACATTATTCCAAGGTCCCAGGAATCTAAATGTAATGAATATATTAATAATGGTCTGCCACCAATTCAAAATACTAGAAATGTAGTTCC--ATTGCCATTATCATCTAGATCGATACAGT
		</sequence>
		<sequence>
			<taxon idref="Homosapiens_USA_1991_USA_DC5423_1991_G1P8"/>
			---------ATGGCTTCGCTCATTTATAGACAGCTTCTCACTAATTCATATTCAGTAGATTTATATGATGAAATAGAGCAAATTGGATCAGAAAAAACTCAGAATGTAACCATAAATCCGGGTCCATTTGCACAGACTAGATATGCTCCAGTCAATTGGGGTCATGGAGAGATAAATGATTCGACTACAGTAGAACCAATTTTAGATGGTCCTTATCAGCCAACTACATTTACTCCACCTAATGATTATTGGATACTTATTAATTCAAATACAAATGGAGTAGTATATGAAAGTACAAATAATAGTGACTTTTGGACTGCAGTCGTTGCTATTGAACCGCACGT--CAACCCAGTAGA-T-----AGACAATATATGATATTTGGTGAAAGCAAACAATTTAAT--GTGAGTAACGATTCAAATA---AATGGAAGTTTTTAGAAATGTTCAGAAGCAG---------------TAGTCAA-----AATGAATTTTATAATAGACGTACATTAACTTCTGACACCAGACTTGTAGGAATATTGAAATATGGTGGAAGAGTATGGACATTTCATGGTGAAACACCA----------AGAGCTACTACTGACAGTTCAAGTACT---------GCAAATTTAAATAATATATCAATTA---CAATTC------ATTCAGAATTTTACATTATTCCAAGGTCCCAGGAATCTAAATGTAATGAATATATTAATAATGGTCTGCCACCAATTCAAAATACTAGAAATGTAGTTCC--ATTGCCATTATCATCTAGATCGATACAGT
		</sequence>
		<sequence>
			<taxon idref="Homosapiens_USA_1991_USA_DC5404_1991_G1P8"/>
			---------ATGGCTTCGCTCATTTATAGACAGCTTCTCACTAATTCATATTCAGTAGATTTATATGATGAAATAGAGCAAATTGGATCAGAAAAAACTCAGAATGTAACCATAAATCCGGGTCCATTTGCACAGACTAGATATGCTCCAGTCAATTGGGGTCATGGAGAGATAAATGATTCGACTACAGTAGAACCAATTTTAGATGGTCCTTATCAGCCAACTACATTTACTCCACCTAATGATTATTGGATACTTATTAATTCAAATACAAATGGAGTAGTATATGAAAGTACAAATAATAGTGACTTTTGGACTGCAGTCGTTGCTATTGAACCGCACGT--CAACCCAGTAGA-T-----AGACAATATATGATATTTGGTGAAAGCAAACAATTTAAT--GTGAGTAACGATTCAAATA---AATGGAAGTTTTTAGAAATGTTCAGAAGCAG---------------TAGTCAA-----AATGAATTTTATAATAGACGTACATTAACTTCTGACACCAGACTTGTAGGAATATTGAAATATGGTGGAAGAGTATGGACATTTCATGGTGAAACACCA----------AGAGCTACTACTGACAGTTCAAGTACT---------GCAAATTTAAATAATATATCAATTA---CAATTC------ATTCAGAATTTTACATTATTCCAAGGTCCCAGGAATCTAAATGTAATGAATATATTAATAATGGTCTGCCACCAATTCAAAATACTAGAAATGTAGTTCC--ATTGCCATTATCATCTAGATCGATACAGT
		</sequence>
		<sequence>
			<taxon idref="Homosapiens_USA_1991_USA_DC5362_1991_G1P8"/>
			---------ATGGCTTCGCTCATTTATAGACAGCTTCTCACTAATTCATATTCAGTAGATTTATATGATGAAATAGAGCAAATTGGATCAGAAAAAACTCAGAATGTAACCATAAATCCGGGTCCATTTGCACAGACTAGATATGCTCCAGTCAATTGGGGTCATGGAGAGATAAATGATTCGACTACAGTAGAACCAATTTTAGATGGTCCTTATCAGCCAACTACATTTACTCCACCTAATGATTATTGGATACTTATTAATTCAAATACAAATGGAGTAGTATATGAAAGTACAAATAATAGTGACTTTTGGACTGCAGTCGTTGCTATTGAACCGCACGT--CAACCCAGTAGA-T-----AGACAATATATGATATTTGGTGAAAGCAAACAATTTAAT--GTGAGTAACGATTCAAATA---AATGGAAGTTTTTAGAAATGTTCAGAAGCAG---------------TAGTCAA-----AATGAATTTTATAATAGACGTACATTAACTTCTGACACCAGACTTGTAGGAATATTGAAATATGGTGGAAGAGTATGGACATTTCATGGTGAAACACCA----------AGAGCTACTACTGACAGTTCAAGTACT---------GCAAATTTAAATAATATATCAATTA---CAATTC------ATTCAGAATTTTACATTATTCCAAGGTCCCAGGAATCTAAATGTAATGAATATATTAATAATGGTCTGCCACCAATTCAAAATACTAGAAATGTAGTTCC--ATTGCCATTATCATCTAGATCGATACAGT
		</sequence>
		<sequence>
			<taxon idref="Homosapiens_Belgium_2009_07_06_BEL_BE00048_2009_G1P8"/>
			---------ATGGCTTCGCTCATTTATAGACAACTTCTCACTAATTCATATTCAGTAGATTTACATGATGAAATAGAGCAAATTGGATCAGAAAAAACTCAGAATGTAACTATAAATCCGGGTCCATTTGCACAGACTAGATATGCTCCAGTCAATTGGGATCATGGAGAGATAAATGATTCGACTACAGTAGAACCAATTTTAGATGGTCCTTATCAGCCAACTACATTTACTCCACCTAATGATTATTGGATACTTATTAATTCAAATACAAATGGAGTAGTATATGAAAGTACAAATAATAGTGACTTTTGGACTGCAGTCGTTGCTATTGAACCGCACGT--CAACCCAGTAGA-T-----AGACAATATATGATATTTGGTGAAAGCAAGCAATTTAAT--GTGAGTAACGATTCAAATA---AATGGAAGTTTTTAGAAATGTTTAGAAGCAG---------------TAGTCAA-----AATGAATTTTATAATAGACGTACATTAACTTCTGATACCAGACTTGTAGGAATATTWAAATATGGTGGAAGAGTATGGACATTTCATGGTGAAACACCG----------AGAGCTACTACTGACAGTTCAAGTACT---------GCAAATTTAAATAATATATCAATTA---CAATTC------ATTCAGAATTTTACATTATTCCAAGGTCCCAGGAATCTAAATGTAATGAATATATTAATAATGGTCTGCCACCAATTCAAAATACTAGAAATGTAGTTCC--ATTGCCATTATCATCTAGATCGATACAGT
		</sequence>
		<sequence>
			<taxon idref="Homosapiens_USA_1989_USA_DC3859_1989_G1P8"/>
			---------ATGGCTTCGCTCATTTATAGACAACTTCTCACTAATTCATATTCAGTAGATTTACATGATGAAATAGAGCAAATTGGATCAGAAAAAACTCAGAATGTAACTATAAATCCGGGTCCATTTGCACAGACTAGATATGCTCCAGTCAATTGGGGTCATGGAGAGATAAATGATTCGACTACAGTAGAACCAATTTTAGATGGTCCTTATCAGCCAACTACATTTACTCCACCTAATGATTATTGGATACTTATTAATTCAAATACAAATGGAGTAGTATATGAAAGTACAAATAATAGTGACTTTTGGACTGCAGTCGTTGCTATTGAACCGCACGT--CAACCCAGTAGA-T-----AGACAATATATGATATTTGGTGAAAGCAAGCAATTTAAT--GTGAGTAACGATTCAAATA---AATGGAAGTTTTTAGAAATGTTTAGAAGCAG---------------TAGTCAA-----AATGAATTTTATAATAGACGTACATTAACTTCTGATACCAGACTTGTAGGAATATTAAAATATGGTGGAAGAGTATGGACATTTCATGGTGAAACACCG----------AGAGCTACTACTGACAGTTCAAGTACT---------GCAAATTTAAATAATATATCAATTA---CAATTC------ATTCAGAATTTTACGTTATTCCAAGGTCCCAGGAATCTAAATGTAATGAATATATTAATAATGGTCTGCCACCAATTCAAAATACTAGAAATGTAGTTCC--ATTGCCATTATCATCTAGATCGATACAGT
		</sequence>
		<sequence>
			<taxon idref="Homosapiens_USA_1989_USA_DC3669_1989_G1P8"/>
			---------ATGGCTTCGCTCATTTATAGACAACTTCTCACTAATTCATATTCAGTAGATTTACATGATGAAATAGAGCAAATTGGATCAGAAAAAACTCAGAATGTAACTATAAATCCGGGTCCATTTGCACAGACTAGATATGCTCCAGTCAATTGGGGTCATGGAGAGATAAATGATTCGACTACAGTAGAACCAATTTTAGATGGTCCTTATCAGCCAACTACATTTACTCCACCTAATGATTATTGGATACTTATTAATTCAAATACAAATGGAGTAGTATATGAAAGTACAAATAATAGTGACTTTTGGACTGCAGTCGTTGCTATTGAACCGCACGT--CAACCCAGTAGA-T-----AGACAATATATGATATTTGGTGAAAGCAAGCAATTTAAT--GTGAGTAACGATTCAAATA---AATGGAAGTTTTTAGAAATGTTTAGAAGCAG---------------TAGTCAA-----AATGAATTTTATAATAGACGTACATTAACTTCTGATACCAGACTTGTAGGAATATTAAAATATGGTGGAAGAGTATGGACATTTCATGGTGAAACACCA----------AGAGCTACTACTGACAGTTCAAGTACT---------GCAAATTTAAATAATATATCAATTA---CAATTC------ATTCAGAATTTTACATTATTCCAAGGTCCCAGGAATCTAAATGTAATGAATATATTAATAATGGTCTGCCACCAATTCAAAATACTAGAAATGTAGTTCC--ATTGCCATTATCATCTAGATCGATACAGT
		</sequence>
		<sequence>
			<taxon idref="Homosapiens_USA_1989_USA_DC3853_1989_G1P8"/>
			---------ATGGCTTCGCTCATTTATAGACAACTTCTCACTAATTCATATTCAGTAGATTTACATGATGAAATAGAGCAAATTGGATCAGAAAAAACTCAGAATGTAACTATAAATCCGGGTCCATTTGCACAGACTAGATATGCTCCAGTCAATTGGGGTCATGGAGAGATAAATGATTCGACTACAGTAGAACCAATTTTAGATGGTCCTTATCAGCCAACTACATTTACTCCACCTAATGATTATTGGATACTTATTAATTCAAATACAAATGGAGTAGTATATGAAAGTACAAATAATAGTGACTTTTGGACTGCAGTCGTTGCTATTGAACCGCACGT--CAACCCAGTAGA-T-----AGACAATATATGATATTTGGTGAAAGCAAGCAATTTAAT--GTGAGTAACGATTCAAATA---AATGGAAGTTTTTAGAAATGTTTAGAAGCAG---------------TAGTCAA-----AATGAATTTTATAATAGACGTACATTAACTTCTGATACCAGACTTGTAGGAATATTAAAATATGGTGGAAGAGTATGGACATTTCATGGTGAAACACCG----------AGAGCTACTACTGACAGTTCAAGTACT---------GCAAATTTAAATAATATATCAATTA---CAATTC------ATTCAGAATTTTACATTATTCCAAGGTCCCAGGAATCTAAATGTAATGAATATATTAATAATGGTCTGCCACCAATTCAAAATACTAGAAATGTAGTTCC--ATTGCCATTATCATCTAGATCGATACAGT
		</sequence>
		<sequence>
			<taxon idref="Homosapiens_USA_1989_USA_DC3828_1989_G1P8"/>
			---------ATGGCTTCGCTCATTTATAGACAACTTCTCACTAATTCATATTCAGTAGATTTACATGATGAAATAGAGCAAATTGGATCAGAAAAAACTCAGAATGTAACTATAAATCCGGGTCCATTTGCACAGACTAGATATGCTCCAGTCAATTGGGGTCATGGAGAGATAAATGATTCGACTACAGTAGAACCAATTTTAGATGGTCCTTATCAGCCAACTACATTTACTCCACCTAATGATTATTGGATACTTATTAATTCAAATACAAATGGAGTAGTATATGAAAGTACAAATAATAGTGACTTTTGGACTGCAGTCGTTGCTATTGAACCGCACGT--CAACCCAGTAGA-T-----AGACAATATATGATATTTGGTGAAAGCAAGCAATTTAAT--GTGAGTAACGATTCAAATA---AATGGAAGTTTTTAGAAATGTTTAGAAGCAG---------------TAGTCAA-----AATGAATTTTATAATAGACGTACATTAACTTCTGATACCAGACTTGTAGGAATATTAAAATATGGTGGAAGAGTATGGACATTTCATGGTGAAACACCG----------AGAGCTACTACTGACAGTTCAAGTACT---------GCAAATTTAAATAATATATCAATTA---CAATTC------ATTCAGAATTTTACATTATTCCAAGGTCCCAGGAATCTAAATGTAATGAATATATTAATAATGGTCTGCCACCAATTCAAAATACTAGAAATGTAGTTCC--ATTGCCATTATCATCTATATCGATACAGT
		</sequence>
		<sequence>
			<taxon idref="Homosapiens_USA_1974_USA_DC102_1974_G1P8"/>
			---------ATGGCTTCGCTCATTTATAGACAGCTTCTCACTAATTCATATTCAGTAGATTTGTATGATGAAATAGAGCAAATTGGATCAGAAAAAACTCAAAACGTAACTGTAAATCCAGGTCCGTTTGCCCAAACTAGATATGCTCCAGTTAATTGGGGTCATGGAGAAATAAATGATTCAACCACAGTAGAACCAATTTTAGATGGTCCCTATCAGCCTACTACATTTACACCACCTAATGATTATTGGATACTCATTAACTCAAGTACAAATGGAGTAGTATATGAGAGTACAAATAATAGTGACTTTTGGACTGCAGTCGTTGCTGTTGAACCACACGT--TAATCCAGTAGA-T-----AGACAATATACTGTATTTGGTGAAAATAAACAATTTAAT--GTAAGAAATGATTCAGATA---AATGGAAATTTTTAGAAATGTTTAGGAGCAG---------------TAGTCAA-----AATGAATTTTATAATAGACGTACACTAACTTCTGATACTAGACTTGTGGGAATATTAAAATATGGTGGAAGAATATGGACGTTTCATGGTGAAACACCA----------AGAGCTACTACTGATAGCTCAAATACT---------GCAAACTTAAACGATATATCAATTA---TAATTC------ATTCAGAATTTTATATTATTCCAAGATCTCAAGAATCAAAGTGCAATGAATATATCAACAACGGTCTGCCACCAATTCAAAATACTAGAAATGTAGTACC--ATTACCATTATCATCCAGATCTATACAGT
		</sequence>
		<sequence>
			<taxon idref="Homosapiens_USA_1976_USA_DC2314_1976_G1P8"/>
			---------ATGGCTTCGCTCATTTATAGACAGCTTCTCACTAATTCATATTCAGTAGATTTGTATGATGAAATAGAGCAAATTGGATCAGAAAAAACTCAAAACGTAACTGTAAATCCAGGTCCATTTGCCCAAACTAGATATGCTCCAGTTAATTGGGGTCATGGAGAAATAAATGATTCAACCACAGTAGAACCAATTTTAGATGGTCCCTATCAGCCTACTACATTTACACCACCTAATGATTATTGGATACTCATTAACTCAAGTACAAATGGAGTAGTATATGAGAGTACAAATAATAGTGACTTTTGGACTGCAGTCGTTGCTGTTGAACCACACGT--TAATCCAGTAGA-T-----AGACAATATACTGTATTTGGTGAAAATAAACAGTTTAAT--GTAAGAAATGATTCAGATA---AATGGAAGTTTTTAGAAATGTTTAGGAGCAG---------------TAGTCAA-----AATGAATTTTATAATAGACGTACACTAACTTCTGATACTAGACTTGTGGGAATATTAAAATATGGTGGAAGAATATGGACATTTCATGGTGAAACACCA----------AGAGCTACTACTGATAGCTCAAATACT---------GCAAACTTAAACGATATATCAGTTA---TAATTC------ATTCAGAATTTTATATTATTCCAAGATCTCAAGAATCTAAGTGCAATGAATATATCAACAACGGTCTGCCACCAATTCAAAATACTAGAAATGTAGTACC--ATTACCATTATCATCCAGATCTATACAGT
		</sequence>
		<sequence>
			<taxon idref="Homosapiens_USA_1974_USA_DC1476_1974_G1P8"/>
			---------ATGGCTTCGCTCATTTATAGACAGCTTCTCACTAATTCATATTCAGTAGATTTGTATGATGAAATAGAGCAAATTGGATCAGAAAAAACTCAAAACGTAACTGTAAATCCAGGTCCATTTGCCCAAACTAGATATGCTCCAGTTAATTGGGGTCATGGAGAAATAAATGATTCAACCACAGTAGAACCAATTTTAGATGGTCCCTATCAGCCTACTACATTTACACCACCTAATGATTATTGGATACTCATTAACTCAAGTACAAATGGAGTAGTATATGAGAGTACAAATAATAGTGACTTTTGGACTGCAGTTGTTGCTGTTGAACCACACGT--TAATCCAGTAGA-T-----AGACAATATACTGTATTTGGTGAAAATAAACAGTTTAAT--GTAAGAAATGATTCAGATA---AATGGAAGTTTTTAGAAATGTTTAGGAGCAG---------------TAGTCAA-----AATGAATTTTATAATAGACGTACACTAACTTCTGATACTGGACTTGTGGGAATATTAAAATATGGTGGAAGAATATGGACATTTCATGGTGAAACACCG----------AGAGCTACTACTGATAGCTCAAATACT---------GCAAACTTAAACGATATATCAATTA---TAATTC------ATTCAGAATTTTATATTATTCCAAGATCTCAAGAATCTAAGTGCAATGAATATATCAACAACGGTCTGCCACCAATTCAAAATACTAGAAATGTAGTACC--ATTACCATTATCATCCAGATCTATACAGT
		</sequence>
		<sequence>
			<taxon idref="Homosapiens_USA_1988_USA_DC4087_1988_G1P8"/>
			---------ATGGCTTCGCTCATTTATAGGCAGCTTCTCACTAATTCATATTCAGTAGATTTACATGATGAAATAGAGCAAATTGGGTCAGAAAAAACGCAAAATGTAACTGTAAATCCAGGTCCGTTTGCTCAAACTAGATATGCTCCAGTCAATTGGGGTCATGGAGAAATAAATGATTCAACCACAGTAGAACCAATTTTAGATGGTCCTTATCAACCCACTACATTTACACCACCTACTGATTATTGGATACTTATTAACTCAAATACAAATGGAGTAGTATACGAGAGTACAAATAATAGTGACTTTTGGACTGTAGTCGTTGCTGTTGAACCGCACGT--CAATCCAGTAGA-T-----AGACAATATACTGTATTTGGTGAAAATAAACAATTTAAT--GTAAGAAACGATTCAGATA---AATGGAAGTTCTTAGAAATGTTCAGAAGCGG---------------CAGTCAA-----AATGAATTTTATAATAGACGTACATTAACTTCTGATACTAGACTCGTAGGAATATTAAAATATGGTGGAAGAGTATGGACATTTCATGGTGAAACACCG----------AGAGCTACTACTGATAGCTCAAACACT---------GCAAATTTAAACAATATATCAATTA---CAATTC------ATTCAGAATTTTATATTATTCCAAGGTCCCAAGAGTCTAAATGTAATGAATATATTAATAACGGTCTGCCACCAATTCAAAATACTAGAAATGTAGTACC--ATTATCATTATCATCCAGATCTATACAGT
		</sequence>
		<sequence>
			<taxon idref="Homosapiens_USA_1989_USA_DC3695_40HT_1989_G1P8"/>
			GGCTATAAAATGGCTTCGCTCATTTATAGGCAGCTTCTCACTAATTCATATTCAGTAGATTTACATGATGAAATAGAGCAAATTGGGTCAGAAAAAACGCAAAATGTAACTGTAAATCCAGGTCCGTTTGCTCAAACTAGATATGCTCCAGTCAATTGGGGTCATGGAGAAATAAATGATTCAACCACAGTAGAACCAATTTTAGATGGTCCTTATCAACCCACTACATTTACACCACCTACTGATTATTGGATACTTATTAACTCAAATACAAATGGAGTAGTATACGAGAGTACAAATAATAGTGACTTTTGGACTGTAGTCGTTGCTGTTGAACCGCACGT--CAATCCAGTAGA-T-----AGACAATATACTGTATTTGGTGAAAATAARCAATTTAAT--GTAAGAAACGATTCAGATA---AATGGAAGTTCTTAGAAATGTTCAGAAGCCG---------------CAGTCAA-----AATGAATTTTATAATAGACGTACATTAACTTCTGATACTAGACTCGTAGGAATATTAAAATATGGTAGAAGAGTATGGACATTTCATGGTGAAACACCG----------AGAGCTACTACTGATGGCTCAAACACT---------GCAAATTTAAACAATATATCAATTA---CAATTC------ATTCAGAATTTTATATTATTCCAAGGTCCCAAGAGTCTAAATGTAATGAATATATTAATAACGGTCTGCCACCAATTCAAAATACTAGAAATGTAGTACC--ATTATCATTATCATCCAGATCTATACAGT
		</sequence>
		<sequence>
			<taxon idref="Homosapiens_Belgium_2003_02_12_Bel_BE00090_2003_G1P8"/>
			---------ATGGCTTCGCTCATTTATAGACAGCTTCTCACTAATTCATATTCAGTAGATTTATACGATGAAATAGAGCAAATTGGATCAGAAAAAACTCAAAATGTAACTGTAAATCCAGGTCCTTTTGCTCAAACAAGGTATGCTCCAGTCAATTGGGGTCATGGAGAGATAAATGATTCAACCACAGTAGAACCAATTTTAGATGGTCCTTATCAACCTACTACATTTACACCACCTACTGACTATTGGATACTTATTAACTCAAATACAAATGGAGTAGTATACGAGAGTACAAATAATAGTGACTTTTGGACTGCAGTTATTGCTGTTGAACCGCACGT--TAATCCAGTAGA-T-----AGACAATATATTGTATTTGGTGAAGATAAACAATTTAAT--GTAAGAAATGATTCAGATA---AATGGAAGTTTTTAGAAATGTTTAGAGGCAG---------------TAGTCAA-----AATGAATTTTATAATAGACGTACACTAACTTCTGATACTAGACTCGTGGGAATATTAAAATATGGTGGAAGAGTATGGACATTTCATGGTGAAACACCG----------AGAGCTACCACTGATAGCTCAAACACT---------GCAAATTTGAACGGTATATCAATTA---CAATCC------ATTCAGAATTTTATATTATTCCAAGGTCACAAGAGTCTAAGTGTAATGAATATATTAACAACGGTCTGCCACCAATTCAAAATACTAGAAATGTAGTGCC--ATTATCATTATCATCAAGATCTATACAGT
		</sequence>
		<sequence>
			<taxon idref="Homosapiens_Belgium_2001_05_13_Bel_BE00112_2009_G1P8"/>
			---------ATGGCTTCGCTCATTTATAGACAGCTTCTCACTAATTCATATTCAGTAGATTTACATGATGAAATAGAGCAAATTGGATCAGAAAAAACTCAAAATGTAACTGTAAATCCAGGTCCATTTGCTCAAACAAGATATGCTCCAGTCAATTGGGGGCATGGAGAAATAAATGATTCAACCACAGTAGAACCAATTTTAGATGGTCCTTATCAACCTACTACATTTACACCACCTACTGATTATTGGATACTTATTAACTCAAATACGAATGGAGTAGTATACGAGAGTACAAATAATAGTGACTTTTGGACTGCAGTTATTGCTGTTGAACCGCACGT--TAATCCAGTAGA-C-----AGACAATATACTGTATTTGGTGAAAATAAACAATTTAAT--GTAAGAAATGATTCAGATA---AATGGAAATTTTTAGAAATGTTTAGAGGCAG---------------TAGTCAA-----AATGAATTTTATAATAGACGTACACTAACTTCTGATACTAGACTCGTGGGAATATTAAAATACGGTGGAAGGGTATGGACATTTCATGGTGAAACACCA----------AGAGCTACTACTGATAGCTCAAACACT---------GCAAATTTGAACGGTATATCAATTA---CAATCC------ATTCAGAATTTTATATTATTCCAAGGTCACAAGAGTCTAAGTGTAATGAATATATCAACAACGGTCTGCCACCAATTCAGAATACTAGAAATGTAGTACC--ATTATCATTATCATCCAGATCTATACAGT
		</sequence>
		<sequence>
			<taxon idref="Homosapiens_Canada_2007_CAN_RT03707_2007_G3P8"/>
			---------ATGGCTTCGCTCATTTATAGACAGCTTCTCACTAATTCATATTCAGTAGATTTACATGATGAAATAGAGCAAATTGGATCAGAAAAAACTCAAAATGTAACTGTAAATCCAGGTCCATTTGCTCAAACAAGATATGCTCCAGTCAATTGGGGTCATGGAGAAATAAATGATTCAACCACAGTAGAACCAATTTTAGATGGCCCTTATCAACCTACTACATTTACACCACCTACTGATTATTGGATACTTATTAACTCAAATACAAATGGAGTAATATACGAGAGTACAAATAATAGTGACTTTTGGACTGCAGTCATTGCTGTTGAACCGCACGT--CAATTCAGTAGA-T-----AGACAATATAATGTATTTGGTGAAAATAAACAATTCAAT--GTAAGAAATGATTCAGATA---AATGGAAGTTTTTAGAAATGTTTAGAGGCAG---------------TAATCAA-----AATGACTTTTATAATAGACGTACACTAACTTCTGATACTAGACTCGTGGGAATATTAAAATATGGTGGAAGAGTATGGACATTTCATGGTGAAACACCG----------AGGGCTACTACTGATAGCTCAAACACT---------GCAAATTTGAACGGTATATCAATTA---CAATTC------ATTCAGAATTTTATATTATTCCAAGGTCCCAAGAATCTAAGTGTAATGAATATATTAACAACGGTCTGCCACCAATTCAAAATACTAGAAATGTAGTACC--ATTATCATTATCATCTAGATCTGTACAGT
		</sequence>
		<sequence>
			<taxon idref="Homosapiens_China_2004_10_21_CHN_Y106_2004_G3P8"/>
			GGCTATAAAATGGCTTCGCTCATTTATAGACAGCTTCTCACTAATTCATATTCAGTAGATTTACATGATGAAATAGAGCAAATTGGATCAGAAAAAACTCAAAATGTAACTGTAAATCCAGGTCCATTTGCTCAAACAAGATATGCTCCAGTCAATTGGGGTCATGGAGAAATAAATGATTCAACCACAGTAGAACCAATTTTAGATGGTCCTTATCAACCTACTACATTTACACCACCTACTGATTATTGGATACTTATTAACTCAAATACAAATGGAGTAATATACGAGAGTACAAATAATAGTGACTTTTGGACTGCAGTCATTGCTGTTGAACCGCACGT--CAATTCAGTAGA-T-----AGACAATATAATGTATTTGGTGAAAATAAACAATTCAAT--GTAAGAAACGATTCAGATA---AATGGAAGTTTTTAGAAATGTTTAGAGGCAG---------------TAATCAA-----AATGACTTTTATAATAGACGTACACTAACTTCTGATACTAGACTCGTGGGAATATTAAAATATGGTGGAAGAGTATGGACATTTCATGGTGAAACACCG----------AGGGCTACTACTGATAGCTCAAACACT---------GCAAATTTAAACGGTATATCAATTA---CAATTC------ATTCAGAATTTTATATTATTCCAAGGTCCCAAGAGTCTAAGTGTAATGAATATATTAACAACGGTCTGCCACCAATTCAAAATACTAGAAATGTAGTACC--ATTATCATTATCATCTAGATCTGTACAGT
		</sequence>
		<sequence>
			<taxon idref="Homosapiens_Italy_2012_ITA_PR348_2012_G3P8"/>
			---------ATGGCTTCGCTCATTTATAGACAGCTTCTCACTAATTCATATTCAGTAGATTTACATGATGAAATAGAACAAATTGGATCAGAAAAAACTCAAAATGTAACTGTAAATCCAGGTCCATTTGCTCAAACAAGATATGCTCCAGTTAATTGGGGTCATGGAGAAATAAATGATTCAACGACAGTGGAACCAATTTTAGATGGTCCTTATCAACCTACTGCATTTACACCACCTACTGATTATTGGATACTTATTACCTCAAATACAAATGGAGTAGTATACGAGAGTACAAATAATAGTGACTTTTGGACTGCAGTCATTGCTGTTGAACCGCATGT--CAATCCAGTAGA-T-----AGACAATATAATGTATTTGGTGAAAATAAACAATTCAAT--GTAAGAAATGATTCAGATA---AATGGAAGTTTTTAGAAATGTTTAGAGGCAG---------------TAGTCAA-----AATGACTTTTATAATAGACGTACACTAACTTCTGATACTAGACTCGTGGGAATATTAAAATATGGTGGAAGAGTATGGACATTTCATGGTGAAACACCG----------AGGGCCACCACTGATAGTTCAAACACT---------GCAGATTTGGACGGTATATCAATTA---CAATTC------ATTCAGAATTTTATATTATTCCAAGGTCCCAAGAGTCTAAGTGTAATGAATATATTAACAACGGTCTGCCACCAATTCAAAATACTAGAAATGTAGTACC--ATTATCATTATCATCTAGATCTATACAGT
		</sequence>
		<sequence>
			<taxon idref="Homosapiens_Italy_2012_ITA_PR460_2012_G3P8"/>
			---------ATGGCTTCGCTCATTTATAGACAGCTTCTCACTAATTCATATTCAGTAGATTTACATGATGAAATAGAACAAATTGGATCAGAAAAAACTCAAAATGTAACTGTAAATCCAGGTCCATTTGCTCAAACAAGATATGCTCCAGTTAATTGGGGTCATGGAGAAATAAATGATTCAACGACAGTGGAACCAATTTTAGATGGTCCTTATCAACCTACTGCATTTACACCACCTACTGATTATTGGATACTTATTACCTCAAATACAAATGGAGTAGTATACGAGAGTACAAATAATAGTGACTTTTGGACTGCAGTCATTGCTGTTGAACCGCATGT--CAATCCAGTAGA-T-----AGACAATATAATGTATTTGGTGAAAATAAACAATTCAAT--GTAAGAAATGATTCAGATA---AATGGAAGTTTTTAGAAATGTTTAGAGGCAG---------------TAGTCAA-----AATGACTTTTATAATAGACGTACACTAACTTCTGATACTAGACTCGTGGGAATATTAAAATATGGTGGAAGAGTATGGACATTTCATGGTGAAACACCG----------AGGGCCACCACTGATAGTTCAAACACT---------GCAGATTTGGACGGTATATCAATTA---CAATTC------ATTCAGAATTTTATATTATTCCAAGGTCCCAAGAGTCTAAGTGTAATGAATATATTAACAACGGTCTGCCACCAATTCAAAATACTAGAAATGTAGTACC--ATTATCATTATCATCTAGATCTATACAGT
		</sequence>
		<sequence>
			<taxon idref="Homosapiens_Belgium_2009_02_24_BEL_BE00043_2009_G1P8"/>
			---------ATGGCTTCGCTCATTTATAGACAGCTTCTCACTAATTCATATTCAGTAGATTTACATGATGAAATAGAACAAATTGGATCAGAAAAAACTCAAAATGTAACTGTAAATCCAGGTCCATTTGCTCAAACAAGATATGCTCCAGTTAATTGGGGCCATGGAGAAATAAATGATTCAACGACAGTGGAACCAATTTTAGATGGTCCTTATCAACCTACTGCATTTACACCACCTACTGATTATTGGATACTTATTACCTCAAATACAAATGGAGTAGTATACGAGAGTACAAATAATAGTGACTTTTGGACTGCAGTCATTGCTGTTGAACCGCACGT--CAATCCAGTAGA-T-----AGACAATATAATGTATTTGGTGAAAATAAACAATTTAAT--GTAAGAAATGATTCAGATA---AATGGAAGTTTTTAGAAATGTTTAGAGGCAG---------------TAGTCAA-----AATGACTTTTATAATAGGCGTACACTAACTTCTGATACTAGACTCGTGGGAATATTAAAATATGGTGGAAGAGTATGGACATTTCATGGTGAAACACCG----------AGGGCTACCACTGATAGTTCAAACACT---------GCAAATTTGGACGGTATATCAATTA---CAATTC------ATTCAGAATTTTATATTATTCCAAGGTCCCAAGAGTCTAAGTGTAATGAATATATTAACAACGGTCTGCCACCAATTCAAAATACTAGAAATGTAGTACC--ATTATCATTATCATCTAGATCTATACAAT
		</sequence>
		<sequence>
			<taxon idref="Homosapiens_Belgium_2008_02_05_BEL_BE00032_2008_G1P8"/>
			---------ATGGCTTCGCTCATTTATAGACAGCTTCTCACTAATTCATATTCAGTAGATTTACATGATGAAATAGAACAAATTGGATCAGAAAAAACTCAAAATGTAACTGTAAATCCAGGTCCATTTGCTCAAACAAGATATGCTCCAGTTAATTGGGGTCATGGAGAAATAAATGATTCAACGACAGTGGAACCAATTTTAGATGGGCCTTATCAACCTACTACATTTACACCACCTACTGATTATTGGATACTTATTACCTCAAATACAAATGGAGTAGTATACGAGAGTACAAATAATAGTGACTTTTGGACTGCAGTCATTGCTGTTGAACCGCACGT--CAATCCAGTAGA-T-----AGACAATATAATGTATTTGGTGAAAATAAACAATTTAAT--GTAAGAAATGATTCAGATA---AATGGAAGTTTTTAGAAATGTTTAGAGGCAG---------------TAGTCAA-----AATGACTTTTATAATAGGCGTACACTAACTTCTGATACTAGACTCGTGGGAATATTAAAATATGGTGGAAGAGTATGGACATTCCATGGTGAAACACCG----------AGGGCTACCACTGATAGTTCAAACACT---------GCAAATTTGGACGGTATATCAATTA---CAATTC------ATTCAGAATTTTATATTATTCCAAGGTCCCAAGAGTCTAAGTGTAATGAATATATTAACAACGGTCTGCCACCAATTCAAAATACTAGAAATGTAGTACC--ATTATCATTATCATCTAGATCTATACAGT
		</sequence>
		<sequence>
			<taxon idref="Homosapiens_Belgium_2007_12_17_BEL_BE00028_2007_G1P8"/>
			---------ATGGCTTCGCTCATTTATAGACAGCTTCTCACTAATTCATATTCAGTAGATTTACATGATGAAATAGAACAAATTGGATCAGAAAAAACTCAAAATGTAACTGTAAATCCAGGTCCATTTGCTCAAACAAGATATGCTCCAGTTAATTGGGGTCATGGAGAAATAAATGATTCAACGACAGTGGAACCAATTTTAGATGGTCCTTATCAACCTACTACATTTACACCACCTACTGATTATTGGATACTTATTACCTCAAATACAAATGGAGTAGTATACGAGAGTACAAATAATAGTGACTTTTGGACTGCAGTCATTGCTGTTGAACCGCACGT--CAATCCAGTAGA-T-----AGACAATATAATGTATTTGGTGAAAATAAACAATTTAAT--GTAAGAAATGATTCAGATA---AATGGAAGTTTTTAGAAATGTTTAGAGGCAG---------------TAGTCAA-----AATGACTTTTATAATAGGCGTACACTAACTTCTGATACTAGACTCGTGGGAATATTAAAATATGGTGGAAGAGTATGGACATTTCATGGTGAAACACCG----------AGGGCTACCACTGATAGTTCAAACACT---------GCAAATTTGGACGGTATATCAATTA---CAATTC------ATTCAGAATTTTATATTATTCCAAGGTCCCAAGAGTCTAAGTGTAATGAATATATTAACAACGGTCTGCCACCAATTCAAAATACTAGAAATGTAGTACC--ATTATCATTATCATCTAGATCTATACAGT
		</sequence>
		<sequence>
			<taxon idref="Homosapiens_Belgium_2007_BEL_BE00041_2007_G1P8"/>
			---------ATGGCTTCGCTCATTTATAGACAGCTTCTCACTAATTCATATTCAGTAGATTTACATGATGAAATAGAACAAATTGGATCAGAAAAAACTCAAAATGTAACTGTAAATCCAGGTCCATTTGCTCAAACAAGATATGCTCCAGTTAATTGGGGTCATGGAGAAATAAATGATTCAACAACAGTGGAACCAATTTTAGATGGTCCTTATCAACCTACTACATTTACACCACCTACTGATTATTGGATACTTATTACCTCAAATACAAATGGAGTAGTATACGAGAGTACAAATAATAGTGACTTTTGGACTGCAGTCATTGCTGTTGAACCGCACGT--CAATCCAGTAGA-T-----AGACAATATAATGTATTTGGTGAAAATAAACAATTTAAT--GTAAGAAATGATTCAGATA---AATGGAAGTTTTTAGAAATGTTTAGAGGCAG---------------TAGTCAA-----AATGACTTTTATAATAGGCGTACACTAACTTCTGATACTAGACTCGTGGGAATATTAAAATATGGTGGAAGAGTATGGACATTTCATGGTGAAACACCG----------AGGGCTACCACTGATAGTTCAAACACT---------GCAAATTTGGACGGTATATCAATTA---CAATTC------ATTCAGAATTTTATATTATTCCAAGGTCCCAAGAGTCTAAGTGTAATGAATATATTAACAACGGTCTGCCACCAATTCAAAATACTAGAAATGTAGTACC--ATTATCATTATCATCTAGATCTATACAGT
		</sequence>
		<sequence>
			<taxon idref="Homosapiens_Canada_2008_CAN_RT09907_2008_G1P8"/>
			---------ATGGCTTCGCTCATTTATAGACAGCTTCTCACTAATTCATATTCAGTAGATTTACATGATGAAATAGAACAAATTGGATCAGAAAAAACTCAAAATGTAACTGTAAATCCAGGTCCATTTGCTCAAACAAGATATGCTCCAGTTAATTGGGGTCATGGAGAAATAAATGATTCAACGACAGTGGAACCAATTTTAGATGGTCCTTATCAACCTACTACATTTACACCACCTACTGATTATTGGATACTTATTACCTCAAATACAAATGGAGTAGTATACGAGAGTACAAATAATAGTGACTTTTGGACTGCAGTCATTGCTGTTGAACCGCACGT--CAATCCAGTAGA-T-----AGACAATATAATGTATTTGGTGAAAATAAACAATTTAAT--GTAAGAAATGATTCAGATA---AATGGAAGTTTTTAGAAATGTTTAGAGGCAG---------------TAGTCAA-----AATGACTTTTATAATAGGCGTACACTAACTTCTGATACTAGACTCGTGGGAATATTAAAATATGGTGGAAGAGTATGGACATTTCATGGTGAAACACCG----------AGGGCTACCACTGATAGTTCAAACACT---------GCAAATTTGGACGGTATATCAATTA---CAATTC------ATTCAGAATTTTATATTATTCCAAGGTCCCAAGAGTCTAAGTGTAATGAATATATTAACAACGGTCTGCCACCAATTCAAAATACTAGAAATGTAGTACC--ATTATCATTATCATCTAGATCTATACAGT
		</sequence>
		<sequence>
			<taxon idref="Homosapiens_Belgium_2007_03_18_BEL_BE00024_2007_G1P8"/>
			---------ATGGCTTCGCTCATTTATAGACAGCTTCTCACTAATTCATATTCAGTAGATTTACATGATGAAATAGAACAAATTGGATCAGAAAAAACTCAAAATGTAACTGTAAATCCAGGTCCATTTGCTCAAACAAGATATGCTCCAGTTAATTGGGGTCATGGAGAAATAAATGATTCAACGACAGTGGAACCAATTTTAGATGGTCCTTATCAACCTACTACATTTACACCACCTACTGATTATTGGATACTTATTACCTCAAATACAAATGGAGTAGTATACGAGAGTACAAATAATAGCGACTTTTGGACTGCAGTCATTGCTGTTGAACCGCACGT--CAATCCAGTAGA-T-----AGACAATATAATGTATTTGGTGAAAATAAACAATTTAAT--GTAAGAAATGATTCAGATA---AATGGAAGTTTTTAGAAATGTTTAGAGGCAG---------------TAGTCAA-----AATGACTTTTATAATAGGCGTACACTAACTTCTGATACTAGACTCGTGGGAATATTAAAATATGGTGGAAGAGTATGGACATTTCATGGTGAAACACCG----------AGGGCTACCACTGATAGTTCAAACACT---------GCAAATTTGGACGGTATATCAATTA---CAATTC------ATTCAGAATTTTATATTATTCCAAGGTCCCAAGAGTCTAAGTGTAATGAATATATTAACAACGGTCTGCCACCAATTCAAAATACTAGAAATGTAGTACC--ATTATCATTATCATCTAGATCTATACAGT
		</sequence>
		<sequence>
			<taxon idref="Homosapiens_Canada_2008_CAN_RT10107_2008_G1P8"/>
			---------ATGGCTTCGCTCATTTATAGACAGCTTCTCACTAATTCATATTCAGTAGATTTACATGATGAAATAGAACAAATTGGATCAGAAAAAACTCAAAATGTAACTGTAAATCCAGGTCCATTTGCTCAAACAAGATATGCTCCAGTTAATTGGGGTCATGGAGAAATAAATGATTCAACGACAGTGGAACCAATTTTAGATGGTCCTTATCAACCTACTACATTTACACCACCTACTGATTATTGGATACTTATTACCTCAAATACAAATGGAGTAGTATACGAGAGTACAAATAATAGTGACTTTTGGACTGCAGTCATTGCTGTTGAACCGCACGT--CAATCCAGTAGA-T-----AGACAATATAATGTATTTGGTGAAAATAAACAATTTAAT--GTAAGAAATGATTCAGATA---AATGGAAGTTTTTAGAAATGTTTAGAGGCAG---------------TAGTCAA-----AATGACTTTTATAATAGGCGTACACTAACTTCTGATACTAGACTCGTGGGAATATTAAAATATGGTGGAAGAGTATGGACATTTCATGGTGAAACACCG----------AGGGCTACCACTGATAGTTCAAACACT---------GCAAATTTGGACGGTATATCAATTA---CAATTC------ATTCAGAATTTTATATTATTCCAAGGTCCCAAGAGTCTAAGTGTAATGAATATATTAACAACGGTCTGCCACCAATTCAAAATACTAGAAATGTAGTACC--ATTATCATTATCATCTAGATCTATACAGT
		</sequence>
		<sequence>
			<taxon idref="Homosapiens_Canada_2009_CAN_RT00509_2009_G1P8"/>
			---------ATGGCTTCGCTCATTTATAGACAGCTTCTCACTAATTCATATTCAGTAGATTTACATGATGAAATAGAACAAATTGGATCAGAAAAAACTCAAAATGTAACTGTAAATCCAGGTCCATTTGCTCAAACAAGATATGCTCCAGTTAATTGGGGTCATGGAGAAATAAATGATTCAACGACAGTGGAACCAATTTTAGATGGTCCTTATCAACCTACTACATTTACACCACCTACTGATTATTGGATACTTATTACCTCAAATACAAATGGAGTAGTATACGAAAGTACAAATAATAGTGACTTTTGGACTGCAGTCATTGCTGTTGAACCGCACGT--CAATCCAGTAGA-T-----AGACAATATAATGTATTTGGTGAAAATAAACAATTTAAT--GTAAGAAATGATTCAGATA---AATGGAAGTTTTTAGAAATGTTTAGAGGCAG---------------TAGTCAA-----AATGACTTTTATAATAGGCGTACACTAACTTCTGATACTAGACTCGTGGGAATATTAAAATATGGTGGAAGAGTATGGACATTTCATGGTGAAACACCG----------AGGGCTACCACTGATAGTTCAAACACT---------GCAAATTTGGACGGTATATCAATTA---CAATTC------ATTCAGAATTTTATATTATTCCAAGGTCCCAAGAGTCTAAGTGTAATGAATATATTAACAACGGTCTGCCACCAATTCAAAATACTAGAAATGTAGTACC--ATTATCATTATCATCTAGATCTATACAGT
		</sequence>
		<sequence>
			<taxon idref="Homosapiens_Zimbabwe_2011_ZWE_MRCDPRU1850_2011_G4P8"/>
			---------ATGGCTTCGCTCATTTATAGACAGCTTCTCACTAATTCATATTCAGTAGATTTACATGATGAAATAGAGCAAATTGGATCAGAAAAAACTCAAAATGTAACTGTAAATCCAGGTCCATTTGCTCAAACAAGATATGCTCCAGTCAATTGGGGTCATGGAGAAATAAATGATTCAACGACAGTGGAACCAATTTTAGATGGTCCTTACCAACCTACTACATTTACACCACCTACTGATTATTGGATACTTATTAACTCAAATACAAATGGAGTAGTATACGAGAGTACAAATAATAGTGACTTTTGGACTGCAGTCATTGCTGTTGAACCGCACGT--CAATCCAGTAGA-T-----AGACAATATAATGTATTTGGTGAAAATAAACAATTTAAT--GTAAGAAATGATTCAGATA---AATGGAAGTTTTTAGAAATGTTTAGAGGCAG---------------TAGTCAA-----AATGACTTTTATAATAGACGTACACTAACTTCTGATACTAGACTCGTGGGAATATTAAAATATGGTGGAAGAGTATGGACATTTCATGGTGAAACACCG----------AGGGCTACCACTGATAGTTCAAACACT---------GCAAATTTGAACGGTATATCAATTA---CAATTC------ATTCAGAATTTTATATTATTCCAAGGTCCCAAGAGTCTAAGTGTAATGAATATATTAACAACGGTCTGCCACCAATTCAAAATACTAGAAATGTAGTACC--ATTATCATTATCATCTAGATCTATACAGT
		</sequence>
		<sequence>
			<taxon idref="Homosapiens_Canada_2009_CAN_RT03809_2009_G4P8"/>
			---------ATGGCTTCGCTCATTTATAGACAGCTTCTCACTAATTCATATTCAGTAGATTTACATGATGAAATAGAACAAATTGGATCAGAAAAAAATCAAAACGTAACTGTAAATCCAGGTCCATTTGCTCAAACAAGATATGCTCCAGTTAATTGGGGTCATGGAGAAATAAATGATTCAACAACAGTGGAACCAATTTTAGATGGTCCTTACCAACCTACTACATTTACACCACCTACTGATTATTGGATACTTATTACCTCAAATACAAATGGAGTAGTATACGAGAGTACAAATAATAGTGACTTTTGGACTGCAGTCATTGCTGTTGAACCGCACGT--CAATCCAGTAGA-T-----AGACAATATAATGTATTTGGTGAAAATAAACAATTTAAT--GTAAGAAATGATTCAGATA---AATGGAAGTTTTTAGAAATGTTTAGAGGCAG---------------TAGTCAA-----AATGACTTTTATAATAGACGTACACTAACTTCTGATACTAGACTCGTGGGAATATTAAAATATGGTGGAAGAGTATGGACATTTCATGGTGAAACACCG----------AGGGCTACTACTGATAGTTCAAACACT---------GCAAATTTGGACGGTATATCAATTA---CAATTC------ATTCAGAATTTTATATTATTCCAAGGTCCCAAGAGTCTAAGTGTAATGAATATATTAACAACGGTCTGCCACCAATTCAAAATACTAGAAATGTAGTACC--ATTATCATTATCATCTAGATCTATACAGT
		</sequence>
		<sequence>
			<taxon idref="Homosapiens_Canada_2009_CAN_RT03909_2009_G4P8"/>
			---------ATGGCTTCGCTCATTTATAGACAGCTTCTCACTAATTCATATTCAGTAGATTTACATGATGAAATAGAACAAATTGGATCAGAAAAAAATCAAAACGTAACTGTAAATCCAGGTCCATTTGCTCAAACAAGATATGCTCCAGTTAATTGGGGTCATGGAGAAATAAATGATTCAACAACAGTGGAACCAATTTTAGATGGTCCTTACCAACCTACTACATTTACACCACCTACTGATTATTGGATACTTATTACCTCAAATACAAATGGAGTAGTATACGAGAGTACAAATAATAGTGACTTTTGGACTGCAGTCATTGCTGTTGAACCGCACGT--CAATCCAGTAGA-T-----AGACAATATAATGTATTTGGTGAAAATAAACAATTTAAT--GTAAGAAATGATTCAGATA---AATGGAAGTTTTTAGAAATGTTTAGAGGCAG---------------TAGTCAA-----AATGACTTTTATAATAGACGTACACTAACTTCTGATACTAGACTCGTGGGAATATTAAAATATGGTGGAAGAGTATGGACATTTCATGGTGAAACACCG----------AGGGCTACTACTGATAGTTCAAACACT---------GCAAATTTGGACGGTATATCAATTA---CAATTC------ATTCAGAATTTTATATTATTCCAAGGTCCCAAGAGTCTAAGTGTAATGAATATATTAACAACGGTCTGCCACCAATTCAAAATACTAGAAATGTAGTACC--ATTATCATTATCATCTAGATCTATACAGT
		</sequence>
		<sequence>
			<taxon idref="Homosapiens_Australia_2009_10_23_AUS_CK00093_2009_G1P8"/>
			---------ATGGCTTCGCTCATTTATAGACAGCTTCTCACTAATTCATATTCAGTAGATTTACATGATGAAATAGAACAAATTGGATCAGAAAAAACTCAAAATGTAACTGTAAATCCAGGTCCATTTGCTCAAACGAGATATGCTCCAGTTAATTGGGGTCATGGAGAAATAAATGATTCAACGACAGTGGAACCAATTTTAGATGGTCCTTATCAACCTACTACATTTACACCACCTACTGATTATTGGATTCTTATTACCTCAAATACAAATGGAGTAGTATACGAAAGTACAAATAATAGTGACTTTTGGACTGCAGTCATTGCTGTAGAACCGCACGT--CAGTCCAGTAGA-T-----AGACAATATAATGTATTTGGTGAAAATAAACAATTTAAT--GTAAGAAATGATTCAGATA---AATGGAAGTTTTTAGAAATGTTTAGAGGCAG---------------TAGTCAA-----AATGACTTTTATAATAGACGTACACTAACTTCTGATACTAGACTCGTAGGAATATTAAAATATGGTGGAAGAGTATGGACATTTCATGGTGAAACACCG----------AGGGCTACCACTGATAGTTCAAACACT---------GCAAATTTGGACGGTATATCAATTA---CAATTC------ATTCAGAATTTTATATTATTCCAAGGTCCCAAGAGTCTAAGTGTAATGAATATATTAACAACGGTCTGCCACCAATTCAAAATACTAGAAATGTAGTACC--ATTATCATTATCATCTAGATCTATACAGT
		</sequence>
		<sequence>
			<taxon idref="Homosapiens_Australia_2010_10_02_AUS_CK00101_2010_G1P8"/>
			---------ATGGCTTCACTCATTTATAGACAGCTTCTCACTAATTCATATTCAGTAGATTTACATGATGAAATAGAACAAATTGGATCAGAAAAAACTCAAAATGTAACTGTAAATCCAGGTCCATTTGCTCAAACGAGATATGCTCCAGTTAATTGGGGTCATGGAGAAATAAATGATTCAACGACAGTGGAACCAATTTTAGATGGTCCTTATCAACCTACTACATTTACACCACCTACTGATTATTGGATACTTATTACCTCAAATACAAATGGAGTAGTATACGAAAGTACAAATAATAGTGACTTTTGGACTGCAGTCATTGCTGTAGAACCGCACGT--CAGTCCAGTAGA-T-----AGACAATATAATGTATTCGGTGAAAATAAACAATTTAAT--GTAAGAAATGATTCAGATA---AATGGAAGTTTTTAGAAATGTTTAGAGGCAG---------------TAGTCAA-----AATGACTTTTATAATAGACGTACACTAACTTCTGATACTAGACTCGTAGGAATATTAAAATATGGTGGAAGAGTATGGACATTTCATGGTGAAACACCG----------AGGGCTACCACTGATAGTTCAAACACT---------GCAAATTTGGACGGTATATCAATTA---CAATTC------ATTCAGAATTTTATATTATTCCAAGGTCCCAAGAGTCTAAGTGTAATGAATATATTAACAACGGTCTGCCACCAATTCAAAATACTAGAAATGTAGTACC--ATTATCATTATCATCTAGATCTATACAGT
		</sequence>
		<sequence>
			<taxon idref="Homosapiens_Australia_2010_12_20_AUS_CK00106_2010_G1P8"/>
			---------ATGGCTTCACTCATTTATAGACAGCTTCTCACTAATTCATATTCAGTAGATTTACATGATGAAATAGAACAAATTGGATCAGAAAAAACTCAAAATGTAACTGTAAATCCAGGTCCATTTGCTCAAACGAGATATGCTCCAGTTAATTGGGGTCATGGAGAAATAAATGATTCAACGACAGTGGAACCAATTTTAGATGGTCCTTATCAACCTACTACATTTACACCACCTACTGATTATTGGATACTTATTACCTCAAATACAAATGGAGTAGTATACGAAAGTACAAATAATAGTGACTTTTGGACTGCAGTCATTGCTGTAGAACCGCACGT--CAGTCCAGTAGA-T-----AGACAATATAATGTATTCGGTGAAAATAAACAATTTAAT--GTAAGAAATGATTCAGATA---AATGGAAGTTTTTAGAAATGTTTAGAGGCAG---------------TAGTCAA-----AATGACTTTTATAATAGACGTACACTAACTTCTGATACTAGACTCGTAGGAATATTAAAATATGGTGGAAGAGTATGGACATTTCATGGTGAAACACCG----------AGGGCTACCACTGATAGTTCAAACACT---------GCAAATTTGGACGGTATATCAATTA---CAATTC------ATTCAGAATTTTATATTATTCCAAGGTCCCAAGAGTCTAAGTGTAATGAATATATTAACAATGGTCTGCCACCAATTCAAAATACTAGAAATGTAGTACC--ATTATCATTATCATCTAGATCTATACAGT
		</sequence>
		<sequence>
			<taxon idref="Homosapiens_Canada_2007_CAN_RT04807_2007_G4P8"/>
			---------ATGGCTTCGCTCATTTATAGACAGCTTCTCACTAATTCATATTCAGTAGATTTACATGATGAAATAGAACAAATTGGATCAGAAAAAACTCAAAATGTAACTGTAAATCCAGGTCCATTTGCTCAAACAAGATATGCTCCAGTTAATTGGGGTCATGGAGAAATAAATGATTCAACGACAGTGGAACCAATTTTAGATGGTCCTTACCAACCTACTACATTTACACCACCTACTGATTATTGGATACTTATTACCTCAAATACAAATGGAGTAGTATACGAGAGTACAAATAATAGTGACTTTTGGACTGCAGTCATTGCTGTTGAACCGCACGT--CAATCCAGTAGA-T-----AGACAATATAATGTATTTGGTGAAAATAAACAATTTAAT--GTAAGAAATGATTCAGATA---AATGGAAGTTTTTAGAAATGTTTAGAGGCAG---------------TAGTCAA-----AATGACTTTTATAATAGACGTACACTAACTTCTGATACTAGACTCGTGGGAATATTAAAATATGGTGGAAGAGTATGGACATTTCATGGTGAAACACCG----------AGGGCTACCACTGATAGTTCAAACACT---------GCAAATTTGGACGGTATATCAATTA---CAATTC------ATTCAGAATTTTATATTATTCCAAGGTCCCAAGAGTCTAAGTGTAATGAATATATTAACAACGGTCTGCCACCAATTCAAAATACTAGAAATGTAGTACC--ATTATCATTATCATCTAGATCTATACAGT
		</sequence>
		<sequence>
			<taxon idref="Homosapiens_Belgium_2010_03_03_Bel_BE00100_2009_G1P8"/>
			---------ATGGCTTCGCTCATTTATAGACAGCTTCTCACTAATTCATATTCAGTAGATTTACATGATGAAATAGAACAAATTGGATCAGAAAAAACTCAAAATGTAACTGTAAATCCAGGTCCATTTGCTCAAACGAGATATGCTCCAGTTAATTGGGGTCATGGAGAAATAAATGATTCAACGACAGTGGAACCAATTTTAGATGGTCCTTATCAACCTACTACATTTACACCACCTACTGATTATTGGATACTTATTACCTCAAATACAAATGGAGTAGTATACGAAAGTACAAATAATAGTGACTTTTGGACTGCAGTCATTGCTGTAGAACCGCACGT--CAATCCAGTAGA-T-----AGACAATATAATGTATTTGGTGAAAATAAACAATTTAAT--GTAAGAAATGATTCAGATA---AATGGAAGTTTTTAGAAATGTTTAGAGGCAG---------------TAGTCAA-----AATGACTTTTATAATAGACGTACACTAACTTCTGATACTAGACTCGTAGGAATATTAAAATATGGTGGAAGAGTATGGACATTTCATGGTGAAACACCG----------AGGGCTACCACTGATAGTTCAAACACT---------GCAAATTTGGACGGTATATCAATTA---CAATTC------ATTCAGAATTTTATATTATTCCAAGGTCCCAAGAGTCTAAGTGTAATGAATATATTAACAACGGTCTGCCACCAATTCAAAATACTAGAAATGTAGTACC--ATTATCATTATCATCTAGATCTATACAGT
		</sequence>
		<sequence>
			<taxon idref="Homosapiens_Belgium_2008_03_03_BEL_BE00034_2008_G1P8"/>
			---------ATGGCTTCGCTCATTTATAGACAGCTTCTCACTAATTCATATTCAGTAGATTTACATGATGAAATAGAACAAATTGGATCAGAAAAAACTCAAAATATAACTGTAAATCCAGGTCCATTTGCTCAAACGAGATATGCTCCAGTTAATTGGGGTCATGGAGAAATAAATGATTCAACGACAGTGGAACCAATTTTAGATGGTCCTTATCAACCTACTACATTTACACCACCTACTGATTATTGGATACTTATTACCTCAAATACAAATGGAGTAGTATACGAGAGTACAAATAATAGTGACTTTTGGACTGCAGTCATTGCTGTCGAACCGCACGT--CAATCCAGTAGA-T-----AGACAATATAATGTATTTGGTGAAAATAAACAATTTAAT--GTAAGAAATGATTCAGATA---AATGGAAGTTTTTAGAAATGTTTAGAGGCAG---------------TAGTCAA-----AATGACTTTTATAATAGACGTACACTAACTTCTGATACTAGACTCGTAGGAATATTAAAATATGGTGGAAGAGTATGGACATTTCATGGTGAAACACCG----------AGGGCTACCACTGATAGTTCAAACACT---------GCAAATTTGGACGGTATATCAATTA---CAATTC------ATTCAGAATTTTATATTATTCCAAGGTCCCAAGAATCTAAGTGTAATGAATATATTAACAACGGTCTGCCACCAATTCAAAATACTAGAAATGTAGTACC--ATTATCATTATCATCTAGATCTATACAGT
		</sequence>
		<sequence>
			<taxon idref="Homosapiens_Belgium_2008_01_07_BEL_BE00027_2008_G1P8"/>
			---------ATGGCTTCGCTCATTTATAGACAGCTTCTCACTAATTCATATTCAGTAGATTTACATGATGAAATAGAACAAATTGGATCAGAAAAAACTCAAAATGTAACTGTAAATCCAGGTCCATTTGCTCAAACGAGATATGCTCCAGTTAATTGGGGTCATGGAGAAATAAATGATTCAACGACAGTGGAACCAATTTTAGATGGTCCTTATCAACCTACTACATTTACACCACCTACTGATTATTGGATACTTATTACCTCAAATACAAATGGAGTAGTATACGAGAGTACAAATAGTAGTGACTTTTGGACTGCAGTCATTGCTGTAGAACCGCACGT--CAATCCAGTAGA-T-----AGACAATATAATGTATTTGGTGAAAATAAACAATTTAAT--GTAAGAAATGATTCAGATA---AATGGAAGTTTTTAGAAATGTTTAGAGGCAG---------------TAGTCAA-----AATGACTTTTATAATAGACGTACACTAACTTCTGATACTAGACTCGTAGGAATATTAAAATATGGTGGAAGAGTATGGACATTTCATGGTGAAACACCG----------AGGGCTACCACTGATAGTTCAAACACT---------GCAAATTTGGACGGTATATCAATTA---CAATTC------ATTCAGAATTTTATATTATTCCAAGGTCCCAAGAGTCTAAGTGTAATGAATATATTAACAACGGTCTGCCACCAATTCAAAATACTAGAAATGTAGTACC--ATTATCATTATCATCTAGATCTATACAGT
		</sequence>
		<sequence>
			<taxon idref="Homosapiens_Canada_2009_CAN_RT07209_2009_G1P8"/>
			---------ATGGCTTCGCTCATTTATAGACAGCTTCTCACTAATTCATATTCAGTAGATTTACATGATGAAATAGAACAAATTGGATCAGAAAAAACTCAAAATGTAACTGTAAATCCAGGTCCATTTGCTCAAACGAGATATGCTCCAGTTAATTGGGGTCATGGAGAAATAAATGATTCAACGACAGTGGAACCAACTTTAGATGGTCCTTATCAACCTACTACATTTACACCACCTACTGATTATTGGATACTTATTACCTCAAATACAAATGGAGTAGTATACGAGAGTACAAATAATAGTGACTTTTGGACTGCAGTCATTGCTGTAGAACCGCACGT--CAATCCAGTAGA-T-----AGACAATATAATGTATTTGGTGAAAATAAACAATTTAAT--GTAAGAAATGATTCAGATA---AATGGAAGTTTTTAGAAATGTTTAAAGGCAG---------------TAGTCAA-----AATGACTTTTATAATAGACGTACACTAACTTCTGATACTAGACTCGTAGGAATATTAAAATATGGTGGAAGAGTATGGACATTTCATGGTGAAACACCG----------AGGGCTACTACTGATAGTTCAAACACT---------GCAAATTTGGACGGTATATCAATTA---CAATTC------ATTCAGAATTTTATATTATTCCAAGGTCCCAAGAGTCTAAGTGTAATGAATATATTAACAATGGTCTGCCTCCAATTCAAAATACTAGAAATGTAGTACC--ATTATCATTATCATCTAGATCTATACAGT
		</sequence>
		<sequence>
			<taxon idref="Homosapiens_Australia_2010_11_16_AUS_CK00103_2010_G1P8"/>
			---------ATGGCTTCACTCATTTATAGACAGCTTCTCACTAATTCATATTCAGTAGATTTACATGATGAAATAGAACAAATTGGATCAGAAAAAACTCAAAATGTAACTGTAAATCCAGGTCCATTTGCTCAAACGAGATATGCTCCAGTTAATTGGGGTCATGGAGAAATAAATGATTCAACGACAGTGGAACCAATTTTAGATGGTCCTTATCAACCTACTACATTTACACCACCTACTGATTATTGGATACTTATTACCTCAAATACAAATGGAGTAGTATACGAGAGTACAAATAATAGTGACTTTTGGACTGCAGTCATTGCTGTAGAACCGCACGT--CAATCCAGTAGA-T-----AGACAATATAATGTATTTGGTGAAAATAAACAATTTAAT--GTAAGAAATGATTCAGATA---AATGGAAGTTTTTAGAAATGTTTAGAGGCAG---------------TAGTCAA-----AATGACTTTTATAATAGACGTACACTAACTTCTGATACTAGACTCGTAGGAATATTAAAATATGGTGGAAGAGTATGGACATTTCATGGTGAAACACCG----------AGGGCTACCACTGATAGTTCAAACACT---------ACAAATTTGGACGGTATATCAATTA---CAATTC------ATTCAGAATTTTATATTATTCCAAGGTCCCAAGAGTCTAAGTGTAATGAATATATTAACAACGGTCTGCCTCCAATTCAAAATACTAGAAATGTAGTACC--ATTATCATTATCATCTAGATCTATACAGT
		</sequence>
		<sequence>
			<taxon idref="Homosapiens_Belgium_2010_01_13_Bel_BE00094_2009_G1P8"/>
			---------ATGGCTTCGCTCATTTATAGACAGCTTCTCACTAATTCATATTCAGTAGATTTACATGATGAAATAGAACAAATTGGATCAGAAAAAACTCAAAATGTAACTGTAAATCCAGGTCCATTTGCTCAAACGAGATATGCTCCAGTTAATTGGGGTCATGGAGAAATAAATGATTCAACGACAGTGGAACCAATTTTAGATGGTCCTTATCAACCTACTACATTTACACCACCTACTGATTATTGGATACTTATTACCTCAAATACAAATGGAGTAGTATACGAGAGTACAAATAATAGTGACTTTTGGACTGTAGTCATTGCTGTAGAACCGCACGT--CAATCCAGTAGA-T-----AGACAATATAATGTATTTGGTGAAAATAAACAATTTAAT--GTAAGAAATGATTCAGATA---AATGGAAGTTTTTAGAAATGTTTAGAGGCAG---------------TAGTCAA-----AATGACTTTTATAATAGACGTACACTAACTTCTGATACTAGACTCGTAGGAATATTAAAATATGGTGGAAGAGTATGGACATTTCATGGTGAAACACCG----------AGGGCTACCACTGATAGTTCAAACACT---------GCAAATTTGGGCGGTATATCAATTA---CAATTC------ATTCAGAATTTTATATTATTCCAAGGTCCCAAGAGTCTAAGTGTAATGAATATATTAACAACGGTCTGCCTCCAATTCAAAATACTAGAAATGTAGTACC--ATTATCATTATCATCTAGATCTATACAGT
		</sequence>
		<sequence>
			<taxon idref="Homosapiens_Italy_2007_ITA_ASTI23_2007_G9P8"/>
			GGCTATAAAATGGCTTCGCTCATTTATAGACAGCTTCTCACTAATTCATATTCAGTAGATTTACATGATGAAATAGAACAAATTGGATCAGAAAAAACTCAAAATGTAACTGTAAATCCAGGTCCATTTGCTCAAACAAGATATGCTCCAGTTAATTGGGGTCATGGAGAAATAAATGATTCAACGACAGTGGAACCAATTTTAGATGGTCCTTACCAACCTACTACATTTACACCACCTACTGATTATTGGATACTTATTACCTCAAATACAAATGGAGTAGTATACGAGAGTACAAATAATAGTGACTTTTGGACTGCAGTCATTGCTGTTGAACCGCACGT--CAATCCAGTAGA-T-----AGACAATATAATGTATTTGGTGAAAATAAACAATTTAAT--GTAAGAAATGATTCAGATA---AATGGAAGTTTTTAGAAATGTTTAGAGGCAG---------------TAGTCAA-----AATGACTTTTATAATAGACGTACACTAACTTCTGATACTAGACTCGTGGGAATATTAAAATATGGTGGAAGAGTATGGACATTTCATGGTGAAACACCG----------AGGGCTACCACTGATAGTTCAAACACT---------GCAAACTTGGACGGTATATCAATTA---CAATTC------ATTCAGAATTTTATATTATTCCAAGGTCCCAAGAGTCTAAGTGTAATGAATATATTAACAACGGTCTGCCACCAATTCAAAATACTAGAAATGTAGTACC--ATTATCATTATCATCTAGATCTATACAGT
		</sequence>
		<sequence>
			<taxon idref="Homosapiens_Belgium_2006_02_16_BEL_BE00018_2006_G1P8"/>
			---------ATGGCTTCGCTCATTTATAGACAGCTTCTCACTAATTCATATTCAGTAGATTTACATGATGAAATAGAACAAATTGGATCAGAAAAAACTCAAAATGTAACTGTAAATCCAGGTCCATTTGCTCAAACAAGATATGCTCCAGTTAATTGGGGTCATGGAGAAATAAATGATTCAACGACAGTGGAACCAATTTTAGATGGTCCTTATCAACCTACTACATTTACACCACCTACTGATTATTGGATACTTATTACCTCAAATACAAATGGAGTAGTATACGAGAGTACAAATAATAGTGACTTTTGGACTGCAGTCATTGCTGTTGAACCGCACGT--CAATCCAGTAGA-T-----AGACAATATAATGTATTTGGTGAAAATAAACAATTTAAT--GTAAGAAATGATTCAGATA---AATGGAAGTTTTTAGAAATGTTTAGAGGCAG---------------TAGTCAA-----AATGACTTTTATAATAGACGTACACTAACTTCTGATACTAGACTCGTAGGAATATTAAAATATGGTGGAAGAGTATGGACATTTCATGGTGAAACACCG----------AGGGCTACCACTGATAGTTCAAACACT---------GCAAATTTGGACGGTATATCAATTA---CAATTC------ATTCAGAATTTTATATTATTCCAAGGTCCCAAGAGTCTAAGTGTAATGAATATATTAACAACGGTCTGCCACCAATTCAAAATACTAGAAATGTAGTACC--ATTATCATTATCATCTAGATCTATACAGT
		</sequence>
		<sequence>
			<taxon idref="Homosapiens_Belgium_2006_01_30_BEL_BE00016_2006_G1P8"/>
			---------ATGGCTTCGCTCATTTATAGACAGCTTCTCACTAATTCATATTCAGTAGATTTACATGATGAAATAGAACAAATTGGATCAGAAAAAACTCAAAATGTAACTGTAAATCCAGGTCCATTTGCTCAAACAAGATATGCTCCAGTTAATTGGGGTCATGGAGAAATAAATGATTCAACGACAGTGGAACCAATTTTAGATGGTCCTTATCAACCTACTACATTTACACCACCTACTGATTATTGGATACTTATTACCTCAAATACAAATGGAGTAGTATACGAGAGTACAAATAATAGTGACTTTTGGACTGCAGTCATTGCTGTTGAACCGCACGT--CAATCCAGTAGA-T-----AGACAATATAATGTATTTGGTGAAAATAAACAATTTAAT--GTAAGAAATGATTCAGATA---AATGGAAGTTTTTAGAAATGTTTAGAGGCAG---------------TAGTCAA-----AATGACTTTTATAATAGACGTACACTAACTTCTGATACTAGACTCGTAGGAATATTAAAATATGGTGGAAGAGTATGGACATTTCATGGTGAAACACCG----------AGGGCTACCACTGATAGTTCAAACACT---------GCAAATTTGGACGGTATATCAATTA---CAATTC------ATTCAGAATTTTATATTATTCCAAGGTCCCAAGAGTCTAAGTGTAATGAATATATTAACAACGGTCTGCCACCAATTCAAAATACTAGAAATGTAGTACC--ATTATCATTATCATCTAGATCTATACAGT
		</sequence>
		<sequence>
			<taxon idref="Homosapiens_Belgium_2006_01_27_BEL_BE00014_2006_G1P8"/>
			---------ATGGCTTCGCTCATTTATAGACAGCTTCTCACTAATTCATATTCAGTAGATTTACATGATGAAATAGAACAAATTGGATCAGAAAAAACTCAAAATGTAACTGTAAATCCAGGTCCATTTGCTCAAACAAGATATGCTCCAGTTAATTGGGGTCATGGAGAAATAAATGATTCAACGACAGTGGAACCAATTTTAGATGGTCCTTATCAACCTACTACATTTACACCACCTACTGATTATTGGATACTTATTACCTCAAATACAAATGGAGTAGTATACGAGAGTACAAATAATAGTGACTTTTGGACTGCAGTCATTGCTGTTGAACCGCACGT--CAATCCAGTAGA-T-----AGACAATATAATGTATTTGGTGAAAATAAACAATTTAAT--GTAAGAAATGATTCAGATA---AATGGAAGTTTTTAGAAATGTTTAGAGGCAG---------------TAGTCAA-----AATGACTTTTATAATAGACGTACACTAACTTCTGATACTAGACTCGTAGGAATATTAAAATATGGTGGAAGAGTATGGACATTTCATGGTGAAACACCG----------AGGGCTACCACTGATAGTTCAAACACT---------GCAAATTTGGACGGTATATCAATTA---CAATTC------ATTCAGAATTTTATATTATTCCAAGGTCCCAAGAGTCTAAGTGTAATGAATATATTAACAACGGTCTGCCACCAATTCAAAATACTAGAAATGTAGTACC--ATTATCATTATCATCTAGATCTATACAGT
		</sequence>
		<sequence>
			<taxon idref="Homosapiens_Belgium_2008_03_23_BEL_BE00037_2008_G1P8"/>
			---------ATGGCTTCGCTCATTTATAGACAGCTTCTCACTAATTCATATTCAGTAGATTTACATGATGAAATAGAACAAATTGGATCAGAAAAAACTCAAAATGTAACTGTAAATCCAGGTCCATTTGCTCAAACGAGATATGCTCCAGTTAATTGGGGTCATGGAGAAATAAATGATTCAACGACAGTGGAACCAATTTTAGATGGTCCTTATCAACCTACTACATTTACACCACCTACTGATTATTGGATACTTATTACCTCAAATACAAATGGAGTAGTATACGAGAGTACAAATAATAGTGACTTTTGGACTGCAGTCATTGCTGTAGAACCGCACGT--CAATCCAGTAGA-T-----AGACAATATAATGTATTTGGTGAAAATAAACAATTTAAT--GTAAGAAATGATTCAGATA---AATGGAAGTTTTTAGAAATGTTTAGAGGCAG---------------TAGTCAA-----AATGACTTTTATAATAGACGTACACTAACTTCTGATACTAGACTCGTAGGAATATTAAAATATGGTGGAAGAGTATGGACATTTCATGGTGAAACACCG----------AGGGCTACCACTGATAGTTCAAACACT---------GCAAATTTGGACGGTATATCAATTA---CAATTC------ATTCAGAATTTTATATTATTCCAAGATCCCAAGAGTCTAAGTGTAATGAATATATTAACAACGGTCTGCCACCAATTCAAAATACTAGAAATGTAGTACC--ATTATCATTATCATCTAGATCTATACAGT
		</sequence>
		<sequence>
			<taxon idref="Homosapiens_Belgium_2009_03_20_BEL_BE00049_2009_G1P8"/>
			---------ATGGCTTCGCTCATTTATAGACAGCTTCTCACTAATTCATATTCAGTAGATTTACATGATGAAATAGAACAAATTGGATCAGAAAAAACTCAAAATGTAACTGTAAATCCAGGTCCATTTGCTCAAACGAGATATGCTCCAGTTAATTGGGGTCATGGAGAAATAAATGATTCAACGACAGTGGAACCAATTTTAGATGGTCCTTATCAACCTACTACATTTACACCACCTACTGATTATTGGATACTTATTACCTCAAATACAAATGGAGTAGTATACGAGAGTACAAATAATAGTGACTTTTGGACTGCAGTCATTGCTGTAGAACCGCACGT--CAATCCAGTAGA-T-----AGACAATATAATGTATTTGGTGAAAATAAACAATTTAAT--GTAAGAAATGATTCAGATA---AATGGAAGTTTTTAGAAATGTTTAGAGGCAG---------------TAGTCAA-----AATGACTTTTATAATAGACGTACACTAACTTCTGATACTAGACTCGTAGGAATATTAAAATATGGTGGAAGAGTATGGACATTTCATGGTGAAACACCG----------AGGGCTACCACTGATAGTTCAAACACT---------GCAAATTTGGACGGTATATCAATTA---CAATTC------ATTCAGAATTTTATATTATTCCAAGGTCCCAAGAGTCTAAGTGTAATGAATATATTAACAACGGTCTGCCTCCAATTCAAAATACTAGAAATGTAGTACC--ATTATCATTATCATCTAGATCTATACAGT
		</sequence>
		<sequence>
			<taxon idref="Homosapiens_Belgium_2009_04_27_BEL_BE00047_2009_G1P8"/>
			---------ATGGCTTCGCTCATTTATAGACAGCTTCTCACTAATTCATATTCAGTAGATTTACATGATGAAATAGAACAAATTGGATCAGAAAAAACTCAAAATGTAACTGTAAATCCAGGTCCATTTGCTCAAACGAGATATGCTCCAGTTAATTGGGGTCATGGAGAAATAAATGATTCAACGACAGTGGAACCAATTTTAGATGGTCCTTATCAACCTACTACATTTACACCACCTACTGATTATTGGATACTTATTACCTCAAATACAAATGGAGTAGTATACGAGAGTACAAATAATAGTGACTTTTGGACTGCAGTCATTGCTGTAGAACCGCACGT--CAATCCAGTAGA-T-----AGACAATATAATGTATTTGGTGAAAATAAACAATTTAAT--GTAAGAAATGATTCAGATA---AATGGAAGTTTTTAGAAATGTTTAGAGGCAG---------------TAGTCAA-----AATGACTTTTATAATAGACGTACACTAACTTCTGATACTAGACTCGTAGGAATATTAAAATATGGTGGAAGAGTATGGACATTTCATGGTGAAACACCG----------AGGGCTACCACTGATAGTTCAAACACT---------GCAAATTTGGACGGTATATCAATTA---CAATTC------ATTCAGAATTTTATATTATTCCAAGGTCCCAAGAGTCTAAGTGTAATGAATATATTAACAACGGTCTGCCTCCAATTCAAAATACTAGAAATGTAGTACC--ATTATCATTATCATCTAGATCTATACAGT
		</sequence>
		<sequence>
			<taxon idref="Homosapiens_Belgium_2007_03_22_BEL_BE00025_2007_G1P8"/>
			---------ATGGCTTCGCTCATTTATAGACAGCTTCTCACTAATTCATATTCAGTAGATTTACATGATGAGATAGAGCAAATTGGATCAGAAAAAACTCAAAATGTAACTGTAAATCCAGGTCCATTTGCTCAAACAAGATATGCTCCAGTCAATTGGGGTCATGGAGAAATAAATGATTCAACGACAGTGGAACCAATTTTAGATGGTCCTTATCAACCTACTACATTTACACCACCTACTGATTATTGGATACTTATTAACTCAAATACAAATGGAGTAGTATACGAGAGTACAAATAATAGTGACTTTTGGACTGCAGTCATTGCTGTTGAACCACACGT--CAATCCAGTAGA-T-----AGACAATATAATGTATTTGGTGAAAATAAACAATTTAAT--GTAAGAAATGATTCAGATA---AATGGAAGTTTTTAGAAATGTTCAGAGGCAG---------------TAGTCAA-----AATGACTTTTATAATAGACGTACACTAACTTCTGATACTAGACTCGTGGGAATATTAAAATATGGTGGAAGAGTATGGACATTTCATGGTGAAACACCG----------AGAGCTACCACTGATAGTTCAACCACT---------GCAAATTTGAACGGTATATCAATTA---CAATTC------ATTCAGAATTTTATATTATTCCAAGGTCCCAAGAGTCTAAGTGCAATGAATATATTAACAACGGTTTGCCACCAATTCAAAATACTAGAAATGTAGTGCC--ATTATCATTATCATCTAGATCTATACAGT
		</sequence>
		<sequence>
			<taxon idref="Homosapiens_USA_2013_08_29_USA_VU1213162_2013_G1P8"/>
			---TATAAAATGGCTTCGCTCATTTATAGACAGCTTCTCACTAATTCATATTCAGTAGATTTACATGATGAAATAGAGCAAATTGGATCAGAAAAAACTCAAAATGTAACTGTAAATCCAGGTCCATTTGCTCAAACAAGATATGCTCCAGTCAATTGGGGTCATGGAGAAATAAATGATTCAACGACAGTGGAACCAATTTTAGATGGTCCTTATCAACCTACTACATTTACACCACCTACTGATTATTGGATACTTATTAACTCAAATACAAATGGAGTAGTATACGAGAGTACAAATAATAGTGACTTTTGGACTGCAGTCATTGCTGTTGAACCGCACGT--CAATCCAGTAGA-T-----AGACAATATAATGTATTTGGTGAAAATAAACAATTTAAT--GTAAGAAATGATTCAGATA---AATGGAAGTTTTTAGAAATGTTTAGAGGCAG---------------TAGTCAA-----AATGACTTTTATAATAGACGTACACTAACTTCTGATACTAGACTCGTTGGAATATTAAAATATGGTGGAAGAGTATGGACGTTTCATGGTGAAACACCG----------AGGGCTACCACTGATAGTTCAAACACT---------GCAAATTTGAACGGTATATCAATTA---CAATTC------ATTCAGAATTTTATATTATTCCAAGGTCCCAAGAATCTAAGTGTAATGAATATATTAACAACGGTCTGCCACCAATTCAAAATACTAGAAATGTAGTACC--ATTATCATTATCATCTAGATCTATACAGT
		</sequence>
		<sequence>
			<taxon idref="Homosapiens_Paraguay_2000_07_PRY_476_2000_G4P8"/>
			---------ATGGCTTCGCTCATTTATAGACAGCTTCTCACTAATTCATATTCAGTAGATTTACATGATGAAATAGAGCAAATTGGATCAGAAAAAACTCAAAATGTAACTGTAAATCCAGGTCCATTTGCTCAAACAAGATATGCTCCAGTCAATTGGGGTCATGGAGAAATAAATGATTCAACGACAGTGGAACCAATTTTAGATGGTCCTTATCAACCTACTACATTTACACCACCTACTGATTATTGGATACTTATTAACTCAAATACAAATGGAGTAGTATACGAGAGTACAAACAATAATGACTTTTGGACTGCAGTCATTGCTGTTGAACCGCACGT--CAATCCAGTAGA-T-----AGACAATATAATGTATTTGGTGAAAATAAACAATTTAAT--GTAAGAAATGATTCAGATA---AATGGAAGTTTTTAGAAATGTTTAGAGGTAG---------------TAGTCAA-----AATGATTTTTATAATAGACGTACACTAACTTCTGATACTAGACTCGTGGGAATATTAAAATATGGTGGAAGAGTATGGACATTTCATGGTGAAACACCG----------AGGGCTACTACTGATAGTTCAAACACT---------GCAAATTTGGACGGTATATCAATTA---CAATTC------ATTCAGAATTTTATATTATTCCAAGGTCCCAAGAGTCTAAGTGTAATGAATATATTAACAACGGTCTGCCACCAATTCAAAATACTAGAAATGTAGTACC--ATTATCATTATCATCTAGATCTATACAGT
		</sequence>
		<sequence>
			<taxon idref="Homosapiens_Paraguay_1998_08_PRY_3_1998_G4P8"/>
			---------ATGGCTTCGCTCATTTATAGACAGCTTCTCACTAATTCATATTCAGTAGATTTACATGATGAAATAGAGCAAATTGGATCAGAAAAAACTCAAAATGTAACTGTAAATCCAGGTCCATTTGCTCAAACAAGATATGCTCCAGTCAATTGGGGTCATGGAGAAATAAATGATTCAACGACAGTGGAACCAATTTTAGATGGTCCTTATCAACCTACTACATTTACACCACCTACTGATTATTGGATACTTATTAACTCAAATACAAATGGAGTAGTATACGAGAGTACAAATAATAGTGACTTTTGGACTGCAGTCATTGCTGTTGAACCGCACGT--CAATCCAGTAGA-T-----AGACAATATAATGTATTTGGTGAAAATAAACAATTTAAT--GTAAGAAATGATTCAGATA---AATGGAAGTTTTTAGAAATGTTTAGAGGTAG---------------TAGTCAA-----AATGATTTTTATAATAGACGTACACTAACTTCTGATACTAGACTCGTGGGAATATTAAAATATGGTGGAAGAGTATGGACATTTCATGGTGAAACACCG----------AGGGCTACCACTGATAGTTCAAACACT---------GCAAATTTGGACGGTATATCAATTA---CAATTC------ATTCAGAATTTTATATTATTCCAAGGTCCCAAGAGTCTAAGTGTAATGAATATATTAACAACGGTCTGCCACCAATTCAAAATACTAGAAATGTAGTACC--ATTATCATTATCATCTAGATCTATACAGT
		</sequence>
		<sequence>
			<taxon idref="Homosapiens_Paraguay_1999_07_PRY_349_1999_G4P8"/>
			---------ATGGCTTCACTCATTTATAGACAGCTTCTCACTAATTCATATTCAGTAGATTTACATGATGAAATAGAGCAAATTGGATCAGAAAAAACTCAAAATGTAACTGTAAATCCAGGTCCATTTGCTCAAACAAGATATGCTCCAGTCAATTGGGGTCATGGAGAAATAAATGATTCAACGACAGTGGAACCAATTTTAGATGGTCCTTATCAACCTACTACATTTACACCACCTACTGATTATTGGATACTTATTAACTCAAATACAAATGGAGTAGTATACGAGAGTACAAATAATAGTGACTTTTGGACTGCAGTCATTGCTGTTGAACCGCACGT--CAATCCAGTAGA-T-----AGACAATATAATGTATTTGGTGAAAATAAACAATTTAAT--GTAAGAAATGATTCAGATA---AATGGAAGTTTTTAGAAATGTTTAGAGGTAG---------------TAGTCAA-----AATGATTTTTATAATAGACGTACACTAACTTCTGATACTAGACTCGTGGGAATATTAAAATATGGTGGAAGAGTATGGACATTTCATGGTGAAACACCG----------AGGGCTACCACTGATAGTTCAAACACT---------GCAAATTTGGACGGTATATCAATTA---CAATTC------ATTCAGAATTTTATATTATTCCAAGGTCCCAAGAGTCTAAGTGTAATGAATATATTAACAACGGTCTGCCACCAATTCAAAATACTAGAAATGTAGTACC--ATTATCATTATCATCTAGATCTATACAGT
		</sequence>
		<sequence>
			<taxon idref="Homosapiens_Argentina_1998_ARG_Res1717_1998_G4P8"/>
			---------ATGGCTTCGCTCATTTATAGACAGCTTCTCACTAATTCATATTCAGTAGATTTACATGATGAAATAGAGCAAATTGGATCAGAAAAAACTCAAAATGTAACTGTAAATCCAGGTCCATTTGCTCAAACAAGATATGCTCCAGTCAATTGGGGTCATGGAGAAATAAATGATTCAACGACAGTGGAACCAATTTTAGATGGTCCTTATCAACCTACTACATTTACACCACCTACTGATTATTGGATACTTATTAACTCAAATACAAATGGAGTAGTATACGAGAGTACAAATAATAGTGACTTTTGGACTGCAGTCATTGCTGTTGAACCGCACGT--CAATCCAGTAGA-T-----AGACAATATAATGTATTTGGTGAAAATAAACAATTTAAT--GTAAGAAATGATTCAGATA---AATGGAAGTTTTTAGAAATGTTTAGAGGTAG---------------TAGTCAA-----AATGATTTTTATAATAGACGTACACTAACTTCTGATACTAGACTCGTGGGAATATTAAAATATGGTGGAAGAGTATGGACATTTCATGGTGAAACACCG----------AGGGCTACCACTGATAGTTCAAACACT---------GCAAATTTGGACGGTATATCAATTA---CAATTC------ATTCAGAATTTTATATTATTCCAAGGTCCCAAGAGTCTAAGTGTAATGAATATATTAACAACGGTCTGCCACCAATTCAAAATACTAGAAATGTAGTACC--ATTATCATTATCATCTAGATCTATACAGT
		</sequence>
		<sequence>
			<taxon idref="Homosapiens_Argentina_1998_ARG_Res1730_1998_G4P8"/>
			---------ATGGCTTCGCTCATTTATAGACAGCTTCTCACTAATTCATATTCAGTAGATTTACATGATGAAATAGAGCAAATTGGATCAGAAAAAACTCAAAATGTAACTGTAAATCCAGGTCCATTTGCTCAAACAAGATATGCTCCAGTCAATTGGGGTCATGGAGAAATAAATGATTCAACGACAGTGGAACCAATTTTAGATGGTCCTTATCAACCTACTACATTTACACCACCTACTGATTATTGGATACTTATTAACTCAAATACAAATGGAGTAGTATACGAGAGTACAAATAATAGTGACTTTTGGACTGCAGTCATTGCTGTTGAACCGCACGT--CAATCCAGTAGA-T-----AGACAATATAATGTATTTGGTGAAAATAAACAATTTAAT--GTAAGAAATGATTCAGATA---AATGGAAGTTTTTAGAAATGTTTAGAGGTAG---------------TAGTCAA-----AATGATTTTTATAATAGACGTACACTAACTTCTGATACTAGACTCGTGGGAATATTAAAATATGGTGGAAGAGTATGGACATTTCATGGTGAAACACCG----------AGGGCTACCACTGATAGTTCAAACACT---------GCAAATTTGGACGGTATATCAATTA---CAATTC------ATTCAGAATTTTATATTATTCCAAGGTCCCAAGAGTCTAAGTGTAATGAATATATTAACAACGGTCTGCCACCAATTCAAAATACTAGAAATGTAGTACC--ATTATCATTATCATCTAGATCTATACAGT
		</sequence>
		<sequence>
			<taxon idref="Homosapiens_USA_2007_USA_2007719685_2007_G1P8"/>
			---------ATGGCTTCGCTCATTTATAGACAGCTTCTCACTAATTCATATTCAGTAGATTTACATGATGAAATAGAGCAAATTGGATCAGAAAAAACTCAAAATGTAACTGTAAATCCAGGTCCATTTGCTCAAACAAGATATGCTCCAGTCAATTGGGGTCATGGAGAAATAAATGATTCAACGACAGTGGAACCAATTTTAGATGGTCCTTATCAACCTACTACATTTACACCACCTACTGATTATTGGATACTTATTAACTCAAATACAAATGGAGTAGTATACGAGAGTACAAATAATAGTGACTTTTGGACTGCAGTTATTGCTGTTGAACCGCACGT--CAATCCAGTAGA-T-----AGACAATATAATGTATTTGGTGAAAATAAACAATTTAAT--GTAAGAAATGATTCAGATA---AATGGAAGTTTTTAGAAATGTTCAGAGGCAG---------------TAGTCAA-----AATGACTTTTATAATAGACGTACACTAACTTCTGATACTAGACTCGTGGGAATATTAAAATATGGTGGAAGAGTATGGACATTTCATGGTGAAACACCG----------AGGGCTACCACTGATAGTTCAAACACT---------GCAAATTTGAACGGTATATCAATTA---CAATTC------ATTCAGAATTTTATATTATTCCAAGGTCCCAAGAGTCTAAGTGTAATGAATATGTTAACAACGGTCTGCCACCAATTCAAAATACTAGAAATGTAGTACC--ATTATCATTATTATCTAGATCTATACAGT
		</sequence>
		<sequence>
			<taxon idref="Homosapiens_Canada_2008_CAN_RT09407_2008_G1P8"/>
			---------ATGGCTTCGCTCATTTATAGACAGCTTCTCACTAATTCATATTCAGTAGATTTACATGATGAAATAGAGCAAATTGGATCAGAAAAAACTCAAAATGTAACTGTAAATCCAGGTCCATTTGCTCAAACAAGATATGCTCCAGTCAATTGGGGTCATGGAGAAATAAATGATTCAACGACAGTGGAACCAATTTTAGATGGTCCTTATCAACCTACTACATTTACACCACCTACTGATTATTGGATACTTATTAACTCAAATACAAATGGAGTAGTATACGAGAGTACAAATAATAGTGACTTTTGGACTGCAGTTATTGCTGTTGAACCGCACGT--CAATCCAGTAGA-T-----AGACAATATAATGTATTTGGTGAAAATAAACAATTTAAT--GTAAGAAATGATTCAGATA---AATGGAAGTTTTTAGAAATGTTCAGAGGCAG---------------TAGTCAA-----AATGACTTTTATAATAGACGTACACTAACTTCTGATACTAGACTCGTGGGAATATTAAAATATGGTGGAAGAGTATGGACATTTCATGGTGAAACACCG----------AGGGCTACCACTGATAGTTCAAACACT---------GCAAATTTGAACGGTATATCAATTA---CAATTC------ATTCAGAATTTTATATTATTCCAAGGTCCCAAGAGTCTAAGTGTAATGAATATGTTAACAACGGTCTGCCACCAATTCAAAATACTAGAAATGTAGTACC--ATTATCATTATTATCTAGATCTATACAGT
		</sequence>
		<sequence>
			<taxon idref="Homosapiens_Australia_2008_02_13_AUS_CK00084_2008_G1P8"/>
			---------ATGGCTTCGCTCATTTATAGACAGCTTCTCACTAATTCATATTCAGTAGATTTACATGATGAAATAGAGCAAATTGGATCGGAAAAAACTCAAAATGTAACTGTAAATCCAGGTCCATTTGCTCAAACAAGATATGCTCCAGTCAATTGGGGTCATGGAGAAATAAATGATTCAACGACAGTGGAACCAATTTTAGATGGTCCTTATCAACCCACTACATTTACACCACCTACTGATTATTGGATACTTATTAATTCAAATACAAATGGAGTAGTATACGAGAGTACAAATAATAGTGACTTTTGGACTGCAGTCATTGCTGTTGAACCGCACGT--CAATCCAGTAGA-T-----AGACAATATAATGTATTTGGTGAAAATAAACAATTTAAT--GTAAGAAATGATTCAGATA---AATGGAAGTTTTTAGAAATGTTCAGAGGCAG---------------TAGTCAA-----AATGACTTTTATAATAGACGTACACTAACTTCTGATACTAGACTCGTGGGAATATTAAAATATGGTGGAAGAGTATGGACATTTCATGGTGAAACACCA----------AGGGCTACCACTGATAGTTCAAACACT---------GCAAATTTGAACGGTATATCAATTA---CAATTC------ATTCAGAATTTTATATTATTCCAAGGTCCCAAGAGTCTAAGTGTAATGAATATATTAACAACGGTCTGCCACCAATTCAAAATACTAGAAATGTAGTACC--ATTATCATTATCATCTAGATCTATACAGT
		</sequence>
		<sequence>
			<taxon idref="Homosapiens_Australia_2008_02_27_AUS_CK00085_2008_G1P8"/>
			---------ATGGCTTCGCTCATTTATAGACAGCTTCTCACTAATTCATATTCAGTAGATTTACATGATGAAATAGAGCAAATTGGATCGGAAAAAACTCAAAATGTAACTGTAAATCCAGGTCCATTTGCTCAAACAAGATATGCTCCAGTCAATTGGGGTCATGGAGAAATAAATGATTCAACGACAGTGGAACCAATTTTAGATGGTCCTTATCAACCCACTACATTTACACCACCTACTGATTATTGGATACTTATTAATTCAAATACAAATGGAGTAGTATACGAGAGTACAAATAATAGTGACTTTTGGACTGCAGTCATTGCTGTTGAACCGCACGT--CAATCCAGTAGA-T-----AGACAATATAATGTATTTGGTGAAAATAAACAATTTAAT--GTAAGAAATGATTCAGATA---AATGGAAGTTTTTAGAAATGTTCAGAGGCAG---------------TAGTCAA-----AATGACTTTTATAATAGACGTACACTAACTTCTGATACTAGACTCGTGGGAATATTAAAATATGGTGGAAGAGTATGGACATTTCATGGTGAAACACCA----------AGGGCTACCACTGATAGTTCAAACACT---------GCAAATTTGAACGGTATATCAATTA---CAATTC------ATTCAGAATTTTATATTATTCCAAGGTCCCAAGAGTCTAAGTGTAATGAATATATTAACAACGGTCTGCCACCAATTCAAAATACTAGAAATGTAGTACC--ATTATCATTATCATCTAGATCTATACAGT
		</sequence>
		<sequence>
			<taxon idref="Homosapiens_Canada_2009_CAN_RT07009_2009_G1P8"/>
			---------ATGGCTTCGCTCATTTATAGACAGCTTCTCACTAATTCATATTCAGTAGATTTACATGATGAAATAGAGCAAATTGGATCAGAAAAGACTCAAAATGTAACTGTAAATCCAGGTCCATTTGCTCAAACAAGATATGCTCCAGTCAATTGGGGTCATGGAGAAATAAATGATTCAACGACAGTGGAACCAATTTTAGATGGTCCTTATCAACCTACTACATTTACACCACCCACTGATTATTGGATACTTATTAACTCAAATACAAATGGAGTAGTATACGAGAGTACAAATAATAGTGACTTTTGGACTGCAGTCATTGCTGTTGAACCGCACGT--CAATCCAGTAGA-T-----AGACAATATAATATATTTGGTGAAAATAAACAATTTAAT--GTAAGAAATGATTCAGATA---AATGGAAGTTTTTAGAAATGTTCAGAGGCAG---------------TAGTCAA-----AATGACTTTTATAATAGACGTACACTAACTTCTGATACTAGACTCGTGGGAATGTTAAAATATGGTGGAAGAGTATGGACATTTCATGGTGAAACACCA----------AGAGCTACCACTGATAGTTCAAACACT---------GCAAATTTGAACGGTATATCAATTA---CAATTC------ATTCAGAATTTTATATTATTCCAAGGTCCCAAGAGTCTAAGTGTAATGAATATATTAACAACGGTCTGCCACCAATTCAAAATACTAGAAATGTAGTACC--ATTATCATTATCATCTAGATCTATACAGT
		</sequence>
		<sequence>
			<taxon idref="Homosapiens_USA_1980_Bethesda_DC1359_1980_G4P8"/>
			---------ATGGCTTCGCTCATTTATAGACAGCTTCTCACTAATTCATATTCAGTAGATTTACATGATGAAATAGAGCAAATTGGGTCAGAAAAAACTCAAAATGTAACTGTAAATCCAGGTCCATTTGCTCAAACAAGATATGCTCCAGTCAATTGGGGTCATGGAGAAATAAATGATTCAACCACAGTAGAACCAATTTTAGATGGTCCTTATCAACCTACTACATTTACACCACCTATTGATTATTGGATACTTATTAACTCAAATACAAATGGAGTAGTATACGAGAGTACAAATAATAGTGACTTTTGGACTGCAGTCGTTGCTGTTGAACCACACGT--TAATCCAGTAGA-T-----AGACAATATACTGTATTTGGTGAAAATAAACAATTTAAT--GTAAGAAATGATTCAGATA---AATGGAAGTTTTTAGAAATGTTTAGAGGCAA---------------TAGTCAA-----AATGAATTTTATAATAGACGTACACTAACTTCTGATACTAGACTCGTGGGAATATTAAAATATGGTGGAAGAGTATGGACATTTCATGGTGAAACACCG----------AGAGCTACTACTGATAGCTCAAACACT---------GCAAATTTGAACGGTATATCAATTA---CAATCC------ATTCAGAATTTTATATTATTCCAAGGTCCCAAGAGTCTAAGTGTAATGAATATATTAACAATGGTCTGCCACCAATTCAAAATACTAGAAATGTAGTACC--ATTATCATTATCATCCAGATCTATACAGT
		</sequence>
		<sequence>
			<taxon idref="Homosapiens_USA_1980_Bethesda_DC4613_1980_G4P8"/>
			---------ATGGCTTCGCTCATTTATAGACAGCTTCTCACTAATTCATATTCAGTAGATTTACATGATGAAATAGAGCAAATTGGGTCAGAAAAAACTCAAAATGTAACTGTAAATCCAGGTCCATTTGCTCAAACCAGATATGCTCCAGTCAATTGGGGTCATGGAGAAATAAATGATTCAACCACAGTAGAACCAATTTTAGATGGTCCTTATCAACCCACTACATTTACACCACCTACTGATTATTGGATACTTATTAACTCAAATACAAATGGAGTAGTGTACGAGAGTACAAATAATAGTGACTTTTGGACTGCAGTCGTTGCTGTTGAACCACACGT--TAATCCAATAGA-T-----AGACAATATACTGTATTTGGTGAAAATAAACAATTTAAT--GTAAGAAATGATTCAGATA---AATGGAAGTTTTTAGAAATGTTTAGAGGCAG---------------TAGTCAA-----AATGAATTTTATAATAGACGTACACTAACTTCTGATACTAGACTCGTGGGAATATTAAAATATGGTGGAAGAGTATGGACATTTCATGGTGAAACACCG----------AGAGCTACTACTGATAGCTCAAACACT---------GCAAATTTGAACGGTATATCAATTA---CAATCC------ATTCAGAATTTTATATTATTCCAAGGTCTCAAGAGTCTAAGTGTAATGAATATATTAACAACGGTCTACCACCAATTCAAAATACTAGAAATGTAGTACC--ATTATCATTATCATCCAGATCTATACAGT
		</sequence>
		<sequence>
			<taxon idref="Homosapiens_USA_1978_USA_DC1164_1978_G1P8"/>
			---------ATGGCTTCGCTCATTTATAGACAGCTTCTCACTAATTCATATTCAGTAGATTTACATGATGAAATAGAGCAAATTGGGTCAGAAAAAACTCAAAATGTAACTGTAAATCCAGGTCCATTTGCTCAAACCAGATATGCTCCAGTCAATTGGGGTCATGGAGAAATAAATGATTCAACCACAGTAGAACCAATTTTAGATGGTCCTTATCAACCCACTACATTTACACCACCTACTGATTATTGGATACTTATTAACTCAAATACAAATGGAGTAGTATACGAGAGTACAAATAATAGTGACTTTTGGACTGCAGTCGTTGCTGTTGAACCGCACGT--TAATCCAGTAGA-T-----AGACAATATACTGTATTTGGTGAAAATAAACAATTTAAT--GTAAGGAATGATTCAGATA---AATGGAAGTTTTTAGAAATGTTTAAAGGCAG---------------TAGTCAA-----AATGAATTTTATAATAGACGTACACTAACTTCTGATACTAGACTCGTGGGAATATTGAAATATGGTGGAAGAGTATGGACATTTCATGGTGAAACACCG----------AGAGCTACTACTGATAGCTCAAACACT---------GCAAATTTGAACGGTATATCAATTA---CAATCC------ATTCAGAATTTTATATTATTCCAAGGTCCCAAGAGTCTAAGTGTAATGAATATATTAACAACGGTCTGCCACCAATTCAAAATACTAGAAATGTAGTACC--ATTATCATTATCATCCAGATCTATACAGT
		</sequence>
		<sequence>
			<taxon idref="Homosapiens_USA_1977_USA_DC1083_1977_G1P8"/>
			---------ATGGCTTCGCTCATTTATAGACAGCTTCTCACTAATTCATATTCAGTAGATTTACATGATGAAATAGAGCAAATTGGGTCAGAAAAAACTCAAAATGTAACTGTAAATCCAGGTCCATTTGCTCAAACCAGATATGCTCCAGTCAATTGGGGTCATGGAGAAATAAATGATTCAACCACAGTAGAACCAATTTTAGATGGTCCTTATCAACCCACTACATTTACACCACCTACTGATTATTGGATACTTATTAACTCAAATACAAATGGAGTAGTATACGAGAGTACAAATAATAGTGACTTTTGGACTGCAGTCGTTGCTGTTGAACCGCACGT--TAATCCAGTAGA-T-----AGACAATATACTGTATTTGGTGAAAATAAACAATTTAAT--GTAAGGAATGATTCAGATA---AATGGAAGTTTTTAGAAATGTTTAAAGGCAG---------------TAGTCAA-----AATGAATTTTATAATAGACGTACACTAACTTCTGATACTAGACTCGTGGGAATATTGAAATATGGTGGAAGAGTATGGACATTTCATGGTGAAACACCG----------AGAGCTACTACTGATAGCTCAAACACT---------GCAAATTTGAACGGTATATCAATTA---CAATCC------ATTCAGAATTTTATATTATTCCAAGGTCCCAAGAGTCTAAGTGTAATGAATATATTAACAACGGTCTGCCACCAATTCAAAATACTAGAAATGTAGTACC--ATTATCATTATCATCCAGATCTATACAGT
		</sequence>
		<sequence>
			<taxon idref="Homosapiens_USA_1978_USA_DC1179_1978_G1P8"/>
			---------ATGGCTTCGCTCATTTATAGACAGCTTCTCACTAATTCATATTCAGTAGATTTACATGATGAAATAGAGCAAATTGGGTCAGAAAAAACTCAAAATGTAACTGTAAATCCAGGTCCATTTGCTCAAACCAGATATGCTCCAGTCAATTGGGGTCATGGAGAAATAAATGATTCAACCACAGTAGAACCAATTTTAGATGGTCCTTATCAACCCACTACATTTACACCACCTACTGATTATTGGATACTTATTAACTCAAATACAAATGGAGTAGTATACGAGAGTACAAATAATAGTGACTTTTGGACTGCAGTCGTTGCTGTTGAACCGCACGT--TAATCCAGTAGA-T-----AGACAATATACTGTATTTGGTGAAAATAAACAATTTAAT--GTAAGGAATGATTCAGATA---AATGGAAGTTTTTAGAAATGTTTAAAGGCAG---------------TAGTCAA-----AATGAATTTTATAATAGACGTACACTAACTTCTGATACTAGACTCGTGGGAATATTGAAATATGGTGGAAGAGTATGGACATTTCATGGTGAAACACCG----------AGAGCTACTACTGATAGCTCAAACACT---------GCAAATTTGAACGGTATATCAATTA---CAATCC------ATTCAGAATTTTATATTATTCCAAGGTCCCAAGAGTCTAAGTGTAATGAATATATTAACAACGGTCTGCCACCAATTCAAAATACTAGAAATGTAGTACC--ATTATCATTATCATCCAGATCTATACAGT
		</sequence>
		<sequence>
			<taxon idref="Homosapiens_USA_2005_Vanderbilt_VU050674_2005_G12P8"/>
			---------ATGGCTTCGCTCATTTATAAACAGCTTCTCACTAATTCATATTCAGTAGATTTGTATGATGAAATAGAGCAAATTGGATCAGAAAAAACTCAAAATGTAACTGTAAATCCAGGTCCATTTGCTCAAACAAGATATGCTCCAGTCAATTGGGGTCATGGAGAAATAAATGATTCAACCACAGTGGAACCAATTTTAGATGGTCCTTATCAACCTACTACATTTACACCACCTACTGATTACTGGATACTTATTAACTCAAATACAAATGGAGTAGTATACGAAAGTACAAATAATAGTGACTTTTGGACTGCAGTCATTGCTGTTGAACCGCACGT--CGATCCAGTAGA-T-----AGACAATATAATGTATTTGGTGAAAATAAACAATTTAAT--GTAAGAAATGATTCAAATA---AATGGAAGTTTTTAGAAATGTTTAGAGGCAG---------------TAGTCAA-----AATGACTTTTATAATAGACGTACACTAACTTCTGATACTAGACTCGTAGGAATATTAAAATATGGTGGAAGARTATGGACATTTCATGGTGAAACAYCR----------AGRGCTACTACYGAYAGYTCAAACACT---------GCAAATTTGAACRRTATATCAATTA---CAATTC------ATTCAGAATTTTATATTATTCCAAGGTCCCAAGARTCTAAGTGTAATGAATATATTAACAACGGTCTRCCACCAATTCAAAATACTAGAAATGTAGTACC--ATTATCATTATCATCTAGATCTATACAGT
		</sequence>
		<sequence>
			<taxon idref="Homosapiens_SouthAfrica_2009_ZAF_MRCDPRU1923_2009_G1P8"/>
			---------ATGGCTTCGCTCATTTATAGACAGCTTCTCACTAATTCATATTCAGTAGATTTATATGATGAAATAGAGCAAATTGGATCAGAAAAAAATCAAAATGTAACTGTAAATCCAGGTCCATTTGCTCAAACAAGATATGCTCCAGTCAATTGGGGTCATGGAGAAATAAATGATTCAACCACAGTGGAACCAATTTTAGATGGTCCTTATCAACCTACTACATTTACACCACCTACTGATTACTGGATACTTATTAACTCAAATACAAATGGAGTAGTATATGAGAGTACAAATAATAGTGACTTTTGGACTGCAGTCATTGCTGTTGAACCACACGT--CGATCCAGTAGA-T-----AGACAATATAATGTATTTGGTGAAAATAAACAATTTAAT--GTAAGAAATGATTCAGATA---AATGGAAATTTTTAGAAATGTTTAGAGGCAG---------------TAGTCAA-----AATGACTTTTATAATAGACGCACACTAACTTCTGATACTAGACTCGTAGGAATATTAAAATATGGTGGAAGAATATGGACATTTCATGGTGAAACACCG----------AGGGCTACTACTGATAGCTCAAATACT---------GCAAATTTGAACGGTATATCAATTA---CAATTC------ATTCAGAATTTTATATTATTCCAAGGTCCCAAGAGTCTAAGTGTAATGAATATATTAACAACGGTCTACCACCAATTCAGAATACTAGAAATGTAGTACC--ATTATCATTATCATCTAGATCTATACAGT
		</sequence>
		<sequence>
			<taxon idref="Homosapiens_Uganda_2013_01_05_UGA_MUL13163_2013_G9P8"/>
			GGCTATAAAATGGCTTCGCTCATTTATAGACAGCTTCTCACTAATTCATATTCAGTAGATTTATATGATGAAATAGAACAAATTGGATCAGAAAAAACTCAAAATGTAACTGTAAATCCAGGTCCATTTGCTCAAACAAGATATGCTCCAGTCAATTGGGGTCATGGAGAAATAAATGATTCAACCACAGTGGAACCAATTTTAGATGGTCCTTATCAACCTACTGCATTTACACCACCTACTGATTACTGGATACTTATTAACTCAAATACAAATGGAGTAGTATATGAGAGTACAAATAATAATGACTTTTGGACTGCAGTTATTGCTGTTGAACCACACGT--CGATCCAGTAGA-T-----AGACAATATAATGTATTTGGTGAAAATAAACAATTTAAT--GTAAGAAATGATTCAGATA---AATGGAAGTTTTTAGAAATGTTTAGAGGCAG---------------TAGTCAA-----AATGACTTTTATAATAGACGCACACTAACTTCTGATACTAGACTCGTAGGAATGTTAAAATATGGTGGAAGAATATGGACATTTCATGGTGAAACACCG----------AGGGCTACTACTGATAGCTCAAGCACT---------GCAAATTTGAACGGTATATCAATTA---CAATTC------ATTCAGAATTTTATATTATTCCAAGGTCCCAAGAGTCTAAGTGTAATGAATATATTAACAACGGTCTACCACCAATTCAGAATACTAGAAATGTAGTACC--ATTATCATTATCATCTAGATCTATACAGT
		</sequence>
		<sequence>
			<taxon idref="Homosapiens_Uganda_2012_11_06_UGA_MUL12093_2012_G9P8"/>
			GGCTATAAAATGGCTTCGCTCATTTATAGACAGCTTCTCACTAATTCATATTCAGTAGATTTATATGATGAAATAGAACAAATTGGATCAGAAAAAACTCAAAATGTAACTGTAAATCCAGGTCCATTTGCTCAAACAAGATATGCTCCAGTCAATTGGGGTCATGGAGAAATAAATGATTCAACCACAGTGGAACCAATTTTAGATGGTCCTTATCAACCTACTACATTTACACCACCTACTGATTACTGGATACTTATTAACTCAAATACAAATGGAGTAGTATATGAGAGTACAAATAATAATGACTTTTGGACTGCAGTTATTGCTGTTGAACCCCACGT--CGATCCAGTAGA-T-----AGACAATATAATGTATTTGGTGAAAATAAACAATTTAAT--GTAAGAAATGATTCAGATA---AATGGAAGTTTTTAGAAATGTTTAGAGGCAG---------------TAGTCAA-----AATGACTTTTATAATAGACGCACACTAACTTCTGATACTAGACTCGTAGGAATGTTAAAATATGGTGGAAGAATATGGACATTTCATGGTGAAACACCG----------AGGGCTACTACTGATAGCTCAAGCACT---------GCAAATTTGAACGGTATATCAATTA---CAATTC------ATTCAGAATTTTATATTATTCCAAGGTCCCAAGAGTCTAAGTGTAATGAATATATTAACAACGGTCTACCACCAATTCAGAATACTAGAAATGTAGTACC--ATTATCATTATCATCTAGATCTATACAGT
		</sequence>
		<sequence>
			<taxon idref="Homosapiens_Uganda_2013_03_17_UGA_NSA13043_2013_G9P8"/>
			GGCTATAAAATGGCTTCGCTCATTTATAGACAGCTTCTCACTAATTCATATTCAGTAGATTTATATGATGAAATAGAACAAATTGGATCAGAAAAAACTCAAAATGTAACTGTAAATCCAGGTCCATTTGCTCAAACAAGATATGCTCCAGTCAATTGGGGTCATGGAGAAATAAATGATTCAACCACAGTGGAACCAATTTTAGATGGTCCTTATCAACCTACTACATTTACACCACCTACTGATTACTGGATACTTATTAACTCAAATACAAATGGAGTAGTATATGAGAGTACAAATAATAATGACTTTTGGACTGCAGTTATTGCTGTTGAACCGCACGT--CGATCCAGTAGA-T-----AGACAATATAATGTATTTGGTGAAAATAAACAATTTAAT--GTAAGAAATGATTCAGATA---AATGGAAGTTTTTAGAAATGTTTAGAGGCAG---------------TAGTCAA-----AATGACTTTTATAATAGACGCACACTAACTTCTGATACTAGACTCGTAGGAATGTTAAAATATGGTGGAAGAATATGGACATTTCATGGTGAAACACCG----------AGGGCTACTACTGATAGCTCAAGCACT---------GCAAATTTGAACGGTATATCAATTA---CAATTC------ATTCAGAATTTTATATTATTCCAAGGTCCCAAGAGTCTAAGTGTAATGAATATATTAACAACGGTCTACCACCAATTCAGAATACTAGAAATGTAGTACC--ATTATCATTATCATCTAGATCTATACAGT
		</sequence>
		<sequence>
			<taxon idref="Homosapiens_Uganda_2013_03_07_UGA_MUL13285_2013_G9P8"/>
			GGCTATAAAATGGCTTCGCTCATTTATAGACAGCTTCTCACTAATTCATATTCAGTAGATTTATATGATGAAATAGAACAAATTGGATCAGAAAAAACTCAAAATGTAACTGTAAATCCAGGTCCATTTGCTCAAACAAGATATGCTCCAGTCAATTGGGGTCATGGAGAAATAAATGATTCAACCACAGTGGAACCAATTTTAGATGGTCCTTATCAACCTACTACATTTACACCACCTACTGATTACTGGATACTTATTAACTCAAATACAAATGGAGTAGTATATGAGAGTACAAATAATAATGACTTTTGGACTGCAGTTATTGCTGTTGAACCGCACGT--CGATCCAGTAGA-T-----AGACAATATAATGTATTTGGTGAAAATAAACAATTTAAT--GTAAGAAATGATTCAGATA---AATGGAAGTTTTTAGAAATGTTTAGAGGCAG---------------TAGTCAA-----AATGACTTTTATAATAGACGCACACTAACTTCTGATACTAGACTCGTAGGAATGTTAAAATATGGTGGAAGAATATGGACATTTCATGGTGAAACACCG----------AGGGCTACTACTGATAGCTCAAGCACT---------GCAAATTTGAACGGTATATCAATTA---CAATTC------ATTCAGAATTTTATATTATTCCAAGGTCCCAAGAGTCTAAGTGTAATGAATATATTAACAACGGTCTACCACCAATTCAGAATACTAGAAATGTAGTACC--ATTATCATTATCATCTAGATCTATACAGT
		</sequence>
		<sequence>
			<taxon idref="Homosapiens_Uganda_2012_12_28_UGA_MUL12147_2012_G9P8"/>
			GGCTATAAAATGGCTTCGCTCATTTATAGACAGCTTCTCACTAATTCATATTCAGTAGATTTATATGATGAAATAGAACAAATTGGATCAGAAAAAACTCAAAATGTAACTGTAAATCCAGGTCCATTTGCTCAAACAAGATATGCTCCAGTCAATTGGGGTCATGGAGAAATAAATGATTCAACCACAGTGGAACCAATTTTAGATGGTCCTTATCAACCTACTACATTTACACCACCTACTGATTACTGGATACTTATTAACTCAAATACAAATGGAGTAGTATATGAGAGTACAAATAATAATGACTTTTGGACTGCAGTTATTGCTGTTGAACCACACGT--CGATCCAGTAGA-T-----AGACAATATAATGTATTTGGTGAAAATAAACAATTTAAT--GTAAGAAATGATTCAGATA---AATGGAAGTTTTTAGAAATGTTTAGAGGCAG---------------TAGTCAA-----AATGACTTTTATAATAGACGCACACTAACTTCTGATACTAGACTCGTAGGAATGTTAAAATATGGTGGAAGAATATGGACATTTCATGGTGAAACACCG----------AGGGCTACTACTGATAGCTCAAGCACT---------GCAAATTTGAACGGTATATCAATTA---CAATTC------ATTCAGAATTTTATATTATTCCAAGGTCCCAAGAGTCTAAGTGTAATGAATATATTAACAACGGTCTACCACCAATTCAGAATACTAGAAATGTAGTACC--ATTATCATTATCATCTAGATCTATACAGT
		</sequence>
		<sequence>
			<taxon idref="Homosapiens_Uganda_2008_10_24_UGA_MRCDPRU1944_2008_G9P8"/>
			---------ATGGCTTCGCTCATTTATAGACAGCTTCTCACTAATTCATATTCAGTAGATTTACATGATGAAATAGAGCAAATTGGATCAGAAAAAACTCAAAATGTAACTGTAAATCCAGGTCCATTTGCTCAAACAAGATATGCTCCAGTCAATTGGGGTCATGGAGAAATAAATGATTCAACCACAGTGGAACCAATTTTAGATGGTCCTTATCAACCTACTACATTTACACCACCTACTGATTACTGGATACTTATTAACTCAAATACAAATGGAGTAGTATATGAGAGTACAAATAATAGTGACTTTTGGACTGCAGTCATTGCTGTTGAACCACACGT--CAATCCAGTAGA-T-----AGACAATATAATGTATTTGGTGAAAATAAACAATTTAAT--GTAAGAAATGATTCAGATA---AATGGAAGTTTTTAGAAATGTTTAGAGGCAG---------------TAGTCAA-----AATGACTTTTATAATAGACGCACACTAACTTCTGATACTAGACTCGTAGGAATGTTAAAATATGGTGGAAGAATATGGACATTTCATGGTGAAACACCG----------AGGGCTACTACTGATAGCTCAAACACT---------GCAAATTTGAACGGTATATCAATTA---CAATTC------ATTCAGAATTTTATATTATTCCAAGGTCCCAAGAGTCTGAGTGTAATGAATATATTAACAACGGTCTACCACCAATTCAGAATACTAGAAATGTAGTACC--ATTATCATTATCATCTAGATCTATACAGT
		</sequence>
		<sequence>
			<taxon idref="Homosapiens_SouthAfrica_2009_05_08_ZAF_MRCDPRU135_2009_G1P8"/>
			---------ATGGCTTCGCTCATTTATAGACAGCTTCTCACTAATTCATATTCAGTAGATTTATATGATGAAATAGAGCAAATTGGATCAGAAAAAACTCAAAATGTAACTGTAAATCCAGGTCCATTTGCTCAAACAAGATATGCTCCAGTCAATTGGGGTCATGGAGAAATAAATGATTCAACCACAGTGGAACCAATTTTAGATGGTCCTTATCAACCTACTACATTTACACCACCTACTGATTACTGGATACTTATTAACTCAAATACAAATGGAGTAGTATATGAGAGTACAAATAATAGTGACTTTTGGACTGCAGTTATTGCTGTTGAACCACACGT--CGATCCAGTAGA-T-----AGACAATATAATGTATTTGGTGAAAATAAACAATTTAAT--GTAAGAAATGATTCAGATA---AATGGAAGTTTTTAGAAATGTTTAGAGGCAG---------------TAGTCAA-----AATGACTTTTATAATAGACGCACACTAACTTCTGATACTAGACTCGTAGGAATGTTAAAATATGGTGGAAGAATATGGACATTTCATGGTGAAACACCG----------AGGGCTACTACTGATAGCTCAAACACT---------GCAAATTTGAACGGTATATCAATTA---CAATTC------ATTCAGAATTTTATATTATTCCAAGGTCCCAAGAGTCTAAGTGTAATGAATATATTAACAACGGTCTACCACCAATTCAGAATACTAGAAATGTAATACC--ATTATCATTATCATCTAGATCTATACAGT
		</sequence>
		<sequence>
			<taxon idref="Homosapiens_Kenya_2010_MRCDPRU2427"/>
			GGCTATAAAATGGCTTCGCTCATTTATAGACAGCTTCTCACTAATTCATATTCAGTAGATTTATATGATGAAATAGAGCAAATTGGATCAGAAAAAACTCAAAATGTAACTGTAAATCCAGGTCCATTTGCTCAAACAAGATATGCTCCAGTCAATTGGGGTCATGGAGAAATAAATGATTCAACCACAGTGGAACCAATTTTAGATGGTCCTTATCAACCTACTACATTTACACCACCTACTGATTACTGGATACTTATTAACTCAAATACAAATGGAGTAGTATATGAGAGTACAAATAATAGTGACTTTTGGACTGCAGTTATTGCTGTTGAACCACACGT--CGATCCAGTAGA-T-----AGACAATATAATGTATTTGGTGAAAATAAACAATTTAAT--GTAAGAAATGATTCAGATA---AATGGAAGTTTTTAGAAATGTTTAGAGGCAG---------------TAGTCAA-----AATGACTTTTATAATAGACGCACACTAACTTCTGATACTAGACTCGTAGGAATGTTAAAATATGGTGGAAGAATATGGACATTTCATGGTGAAACACCG----------AGGGCTACTACTGATAGCTCAAACACT---------GCAAATTTGAACGGTATATCAATTA---CAATTC------ATTCAGAATTTTATATTATTCCAAGGTACCAAGAGTCTAAGTGTAATGAATATATTAACAACGGTCTACCACCAATTCAGAATACTAGAAATGTAGTACC--ATTATCATTATCATCTAGATCTATACAGT
		</sequence>
		<sequence>
			<taxon idref="Homosapiens_Senegal_2009_SEN_MRCDPRU213009_2009_G1P8"/>
			---------ATGGCTTCGCTCATTTATAGACAGCTTCTCACTAATTCATATTCAGTAGATTTATATGATGAAATAGAGCAAATTGGATCAGAAAAAACTCAAAATGTAACTGTAAATCCAGGTCCATTTGCGCAAACAAGATATGCTCCAGTCAATTGGGGTCATGGAGAAATAAATGATTCAACCACAGTGGAACCAATTTTAGATGGTCCTTATCAACCTACTACATTTACACCACCTACTGATTACTGGATACTTATTAACTCAAATACAAATGGAGTAGTATACGAGAGTACAAATAATAGTGACTTTTGGACTGCAGTCATTGCAGTTGAACCGCGCGT--CGATCCAGTAGA-T-----AGACAATATAATGTATTTGGTGAAAATAAACAATTTAAT--GTAAGAAATGATTCAGATA---AATGGAAGTTTTTAGAAATGTTTAGAGGCAG---------------TAGTCAA-----AATGACTTTTATAATAGACGTACACTAACTTCTGATACTAAACTCGTGGGAATATTAAAATATGGTGGAAGAATATGGACATTTCATGGTGAAACACCG----------AGGGCTACTACTGATAGTTCAAATACT---------ACAAATTTGAACGGTATATCAATTA---CAATTC------ATTCAGAATTTTATATTATTCCAAGGTCCCAAGAGTCTAAGTGTAATGAATATATTAACAATGGTCTACCACCAATTCAAAATACTAGAAATGTAGTACC--ATTATCATTATCATCTAGATCTATACAGT
		</sequence>
		<sequence>
			<taxon idref="Homosapiens_Belgium_2006_03_15_BEL_BE00015_2006_G1P8"/>
			---------ATGGCTTCGCTCATTTATAGACAGCTTCTCACTAATTCATATTCAGTAGATTTATATGATGAAATAGAGCAAATTGGATCAGAAAAAACTCAAAATGTAACTGTAAATCCAGGTCCATTTGCGCAAACAAGATATGCTCCAGTCAATTGGGGTCATGGAGAAATAAATGATTCAACCACAGTGGAACCAATTTTAGATGGTCCTTATCAACCTACTACATTTACACCACCTACTGATTACTGGATACTTATTAACTCAAATACAAATGGAGTAGTATACGAGAGTACAAATAATAGTGACTTTTGGACTGCAGTCATTGCAGTTGAACCGCACGT--CGATCCAGTAGA-T-----AGACAATATAATGTATTTGGTGAAAATAAACAATTTAAT--GTAAGAAATGATTCAGATA---AATGGAAGTTTTTAGAAATGTTTAAAGGCAG---------------TAGTCAA-----AATGACTTTTATAATAGACGTACACTAACTTCTGATACTAAACTCGTGGGAATATTAAAATATGGTGGAAGAATATGGACATTTCATGGTGAAACACCG----------AGGGCTACTACTGATAGTTCAAATACT---------ACAAATTTGAACGGTATATCAATTA---CAATTC------ATTCAGAATTTTATATTATTCCAAGGTCCCAAGAGTCTAAGTGTAATGAATATATTAACAATGGTCTACCACCAATTCAAAATACTAGAAATGTAGTACC--ATTATCATTATCATCTAGATCTATACAGT
		</sequence>
		<sequence>
			<taxon idref="Homosapiens_Gambia_2010_01_11_GMB_MRCDPRU3174_2010_G1P8"/>
			---------ATGGCTTCGCTCATTTATAGACAGCTTCTCACTAATTCATATTCAGTAGATTTATATGATGAAATAGAGCAAATTGGATCAGAAAAAACTCAAAATGTAACTGTAAATCCAGGTCCATTTGCGCAAACAAGATATGCTCCAGTCAATTGGGGTCATGGAGAAATAAATGATTCAACCACAGTGGAACCAATTTTAGATGGTCCTTATCAACCTACTACATTTACACCACCTACTGATTACTGGATACTTATTAACTCAAATACAAATGGAGTAGTATACGAGAGTACAAATAATAGTGACTTTTGGACTGCAGTCATTGCAGTTGAACCGCACGT--CGATCCAGTAGA-T-----AGACAATATAATGTATTTGGTGAAAATAAACAATTTAAT--GTAAGAAATGATTCAGATA---AATGGAAGTTTTTAGAAATGTTTAGAGGCAG---------------TAGTCAA-----AATGACTTTTATAATAGACGTACACTAACTTCTGATACTAAACTCGTGGGAATATTAAAATATGGTGGAAGAATATGGACATTTCATGGTGAAACACCG----------AGGGCTACTACTGATAGTTCAAATACT---------ACAAATTTGAACGGTATATCAATTA---CAATTC------ATTCAGAATTTTATATTATTCCAAGGTCCCAAGAGTCTAAGTGTAATGAATATATTAACAATGGTCTACCACCAATTCAAAATACTAGAAATGTAGTACC--ATTATCATTATCATCTAGATCTATACAGT
		</sequence>
		<sequence>
			<taxon idref="Homosapiens_Belgium_2005_03_19_BEL_BE00007_2005_G1P8"/>
			---------ATGGCTTCGCTCATTTATAGACAGCTTCTCACTAATTCATATTCAGTAGATTTATATGATGAAATAGAGCAAATTGGATCAGAAAAAACTCAAAATGTAACTGTAAATCCAGGTCCATTTGCGCAAACAAGATATGCTCCAGTCAATTGGGGTCATGGAGAAATAAATGATTCAACCACAGTGGAACCAATTTTAGATGGTCCTTATCAACCTACTACATTTACACCACCTACTGATTACTGGATACTTATTAACTCAAATACAAATGGAGTAGTATACGAGAGTACAAATAATAGTGACTTTTGGACTGCAGTCATTGCAGTTGAACCGCACGT--CGATCCAGTAGA-T-----AGACAATATAATGTATTTGGTGAAAATAAACAATTTAAT--GTAAGAAATGATTCAGATA---AATGGAAGTTTTTAGAAATGTTTAGAGGCGG---------------TAGTCAA-----AATGACTTTTATAATAGACGTACACTAACTTCTGATACTAAACTCGTGGGAATATTAAAATATGGTGGAAGAATATGGACATTTCATGGTGAAACACCG----------AGGGCTACTACTGATAGTTCAAACACT---------ACAAATTTGAACGGTATATCAATTA---CAATTC------ATTCAGAATTTTATATTATTCCAAGGTCCCAAGAGTCTAAGTGTAATGAATATATTAACAATGGTCTACCACCAATTCAAAATACTAGAAATGTAGTACC--ATTATCATTATCATCTAGATCTATACAGT
		</sequence>
		<sequence>
			<taxon idref="Homosapiens_Belgium_2008_11_05_BEL_BE00046_2008_G1P8"/>
			---------ATGGCTTCGCTCATTTATAGACAGCTTCTCACTAATTCATATTCAGTAGATTTATATGATGAAATAGAGCAAATTGGATCAGAAAAAACTCAAAATGTAACTGTAAATCCAGGTCCATTTGCGCAAACAAGATATGCTCCAGTCAATTGGGGTCATGGAGAAATAAATGATTCAACCACAGTGGAACCAATTTTAGATGGTCCTTATCAACCTACTACATTTACACCACCTACTGATTACTGGATACTTATTAACTCAAATACAAATGGAGTAGTATACGAGAGTACAAATAATAGTGACTTTTGGACTGCAGTCATTGCAGTTGAACCGCACGT--CGATCCAGTAGA-T-----AGACAATATAATGTATTTGGTGAAAATAAACAATTTAAT--GTAAGAAATGATTCAGATA---AATGGAAGTTTTTAGAAATGTTTAGAGGCAG---------------TAGTCAA-----AATGACTTTTATAATAGACGTACACTAACTTCTGATACTAAACTCGTGGGAATATTAAAATATGGTGGAAGAATATGGACATTTCATGGTGAAACACCG----------AGGGCTACTACTGATAGTTCAAATACT---------ACAAATTTGAACGGTATATCAATTA---CAATTC------ATTCAGAATTTTATATTATTCCAAGGTCCCAAGAGTCTAAGTGTAATGAATATATTAACAATGGTCTACCACCAATTCAAAATACTAGAAATGTAGTACC--ATTATCATTATCATCTAGATCTATACAGT
		</sequence>
		<sequence>
			<taxon idref="Homosapiens_Belgium_2005_03_12_BEL_BE00006_2005_G1P8"/>
			---------ATGGCTTCGCTCATTTATAGACAGCTTCTCACTAATTCATATTCAGTAGATTTATATGATGAAATAGAGCAAATTGGATCAGAAAAAACTCAAAATGTAACTGTAAATCCAGGTCCATTTGCGCAAACAAGATATGCTCCAGTCAATTGGGGTCATGGAGAAATAAATGATTCAACCACAGTGGAACCAATTTTAGATGGTCCTTATCAACCTACTACATTTACACCACCTACTGATTACTGGATACTTATTAACTCAAATACAAATGGAGTAGTATACGAGAGTACAAATAATAGTGACTTTTGGACTGCAGTCATTGCAGTTGAACCGCACGT--CGATCCAGTAGA-T-----AGACAATATAATGTATTTGGTGAAAATAAACAATTTAAT--GTAAGAAATGATTCAGATA---AATGGAAGTTTTTAGAAATGTTTAGAGGCAG---------------TAGTCAA-----AATGACTTTTATAATAGACGTACACTAACTTCTGATACTAAACTCGTGGGAATATTAAAATATGGTGGAAGAATATGGACATTTCATGGTGAAACACCG----------AGGGCTACTACTGATAGTTCAAATACT---------ACAAATTTGAACGGTATATCAATTA---CAATTC------ATTCAGAATTTTATATTATTCCAAGGTCCCAAGAGTCTAAGTGTAATGAATATATTAACAATGGTCTACCACCAATTCAAAATACTAGAAATGTAGTACC--ATTATCATTATCATCTAGATCTATACAGT
		</sequence>
		<sequence>
			<taxon idref="Homosapiens_USA_2013_02_25_USA_VU121331_2013_G12P8"/>
			-------AAATGGCTTCGCTCATTTATAGACAGCTTCTCACTAATTCATATTCAGTAGATTTATATGATGAAATAGAGCAAATTGGATCAGAAAAAACTCAAAATGTAACTGTAAATCCAGGTCCATTTGCGCAAACAAGATATGCTCCAGTCAATTGGGGTCATGGAGAAATAAATGATTCAACCACAGTGGAACCAATTTTAGATGGTCCTTATCAACCTACTACATTTACACCACCTACTGATTACTGGATACTTATTAACTCAAATACAAATGGAGTAGTATACGAGAGTACAAATAATAATGACTTTTGGACTGCAGTCATTGCAGTTGAACCGCACGT--CAATCCAGTAGA-T-----AGACAATATAATGTATTTGGTGAAAATAAACAATTTAAT--GTAAGAAATGATTCAGATA---AATGGAAATTTTTAGAAATGTTTAGAGGCAG---------------TAGTCAA-----AATGACTTTTATAATAGACGTACACTAACTTCTGATACTAAACTCGTGGGAATATTAAAATATGGTGGAAGAATATGGACATTTCATGGTGAAACACCA----------AGGGCTACTACTGATAGTTCAAACACT---------GCAAATTTGAACGGTATATCAATTA---CAATTC------ATTCAGAATTTTATATTATTCCAAGGTCTCAAGAGTCTAAGTGTAATGAATATATTAACAATGGTCTACCACCAATTCAAAATACTAGAAATGTAGTACC--ATTATCGTTATCATCTAGATCTATACAGT
		</sequence>
		<sequence>
			<taxon idref="Homosapiens_USA_2013_02_02_USA_SSCRTV_00006_2013_G12P8"/>
			GGCTATAAAATGGCTTCGCTCATTTATAGACAGCTTCTCACTAATTCATATTCAGTAGATTTATATGATGAAATAGAGCAAATTGGATCAGAAAAAACTCAAAATGTAACTGTAAATCCAGGTCCATTTGCGCAAACAAGATATGCTCCAGTCAATTGGGGTCATGGAGAAATAAATGATTCAACCACAGTGGAACCAATTTTAGATGGTCCTTATCAACCTACTACATTTACACCACCTACTGACTACTGGATACTTATTAACTCAAATACAAATGGAGTAGTATACGAGAGTACAAATAATAGTGACTTTTGGACTGCAGTCATTGCAGTTGAACCGCACGT--CAATCCAGTAGA-T-----AGACAATATAATGTATTTGGTGAAAATAAACAATTTAAT--GTAAGAAATGATTCAGATA---AATGGAAATTTTTAGAAATGTTTAGAGGCAG---------------TAGTCAA-----AATGACTTTTATAATAGACGTACACTAACTTCTGATACTAAACTCGTGGGAATATTAAAATATGGTGGAAGAATATGGACATTTCATGGTGAAACACCA----------AGGGCTACTACTGATAGTTCAAACACT---------GCAAATTTGAACGGTATATCAATTA---CAATTC------ATTCAGAATTTTATATTATTCCAAGGTCTCAAGAGTCTAAGTGTAATGAATATATTAACAATGGTCTACCACCAATTCAAAATACTAGAAATGTAGTACC--ATTATCGTTATCATCTAGATCTATACAGT
		</sequence>
		<sequence>
			<taxon idref="Bostaurus_Uganda_2013_01_09_UGA_BUW14A035_2014_G12P8"/>
			GGCTATAAAATGGCTTCGCTCATTTATAGACAGCTTCTCACTAATTCATATTCAGTAGATTTATATGATGAAATAGAGCAAATTGGATCAGAAAAAACTCAAAATGTAACTGTAAATCCAGGTCCATTTGCGCAAACAAGATATGCTCCAGTCAATTGGGGTCATGGAGAAATAAATGATTCAACCACAGTGGAACCAATTTTAGATGGTCCTTATCAACCTACTACATTTACACCACCTACTGATTACTGGATACTTATTAACTCAAATACAAATGGAGTAGTATACGAGAGTACAAATAATAGTGACTTTTGGACTGCAGTCATTGCAGTTGAACCGCACGT--CAATCCAGTAGA-T-----AGACAATATAATGTATTTGGTGAAAATAAACAATTTAAT--GTAAGAAATGATTCAGATA---AATGGAAATTTTTAGAAATGTTTAGAGGCAG---------------TAGTCAA-----AATGACTTTTATAATAGACGTACACTAACTTCTGATACTAAACTCGTGGGAATATTAAAATATGGTGGAAGAATATGGACATTTCATGGTGAAACACCG----------AGAGCTACTACTGATAGTTCAAACACT---------GCAAATTTGAATGGTATATCAATTA---CAATTC------ATTCAGAATTTTATATTATTCCAAGGTCTCAAGAGTCTAAGTGTAATGAATATATTAACAATGGTCTACCACCAATTCAAAATACTAGAAATGTAGTACC--ATTATCGTTATCATCTAGATCTATACAAT
		</sequence>
		<sequence>
			<taxon idref="Homosapiens_USA_2013_05_23_USA_SSCRTV_00024_2013_G12P8"/>
			GGCTATAAAATGGCTTCGTTCATTTATAGACAGCTTCTCACTAATTCATATTCAGTAGATTTATATGATGAAATAGAGCAAATTGGATCAGAAAAAACTCAAAATGTAACTGTAAATCCAGGTCCATTTGCGCAAACAAGATATGCTCCAGTCAATTGGGGTCATGGAGAAATAAATGATTCAACCACAGTGGAACCAATTTTAGATGGTCCTTATCAACCTACTACATTTACACCACCTACTGATTACTGGATACTTATTAACTCAAATACAAATGGAGTAGTATACGAGAGTACAAATAATAGTGACTTTTGGACTGCAGTCATTGCAGTTGAACCGTACGT--CAATCCAGTAGA-T-----AGACAATATAATGTATTTGGTGAAAATAAACAATTTAAT--GTAAGAAATGATTCAGATA---AATGGAAATTTTTAGAAATGTTTAGAGGCAG---------------TAGTCAA-----AATGACTTTTATAATAGACGTACACTAACTTCTGATACTAAACTCGTGGGAATATTAAAATATGGTGGAAGAATATGGACATTTCATGGTGAAACACCG----------AGAGCTACTACTGATAGTTCAAACACT---------GCAAATTTGAACGGTATATCAATTA---CAATTC------ATTCAGAATTTTATATTATTCCAAGGTCTCAAGAGTCTAAGTGTAATGAATATATTAACAATGGTCTACCACCAATTCAAAATACTAGAAATGTAGTACC--ATTATCGTTATCATCTAGATCTATACAAT
		</sequence>
		<sequence>
			<taxon idref="Homosapiens_USA_2013_04_04_USA_VU1213149_2013_G12P8"/>
			-------AAATGGCTTCGCTCATTTATAGACAGCTTCTCACTAATTCATATTCAGTAGATTTATATGATGAAATAGAGCAAATTGGATCAGAAAAAAATCAAAATGTAACTGTAAATCCAGGTCCATTTGCGCAAACAAGATATGCTCCAGTCAATTGGGGTCATGGAGAAATAAATGATTCAACCACAGTGGAACCAATTTTAGATGGTCCTTATCAACCTACTACATTTACACCACCTACTGATTACTGGATACTTATTAACTCAAATACAAATGGAGTAGTATACGAGAGTACAAATAATAGTGACTTTTGGACTGCAGTCATTGCAGTTGAACCGTACGT--CAATCCAGTAGA-T-----AGACAATATAATGTATTTGGTGAAAATAAACAATTTAAT--GTAAGAAATGATTCAGATA---AATGGAAATTTTTAGAAATGTTTAGAGGCAG---------------TAGTCAA-----AATGACTTTTATAATAGACGTACACTAACTTCTGATACTAAACTCGTGGGAATATTAAAATATGGTGGAAGAATATGGACATTTCATGGTGAAACACCG----------AGAGCTACTACTGATAGTTCAAACACT---------GCAAATTTGAACGGTATATCAATTA---CAATTC------ATTCAGAATTTTATATTATTCCAAGGTCTCAAGAGTCTAAGTGTAATGAATATATTAACAATGGTCTACCACCAATTCAAAATACTAGAAATGTAGTACC--ATTATCGTTATCATCTAGATCTATACAAT
		</sequence>
		<sequence>
			<taxon idref="Homosapiens_USA_2013_01_28_USA_VU121318_2013_G12P8"/>
			------AAAATGGCTTCGCTCATTTATAGACAGCTTCTCACTAATTCATATTCAGTAGATTTATATGATGAAATAGAGCAAATTGGATCAGAAAAAACTCAAAATGTAACTGTAAATCCAGGTCCATTTGCGCAAACAAGATATGCTCCAGTCAATTGGGGTCATGGAGAAATAAATGATTCAACCACAGTGGAACCAATTTTAGATGGTCCTTATCAACCCACTACATTTACACCACCTACTGATTACTGGATACTTATTAACTCAAATACAAATGGAGTAGTATACGAGAGTACAAATAATAGTGACTTTTGGACTGCAGTCATTGCAGTTGAACCGCACGT--CAATCCAGTGGA-T-----AGACAATATAATGTATTTGGTGAAAATAAACAATTTAAT--GTAAGAAATGATTCAGATA---AATGGAAGTTTTTAGAAATGTTTAGAGGCAG---------------TAGTCAA-----AATGACTTTTATAATAGACGTACACTAACTTCTGATACTAAACTCGTAGGAATATTAAAATATGGTGGAAGAATATGGACATTTCATGGTGAAACACCG----------AGGGCTACTACTGATAGTTCAAACACT---------GCAAATTTGAACGGTATATCAATTA---CAATTC------ATTCAGAATTTTATATTATTCCAAGGTCTCAAGAGTCTAAGTGTAATGAATATATTAACAATGGTCTACCACCAATTCAAAATACTAGAAATGTAGTACC--ATTATCGTTATCATCTAGATCTATACAGT
		</sequence>
		<sequence>
			<taxon idref="Homosapiens_USA_2013_02_10_USA_VU1213107_2013_G12P8"/>
			-------AAATGGCTTCGCTCATTTATAGACAGCTTCTCACTAATTCATATTCAGTAGATTTATATGATGAAATAGAGCAAATTGGATCAGAAAAAACTCAAAATGTAACTGTAAATCCAGGTCCATTTGCGCAAACAAGATATGCTCCAGTCAATTGGGGTCATGGAGAAATAAATGATTCAACCACAGTGGAACCAATTTTAGATGGTCCTTATCAACCCACTACATTTACACCACCTACTGATTACTGGATACTTATTAACTCAAATACAAATGGAGTAGTATACGAGAGTACAAATAATAGTGACTTTTGGACTGCAGTCATTGCAGTTGAACCGCACGT--CAATCCAGTGGA-T-----AGACAATATAATGTATTTGGTGAAAATAAACAATTTAAT--GTAAGAAATGATTCAGATA---AATGGAAGTTTTTAGAAATGTTTAGAGGCAG---------------TAGTCAA-----AATGACTTTTATAATAGACGTACACTAACTTCTGATACTAAACTCGTAGGAATATTAAAATATGGTGGAAGAATATGGACATTTCATGGTGAAACACCG----------AGGGCTACTACTGATAGTTCAAACACT---------GCAAATTTGAACGGTATATCAATTA---CAATTC------ATTCAGAATTTTATATTATTCCAAGGTCTCAAGAGTCTAAGTGTAATGAATATATTAACAATGGTCTACCACCAATTCAAAATACTAGAAATGTAGTACC--ATTATCGTTATCATCTAGATCTATACAGT
		</sequence>
		<sequence>
			<taxon idref="Homosapiens_USA_2013_03_04_USA_VU121333_2013_G12P8"/>
			-------AAATGGCTTCGCTCATTTATAGACAGCTTCTCACTAATTCATATTCAGTAGATTTATATGATGAAATAGAGCAAATTGGATCAGAAAAAACTCAAAATGTAACTGTAAATCCAGGTCCATTTGCGCAAACAAGATATGCTCCAGTCAATTGGGGTCATGGAGAAATAAATGATTCAACCACAGTGGAACCAATTTTAGATGGTCCTTATCAACCCACTACATTTACACCACCTACTGATTACTGGATACTTATTAACTCAAATACAAATGGAGTAGTATACGAGAGTACAAATAATAGTGACTTTTGGACTGCAGTCATTGCAGTTGAACCGCACGT--CAATCCAGTGGA-T-----AGACAATATAATGTATTTGGTGAAAATAAACAATTTAAT--GTAAGAAATGATTCAGATA---AATGGAAGTTTTTAGAAATGTTTAGAGGCAG---------------TAGTCAA-----AATGACTTTTATAATAGACGTACACTAACTTCTGATACTAAACTCGTAGGAATATTAAAATATGGTGGAAGAATATGGACATTTCATGGTGAAACACCG----------AGGGCTACTACTGATAGTTCAAACACT---------GCAAATTTGAACGGTATATCAATTA---CAATTC------ATTCAGAATTTTATATTATTCCAAGGTCTCAAGAGTCTAAGTGTAATGAATATATTAACAATGGTCTACCACCAATTCAAAATACTAGAAATGTAGTACC--ATTATCGTTATCATCTAGATCTATACAGT
		</sequence>
		<sequence>
			<taxon idref="Homosapiens_USA_2013_02_26_USA_VU1213122_2013_G12P8"/>
			-------AAATGGCTTCGCTCATTTATAGACAGCTTCTCACTAATTCATATTCAGTAGATTTATATGATGAAATAGAGCAAATTGGATCAGAAAAAACTCAAAATGTAACTGTAAATCCAGGTCCATTTGCGCAAACAAGATATGCTCCAGTCAATTGGGGTCATGGAGAAATAAATGATTCAACCACAGTGGAACCAATTTTAGATGGTCCTTATCAACCCACTACATTTACACCACCTACTGATTACTGGATACTTATTAACTCAAATACAAATGGAGTAGTATACGAGAGTACAAATAATAGTGACTTTTGGACTGCAGTCATTGCAGTTGAACCGCACGT--CAATCCAGTGGA-T-----AGACAATATAATGTATTTGGTGAAAATAAACAATTTAAT--GTAAGAAATGATTCAGATA---AATGGAAGTTTTTAGAAATGTTTAGAGGCAG---------------TAGTCAA-----AATGACTTTTATAATAGACGTACACTAACTTCTGATACTAAACTCGTAGGAATATTAAAATATGGTGGAAGAATATGGACATTTCATGGTGAAACACCG----------AGGGCTACTACTGATAGTTCAAACACT---------GCAAATTTGAACGGTATATCAATTA---CAATTC------ATTCAGAATTTTATATTATTCCAAGGTTCCAAGAGTCTAAGTGTAATGAATATATTAACAATGGTCTACCACCAATTCAAAATACTAGAAATGTAGTACC--ATTATCGTTATCATCTAGATCTATACAGT
		</sequence>
		<sequence>
			<taxon idref="Homosapiens_USA_2013_02_19_USA_VU1213116_2013_G12P8"/>
			-------AAATGGCTTCGTTCATTTATAGACAGCTTCTCACTAATTCATATTCAGTAGATTTATATGATGAAATAGAGCAAATTGGATCAGAAAAAACTCAAAATGTAACTGTAAATCCAGGTCCATTTGCGCAAACAAGATATGCTCCAGTCAATTGGGGTCATGGAGAAATAAATGATTCAACCACAGTGGAACCAATTTTAGATGGTCCTTATCAACCCACTACATTTACACCACCTACTGATTACTGGATACTTATTAACTCAAATACAAATGGAGTAGTATACGAGAGTACAAATAATAGTGACTTTTGGACTGCAGTCATTGCAGTTGAACCGCACGT--CAATCCAGTGGA-T-----AGACAATATAATGTATTTGGTGAAAATAAACAATTTAAT--GTAAGAAATGATTCAGATA---AATGGAAGTTTTTAGAAATGTTTAGAGGCAG---------------TAGTCAA-----AATGACTTTTATAATAGACGTACACTAACTTCTGATACTAAACTCGTAGGAATATTAAAATATGGTGGAAGAATATGGACATTTCATGGTGAAACACCG----------AGGGCTACTACTGATAGTTCAAACACT---------GCAAATTTGAACGGTATATCAATTA---CAATTC------ATTCAGAATTTTATATTATTCCAAGGTCCCAAGAGTCTAAGTGTAATGAATATATTAACAATGGTCTACCACCAATTCAAAATACTAGAAATGTAGTACC--ATTATCGTTATCATCTAGATCTATACAGT
		</sequence>
		<sequence>
			<taxon idref="Homosapiens_USA_2013_02_07_USA_VU1213103_2013_G12P8"/>
			GGCTATAAAATGGCTTCGTTCATTTATAGACAGCTTCTCACTAATTCATATTCAGTAGATTTATATGATGAAATAGAGCAAATTGGATCAGAAAAAACTCAAAATGTAACTGTAAATCCAGGTCCATTTGCGCAAACAAGATATGCTCCAGTCAATTGGGGTCATGGAGAAATAAATGATTCAACCACAGTGGAACCAATTTTAGATGGTCCTTATCAACCCACTACATTTACACCACCTACTGATTACTGGATACTTATTAACTCAAATACAAATGGAGTAGTATACGAGAGTACAAATAATAGTGACTTTTGGACTGCAGTCATTGCAGTTGAACCGCACGT--CAATCCAGTGGA-T-----AGACAATATAATGTATTTGGTGAAAATAAACAATTTAAT--GTAAGAAATGATTCAGATA---AATGGAAGTTTTTAGAAATGTTTAGAGGCAG---------------TAGTCAA-----AATGACTTTTATAATAGACGTACACTAACTTCTGATACTAAACTCGTAGGAATATTAAAATATGGTGGAAGAATATGGACATTTCATGGTGAAACACCG----------AGGGCTACTACTGATAGTTCAAACACT---------GCAAATTTGAACGGTATATCAATTA---CAATTC------ATTCAGAATTTTATATTATTCCAAGGTCCCAAGAGTCTAAGTGTAATGAATATATTAACAATGGTCTACCACCAATTCAAAATACTAGAAATGTAGTACC--ATTATCGTTATCATCTAGATCTATACAGT
		</sequence>
		<sequence>
			<taxon idref="Homosapiens_USA_2013_03_11_USA_VU1213138_2013_G12P8"/>
			-------AAATGGCTTCGTTCATTTATAGACAGCTTCTCACTAATTCATATTCAGTAGATTTATATGATGAAATAGAGCAAATTGGATCAGAAAAAACTCAAAATGTAACTGTAAATCCAGGTCCATTTGCGCAAACAAGATATGCTCCAGTCAATTGGGGTCATGGAGAAATAAATGATTCAACCACAGTGGAACCAATTTTAGATGGTCCTTATCAACCCACTACATTTACACCACCTACTGATTACTGGATACTTATTAACTCAAATACAAATGGAGTAGTATACGAGAGTACAAATAATAGTGACTTTTGGACTGCAGTCATTGCAGTTGAACCGCACGT--CAATCCAGTGGA-T-----AGACAATATAATGTATTTGGTGAAAATAAACAATTTAAT--GTAAGAAATGATTCAGATA---AATGGAAGTTTTTAGAAATGTTTAGAGGCAG---------------TAGTCAA-----AATGACTTTTATAATAGACGTACACTAACTTCTGATACTAAACTCGTAGGAATATTAAAATATGGTGGAAGAATATGGACATTTCATGGTGAAACACCG----------AGGGCTACTACTGATAGTTCAAACACT---------GCAAATTTGAACGGTATATCAATTA---CAATTC------ATTCAGAATTTTATATTATTCCAAGGTCCCAAGAGTCTAAGTGTAATGAATATATTAACAATGGTCTACCACCAATTCAAAATACTAGAAATGTAGTACC--ATTATCGTTATCATCTAGATCTATACAGT
		</sequence>
		<sequence>
			<taxon idref="Homosapiens_USA_2012_11_19_USA_VU1112194_2012_G12P8"/>
			-------AAATGGCTTCGTTCATTTATAGACAGCTTCTCACTAATTCATATTCAGTAGATTTATATGATGAAATAGAGCAAATTGGATCAGAAAAAACTCAAAATGTAACTGTAAATCCAGGTCCATTTGCGCAAACAAGATATGCTCCAGTCAATTGGGGTCATGGAGAAATAAATGATTCAACCACAGTGGAACCAATTTTAGATGGTCCTTATCAACCCACTACATTTACACCACCTACTGATTACTGGATACTTATTAACTCAAATACAAATGGAGTAGTATACGAGAGTACAAATAATAGTGACTTTTGGACTGCAGTCATTGCAGTTGAACCGCACGT--CAATCCAGTGGA-T-----AGACAATATAATGTATTTGGTGAAAATAAACAATTTAAT--GTAAGAAATGATTCAGATA---AATGGAAGTTTTTAGAAATGTTTAGAGGCAG---------------TAGTCAA-----AATGACTTTTATAATAGACGTACACTAACTTCTGATACTAAACTCGTAGGAATATTAAAATATGGTGGAAGAATATGGACATTTCATGGTGAAACACCG----------AGGGCTACTACTGATAGTTCAAACACT---------GCAAATTTGAACGGTATATCAATTA---CAATTC------ATTCAGAATTTTATATTATTCCAAGGTCCCAAGAGTCTAAGTGTAATGAATATATTAACAATGGTCTACCACCAATTCAAAATACTAGAAATGTAGTACC--ATTATCGTTATCATCTAGATCTATACAGT
		</sequence>
		<sequence>
			<taxon idref="Homosapiens_USA_2013_01_15_USA_VU12139_2013_G12P8"/>
			-------AAATGGCTTCGCTCATTTATAGACAGCTTCTCACTAATTCATATTCAGTAGATTTATATGATGAAATAGAGCAAATTGGATCAGAAAAAACTCAAAATGTAACTGTAAATCCAGGTCCATTTGCGCAAACAAGATATGCTCCAGTCAATTGGGGTCATGGAGAAATAAATGATTCAACCACAGTGGAACCAATTTTAGATGGTCCTTATCAACCCACTACATTTACACCACCTACTGACTACTGGATACTTATTAACTCAAATACAAATGGAGTAGTATACGAGAGTACAAATAATAGTGACTTTTGGACTGCAGTCATTGCAGTTGAACCGCACGT--CAATCCAGTGGA-T-----AGACAATATAATGTATTTGGTGAAAATAAACAATTTAAT--GTAAGAAATGATTCAGATA---AATGGAAGTTTTTAGAAATGTTTAGAGGCAG---------------TAGTCAA-----AATGACTTTTATAATAGACGTACACTAACTTCTGATACTAAACTCGTAGGAATATTAAAATATGGTGGAAGAATATGGACATTTCATGGTGAAACACCG----------AGGGCTACTACTGATAGTTCAAACACT---------GCAAATTTGAACGGTATATCAATTA---CAATTC------ATTCAGAATTTTATATTATTCCAAGGTCCCAAGAGTCTAAGTGTAATGAATATATTAACAATGGTCTACCACCAATTCAAAATACTAGAAATGTAGTACC--ATTATCGTTATCATCTAGATCTATACAGT
		</sequence>
		<sequence>
[truncated: 1,809,580 more chars]
