# Supplementary material for: Rotavirus A Genome Segments Show Distinct Segregation and Codon Usage Patterns
Source: Viruses. 2021 Jul 27;13(8):1460. doi: 10.3390/v13081460 (PMC8402926; doi:10.3390/v13081460)
Supplement: Supplementary file 1 [file viruses-13-01460-s001.zip › SI_file_6_segment5.xml]

<?xml version="1.0" standalone="yes"?>

<!-- Generated by BEAUTi v1.10.4 Prerelease #bc6cbd9                         -->
<!--       by Alexei J. Drummond, Andrew Rambaut and Marc A. Suchard         -->
<!--       Department of Computer Science, University of Auckland and        -->
<!--       Institute of Evolutionary Biology, University of Edinburgh        -->
<!--       David Geffen School of Medicine, University of California, Los Angeles-->
<!--       http://beast.community/                                           -->
<beast version="1.10.4">
	

	<!-- The list of taxa to be analysed (can also include dates/ages).          -->
	<!-- ntax=789                                                                -->
	<taxa id="taxa">
		<taxon id="Equuscaballus_Ireland_2003_IRL_03V04954_2003_G3P12">
			<date value="2003.0" direction="forwards" units="years"/>
		</taxon>
		<taxon id="Equuscaballus_Argentina_2008_12_17_ARG_E4040_2008_G14P12">
			<date value="2008.0" direction="forwards" units="years"/>
		</taxon>
		<taxon id="Equuscaballus_Argentina_1993_ARG_E30_1993_G3P12">
			<date value="1993.0" direction="forwards" units="years"/>
		</taxon>
		<taxon id="Equuscaballus_Argentina_2006_11_21_ARG_E403_2006_G14P12">
			<date value="2006.0" direction="forwards" units="years"/>
		</taxon>
		<taxon id="Homosapiens_Belgium_2012_BEL_BE5028_2012_G3P14">
			<date value="2012.0" direction="forwards" units="years"/>
		</taxon>
		<taxon id="Homosapiens_Belgium_2000_BEL_B4106_2000_G3P14">
			<date value="2000.0" direction="forwards" units="years"/>
		</taxon>
		<taxon id="Homosapiens_Australia_2012_07_25_AUS_RCH272_2012_G3P14">
			<date value="2012.0" direction="forwards" units="years"/>
		</taxon>
		<taxon id="Homosapiens_Israel_1985_Ro1845">
			<date value="1985.0" direction="forwards" units="years"/>
		</taxon>
		<taxon id="Canislupusfamiliaris_USA_1980_CU1">
			<date value="1980.0" direction="forwards" units="years"/>
		</taxon>
		<taxon id="Homosapiens_USA_1984_HCR3A">
			<date value="1984.0" direction="forwards" units="years"/>
		</taxon>
		<taxon id="Canislupusfamiliaris_USA_1979_K9">
			<date value="1979.0" direction="forwards" units="years"/>
		</taxon>
		<taxon id="Canislupusfamiliaris_USA_1979_7910_G3P3">
			<date value="1979.0" direction="forwards" units="years"/>
		</taxon>
		<taxon id="Homosapiens_Kenya_1989_08_D205">
			<date value="1989.0" direction="forwards" units="years"/>
		</taxon>
		<taxon id="Homosapiens_SouthAfrica_2003_06_20_ZAF_MRCDPRU618_2003_G2P4">
			<date value="2003.0" direction="forwards" units="years"/>
		</taxon>
		<taxon id="Homosapiens_SouthAfrica_1999_ZAF_MRCDPRU1815_1999_G2P6">
			<date value="1999.0" direction="forwards" units="years"/>
		</taxon>
		<taxon id="Homosapiens_Ghana_1999_GHA_MRCDPRU1818_1999_G2P6">
			<date value="1999.0" direction="forwards" units="years"/>
		</taxon>
		<taxon id="Homosapiens_SouthAfrica_1999_ZAF_MRCDPRU1845_1999_G2P6">
			<date value="1999.0" direction="forwards" units="years"/>
		</taxon>
		<taxon id="Homosapiens_Bangladesh_2013_08_07_BGN_M315_2013_G2P4">
			<date value="2013.0" direction="forwards" units="years"/>
		</taxon>
		<taxon id="Homosapiens_DemocraticRepublicoftheCongo_2003_COD_DRC88_2003_G8P8">
			<date value="2003.0" direction="forwards" units="years"/>
		</taxon>
		<taxon id="Homosapiens_DemocraticRepublicoftheCongo_2003_COD_DRC86_2003_G8P6">
			<date value="2003.0" direction="forwards" units="years"/>
		</taxon>
		<taxon id="Homosapiens_Malawi_2012_05_12_MWI_BID1B8_2012_G2P4">
			<date value="2012.0" direction="forwards" units="years"/>
		</taxon>
		<taxon id="Susscrofa_SouthAfrica_2007_ZAF_MRCDPRU1533_2007_G2P4">
			<date value="2007.0" direction="forwards" units="years"/>
		</taxon>
		<taxon id="Homosapiens_SouthAfrica_2012_06_14_ZAF_MRCDPRU82_2012_G2P4">
			<date value="2012.0" direction="forwards" units="years"/>
		</taxon>
		<taxon id="Homosapiens_Malawi_2012_01_17_MWI_BID124_2012_G2P4">
			<date value="2012.0" direction="forwards" units="years"/>
		</taxon>
		<taxon id="Homosapiens_Malawi_2012_02_13_MWI_BID11D_2012_G2P4">
			<date value="2012.0" direction="forwards" units="years"/>
		</taxon>
		<taxon id="Homosapiens_Malawi_2013_09_17_MWI_BID2FT_2013_G1P8">
			<date value="2013.0" direction="forwards" units="years"/>
		</taxon>
		<taxon id="Homosapiens_Uganda_2008_06_18_UGA_MRCDPRU1922_2008_G8P4">
			<date value="2008.0" direction="forwards" units="years"/>
		</taxon>
		<taxon id="Homosapiens_Uganda_2013_01_05_UGA_MUL13166_2013_G3P6">
			<date value="2013.0" direction="forwards" units="years"/>
		</taxon>
		<taxon id="Homosapiens_Uganda_2012_11_26_UGA_MUL12117_2012_G3P6">
			<date value="2012.0" direction="forwards" units="years"/>
		</taxon>
		<taxon id="Homosapiens_Uganda_2013_03_21_UGA_MUL13308_2013_G8P6">
			<date value="2013.0" direction="forwards" units="years"/>
		</taxon>
		<taxon id="Homosapiens_Uganda_2012_11_15_UGA_MUL12104_2012_G3P6">
			<date value="2012.0" direction="forwards" units="years"/>
		</taxon>
		<taxon id="Homosapiens_Gambia_2010_01_21_GMB_MRCDPRU3180_2010_G2P6">
			<date value="2010.0" direction="forwards" units="years"/>
		</taxon>
		<taxon id="Homosapiens_Malawi_2012_06_11_MWI_BID1BI_2012_G2P4">
			<date value="2012.0" direction="forwards" units="years"/>
		</taxon>
		<taxon id="Homosapiens_Togo_2010_06_TGO_MRCDPRU5124_2010_G2P4">
			<date value="2010.0" direction="forwards" units="years"/>
		</taxon>
		<taxon id="Homosapiens_Ghana_2008_GHA_GH01808_2008_G8P6">
			<date value="2008.0" direction="forwards" units="years"/>
		</taxon>
		<taxon id="Homosapiens_Ghana_2008_GHA_GH01908_2008_G8P6">
			<date value="2008.0" direction="forwards" units="years"/>
		</taxon>
		<taxon id="Homosapiens_DemocraticRepublicoftheCongo_2010_04_22_COD_KisB565_2010_G8P6">
			<date value="2010.0" direction="forwards" units="years"/>
		</taxon>
		<taxon id="Homosapiens_DemocraticRepublicoftheCongo_2010_02_27_COD_KisB554_2010_G8P6">
			<date value="2010.0" direction="forwards" units="years"/>
		</taxon>
		<taxon id="Homosapiens_USA_2006_Hu_USA_06242_2006_G2P6">
			<date value="2006.0" direction="forwards" units="years"/>
		</taxon>
		<taxon id="Homosapiens_SouthAfrica_2008_ZAF_MRCDPRU2344_2008_G2P6">
			<date value="2008.0" direction="forwards" units="years"/>
		</taxon>
		<taxon id="Homosapiens_Malawi_2012_04_03_MWI_BID1AW_2012_G2P6">
			<date value="2012.0" direction="forwards" units="years"/>
		</taxon>
		<taxon id="Homosapiens_Malawi_2012_06_06_MWI_BID15I_2012_G2P6">
			<date value="2012.0" direction="forwards" units="years"/>
		</taxon>
		<taxon id="Homosapiens_Gambia_2008_06_12_GMB_MRCDPRU3165_2008_G2P6">
			<date value="2008.0" direction="forwards" units="years"/>
		</taxon>
		<taxon id="Homosapiens_Senegal_2009_SEN_MRCDPRU2128_2009_G2P6">
			<date value="2009.0" direction="forwards" units="years"/>
		</taxon>
		<taxon id="Homosapiens_Senegal_2009_01_02_SEN_MRCDPRU2053_2009_G8P6">
			<date value="2009.0" direction="forwards" units="years"/>
		</taxon>
		<taxon id="Homosapiens_Belgium_2009_02_18_Hu_BEL_F01322_2009_G3P6">
			<date value="2009.0" direction="forwards" units="years"/>
		</taxon>
		<taxon id="Homosapiens_Belgium_2009_03_14_Hu_BEL_F01498_2009_G3P6">
			<date value="2009.0" direction="forwards" units="years"/>
		</taxon>
		<taxon id="Homosapiens_Togo_2010_11_TGO_MRCDPRU5164_2010_G3P6">
			<date value="2010.0" direction="forwards" units="years"/>
		</taxon>
		<taxon id="Homosapiens_Japan_2017_05_JPN_K917_2017_G3P8">
			<date value="2017.0" direction="forwards" units="years"/>
		</taxon>
		<taxon id="Homosapiens_Bangladesh_2013_08_02_BGN_M310_2013_G2P4">
			<date value="2013.0" direction="forwards" units="years"/>
		</taxon>
		<taxon id="Homosapiens_USA_2005_USA_VU050654_2005_G2P4">
			<date value="2005.0" direction="forwards" units="years"/>
		</taxon>
		<taxon id="Homosapiens_Japan_2016_JPN_MI1125_2016_G3P8">
			<date value="2016.0" direction="forwards" units="years"/>
		</taxon>
		<taxon id="Homosapiens_Indonesia_2014_03_17_IDN_D006389b_2014_G3P8">
			<date value="2014.0" direction="forwards" units="years"/>
		</taxon>
		<taxon id="Homosapiens_Thailand_2013_THA_BD20_2013_G2P4">
			<date value="2013.0" direction="forwards" units="years"/>
		</taxon>
		<taxon id="Homosapiens_Pakistan_2010_PAK93_2010_G1P6">
			<date value="2010.0" direction="forwards" units="years"/>
		</taxon>
		<taxon id="Homosapiens_Thailand_2012_02_02_CMHN4912">
			<date value="2012.0" direction="forwards" units="years"/>
		</taxon>
		<taxon id="Homosapiens_SouthKorea_2011_CAU1103">
			<date value="2011.0" direction="forwards" units="years"/>
		</taxon>
		<taxon id="Homosapiens_Thailand_2013_THA_NPM51_2013_G2P4">
			<date value="2013.0" direction="forwards" units="years"/>
		</taxon>
		<taxon id="Homosapiens_Thailand_2013_THA_SSKT133_2013_G2P4">
			<date value="2013.0" direction="forwards" units="years"/>
		</taxon>
		<taxon id="Homosapiens_Australia_2011_AUS_CK20048_2011_G2P4">
			<date value="2011.0" direction="forwards" units="years"/>
		</taxon>
		<taxon id="Homosapiens_Australia_2010_10_23_AUS_CK20055_2010_G2P4">
			<date value="2010.0" direction="forwards" units="years"/>
		</taxon>
		<taxon id="Homosapiens_Indonesia_2016_IDN_SOEP075_2016_G3P8">
			<date value="2016.0" direction="forwards" units="years"/>
		</taxon>
		<taxon id="Homosapiens_Indonesia_2015_IDN_SOEP033_2015_G3P8">
			<date value="2015.0" direction="forwards" units="years"/>
		</taxon>
		<taxon id="Homosapiens_Spain_2015_03_23_ESP_SS98242319_2015_G3P8">
			<date value="2015.0" direction="forwards" units="years"/>
		</taxon>
		<taxon id="Homosapiens_Spain_2015_03_17_ESP_SS98244047_2015_G3P8">
			<date value="2015.0" direction="forwards" units="years"/>
		</taxon>
		<taxon id="Homosapiens_Japan_2017_03_JPN_SO1162_2017_G8P8">
			<date value="2017.0" direction="forwards" units="years"/>
		</taxon>
		<taxon id="Homosapiens_Philippines_2012_08_PHI_TGO12016_2012_G1P8">
			<date value="2012.0" direction="forwards" units="years"/>
		</taxon>
		<taxon id="Homosapiens_Philippines_2012_11_PHI_TGO12045_2012_G1P8">
			<date value="2012.0" direction="forwards" units="years"/>
		</taxon>
		<taxon id="Homosapiens_Thailand_2013_04_THA_PCB180_2013_G1P8">
			<date value="2013.0" direction="forwards" units="years"/>
		</taxon>
		<taxon id="Homosapiens_Thailand_2013_03_THA_SSKT41_2013_G1P8">
			<date value="2013.0" direction="forwards" units="years"/>
		</taxon>
		<taxon id="Homosapiens_Thailand_2013_02_THA_SKT109_2013_G1P8">
			<date value="2013.0" direction="forwards" units="years"/>
		</taxon>
		<taxon id="Homosapiens_Thailand_2013_THA_PCB103_2013_G8P8_THA_PCB103_2013_G8P8">
			<date value="2013.0" direction="forwards" units="years"/>
		</taxon>
		<taxon id="Homosapiens_Thailand_2013_THA_PCB85_2013_G8P8_THA_PCB85_2013_G8P8">
			<date value="2013.0" direction="forwards" units="years"/>
		</taxon>
		<taxon id="Homosapiens_Thailand_2013_THA_PCB84_2013_G8P8_THA_PCB84_2013_G8P8">
			<date value="2013.0" direction="forwards" units="years"/>
		</taxon>
		<taxon id="Homosapiens_Thailand_2013_THA_SWL12_2013_G8P8_THA_SWL12_2013_G8P8">
			<date value="2013.0" direction="forwards" units="years"/>
		</taxon>
		<taxon id="Homosapiens_Thailand_2013_THA_KKL17_2013_G8P8_THA_KKL17_2013_G8P8">
			<date value="2013.0" direction="forwards" units="years"/>
		</taxon>
		<taxon id="Homosapiens_Thailand_2013_THA_PCB79_2013_G8P8_THA_PCB79_2013_G8P8">
			<date value="2013.0" direction="forwards" units="years"/>
		</taxon>
		<taxon id="Homosapiens_Thailand_2013_THA_SKT107_2013_G8P8_THA_SKT107_2013_G8P8">
			<date value="2013.0" direction="forwards" units="years"/>
		</taxon>
		<taxon id="Homosapiens_Thailand_2014_THA_NP130_2014_G8P8_THA_NP130_2014_G8P8">
			<date value="2014.0" direction="forwards" units="years"/>
		</taxon>
		<taxon id="Homosapiens_Thailand_2014_THA_PCB656_2014_G8P8_THA_PCB656_2014_G8P8">
			<date value="2014.0" direction="forwards" units="years"/>
		</taxon>
		<taxon id="Homosapiens_Thailand_2014_THA_SSL55_2014_G8P8_THA_SSL55_2014_G8P8">
			<date value="2014.0" direction="forwards" units="years"/>
		</taxon>
		<taxon id="Homosapiens_Thailand_2014_THA_SKT457_2014_G8P8_THA_SKT457_2014_G8P8">
			<date value="2014.0" direction="forwards" units="years"/>
		</taxon>
		<taxon id="Homosapiens_Thailand_2014_THA_SSKT269_2014_G8P8_THA_SSKT269_2014_G8P8">
			<date value="2014.0" direction="forwards" units="years"/>
		</taxon>
		<taxon id="Homosapiens_Bangladesh_2010_01_BGN_J251_2010_G2P4">
			<date value="2010.0" direction="forwards" units="years"/>
		</taxon>
		<taxon id="Homosapiens_Philippines_2012_06_PHI_TGO12007_2012_G2P4">
			<date value="2012.0" direction="forwards" units="years"/>
		</taxon>
		<taxon id="Homosapiens_Philippines_2012_06_PHI_TGO12003_2012_G2P4">
			<date value="2012.0" direction="forwards" units="years"/>
		</taxon>
		<taxon id="Homosapiens_India_2012_IND_Kol040_2012_G9P4">
			<date value="2012.0" direction="forwards" units="years"/>
		</taxon>
		<taxon id="Homosapiens_India_2012_IND_Kol028_2012_G9P4">
			<date value="2012.0" direction="forwards" units="years"/>
		</taxon>
		<taxon id="Homosapiens_India_2012_IND_Kol041_2012_G9P4">
			<date value="2012.0" direction="forwards" units="years"/>
		</taxon>
		<taxon id="Homosapiens_India_2013_IND_Kol063_2013_G9P4">
			<date value="2013.0" direction="forwards" units="years"/>
		</taxon>
		<taxon id="Homosapiens_India_2013_IND_Kol064_2013_G9P4">
			<date value="2013.0" direction="forwards" units="years"/>
		</taxon>
		<taxon id="Homosapiens_India_2013_IND_Kol051_2013_G9P4">
			<date value="2013.0" direction="forwards" units="years"/>
		</taxon>
		<taxon id="Homosapiens_India_2013_IND_Kol065_2013_G9P4">
			<date value="2013.0" direction="forwards" units="years"/>
		</taxon>
		<taxon id="Homosapiens_India_2011_IND_Kol006_2011_G9P4">
			<date value="2011.0" direction="forwards" units="years"/>
		</taxon>
		<taxon id="Homosapiens_India_2011_IND_Kol018_2011_G9P4">
			<date value="2011.0" direction="forwards" units="years"/>
		</taxon>
		<taxon id="Homosapiens_India_2013_IND_Kol047_2013_G9P4">
			<date value="2013.0" direction="forwards" units="years"/>
		</taxon>
		<taxon id="Homosapiens_India_2013_IND_Kol066_2013_G9P4">
			<date value="2013.0" direction="forwards" units="years"/>
		</taxon>
		<taxon id="Homosapiens_USA_2010_05_15_USA_LB1562_2010_G9P4">
			<date value="2010.0" direction="forwards" units="years"/>
		</taxon>
		<taxon id="Homosapiens_SouthKorea_2012_CAU1206">
			<date value="2012.0" direction="forwards" units="years"/>
		</taxon>
		<taxon id="Homosapiens_Bangladesh_2010_01_BGN_J263_2010_G2P4">
			<date value="2010.0" direction="forwards" units="years"/>
		</taxon>
		<taxon id="Homosapiens_USA_2008_USA_VU080935_2008_G2P4">
			<date value="2008.0" direction="forwards" units="years"/>
		</taxon>
		<taxon id="Homosapiens_USA_2008_USA_VU080911_2008_G2P4">
			<date value="2008.0" direction="forwards" units="years"/>
		</taxon>
		<taxon id="Homosapiens_USA_2008_USA_VU080913_2008_G2P4">
			<date value="2008.0" direction="forwards" units="years"/>
		</taxon>
		<taxon id="Homosapiens_Bangladesh_2013_08_05_BGN_M313_2013_G2P4">
			<date value="2013.0" direction="forwards" units="years"/>
		</taxon>
		<taxon id="Homosapiens_Bangladesh_2013_11_30_BGN_M289_2013_G2P4">
			<date value="2013.0" direction="forwards" units="years"/>
		</taxon>
		<taxon id="Homosapiens_Bangladesh_2013_08_05_BGN_M312_2013_G2P4">
			<date value="2013.0" direction="forwards" units="years"/>
		</taxon>
		<taxon id="Homosapiens_Bangladesh_2013_09_21_BGN_M334_2013_G2P4">
			<date value="2013.0" direction="forwards" units="years"/>
		</taxon>
		<taxon id="Homosapiens_Malawi_2012_06_25_MWI_BID1CT_2012_G2P4">
			<date value="2012.0" direction="forwards" units="years"/>
		</taxon>
		<taxon id="Homosapiens_Malawi_2012_03_14_MWI_BID19T_2012_G2P4">
			<date value="2012.0" direction="forwards" units="years"/>
		</taxon>
		<taxon id="Homosapiens_Malawi_2013_04_17_MWI_BID1JK_2013_G2P4">
			<date value="2013.0" direction="forwards" units="years"/>
		</taxon>
		<taxon id="Homosapiens_Malawi_2012_06_15_MWI_BID15V_2012_G2P4">
			<date value="2012.0" direction="forwards" units="years"/>
		</taxon>
		<taxon id="Homosapiens_Malawi_2013_07_30_MWI_BID1KY_2013_G1P8">
			<date value="2013.0" direction="forwards" units="years"/>
		</taxon>
		<taxon id="Homosapiens_Malawi_2013_07_04_MWI_BID1LW_2013_G1P8">
			<date value="2013.0" direction="forwards" units="years"/>
		</taxon>
		<taxon id="Homosapiens_Malawi_2014_01_23_MWI_BID2Q6_2014_G1P8">
			<date value="2014.0" direction="forwards" units="years"/>
		</taxon>
		<taxon id="Homosapiens_Malawi_2013_05_16_MWI_BID1PU_2013_G1P8">
			<date value="2013.0" direction="forwards" units="years"/>
		</taxon>
		<taxon id="Homosapiens_Australia_2010_09_19_AUS_CK20042_2010_G2P4">
			<date value="2010.0" direction="forwards" units="years"/>
		</taxon>
		<taxon id="Homosapiens_Thailand_2008_CU110BK_08">
			<date value="2008.0" direction="forwards" units="years"/>
		</taxon>
		<taxon id="Homosapiens_Australia_2010_11_16_AUS_CK20059_2010_G2P4">
			<date value="2010.0" direction="forwards" units="years"/>
		</taxon>
		<taxon id="Homosapiens_Australia_2010_11_15_AUS_CK20058_2010_G2P4">
			<date value="2010.0" direction="forwards" units="years"/>
		</taxon>
		<taxon id="Homosapiens_Australia_2010_10_28_AUS_CK20046_2010_G2P4">
			<date value="2010.0" direction="forwards" units="years"/>
		</taxon>
		<taxon id="Homosapiens_Australia_2010_10_14_AUS_CK20054_2010_G2P4">
			<date value="2010.0" direction="forwards" units="years"/>
		</taxon>
		<taxon id="Homosapiens_USA_2008_USA_VU080938_2008_G2P4">
			<date value="2008.0" direction="forwards" units="years"/>
		</taxon>
		<taxon id="Homosapiens_USA_2007_USA_2007719869_2007_G2P4">
			<date value="2007.0" direction="forwards" units="years"/>
		</taxon>
		<taxon id="Homosapiens_India_2009_RV09">
			<date value="2009.0" direction="forwards" units="years"/>
		</taxon>
		<taxon id="Homosapiens_Bangladesh_2010_01_BGN_J266_2010_G2P4">
			<date value="2010.0" direction="forwards" units="years"/>
		</taxon>
		<taxon id="Homosapiens_Bangladesh_2010_01_BGN_J265_2010_G2P4">
			<date value="2010.0" direction="forwards" units="years"/>
		</taxon>
		<taxon id="Homosapiens_Ethiopia_2008_07_23_ETH_MRCDPRU184408_2008_G3P6">
			<date value="2008.0" direction="forwards" units="years"/>
		</taxon>
		<taxon id="Homosapiens_Ethiopia_2009_07_18_ETH_MRCDPRU2241_2009_G3P6">
			<date value="2009.0" direction="forwards" units="years"/>
		</taxon>
		<taxon id="Homosapiens_Ethiopia_2008_12_29_ETH_MRCDPRU1873_2008_G3P6">
			<date value="2008.0" direction="forwards" units="years"/>
		</taxon>
		<taxon id="Homosapiens_Canada_2008_CAN_RT12807_2008_G2P4">
			<date value="2008.0" direction="forwards" units="years"/>
		</taxon>
		<taxon id="Homosapiens_Bangladesh_2010_02_BGN_J300_2010_G2P4">
			<date value="2010.0" direction="forwards" units="years"/>
		</taxon>
		<taxon id="Homosapiens_Bangladesh_2010_02_BGN_J303_2010_G2P4">
			<date value="2010.0" direction="forwards" units="years"/>
		</taxon>
		<taxon id="Homosapiens_India_2010_RV10">
			<date value="2010.0" direction="forwards" units="years"/>
		</taxon>
		<taxon id="Homosapiens_India_2011_RV11">
			<date value="2011.0" direction="forwards" units="years"/>
		</taxon>
		<taxon id="Homosapiens_Australia_2001_09_13_AUS_CK20022_2001_G2P4">
			<date value="2001.0" direction="forwards" units="years"/>
		</taxon>
		<taxon id="Homosapiens_Australia_2004_02_28_AUS_336190_2004_G2P4">
			<date value="2004.0" direction="forwards" units="years"/>
		</taxon>
		<taxon id="Homosapiens_SouthAfrica_1999_ZAF_MRCDPRU9164_1999_G9P6">
			<date value="1999.0" direction="forwards" units="years"/>
		</taxon>
		<taxon id="Homosapiens_SouthAfrica_2003_ZAF_MRCDPRU2126_2003_G9P6">
			<date value="2003.0" direction="forwards" units="years"/>
		</taxon>
		<taxon id="Homosapiens_Australia_2001_06_29_AUS_CK20020_2001_G2P4">
			<date value="2001.0" direction="forwards" units="years"/>
		</taxon>
		<taxon id="Homosapiens_Australia_2001_07_01_AUS_CK20021_2001_G2P4">
			<date value="2001.0" direction="forwards" units="years"/>
		</taxon>
		<taxon id="Homosapiens_Japan_2016_JPN_CH1020_2016_G2P4">
			<date value="2016.0" direction="forwards" units="years"/>
		</taxon>
		<taxon id="Homosapiens_Japan_2016_JPN_MI1132_2016_G2P4">
			<date value="2016.0" direction="forwards" units="years"/>
		</taxon>
		<taxon id="Homosapiens_Japan_2016_JPN_K316_2016_G2P4">
			<date value="2016.0" direction="forwards" units="years"/>
		</taxon>
		<taxon id="Homosapiens_Japan_2016_JPN_K2116_2016_G2P4">
			<date value="2016.0" direction="forwards" units="years"/>
		</taxon>
		<taxon id="Homosapiens_Australia_2010_08_15_AUS_CK20040_2010_G2P4">
			<date value="2010.0" direction="forwards" units="years"/>
		</taxon>
		<taxon id="Homosapiens_Australia_2010_11_24_AUS_CK20060_2010_G2P4">
			<date value="2010.0" direction="forwards" units="years"/>
		</taxon>
		<taxon id="Homosapiens_Australia_2010_10_24_AUS_CK20056_2010_G2P4">
			<date value="2010.0" direction="forwards" units="years"/>
		</taxon>
		<taxon id="Homosapiens_Australia_2010_09_26_AUS_CK20052_2010_G2P4">
			<date value="2010.0" direction="forwards" units="years"/>
		</taxon>
		<taxon id="Homosapiens_Australia_2010_11_27_AUS_CK20050_2010_G2P4">
			<date value="2010.0" direction="forwards" units="years"/>
		</taxon>
		<taxon id="Homosapiens_Australia_2010_05_19_AUS_CK20049_2010_G2P4">
			<date value="2010.0" direction="forwards" units="years"/>
		</taxon>
		<taxon id="Homosapiens_Australia_2006_07_09_AUS_CK20026_2006_G2P4">
			<date value="2006.0" direction="forwards" units="years"/>
		</taxon>
		<taxon id="Homosapiens_SouthAfrica_2009_05_18_ZAF_MRCDPRU1061_2009_G2P4">
			<date value="2009.0" direction="forwards" units="years"/>
		</taxon>
		<taxon id="Homosapiens_Zambia_2009_ZMB_MRCDPRU1673_2009_G2P4">
			<date value="2009.0" direction="forwards" units="years"/>
		</taxon>
		<taxon id="Homosapiens_SouthAfrica_2005_ZAF_MRCDPRU128005_2005_G2P8">
			<date value="2005.0" direction="forwards" units="years"/>
		</taxon>
		<taxon id="Homosapiens_SouthAfrica_2007_02_20_ZAF_MRCDPRU81_2007_G2P4">
			<date value="2007.0" direction="forwards" units="years"/>
		</taxon>
		<taxon id="Homosapiens_Australia_2000_09_14_AUS_CK20016_2000_G2P4">
			<date value="2000.0" direction="forwards" units="years"/>
		</taxon>
		<taxon id="Homosapiens_Australia_2000_08_13_AUS_CK20007_2000_G2P4">
			<date value="2000.0" direction="forwards" units="years"/>
		</taxon>
		<taxon id="Homosapiens_Bangladesh_2000_04_20_BGD_RV176_2000_G12P6">
			<date value="2000.0" direction="forwards" units="years"/>
		</taxon>
		<taxon id="Homosapiens_Bangladesh_2000_02_14_BGD_RV161_2000_G12P6">
			<date value="2000.0" direction="forwards" units="years"/>
		</taxon>
		<taxon id="Homosapiens_Australia_2008_01_09_AUS_CK20037_2008_G2P4">
			<date value="2008.0" direction="forwards" units="years"/>
		</taxon>
		<taxon id="Homosapiens_Australia_2008_01_12_AUS_CK20038_2008_G6P4">
			<date value="2008.0" direction="forwards" units="years"/>
		</taxon>
		<taxon id="Homosapiens_SouthAfrica_2009_ZAF_3203WC_2009_G2P4">
			<date value="2009.0" direction="forwards" units="years"/>
		</taxon>
		<taxon id="Homosapiens_Canada_2008_CAN_RT12507_2008_G2P4">
			<date value="2008.0" direction="forwards" units="years"/>
		</taxon>
		<taxon id="Homosapiens_Canada_2007_CAN_RT00807_2007_G2P4">
			<date value="2007.0" direction="forwards" units="years"/>
		</taxon>
		<taxon id="Homosapiens_Canada_2007_CAN_RT06807_2007_G2P4">
			<date value="2007.0" direction="forwards" units="years"/>
		</taxon>
		<taxon id="Homosapiens_Canada_2007_CAN_RT03607_2007_G2P4">
			<date value="2007.0" direction="forwards" units="years"/>
		</taxon>
		<taxon id="Homosapiens_Canada_2008_CAN_RT09607_2008_G2P4">
			<date value="2008.0" direction="forwards" units="years"/>
		</taxon>
		<taxon id="Homosapiens_Australia_2011_05_25_AUS_CK20047_2011_G2P4">
			<date value="2011.0" direction="forwards" units="years"/>
		</taxon>
		<taxon id="Homosapiens_Australia_2009_02_27_AUS_V203_2009_G2P4">
			<date value="2009.0" direction="forwards" units="years"/>
		</taxon>
		<taxon id="Homosapiens_Australia_2010_09_01_AUS_CK20041_2010_G2P4">
			<date value="2010.0" direction="forwards" units="years"/>
		</taxon>
		<taxon id="Homosapiens_Australia_2006_10_30_AUS_CK20034_2006_G2P4">
			<date value="2006.0" direction="forwards" units="years"/>
		</taxon>
		<taxon id="Homosapiens_Australia_2000_09_04_AUS_CK20010_2000_G2P4">
			<date value="2000.0" direction="forwards" units="years"/>
		</taxon>
		<taxon id="Homosapiens_Australia_2000_09_12_AUS_CK20015_2000_G2P4">
			<date value="2000.0" direction="forwards" units="years"/>
		</taxon>
		<taxon id="Homosapiens_USA_2011_USA_2011729115_2011_G2P4">
			<date value="2011.0" direction="forwards" units="years"/>
		</taxon>
		<taxon id="Homosapiens_Thailand_2014_THA_LSL7_2014_G2P4_THA_LSL7_2014_G2P4">
			<date value="2014.0" direction="forwards" units="years"/>
		</taxon>
		<taxon id="Homosapiens_Thailand_2014_THA_LS202_2014_G2P4_THA_LS202_2014_G2P4">
			<date value="2014.0" direction="forwards" units="years"/>
		</taxon>
		<taxon id="Homosapiens_SouthKorea_2010_CAU1001">
			<date value="2010.0" direction="forwards" units="years"/>
		</taxon>
		<taxon id="Homosapiens_SouthKorea_2011_CAU1104">
			<date value="2011.0" direction="forwards" units="years"/>
		</taxon>
		<taxon id="Homosapiens_USA_2007_USA_2007719874_2007_G2P4">
			<date value="2007.0" direction="forwards" units="years"/>
		</taxon>
		<taxon id="Homosapiens_SouthKorea_2013_CAU1308">
			<date value="2013.0" direction="forwards" units="years"/>
		</taxon>
		<taxon id="Homosapiens_SouthKorea_2010_CAU1002">
			<date value="2010.0" direction="forwards" units="years"/>
		</taxon>
		<taxon id="Homosapiens_Australia_2007_05_02_AUS_CK20036_2007_G2P4">
			<date value="2007.0" direction="forwards" units="years"/>
		</taxon>
		<taxon id="Homosapiens_Paraguay_2008_09_PRY_1636SR_2008_G2P4">
			<date value="2008.0" direction="forwards" units="years"/>
		</taxon>
		<taxon id="Homosapiens_SouthKorea_2015_CAU1511">
			<date value="2015.0" direction="forwards" units="years"/>
		</taxon>
		<taxon id="Homosapiens_Thailand_2009_CU497BK_09">
			<date value="2009.0" direction="forwards" units="years"/>
		</taxon>
		<taxon id="Homosapiens_Canada_2009_CAN_RT07409_2009_G2P4">
			<date value="2009.0" direction="forwards" units="years"/>
		</taxon>
		<taxon id="Homosapiens_Thailand_2009_CU438KK_09">
			<date value="2009.0" direction="forwards" units="years"/>
		</taxon>
		<taxon id="Homosapiens_Thailand_2009_CU473BK_09">
			<date value="2009.0" direction="forwards" units="years"/>
		</taxon>
		<taxon id="Homosapiens_Thailand_2009_CU436KK_09">
			<date value="2009.0" direction="forwards" units="years"/>
		</taxon>
		<taxon id="Homosapiens_Paraguay_2006_08_PRY_1395SR_2006_G2P4">
			<date value="2006.0" direction="forwards" units="years"/>
		</taxon>
		<taxon id="Homosapiens_Paraguay_2006_08_PRY_1388SR_2006_G2P4">
			<date value="2006.0" direction="forwards" units="years"/>
		</taxon>
		<taxon id="Homosapiens_Paraguay_2007_07_PRY_1488SR_2007_G2P4">
			<date value="2007.0" direction="forwards" units="years"/>
		</taxon>
		<taxon id="Homosapiens_Paraguay_2007_10_PRY_1157A_2007_G9P4">
			<date value="2007.0" direction="forwards" units="years"/>
		</taxon>
		<taxon id="Homosapiens_Paraguay_2007_08_PRY_1504SR_2007_G2P4">
			<date value="2007.0" direction="forwards" units="years"/>
		</taxon>
		<taxon id="Homosapiens_Australia_1977_11_10_AUS_CK20001_1977_G2P4">
			<date value="1977.0" direction="forwards" units="years"/>
		</taxon>
		<taxon id="Homosapiens_USA_2007_USA_2007769964_2007_G2P4">
			<date value="2007.0" direction="forwards" units="years"/>
		</taxon>
		<taxon id="Homosapiens_Germany_2009_01_GER1H09">
			<date value="2009.0" direction="forwards" units="years"/>
		</taxon>
		<taxon id="Susscrofa_China_2008_China_NMTL_2008_G9P23">
			<date value="2008.0" direction="forwards" units="years"/>
		</taxon>
		<taxon id="Homosapiens_Japan_2011_11_Ryukyu1120">
			<date value="2011.0" direction="forwards" units="years"/>
		</taxon>
		<taxon id="Homosapiens_China_2013_03_CHN_R1954_2013_G4P6">
			<date value="2013.0" direction="forwards" units="years"/>
		</taxon>
		<taxon id="Susscrofa_SouthKorea_2006_PRG942">
			<date value="2006.0" direction="forwards" units="years"/>
		</taxon>
		<taxon id="Susscrofa_SouthKorea_2006_PRG9235">
			<date value="2006.0" direction="forwards" units="years"/>
		</taxon>
		<taxon id="Susscrofa_Japan_2014_01_08_JPN_BU2_2014_G5P7">
			<date value="2014.0" direction="forwards" units="years"/>
		</taxon>
		<taxon id="Homosapiens_Nicaragua_2010_NCA_OL_2010_G4P6">
			<date value="2010.0" direction="forwards" units="years"/>
		</taxon>
		<taxon id="Susscrofa_SouthKorea_2006_PRG9121">
			<date value="2006.0" direction="forwards" units="years"/>
		</taxon>
		<taxon id="Susscrofa_SouthKorea_2006_PRG921">
			<date value="2006.0" direction="forwards" units="years"/>
		</taxon>
		<taxon id="Homosapiens_SriLanka_2009_LKA_R1207_2009_G4P6">
			<date value="2009.0" direction="forwards" units="years"/>
		</taxon>
		<taxon id="Homosapiens_China_2000_LL3354">
			<date value="2000.0" direction="forwards" units="years"/>
		</taxon>
		<taxon id="Homosapiens_China_2006_02_27_CHN_R946_2006_G3P6">
			<date value="2006.0" direction="forwards" units="years"/>
		</taxon>
		<taxon id="Homosapiens_USA_2005_Vanderbilt_VU050672_2005_G12P8">
			<date value="2005.0" direction="forwards" units="years"/>
		</taxon>
		<taxon id="Homosapiens_USA_2005_Vanderbilt_VU050674_2005_G12P8">
			<date value="2005.0" direction="forwards" units="years"/>
		</taxon>
		<taxon id="Homosapiens_Kenya_2010_MRCDPRU2427">
			<date value="2010.0" direction="forwards" units="years"/>
		</taxon>
		<taxon id="Homosapiens_Uganda_2008_10_24_UGA_MRCDPRU1944_2008_G9P8">
			<date value="2008.0" direction="forwards" units="years"/>
		</taxon>
		<taxon id="Homosapiens_SouthAfrica_2009_ZAF_MRCDPRU1923_2009_G1P8">
			<date value="2009.0" direction="forwards" units="years"/>
		</taxon>
		<taxon id="Homosapiens_SouthAfrica_2009_05_08_ZAF_MRCDPRU135_2009_G1P8">
			<date value="2009.0" direction="forwards" units="years"/>
		</taxon>
		<taxon id="Homosapiens_Uganda_2012_12_28_UGA_MUL12147_2012_G9P8">
			<date value="2012.0" direction="forwards" units="years"/>
		</taxon>
		<taxon id="Homosapiens_Uganda_2013_03_17_UGA_NSA13043_2013_G9P8">
			<date value="2013.0" direction="forwards" units="years"/>
		</taxon>
		<taxon id="Homosapiens_Uganda_2013_03_07_UGA_MUL13285_2013_G9P8">
			<date value="2013.0" direction="forwards" units="years"/>
		</taxon>
		<taxon id="Homosapiens_Uganda_2012_11_06_UGA_MUL12093_2012_G9P8">
			<date value="2012.0" direction="forwards" units="years"/>
		</taxon>
		<taxon id="Homosapiens_Uganda_2013_01_05_UGA_MUL13163_2013_G9P8">
			<date value="2013.0" direction="forwards" units="years"/>
		</taxon>
		<taxon id="Homosapiens_China_2015_12_08_CHN_km15095_G9P8">
			<date value="2015.0" direction="forwards" units="years"/>
		</taxon>
		<taxon id="Homosapiens_China_2015_12_07_CHN_km15094_G9P8">
			<date value="2015.0" direction="forwards" units="years"/>
		</taxon>
		<taxon id="Homosapiens_China_2016_01_28_CHN_km15118_G9P8">
			<date value="2016.0" direction="forwards" units="years"/>
		</taxon>
		<taxon id="Homosapiens_China_2011_Hu_JS2011">
			<date value="2011.0" direction="forwards" units="years"/>
		</taxon>
		<taxon id="Homosapiens_China_2016_Hu_JS2016">
			<date value="2016.0" direction="forwards" units="years"/>
		</taxon>
		<taxon id="Homosapiens_China_2012_Hu_JS2012">
			<date value="2012.0" direction="forwards" units="years"/>
		</taxon>
		<taxon id="Homosapiens_China_2015_11_26_CHN_km15066_G9P8">
			<date value="2015.0" direction="forwards" units="years"/>
		</taxon>
		<taxon id="Homosapiens_China_2015_Hu_JS2015">
			<date value="2015.0" direction="forwards" units="years"/>
		</taxon>
		<taxon id="Homosapiens_Zimbabwe_2012_ZWE_MRCDPRU1102_2012_G9P8">
			<date value="2012.0" direction="forwards" units="years"/>
		</taxon>
		<taxon id="Homosapiens_China_2010_Hu_JS2010">
			<date value="2010.0" direction="forwards" units="years"/>
		</taxon>
		<taxon id="Homosapiens_Belgium_2010_02_21_Bel_BE00098_2009_G1P8">
			<date value="2010.0" direction="forwards" units="years"/>
		</taxon>
		<taxon id="Homosapiens_Australia_2010_05_23_AUS_CK00100_2010_G1P8">
			<date value="2010.0" direction="forwards" units="years"/>
		</taxon>
		<taxon id="Homosapiens_Australia_2006_08_02_Victoria_CK00029_2006_G1P8">
			<date value="2006.0" direction="forwards" units="years"/>
		</taxon>
		<taxon id="Homosapiens_Canada_2007_CAN_RT00507_2007_G1P8">
			<date value="2007.0" direction="forwards" units="years"/>
		</taxon>
		<taxon id="Homosapiens_China_2012_01_11_CHN_Z1602_2012_G3P8">
			<date value="2012.0" direction="forwards" units="years"/>
		</taxon>
		<taxon id="Homosapiens_Australia_2010_05_12_AUS_CK00095_2010_G1P8">
			<date value="2010.0" direction="forwards" units="years"/>
		</taxon>
		<taxon id="Homosapiens_USA_2011_USA_CNMC112_2011_G1P8">
			<date value="2011.0" direction="forwards" units="years"/>
		</taxon>
		<taxon id="Homosapiens_USA_2011_USA_CNMC117_2011_G1P8">
			<date value="2011.0" direction="forwards" units="years"/>
		</taxon>
		<taxon id="Homosapiens_USA_2011_USA_CNMC126_2011_G1P8">
			<date value="2011.0" direction="forwards" units="years"/>
		</taxon>
		<taxon id="Homosapiens_USA_2011_USA_CNMC9_2011_G1P8">
			<date value="2011.0" direction="forwards" units="years"/>
		</taxon>
		<taxon id="Homosapiens_USA_2011_USA_CNMC23_2011_G1P8">
			<date value="2011.0" direction="forwards" units="years"/>
		</taxon>
		<taxon id="Homosapiens_USA_2011_USA_CNMC125_2011_G1P8">
			<date value="2011.0" direction="forwards" units="years"/>
		</taxon>
		<taxon id="Homosapiens_USA_2011_USA_CNMC3_2011_G1P8">
			<date value="2011.0" direction="forwards" units="years"/>
		</taxon>
		<taxon id="Homosapiens_USA_2011_USA_CNMC30_2011_G1P8">
			<date value="2011.0" direction="forwards" units="years"/>
		</taxon>
		<taxon id="Homosapiens_Italy_2009_ITA_PR1470_2009_G3P8">
			<date value="2009.0" direction="forwards" units="years"/>
		</taxon>
		<taxon id="Homosapiens_Canada_2008_CAN_RT19307_2008_G1P8">
			<date value="2008.0" direction="forwards" units="years"/>
		</taxon>
		<taxon id="Homosapiens_Canada_2009_CAN_RT02509_2009_G3P8">
			<date value="2009.0" direction="forwards" units="years"/>
		</taxon>
		<taxon id="Homosapiens_Canada_2009_CAN_RT02009_2009_G3P8">
			<date value="2009.0" direction="forwards" units="years"/>
		</taxon>
		<taxon id="Homosapiens_Canada_2009_CAN_RT01709_2009_G3P8">
			<date value="2009.0" direction="forwards" units="years"/>
		</taxon>
		<taxon id="Homosapiens_Canada_2009_CAN_RT03109_2009_G3P8">
			<date value="2009.0" direction="forwards" units="years"/>
		</taxon>
		<taxon id="Homosapiens_Canada_2009_CAN_RT01909_2009_G3P8">
			<date value="2009.0" direction="forwards" units="years"/>
		</taxon>
		<taxon id="Homosapiens_Canada_2008_CAN_RT11807_2008_G1P8">
			<date value="2008.0" direction="forwards" units="years"/>
		</taxon>
		<taxon id="Homosapiens_Canada_2008_CAN_RT09807_2008_G1P8">
			<date value="2008.0" direction="forwards" units="years"/>
		</taxon>
		<taxon id="Homosapiens_China_2014_Hu_JS2014">
			<date value="2014.0" direction="forwards" units="years"/>
		</taxon>
		<taxon id="Homosapiens_China_2013_Hu_JS2013">
			<date value="2013.0" direction="forwards" units="years"/>
		</taxon>
		<taxon id="Homosapiens_China_2015_12_23_CHN_km15105_G9P8">
			<date value="2015.0" direction="forwards" units="years"/>
		</taxon>
		<taxon id="Homosapiens_China_2015_12_07_CHN_km15093_G9P8">
			<date value="2015.0" direction="forwards" units="years"/>
		</taxon>
		<taxon id="Homosapiens_China_2015_12_18_CHN_km15100_G9P8">
			<date value="2015.0" direction="forwards" units="years"/>
		</taxon>
		<taxon id="Homosapiens_Togo_2010_10_TGO_MRCDPRU5153_2010_G1P8">
			<date value="2010.0" direction="forwards" units="years"/>
		</taxon>
		<taxon id="Homosapiens_SouthAfrica_2010_07_25_ZAF_MRCDPRU1544_2010_G1P8">
			<date value="2010.0" direction="forwards" units="years"/>
		</taxon>
		<taxon id="Homosapiens_SouthAfrica_2010_10_15_ZAF_MRCDPRU1506_2010_G1P8">
			<date value="2010.0" direction="forwards" units="years"/>
		</taxon>
		<taxon id="Homosapiens_SouthAfrica_2010_06_16_ZAF_MRCDPRU1492_2010_G1P8">
			<date value="2010.0" direction="forwards" units="years"/>
		</taxon>
		<taxon id="Homosapiens_Zimbabwe_2011_ZWE_MRCDPRU184411_2011_G1P8">
			<date value="2011.0" direction="forwards" units="years"/>
		</taxon>
		<taxon id="Homosapiens_Thailand_2009_CU616TK_09">
			<date value="2009.0" direction="forwards" units="years"/>
		</taxon>
		<taxon id="Homosapiens_Thailand_2009_CU615TK_09">
			<date value="2009.0" direction="forwards" units="years"/>
		</taxon>
		<taxon id="Homosapiens_Cameroon_2009_MRCDPRU1424">
			<date value="2009.0" direction="forwards" units="years"/>
		</taxon>
		<taxon id="Homosapiens_Cameroon_2009_CMR_MRCDPRU3043_2009_G12P8">
			<date value="2009.0" direction="forwards" units="years"/>
		</taxon>
		<taxon id="Homosapiens_SouthAfrica_2011_04_11_ZAF_MRCDPRU83_2011_G1P8">
			<date value="2011.0" direction="forwards" units="years"/>
		</taxon>
		<taxon id="Homosapiens_Thailand_2011_CU956KK_11">
			<date value="2011.0" direction="forwards" units="years"/>
		</taxon>
		<taxon id="Homosapiens_Thailand_2011_CU957KK_11">
			<date value="2011.0" direction="forwards" units="years"/>
		</taxon>
		<taxon id="Homosapiens_Thailand_2010_CU875BK_10">
			<date value="2010.0" direction="forwards" units="years"/>
		</taxon>
		<taxon id="Homosapiens_Thailand_2013_THA_SKT98_2013_G1P8">
			<date value="2013.0" direction="forwards" units="years"/>
		</taxon>
		<taxon id="Homosapiens_Thailand_2013_THA_PCB118_2013_G1P8">
			<date value="2013.0" direction="forwards" units="years"/>
		</taxon>
		<taxon id="Homosapiens_Canada_2009_CAN_RT02609_2009_G1P8">
			<date value="2009.0" direction="forwards" units="years"/>
		</taxon>
		<taxon id="Homosapiens_Belgium_2008_03_20_BEL_BE00035_2008_G1P8">
			<date value="2008.0" direction="forwards" units="years"/>
		</taxon>
		<taxon id="Homosapiens_Ethiopia_2012_ETH_MRCDPRU842_2012_G9P8">
			<date value="2012.0" direction="forwards" units="years"/>
		</taxon>
		<taxon id="Homosapiens_Canada_2008_CAN_RT09507_2008_G1P8">
			<date value="2008.0" direction="forwards" units="years"/>
		</taxon>
		<taxon id="Homosapiens_Canada_2007_CAN_RT09207_2007_G1P8">
			<date value="2007.0" direction="forwards" units="years"/>
		</taxon>
		<taxon id="Homosapiens_Australia_2008_01_16_AUS_CK00083_2008_G1P8">
			<date value="2008.0" direction="forwards" units="years"/>
		</taxon>
		<taxon id="Homosapiens_Belgium_2009_02_24_BEL_BE00043_2009_G1P8">
			<date value="2009.0" direction="forwards" units="years"/>
		</taxon>
		<taxon id="Homosapiens_Italy_2010_ITA_JES11_2010_G9P8">
			<date value="2010.0" direction="forwards" units="years"/>
		</taxon>
		<taxon id="Homosapiens_Canada_2009_CAN_RT06309_2009_G1P8">
			<date value="2009.0" direction="forwards" units="years"/>
		</taxon>
		<taxon id="Homosapiens_SouthAfrica_2009_06_09_ZAF_MRCDPRU2306_2009_G1P8">
			<date value="2009.0" direction="forwards" units="years"/>
		</taxon>
		<taxon id="Homosapiens_Swaziland_2010_08_10_SWZ_MRCDPRU4550_2010_G1P8">
			<date value="2010.0" direction="forwards" units="years"/>
		</taxon>
		<taxon id="Homosapiens_SouthAfrica_2009_06_19_ZAF_MRCDPRU2325_2009_G1P8">
			<date value="2009.0" direction="forwards" units="years"/>
		</taxon>
		<taxon id="Homosapiens_SouthAfrica_2009_06_22_ZAF_MRCDPRU2330_2009_G1P8">
			<date value="2009.0" direction="forwards" units="years"/>
		</taxon>
		<taxon id="Homosapiens_SouthAfrica_2009_ZAF_MRCDPRU1191_2009_G12P8">
			<date value="2009.0" direction="forwards" units="years"/>
		</taxon>
		<taxon id="Homosapiens_SouthAfrica_2009_09_16_ZAF_MRCDPRU1389_2009_G1P8">
			<date value="2009.0" direction="forwards" units="years"/>
		</taxon>
		<taxon id="Homosapiens_Belgium_2008_03_03_BEL_BE00034_2008_G1P8">
			<date value="2008.0" direction="forwards" units="years"/>
		</taxon>
		<taxon id="Homosapiens_SouthAfrica_2008_ZAF_MRCDPRU1052_2008_G1P8">
			<date value="2008.0" direction="forwards" units="years"/>
		</taxon>
		<taxon id="Homosapiens_SouthAfrica_2008_ZAF_MRCDPRU2429_2008_G1P8">
			<date value="2008.0" direction="forwards" units="years"/>
		</taxon>
		<taxon id="Homosapiens_SouthAfrica_2008_ZAF_MRCDPRU2125_2008_G1P8">
			<date value="2008.0" direction="forwards" units="years"/>
		</taxon>
		<taxon id="Homosapiens_Zimbabwe_2009_ZWE_MRCDPRU1794_2009_G12P6">
			<date value="2009.0" direction="forwards" units="years"/>
		</taxon>
		<taxon id="Homosapiens_SouthAfrica_2007_05_13_ZAF_MRCDPRU1350_2007_G1P8">
			<date value="2007.0" direction="forwards" units="years"/>
		</taxon>
		<taxon id="Homosapiens_SouthAfrica_2008_08_26_ZAF_MRCDPRU2489_2008_G1P8">
			<date value="2008.0" direction="forwards" units="years"/>
		</taxon>
		<taxon id="Homosapiens_SouthAfrica_2008_ZAF_MRCDPRU1039_2008_G1P8">
			<date value="2008.0" direction="forwards" units="years"/>
		</taxon>
		<taxon id="Homosapiens_Belgium_2006_02_13_BEL_BE00017_2006_G1P8">
			<date value="2006.0" direction="forwards" units="years"/>
		</taxon>
		<taxon id="Homosapiens_SouthAfrica_2007_05_16_ZAF_MRCDPRU1370_2007_G1P8">
			<date value="2007.0" direction="forwards" units="years"/>
		</taxon>
		<taxon id="Homosapiens_BurkinaFaso_2009_01_01_BFA_MRCDPRU2862_2009_G1P8">
			<date value="2009.0" direction="forwards" units="years"/>
		</taxon>
		<taxon id="Homosapiens_Canada_2009_CAN_RT08209_2009_G1P8">
			<date value="2009.0" direction="forwards" units="years"/>
		</taxon>
		<taxon id="Homosapiens_Togo_2010_12_TGO_MRCDPRU5171_2010_G12P8">
			<date value="2010.0" direction="forwards" units="years"/>
		</taxon>
		<taxon id="Homosapiens_Senegal_2009_02_19_SEN_MRCDPRU2136_2009_G1P6">
			<date value="2009.0" direction="forwards" units="years"/>
		</taxon>
		<taxon id="Homosapiens_Zimbabwe_2010_ZWE_MRCDPRU3367_2010_9P8">
			<date value="2010.0" direction="forwards" units="years"/>
		</taxon>
		<taxon id="Homosapiens_Zimbabwe_2009_ZWE_MRCDPRU1841_2009_G9P8">
			<date value="2009.0" direction="forwards" units="years"/>
		</taxon>
		<taxon id="Homosapiens_Zimbabwe_2011_ZWE_MRCDPRU1855_2011_G9P8">
			<date value="2011.0" direction="forwards" units="years"/>
		</taxon>
		<taxon id="Homosapiens_SouthAfrica_2010_MRCDPRU4677">
			<date value="2010.0" direction="forwards" units="years"/>
		</taxon>
		<taxon id="Homosapiens_Zimbabwe_2008_07_07_ZWE_MRCDPRU1734_2008_G9P8">
			<date value="2008.0" direction="forwards" units="years"/>
		</taxon>
		<taxon id="Homosapiens_Zimbabwe_2009_ZWE_MRCDPRU1708_2009_G9P8">
			<date value="2009.0" direction="forwards" units="years"/>
		</taxon>
		<taxon id="Homosapiens_Zimbabwe_2009_MRCDPRU1723">
			<date value="2009.0" direction="forwards" units="years"/>
		</taxon>
		<taxon id="Homosapiens_Cameroon_2009_CMR_MRCDPRU1417_2009_G9P8">
			<date value="2009.0" direction="forwards" units="years"/>
		</taxon>
		<taxon id="Homosapiens_Zambia_2009_ZMB_MRCDPRU1648_2009_G1P8">
			<date value="2009.0" direction="forwards" units="years"/>
		</taxon>
		<taxon id="Homosapiens_Malawi_2009_01_08_MWI_MW5184_2001_G1P8">
			<date value="2009.0" direction="forwards" units="years"/>
		</taxon>
		<taxon id="Homosapiens_Malawi_2005_03_08_MWI_MW21253_2005_G1P8">
			<date value="2005.0" direction="forwards" units="years"/>
		</taxon>
		<taxon id="Homosapiens_Malawi_2008_01_04_MWI_0P5001_2008_G1P8">
			<date value="2008.0" direction="forwards" units="years"/>
		</taxon>
		<taxon id="Homosapiens_Malawi_2012_06_29_MWI_BID1CH_2012_G1P8">
			<date value="2012.0" direction="forwards" units="years"/>
		</taxon>
		<taxon id="Homosapiens_Malawi_2012_02_13_MWI_BID111_2012_G1P8">
			<date value="2012.0" direction="forwards" units="years"/>
		</taxon>
		<taxon id="Homosapiens_Malawi_2012_04_16_MWI_BID14A_2012_G1P8">
			<date value="2012.0" direction="forwards" units="years"/>
		</taxon>
		<taxon id="Homosapiens_Canada_2007_CAN_RT03207_2007_G1P8">
			<date value="2007.0" direction="forwards" units="years"/>
		</taxon>
		<taxon id="Homosapiens_Gambia_2010_GMB_MRCDPRU3176_2010_G1P8">
			<date value="2010.0" direction="forwards" units="years"/>
		</taxon>
		<taxon id="Homosapiens_India_2003_IND_VR10431_2003_G1P8">
			<date value="2003.0" direction="forwards" units="years"/>
		</taxon>
		<taxon id="Homosapiens_India_2003_IND_VR10250_2003_G1P8">
			<date value="2003.0" direction="forwards" units="years"/>
		</taxon>
		<taxon id="Homosapiens_India_2003_IND_VR10040_2003_G1P8">
			<date value="2003.0" direction="forwards" units="years"/>
		</taxon>
		<taxon id="Homosapiens_India_2003_IND_VR11281_2003_G1P8">
			<date value="2003.0" direction="forwards" units="years"/>
		</taxon>
		<taxon id="Homosapiens_Cameroon_2009_CMR_MRCDPRU1480_2009_G1P6">
			<date value="2009.0" direction="forwards" units="years"/>
		</taxon>
		<taxon id="Homosapiens_SouthAfrica_2005_ZAF_MRCDPRU822_2005_G1P8">
			<date value="2005.0" direction="forwards" units="years"/>
		</taxon>
		<taxon id="Homosapiens_USA_2013_01_07_USA_SSCRTV_00005_2013_G12P8">
			<date value="2013.0" direction="forwards" units="years"/>
		</taxon>
		<taxon id="Homosapiens_Togo_2010_09_TGO_MRCDPRU5144_2010_G12P8">
			<date value="2010.0" direction="forwards" units="years"/>
		</taxon>
		<taxon id="Homosapiens_USA_2011_USA_CNMC27_2011_G12P8">
			<date value="2011.0" direction="forwards" units="years"/>
		</taxon>
		<taxon id="Homosapiens_USA_2011_USA_CNMC29_2011_G12P8">
			<date value="2011.0" direction="forwards" units="years"/>
		</taxon>
		<taxon id="Homosapiens_USA_2011_USA_CNMC11_2011_G12P8">
			<date value="2011.0" direction="forwards" units="years"/>
		</taxon>
		<taxon id="Homosapiens_USA_2011_USA_CNMC101_2011_G12P8">
			<date value="2011.0" direction="forwards" units="years"/>
		</taxon>
		<taxon id="Homosapiens_USA_2011_USA_CNMC115_2011_G12P8">
			<date value="2011.0" direction="forwards" units="years"/>
		</taxon>
		<taxon id="Homosapiens_USA_2011_USA_CNMC24_2011_G12P8">
			<date value="2011.0" direction="forwards" units="years"/>
		</taxon>
		<taxon id="Homosapiens_USA_2011_USA_CNMC21_2011_G12P8">
			<date value="2011.0" direction="forwards" units="years"/>
		</taxon>
		<taxon id="Homosapiens_USA_2011_USA_CNMC8_2011_G12P8">
			<date value="2011.0" direction="forwards" units="years"/>
		</taxon>
		<taxon id="Homosapiens_USA_2011_USA_CNMC113_2011_G12P8">
			<date value="2011.0" direction="forwards" units="years"/>
		</taxon>
		<taxon id="Homosapiens_USA_2011_USA_CNMC7_2011_G12P8">
			<date value="2011.0" direction="forwards" units="years"/>
		</taxon>
		<taxon id="Homosapiens_USA_2011_USA_CNMC26_2011_G12P8">
			<date value="2011.0" direction="forwards" units="years"/>
		</taxon>
		<taxon id="Homosapiens_USA_2011_USA_CNMC116_2011_G12P8">
			<date value="2011.0" direction="forwards" units="years"/>
		</taxon>
		<taxon id="Homosapiens_USA_2011_USA_CNMC28_2011_G12P8">
			<date value="2011.0" direction="forwards" units="years"/>
		</taxon>
		<taxon id="Homosapiens_USA_2011_USA_CNMC121_2011_G12P8">
			<date value="2011.0" direction="forwards" units="years"/>
		</taxon>
		<taxon id="Homosapiens_USA_2011_USA_CNMC106_2011_G12P8">
			<date value="2011.0" direction="forwards" units="years"/>
		</taxon>
		<taxon id="Homosapiens_Nepal_2009_06_07_NPL_09N3392_2009_G12P6">
			<date value="2009.0" direction="forwards" units="years"/>
		</taxon>
		<taxon id="Homosapiens_Uganda_2011_UGA_MRCDPRU4616_2011_G12P6">
			<date value="2011.0" direction="forwards" units="years"/>
		</taxon>
		<taxon id="Homosapiens_Australia_2009_05_10_AUS_CK00089_2009_G1P8">
			<date value="2009.0" direction="forwards" units="years"/>
		</taxon>
		<taxon id="Homosapiens_Thailand_2009_CU460KK_09">
			<date value="2009.0" direction="forwards" units="years"/>
		</taxon>
		<taxon id="Homosapiens_Thailand_2008_CU331NR_08">
			<date value="2008.0" direction="forwards" units="years"/>
		</taxon>
		<taxon id="Homosapiens_Nicaragua_2010_NCA_9J_2010_G1P8">
			<date value="2010.0" direction="forwards" units="years"/>
		</taxon>
		<taxon id="Homosapiens_Nicaragua_2010_NCA_25J_2010_G1P8">
			<date value="2010.0" direction="forwards" units="years"/>
		</taxon>
		<taxon id="Homosapiens_Nicaragua_2010_NCA_7J_2010_G1P8">
			<date value="2010.0" direction="forwards" units="years"/>
		</taxon>
		<taxon id="Homosapiens_Belgium_2008_03_11_BEL_BE00039_2008_G1P8">
			<date value="2008.0" direction="forwards" units="years"/>
		</taxon>
		<taxon id="Homosapiens_USA_2009_Bethesda_DC1_2009_G9P8">
			<date value="2009.0" direction="forwards" units="years"/>
		</taxon>
		<taxon id="Homosapiens_USA_2009_USA2009727047_2009_G9P8">
			<date value="2009.0" direction="forwards" units="years"/>
		</taxon>
		<taxon id="Homosapiens_USA_2009_USA2009727051_2009_G9P8">
			<date value="2009.0" direction="forwards" units="years"/>
		</taxon>
		<taxon id="Homosapiens_USA_2008_Vanderbilt_VU080939_2008_G12P8">
			<date value="2008.0" direction="forwards" units="years"/>
		</taxon>
		<taxon id="Homosapiens_USA_2007_USA2007719825_2007_G1P8">
			<date value="2007.0" direction="forwards" units="years"/>
		</taxon>
		<taxon id="Homosapiens_SouthAfrica_2007_ZAF_MRCDPRU1381_2007_G1P8">
			<date value="2007.0" direction="forwards" units="years"/>
		</taxon>
		<taxon id="Homosapiens_Zambia_2009_10_19_ZMB_MRCDPRU3495_2009_G9P6">
			<date value="2009.0" direction="forwards" units="years"/>
		</taxon>
		<taxon id="Homosapiens_Nepal_2004_04_NPL_KTM368_2004_G11P25">
			<date value="2004.0" direction="forwards" units="years"/>
		</taxon>
		<taxon id="Homosapiens_Nepal_2006_03_19_NPL_06N0359_2006_G12P6">
			<date value="2006.0" direction="forwards" units="years"/>
		</taxon>
		<taxon id="Homosapiens_Nepal_2005_11_14_NPL_5N0014_2005_G12P6">
			<date value="2005.0" direction="forwards" units="years"/>
		</taxon>
		<taxon id="Homosapiens_Nepal_2005_12_16_NPL_5N0109_2005_G12P6">
			<date value="2005.0" direction="forwards" units="years"/>
		</taxon>
		<taxon id="Homosapiens_Nepal_2006_04_03_NPL_06N0397_2006_G12P6">
			<date value="2006.0" direction="forwards" units="years"/>
		</taxon>
		<taxon id="Homosapiens_Togo_2008_12_23_TGO_MRCDPRU1689_2008_G12P6">
			<date value="2008.0" direction="forwards" units="years"/>
		</taxon>
		<taxon id="Homosapiens_Uganda_2013_01_15_UGA_MUL13183_2013_G12P6">
			<date value="2013.0" direction="forwards" units="years"/>
		</taxon>
		<taxon id="Homosapiens_SouthAfrica_2004_08_17_ZAF_MRCDPRU1370_2004_G12P6">
			<date value="2004.0" direction="forwards" units="years"/>
		</taxon>
		<taxon id="Homosapiens_SouthAfrica_2007_10_18_ZAF_MRCDPRU1911_2007_G12P6">
			<date value="2007.0" direction="forwards" units="years"/>
		</taxon>
		<taxon id="Homosapiens_DemocraticRepublicoftheCongo_2009_01_28_COD_KisB504_2009_G1P6">
			<date value="2009.0" direction="forwards" units="years"/>
		</taxon>
		<taxon id="Homosapiens_Uganda_2010_UGA_MRCDPRU3713_2010_G12P6">
			<date value="2010.0" direction="forwards" units="years"/>
		</taxon>
		<taxon id="Homosapiens_DemocraticRepublicoftheCongo_2008_10_29_COD_KisB521_2008_G12P6">
			<date value="2008.0" direction="forwards" units="years"/>
		</taxon>
		<taxon id="Homosapiens_Zambia_2009_09_08_ZMB_MRCDPRU3491_2009_G12P6">
			<date value="2009.0" direction="forwards" units="years"/>
		</taxon>
		<taxon id="Homosapiens_Zambia_2009_11_20_ZMB_MRCDPRU3506_2009_G12P6">
			<date value="2009.0" direction="forwards" units="years"/>
		</taxon>
		<taxon id="Homosapiens_Zambia_2008_10_19_ZMB_MRCDPRU1680_2008_G12P6">
			<date value="2008.0" direction="forwards" units="years"/>
		</taxon>
		<taxon id="Homosapiens_Zambia_2009_11_21_ZMB_MRCDPRU3507_2009_G12P6">
			<date value="2009.0" direction="forwards" units="years"/>
		</taxon>
		<taxon id="Homosapiens_Zambia_2009_07_20_ZMB_MRCDPRU3488_2009_G12P6">
			<date value="2009.0" direction="forwards" units="years"/>
		</taxon>
		<taxon id="Homosapiens_Paraguay_2008_09_PRY_1638SR_2008_G1P8">
			<date value="2008.0" direction="forwards" units="years"/>
		</taxon>
		<taxon id="Homosapiens_USA_2008_USA2008747307_2008_G9P8">
			<date value="2008.0" direction="forwards" units="years"/>
		</taxon>
		<taxon id="Homosapiens_Germany_2008_07_GER17208">
			<date value="2008.0" direction="forwards" units="years"/>
		</taxon>
		<taxon id="Bostaurus_Uganda_2013_01_09_UGA_BUW14A035_2014_G12P8">
			<date value="2013.0" direction="forwards" units="years"/>
		</taxon>
		<taxon id="Homosapiens_USA_2013_05_23_USA_SSCRTV_00024_2013_G12P8">
			<date value="2013.0" direction="forwards" units="years"/>
		</taxon>
		<taxon id="Homosapiens_USA_2013_04_04_USA_VU1213149_2013_G12P8">
			<date value="2013.0" direction="forwards" units="years"/>
		</taxon>
		<taxon id="Homosapiens_USA_2013_01_17_USA_VU12138_2013_G12P8">
			<date value="2013.0" direction="forwards" units="years"/>
		</taxon>
		<taxon id="Homosapiens_USA_2013_01_15_USA_VU12139_2013_G12P8">
			<date value="2013.0" direction="forwards" units="years"/>
		</taxon>
		<taxon id="Homosapiens_USA_2013_02_19_USA_VU1213116_2013_G12P8">
			<date value="2013.0" direction="forwards" units="years"/>
		</taxon>
		<taxon id="Homosapiens_USA_2013_01_20_USA_VU121389_2013_G12P8">
			<date value="2013.0" direction="forwards" units="years"/>
		</taxon>
		<taxon id="Homosapiens_USA_2013_02_01_USA_VU121399_2013_G12P8">
			<date value="2013.0" direction="forwards" units="years"/>
		</taxon>
		<taxon id="Homosapiens_USA_2013_02_07_USA_VU1213103_2013_G12P8">
			<date value="2013.0" direction="forwards" units="years"/>
		</taxon>
		<taxon id="Homosapiens_USA_2013_01_28_USA_VU121318_2013_G12P8">
			<date value="2013.0" direction="forwards" units="years"/>
		</taxon>
		<taxon id="Homosapiens_USA_2013_03_22_USA_VU121338_2013_G12P8">
			<date value="2013.0" direction="forwards" units="years"/>
		</taxon>
		<taxon id="Homosapiens_USA_2013_02_10_USA_VU1213107_2013_G12P8">
			<date value="2013.0" direction="forwards" units="years"/>
		</taxon>
		<taxon id="Homosapiens_USA_2012_11_19_USA_VU1112194_2012_G12P8">
			<date value="2012.0" direction="forwards" units="years"/>
		</taxon>
		<taxon id="Homosapiens_USA_2013_03_04_USA_VU121333_2013_G12P8">
			<date value="2013.0" direction="forwards" units="years"/>
		</taxon>
		<taxon id="Homosapiens_Uganda_2011_UGA_MRCDPRU4620_2011_G12P8">
			<date value="2011.0" direction="forwards" units="years"/>
		</taxon>
		<taxon id="Homosapiens_Australia_2010_10_27_AUS_CK20043_2010_G1P8">
			<date value="2010.0" direction="forwards" units="years"/>
		</taxon>
		<taxon id="Homosapiens_USA_2015_02_10_USA_SSCRTV_00075_2015_G12P8">
			<date value="2015.0" direction="forwards" units="years"/>
		</taxon>
		<taxon id="Homosapiens_USA_2013_02_13_USA_VU1213200_2013_G12P8">
			<date value="2013.0" direction="forwards" units="years"/>
		</taxon>
		<taxon id="Homosapiens_USA_2011_USA_CNMC13_2011_G12P8">
			<date value="2011.0" direction="forwards" units="years"/>
		</taxon>
		<taxon id="Homosapiens_USA_2013_03_18_USA_VU1213141_2013_G12P8">
			<date value="2013.0" direction="forwards" units="years"/>
		</taxon>
		<taxon id="Homosapiens_USA_2013_02_14_USA_VU1213199_2013_G12P8">
			<date value="2013.0" direction="forwards" units="years"/>
		</taxon>
		<taxon id="Homosapiens_USA_2013_02_08_USA_VU1213102_2013_G12P8">
			<date value="2013.0" direction="forwards" units="years"/>
		</taxon>
		<taxon id="Homosapiens_USA_2013_03_07_USA_VU121334_2013_G12P8">
			<date value="2013.0" direction="forwards" units="years"/>
		</taxon>
		<taxon id="Homosapiens_USA_2012_12_23_USA_VU121379_2012_G12P8">
			<date value="2012.0" direction="forwards" units="years"/>
		</taxon>
		<taxon id="Homosapiens_USA_2013_02_26_USA_VU1213122_2013_G12P8">
			<date value="2013.0" direction="forwards" units="years"/>
		</taxon>
		<taxon id="Homosapiens_USA_2013_01_27_USA_VU121395_2013_G12P8">
			<date value="2013.0" direction="forwards" units="years"/>
		</taxon>
		<taxon id="Homosapiens_USA_2012_04_27_USA_VU111254_2012_G12P8">
			<date value="2012.0" direction="forwards" units="years"/>
		</taxon>
		<taxon id="Homosapiens_USA_2012_05_30_USA_VU1112192_2012_G12P8">
			<date value="2012.0" direction="forwards" units="years"/>
		</taxon>
		<taxon id="Homosapiens_USA_2011_USA_CNMC12_2011_G12P8">
			<date value="2011.0" direction="forwards" units="years"/>
		</taxon>
		<taxon id="Homosapiens_SouthAfrica_2011_07_15_ZAF_MRCDPRU4090_2011_G12P6">
			<date value="2011.0" direction="forwards" units="years"/>
		</taxon>
		<taxon id="Homosapiens_USA_2013_02_25_USA_VU121331_2013_G12P8">
			<date value="2013.0" direction="forwards" units="years"/>
		</taxon>
		<taxon id="Homosapiens_USA_2013_03_11_USA_VU1213138_2013_G12P8">
			<date value="2013.0" direction="forwards" units="years"/>
		</taxon>
		<taxon id="Homosapiens_USA_2013_02_02_USA_SSCRTV_00006_2013_G12P8">
			<date value="2013.0" direction="forwards" units="years"/>
		</taxon>
		<taxon id="Homosapiens_Paraguay_2008_10_PRY_1670SR_2008_G1P8">
			<date value="2008.0" direction="forwards" units="years"/>
		</taxon>
		<taxon id="Homosapiens_Paraguay_2008_10_PRY_1692SR_2008_G1P8">
			<date value="2008.0" direction="forwards" units="years"/>
		</taxon>
		<taxon id="Homosapiens_USA_2007_USA2007719739_2007_G1P8">
			<date value="2007.0" direction="forwards" units="years"/>
		</taxon>
		<taxon id="Homosapiens_Nepal_2009_04_29_NPL_09N3294_2009_G12P6">
			<date value="2009.0" direction="forwards" units="years"/>
		</taxon>
		<taxon id="Homosapiens_USA_2011_USA_CNMC20_2011_G1P8">
			<date value="2011.0" direction="forwards" units="years"/>
		</taxon>
		<taxon id="Homosapiens_SouthAfrica_2009_ZAF_3133WC_2009_G12P4">
			<date value="2009.0" direction="forwards" units="years"/>
		</taxon>
		<taxon id="Homosapiens_SouthAfrica_2009_ZAF_3176WC_2009_G12P6">
			<date value="2009.0" direction="forwards" units="years"/>
		</taxon>
		<taxon id="Homosapiens_Canada_2008_CAN_RT10307_2008_G1P8">
			<date value="2008.0" direction="forwards" units="years"/>
		</taxon>
		<taxon id="Homosapiens_SouthAfrica_2007_09_09_ZAF_MRCDPRU1840_2007_G1P8">
			<date value="2007.0" direction="forwards" units="years"/>
		</taxon>
		<taxon id="Homosapiens_Ethiopia_2007_ETH_MRCDPRU1840_2007_G1P8">
			<date value="2007.0" direction="forwards" units="years"/>
		</taxon>
		<taxon id="Homosapiens_SouthAfrica_2007_05_08_ZAF_MRCDPRU1327_2007_G1P8">
			<date value="2007.0" direction="forwards" units="years"/>
		</taxon>
		<taxon id="Homosapiens_SouthAfrica_2006_05_24_ZAF_MRCDPRU840_2006_G1P8">
			<date value="2006.0" direction="forwards" units="years"/>
		</taxon>
		<taxon id="Homosapiens_India_2013_RV1326">
			<date value="2013.0" direction="forwards" units="years"/>
		</taxon>
		<taxon id="Homosapiens_SouthAfrica_2000_06_12_ZAF_MRCDPRU867_2000_G1P8">
			<date value="2000.0" direction="forwards" units="years"/>
		</taxon>
		<taxon id="Homosapiens_SouthAfrica_2006_ZAF_MRCDPRU832_2006_G1P8">
			<date value="2006.0" direction="forwards" units="years"/>
		</taxon>
		<taxon id="Homosapiens_SouthAfrica_2006_04_30_ZAF_MRCDPRU748_2006_G1P8">
			<date value="2006.0" direction="forwards" units="years"/>
		</taxon>
		<taxon id="Homosapiens_SouthAfrica_2006_05_25_ZAF_MRCDPRU839_2006_G1P8">
			<date value="2006.0" direction="forwards" units="years"/>
		</taxon>
		<taxon id="Homosapiens_SouthAfrica_2006_05_16_ZAF_MRCDPRU803_2006_G1P8">
			<date value="2006.0" direction="forwards" units="years"/>
		</taxon>
		<taxon id="Homosapiens_Australia_2009_01_25_AUS_CK00086_2009_G1P8">
			<date value="2009.0" direction="forwards" units="years"/>
		</taxon>
		<taxon id="Homosapiens_Belgium_2000_02_28_Bel_BE00068_2000_G1P8">
			<date value="2000.0" direction="forwards" units="years"/>
		</taxon>
		<taxon id="Homosapiens_USA_2007_USA2007744270_2007_G1P8">
			<date value="2007.0" direction="forwards" units="years"/>
		</taxon>
		<taxon id="Homosapiens_Australia_2004_06_14_Victoria_CK00048_2004_G1P8">
			<date value="2004.0" direction="forwards" units="years"/>
		</taxon>
		<taxon id="Homosapiens_Canada_2008_CAN_RT17807_2008_G1P8">
			<date value="2008.0" direction="forwards" units="years"/>
		</taxon>
		<taxon id="Homosapiens_Canada_2008_CAN_RT18507_2008_G1P8">
			<date value="2008.0" direction="forwards" units="years"/>
		</taxon>
		<taxon id="Homosapiens_Canada_2007_CAN_RT02807_2007_G1P8">
			<date value="2007.0" direction="forwards" units="years"/>
		</taxon>
		<taxon id="Homosapiens_Canada_2008_CAN_RT18607_2008_G1P8">
			<date value="2008.0" direction="forwards" units="years"/>
		</taxon>
		<taxon id="Homosapiens_USA_2008_USA2008747106_2008_G1P8">
			<date value="2008.0" direction="forwards" units="years"/>
		</taxon>
		<taxon id="Homosapiens_USA_2008_USA2008747100_2008_G1P8">
			<date value="2008.0" direction="forwards" units="years"/>
		</taxon>
		<taxon id="Homosapiens_Canada_2007_CAN_RT05507_2007_G1P8">
			<date value="2007.0" direction="forwards" units="years"/>
		</taxon>
		<taxon id="Homosapiens_Canada_2007_CAN_RT03107_2007_G1P8">
			<date value="2007.0" direction="forwards" units="years"/>
		</taxon>
		<taxon id="Homosapiens_Ethiopia_2009_ETH_MRCDPRU1843_2009_G1P8">
			<date value="2009.0" direction="forwards" units="years"/>
		</taxon>
		<taxon id="Homosapiens_USA_2011_USA_CNMC2_2011_G3P8">
			<date value="2011.0" direction="forwards" units="years"/>
		</taxon>
		<taxon id="Homosapiens_USA_2011_USA_CNMC118_2011_G3P8">
			<date value="2011.0" direction="forwards" units="years"/>
		</taxon>
		<taxon id="Homosapiens_USA_2011_USA_CNMC127_2011_G3P8">
			<date value="2011.0" direction="forwards" units="years"/>
		</taxon>
		<taxon id="Homosapiens_China_2010_12_07_CHN_E2422_2010_G3P8">
			<date value="2010.0" direction="forwards" units="years"/>
		</taxon>
		<taxon id="Homosapiens_China_2008_10_21_CHN_E1367_2008_G3P8">
			<date value="2008.0" direction="forwards" units="years"/>
		</taxon>
		<taxon id="Homosapiens_China_2009_10_12_CHN_E1857_2009_G3P8">
			<date value="2009.0" direction="forwards" units="years"/>
		</taxon>
		<taxon id="Homosapiens_China_2009_02_08_CHN_L1066_2009_G3P8">
			<date value="2009.0" direction="forwards" units="years"/>
		</taxon>
		<taxon id="Homosapiens_China_2007_10_18_CHN_E707_2007_G3P8">
			<date value="2007.0" direction="forwards" units="years"/>
		</taxon>
		<taxon id="Homosapiens_China_2007_06_18_CHN_E329_2007_G3P8">
			<date value="2007.0" direction="forwards" units="years"/>
		</taxon>
		<taxon id="Homosapiens_USA_2013_02_04_USA_VU1213101_2013_G9P8">
			<date value="2013.0" direction="forwards" units="years"/>
		</taxon>
		<taxon id="Homosapiens_China_2011_10_22_CHN_Z1557_2011_G3P8">
			<date value="2011.0" direction="forwards" units="years"/>
		</taxon>
		<taxon id="Homosapiens_China_2011_11_CHN_E2835_2011_G3P8">
			<date value="2011.0" direction="forwards" units="years"/>
		</taxon>
		<taxon id="Homosapiens_China_2010_12_12_CHN_E2432_2010_G3P8">
			<date value="2010.0" direction="forwards" units="years"/>
		</taxon>
		<taxon id="Homosapiens_Canada_2008_CAN_RT13107_2008_G3P8">
			<date value="2008.0" direction="forwards" units="years"/>
		</taxon>
		<taxon id="Homosapiens_Thailand_2008_CU328NR_08">
			<date value="2008.0" direction="forwards" units="years"/>
		</taxon>
		<taxon id="Homosapiens_Thailand_2008_CU329NR_08">
			<date value="2008.0" direction="forwards" units="years"/>
		</taxon>
		<taxon id="Homosapiens_Paraguay_2009_08_PRY_1755SR_2009_G1P8">
			<date value="2009.0" direction="forwards" units="years"/>
		</taxon>
		<taxon id="Homosapiens_China_2007_03_13_CHN_E093_2007_G3P8">
			<date value="2007.0" direction="forwards" units="years"/>
		</taxon>
		<taxon id="Homosapiens_Belgium_2008_02_25_BEL_BE00036_2008_G1P8">
			<date value="2008.0" direction="forwards" units="years"/>
		</taxon>
		<taxon id="Homosapiens_Belgium_2008_01_13_BEL_BE00029_2008_G1P8">
			<date value="2008.0" direction="forwards" units="years"/>
		</taxon>
		<taxon id="Homosapiens_Paraguay_2007_09_PRY_1541SR_2007_G9P8">
			<date value="2007.0" direction="forwards" units="years"/>
		</taxon>
		<taxon id="Homosapiens_Paraguay_2002_10_PRY_54SR_2002_G4P8">
			<date value="2002.0" direction="forwards" units="years"/>
		</taxon>
		<taxon id="Homosapiens_Belgium_2008_03_31_BEL_BE00038_2008_G1P8">
			<date value="2008.0" direction="forwards" units="years"/>
		</taxon>
		<taxon id="Homosapiens_USA_2007_USA_2007719635_2007_G1P8">
			<date value="2007.0" direction="forwards" units="years"/>
		</taxon>
		<taxon id="Homosapiens_Thailand_2009_CU537KK_09">
			<date value="2009.0" direction="forwards" units="years"/>
		</taxon>
		<taxon id="Homosapiens_Paraguay_2009_08_PRY_1720SR_2009_G9P8">
			<date value="2009.0" direction="forwards" units="years"/>
		</taxon>
		<taxon id="Homosapiens_Paraguay_2009_07_PRY_1705SR_2009_G9P8">
			<date value="2009.0" direction="forwards" units="years"/>
		</taxon>
		<taxon id="Homosapiens_Belgium_2001_03_25_Bel_BE00073_2001_G1P8">
			<date value="2001.0" direction="forwards" units="years"/>
		</taxon>
		<taxon id="Homosapiens_Paraguay_2004_08_PRY_610SR_2004_G1P8">
			<date value="2004.0" direction="forwards" units="years"/>
		</taxon>
		<taxon id="Homosapiens_Paraguay_2005_07_PRY_1041SR_2005_G9P8">
			<date value="2005.0" direction="forwards" units="years"/>
		</taxon>
		<taxon id="Homosapiens_Paraguay_2004_08_PRY_521SR_2004_G9P8">
			<date value="2004.0" direction="forwards" units="years"/>
		</taxon>
		<taxon id="Homosapiens_Paraguay_2004_07_PRY_498SR_2004_G9P8">
			<date value="2004.0" direction="forwards" units="years"/>
		</taxon>
		<taxon id="Homosapiens_Paraguay_2008_07_PRY_1550SR_2008_G9P8">
			<date value="2008.0" direction="forwards" units="years"/>
		</taxon>
		<taxon id="Homosapiens_Paraguay_2006_09_PRY_1441SR_2006_G9P8">
			<date value="2006.0" direction="forwards" units="years"/>
		</taxon>
		<taxon id="Homosapiens_Paraguay_2006_08_PRY_1393SR_2006_G9P8">
			<date value="2006.0" direction="forwards" units="years"/>
		</taxon>
		<taxon id="Homosapiens_Belgium_2008_11_05_BEL_BE00046_2008_G1P8">
			<date value="2008.0" direction="forwards" units="years"/>
		</taxon>
		<taxon id="Homosapiens_Belgium_2006_03_15_BEL_BE00015_2006_G1P8">
			<date value="2006.0" direction="forwards" units="years"/>
		</taxon>
		<taxon id="Homosapiens_Belgium_2005_03_12_BEL_BE00006_2005_G1P8">
			<date value="2005.0" direction="forwards" units="years"/>
		</taxon>
		<taxon id="Homosapiens_Belgium_2005_03_19_BEL_BE00007_2005_G1P8">
			<date value="2005.0" direction="forwards" units="years"/>
		</taxon>
		<taxon id="Homosapiens_Gambia_2010_01_11_GMB_MRCDPRU3174_2010_G1P8">
			<date value="2010.0" direction="forwards" units="years"/>
		</taxon>
		<taxon id="Homosapiens_Senegal_2009_SEN_MRCDPRU213009_2009_G1P8">
			<date value="2009.0" direction="forwards" units="years"/>
		</taxon>
		<taxon id="Homosapiens_SouthAfrica_2005_09_25_ZAF_MRCDPRU2132_2005_G1P8">
			<date value="2005.0" direction="forwards" units="years"/>
		</taxon>
		<taxon id="Homosapiens_SouthAfrica_2005_ZAF_MRCDPRU2114_2005_G1P8">
			<date value="2005.0" direction="forwards" units="years"/>
		</taxon>
		<taxon id="Homosapiens_Belgium_2007_02_06_BEL_BE00023_2007_G1P8">
			<date value="2007.0" direction="forwards" units="years"/>
		</taxon>
		<taxon id="Homosapiens_Paraguay_2000_08_PRY_469_2000_G9P8">
			<date value="2000.0" direction="forwards" units="years"/>
		</taxon>
		<taxon id="Homosapiens_Paraguay_2000_07_PRY_472_2000_G9P8">
			<date value="2000.0" direction="forwards" units="years"/>
		</taxon>
		<taxon id="Homosapiens_Paraguay_2000_07_PRY_467_2000_G9P8">
			<date value="2000.0" direction="forwards" units="years"/>
		</taxon>
		<taxon id="Homosapiens_Paraguay_2000_08_PRY_473_2000_G9P8">
			<date value="2000.0" direction="forwards" units="years"/>
		</taxon>
		<taxon id="Homosapiens_Paraguay_2002_09_PRY_10SR_2002_G9P4">
			<date value="2002.0" direction="forwards" units="years"/>
		</taxon>
		<taxon id="Homosapiens_Paraguay_2002_08_PRY_2SR_2002_G9P8">
			<date value="2002.0" direction="forwards" units="years"/>
		</taxon>
		<taxon id="Homosapiens_Zambia_2008_08_03_ZMB_MRCDPRU1660_2008_G12P6">
			<date value="2008.0" direction="forwards" units="years"/>
		</taxon>
		<taxon id="Homosapiens_SouthAfrica_2008_08_22_ZAF_MRCDPRU2711_2008_G9P8">
			<date value="2008.0" direction="forwards" units="years"/>
		</taxon>
		<taxon id="Homosapiens_SouthAfrica_2008_ZAF_MRCDPRU2943_2008_G9P8">
			<date value="2008.0" direction="forwards" units="years"/>
		</taxon>
		<taxon id="Homosapiens_SouthAfrica_2008_ZAF_MRCDPRU2343_2008_G9P8">
			<date value="2008.0" direction="forwards" units="years"/>
		</taxon>
		<taxon id="Homosapiens_SouthAfrica_2010_07_30_ZAF_MRCDPRU1554_2010_G12P8">
			<date value="2010.0" direction="forwards" units="years"/>
		</taxon>
		<taxon id="Homosapiens_Swaziland_2010_09_15_SWZ_MRCDPRU5119_2010_G1P8">
			<date value="2010.0" direction="forwards" units="years"/>
		</taxon>
		<taxon id="Homosapiens_SouthAfrica_2009_ZAF_MRCDPRU2294_2009_G1P8">
			<date value="2009.0" direction="forwards" units="years"/>
		</taxon>
		<taxon id="Homosapiens_SouthAfrica_2009_08_07_ZAF_MRCDPRU1270_2009_G1P8">
			<date value="2009.0" direction="forwards" units="years"/>
		</taxon>
		<taxon id="Homosapiens_Belgium_2009_03_19_BEL_BE00045_2009_G1P8">
			<date value="2009.0" direction="forwards" units="years"/>
		</taxon>
		<taxon id="Homosapiens_Belgium_2008_03_07_BEL_BE00031_2008_G1P8">
			<date value="2008.0" direction="forwards" units="years"/>
		</taxon>
		<taxon id="Homosapiens_Canada_2008_CAN_RT12207_2008_G1P8">
			<date value="2008.0" direction="forwards" units="years"/>
		</taxon>
		<taxon id="Homosapiens_Canada_2008_CAN_RT13407_2008_G1P8">
			<date value="2008.0" direction="forwards" units="years"/>
		</taxon>
		<taxon id="Homosapiens_Australia_2011_12_07_AUS_CK00110_2011_G1P8">
			<date value="2011.0" direction="forwards" units="years"/>
		</taxon>
		<taxon id="Homosapiens_Australia_2011_11_12_AUS_CK00108_2011_G1P8">
			<date value="2011.0" direction="forwards" units="years"/>
		</taxon>
		<taxon id="Homosapiens_India_2013_RV1305">
			<date value="2013.0" direction="forwards" units="years"/>
		</taxon>
		<taxon id="Homosapiens_India_2013_RV1302">
			<date value="2013.0" direction="forwards" units="years"/>
		</taxon>
		<taxon id="Homosapiens_Australia_2006_06_24_Victoria_CK00037_2006_G1P8">
			<date value="2006.0" direction="forwards" units="years"/>
		</taxon>
		<taxon id="Homosapiens_India_2013_RV1327">
			<date value="2013.0" direction="forwards" units="years"/>
		</taxon>
		<taxon id="Homosapiens_Australia_2008_02_27_AUS_CK00085_2008_G1P8">
			<date value="2008.0" direction="forwards" units="years"/>
		</taxon>
		<taxon id="Homosapiens_Australia_2008_02_13_AUS_CK00084_2008_G1P8">
			<date value="2008.0" direction="forwards" units="years"/>
		</taxon>
		<taxon id="Homosapiens_Bangladesh_2002_08_22_BGD_Matlab36_2002_G11P8">
			<date value="2002.0" direction="forwards" units="years"/>
		</taxon>
		<taxon id="Homosapiens_Australia_2009_03_13_AUS_CK00088_2009_G1P8">
			<date value="2009.0" direction="forwards" units="years"/>
		</taxon>
		<taxon id="Homosapiens_USA_2008_USA_2008747323_2008_G1P8">
			<date value="2008.0" direction="forwards" units="years"/>
		</taxon>
		<taxon id="Homosapiens_Canada_2009_CAN_RT07009_2009_G1P8">
			<date value="2009.0" direction="forwards" units="years"/>
		</taxon>
		<taxon id="Homosapiens_Australia_2009_09_29_AUS_CK00092_2009_G1P8">
			<date value="2009.0" direction="forwards" units="years"/>
		</taxon>
		<taxon id="Homosapiens_Australia_2009_10_26_AUS_CK00094_2009_G1P8">
			<date value="2009.0" direction="forwards" units="years"/>
		</taxon>
		<taxon id="Homosapiens_Australia_2009_09_26_AUS_CK00091_2009_G1P8">
			<date value="2009.0" direction="forwards" units="years"/>
		</taxon>
		<taxon id="Homosapiens_Belgium_2005_02_28_BEL_BE00004_2005_G1P8">
			<date value="2005.0" direction="forwards" units="years"/>
		</taxon>
		<taxon id="Homosapiens_Australia_2007_11_27_AUS_CK00079_2007_G1P8">
			<date value="2007.0" direction="forwards" units="years"/>
		</taxon>
		<taxon id="Homosapiens_Canada_2007_CAN_RT01907_2007_G1P8">
			<date value="2007.0" direction="forwards" units="years"/>
		</taxon>
		<taxon id="Homosapiens_Australia_2005_11_14_Victoria_CK00026_2005_G1P8">
			<date value="2005.0" direction="forwards" units="years"/>
		</taxon>
		<taxon id="Homosapiens_USA_2007_USA2007719945_2007_G1P8">
			<date value="2007.0" direction="forwards" units="years"/>
		</taxon>
		<taxon id="Homosapiens_USA_2007_USA2007719907_2007_G1P8">
			<date value="2007.0" direction="forwards" units="years"/>
		</taxon>
		<taxon id="Homosapiens_Italy_2010_ITA_AV28_2010_G9P8">
			<date value="2010.0" direction="forwards" units="years"/>
		</taxon>
		<taxon id="Homosapiens_Australia_2005_09_05_Victoria_CK00023_2005_G1P8">
			<date value="2005.0" direction="forwards" units="years"/>
		</taxon>
		<taxon id="Homosapiens_Australia_2005_12_17_Victoria_CK00027_2005_G1P8">
			<date value="2005.0" direction="forwards" units="years"/>
		</taxon>
		<taxon id="Homosapiens_Australia_2005_12_30_Victoria_CK00028_2005_G1P8">
			<date value="2005.0" direction="forwards" units="years"/>
		</taxon>
		<taxon id="Homosapiens_Belgium_1999_12_27_Bel_BE00055_1999_G1P8">
			<date value="1999.0" direction="forwards" units="years"/>
		</taxon>
		<taxon id="Homosapiens_Belgium_2003_02_12_Bel_BE00090_2003_G1P8">
			<date value="2003.0" direction="forwards" units="years"/>
		</taxon>
		<taxon id="Homosapiens_Italy_2012_ITA_PR460_2012_G3P8">
			<date value="2012.0" direction="forwards" units="years"/>
		</taxon>
		<taxon id="Homosapiens_Italy_2012_ITA_PR348_2012_G3P8">
			<date value="2012.0" direction="forwards" units="years"/>
		</taxon>
		<taxon id="Homosapiens_Belgium_2007_03_22_BEL_BE00025_2007_G1P8">
			<date value="2007.0" direction="forwards" units="years"/>
		</taxon>
		<taxon id="Homosapiens_Belgium_2009_02_10_BEL_BE00044_2009_G1P8">
			<date value="2009.0" direction="forwards" units="years"/>
		</taxon>
		<taxon id="Homosapiens_Ethiopia_2012_ETH_MRCDPRU850_2012_G12P8">
			<date value="2012.0" direction="forwards" units="years"/>
		</taxon>
		<taxon id="Homosapiens_Ethiopia_2010_10_18_ETH_MRCDPRU5010_2010_G12P8">
			<date value="2010.0" direction="forwards" units="years"/>
		</taxon>
		<taxon id="Homosapiens_Canada_2009_CAN_RT03809_2009_G4P8">
			<date value="2009.0" direction="forwards" units="years"/>
		</taxon>
		<taxon id="Homosapiens_Canada_2009_CAN_RT03909_2009_G4P8">
			<date value="2009.0" direction="forwards" units="years"/>
		</taxon>
		<taxon id="Homosapiens_Canada_2007_CAN_RT04807_2007_G4P8">
			<date value="2007.0" direction="forwards" units="years"/>
		</taxon>
		<taxon id="Homosapiens_Italy_2010_ITA_AV21_2010_G9P8">
			<date value="2010.0" direction="forwards" units="years"/>
		</taxon>
		<taxon id="Homosapiens_Belgium_2010_02_15_Bel_BE00097_2009_G1P8">
			<date value="2010.0" direction="forwards" units="years"/>
		</taxon>
		<taxon id="Homosapiens_Zimbabwe_2011_ZWE_MRCDPRU1850_2011_G4P8">
			<date value="2011.0" direction="forwards" units="years"/>
		</taxon>
		<taxon id="Homosapiens_Italy_2007_ITA_ASTI23_2007_G9P8">
			<date value="2007.0" direction="forwards" units="years"/>
		</taxon>
		<taxon id="Homosapiens_Canada_2008_CAN_RT09907_2008_G1P8">
			<date value="2008.0" direction="forwards" units="years"/>
		</taxon>
		<taxon id="Homosapiens_Belgium_2008_02_05_BEL_BE00032_2008_G1P8">
			<date value="2008.0" direction="forwards" units="years"/>
		</taxon>
		<taxon id="Homosapiens_Belgium_2007_12_17_BEL_BE00028_2007_G1P8">
			<date value="2007.0" direction="forwards" units="years"/>
		</taxon>
		<taxon id="Homosapiens_Belgium_2008_03_20_BEL_BE00040_2008_G1P8">
			<date value="2008.0" direction="forwards" units="years"/>
		</taxon>
		<taxon id="Homosapiens_Canada_2009_CAN_RT00509_2009_G1P8">
			<date value="2009.0" direction="forwards" units="years"/>
		</taxon>
		<taxon id="Homosapiens_Belgium_2007_BEL_BE00041_2007_G1P8">
			<date value="2007.0" direction="forwards" units="years"/>
		</taxon>
		<taxon id="Homosapiens_Canada_2008_CAN_RT10107_2008_G1P8">
			<date value="2008.0" direction="forwards" units="years"/>
		</taxon>
		<taxon id="Homosapiens_Belgium_2007_03_18_BEL_BE00024_2007_G1P8">
			<date value="2007.0" direction="forwards" units="years"/>
		</taxon>
		<taxon id="Homosapiens_Belgium_2006_01_27_BEL_BE00014_2006_G1P8">
			<date value="2006.0" direction="forwards" units="years"/>
		</taxon>
		<taxon id="Homosapiens_Belgium_2006_02_16_BEL_BE00018_2006_G1P8">
			<date value="2006.0" direction="forwards" units="years"/>
		</taxon>
		<taxon id="Homosapiens_Belgium_2006_01_30_BEL_BE00016_2006_G1P8">
			<date value="2006.0" direction="forwards" units="years"/>
		</taxon>
		<taxon id="Homosapiens_Australia_2010_11_16_AUS_CK00103_2010_G1P8">
			<date value="2010.0" direction="forwards" units="years"/>
		</taxon>
		<taxon id="Homosapiens_Australia_2010_10_02_AUS_CK00101_2010_G1P8">
			<date value="2010.0" direction="forwards" units="years"/>
		</taxon>
		<taxon id="Homosapiens_Australia_2010_12_20_AUS_CK00106_2010_G1P8">
			<date value="2010.0" direction="forwards" units="years"/>
		</taxon>
		<taxon id="Homosapiens_Australia_2009_10_23_AUS_CK00093_2009_G1P8">
			<date value="2009.0" direction="forwards" units="years"/>
		</taxon>
		<taxon id="Homosapiens_Belgium_2010_01_13_Bel_BE00094_2009_G1P8">
			<date value="2010.0" direction="forwards" units="years"/>
		</taxon>
		<taxon id="Homosapiens_Belgium_2009_03_20_BEL_BE00049_2009_G1P8">
			<date value="2009.0" direction="forwards" units="years"/>
		</taxon>
		<taxon id="Homosapiens_Canada_2009_CAN_RT07209_2009_G1P8">
			<date value="2009.0" direction="forwards" units="years"/>
		</taxon>
		<taxon id="Homosapiens_Belgium_2010_03_03_Bel_BE00100_2009_G1P8">
			<date value="2010.0" direction="forwards" units="years"/>
		</taxon>
		<taxon id="Homosapiens_Belgium_2009_04_27_BEL_BE00047_2009_G1P8">
			<date value="2009.0" direction="forwards" units="years"/>
		</taxon>
		<taxon id="Homosapiens_Belgium_2008_03_23_BEL_BE00037_2008_G1P8">
			<date value="2008.0" direction="forwards" units="years"/>
		</taxon>
		<taxon id="Homosapiens_Belgium_2008_01_07_BEL_BE00027_2008_G1P8">
			<date value="2008.0" direction="forwards" units="years"/>
		</taxon>
		<taxon id="Homosapiens_Senegal_2009_01_19_SEN_MRCDPRU2051_2009_G9P8">
			<date value="2009.0" direction="forwards" units="years"/>
		</taxon>
		<taxon id="Homosapiens_Belgium_2006_01_20_BEL_BE00012_2006_G1P8">
			<date value="2006.0" direction="forwards" units="years"/>
		</taxon>
		<taxon id="Homosapiens_Belgium_2005_12_04_BEL_BE00009_2005_G1P8">
			<date value="2005.0" direction="forwards" units="years"/>
		</taxon>
		<taxon id="Homosapiens_USA_2013_08_29_USA_VU1213162_2013_G1P8">
			<date value="2013.0" direction="forwards" units="years"/>
		</taxon>
		<taxon id="Homosapiens_SouthAfrica_2006_04_12_ZAF_MRCDPRU724_2006_G3P8">
			<date value="2006.0" direction="forwards" units="years"/>
		</taxon>
		<taxon id="Homosapiens_SouthAfrica_2003_08_05_ZAF_MRCDPRU2107_2003_G1P6">
			<date value="2003.0" direction="forwards" units="years"/>
		</taxon>
		<taxon id="Homosapiens_Australia_2001_05_23_AUS_CK20019_2001_G1P8">
			<date value="2001.0" direction="forwards" units="years"/>
		</taxon>
		<taxon id="Homosapiens_SouthAfrica_2003_ZAF_MRCDPRU2218_2003_G1P8">
			<date value="2003.0" direction="forwards" units="years"/>
		</taxon>
		<taxon id="Homosapiens_SouthAfrica_2003_ZAF_MRCDPRU648_2003_G1P8">
			<date value="2003.0" direction="forwards" units="years"/>
		</taxon>
		<taxon id="Homosapiens_SouthAfrica_2005_ZAF_MRCDPRU213005_2005_G12P6">
			<date value="2005.0" direction="forwards" units="years"/>
		</taxon>
		<taxon id="Homosapiens_SouthAfrica_2004_06_05_ZAF_MRCDPRU1275_2004_G1P8">
			<date value="2004.0" direction="forwards" units="years"/>
		</taxon>
		<taxon id="Homosapiens_SouthAfrica_2004_06_02_ZAF_MRCDPRU1264_2004_G1P8">
			<date value="2004.0" direction="forwards" units="years"/>
		</taxon>
		<taxon id="Homosapiens_SouthAfrica_2004_06_01_ZAF_MRCDPRU1262_2004_G1P8">
			<date value="2004.0" direction="forwards" units="years"/>
		</taxon>
		<taxon id="Homosapiens_SouthAfrica_2002_ZAF_MRCDPRU4617_2002_G1P6">
			<date value="2002.0" direction="forwards" units="years"/>
		</taxon>
		<taxon id="Homosapiens_Malawi_2004_01_24_MWI_MW21057_2004_G1P8">
			<date value="2004.0" direction="forwards" units="years"/>
		</taxon>
		<taxon id="Homosapiens_SouthAfrica_2003_05_05_ZAF_MRCDPRU451_2003_G1P8">
			<date value="2003.0" direction="forwards" units="years"/>
		</taxon>
		<taxon id="Homosapiens_SouthAfrica_2003_04_30_ZAF_MRCDPRU445_2003_G1P8">
			<date value="2003.0" direction="forwards" units="years"/>
		</taxon>
		<taxon id="Homosapiens_SouthAfrica_2003_04_17_ZAF_MRCDPRU400_2003_G1P8">
			<date value="2003.0" direction="forwards" units="years"/>
		</taxon>
		<taxon id="Homosapiens_SouthAfrica_2002_05_15_ZAF_MRCDPRU4381_2002_G1P8">
			<date value="2002.0" direction="forwards" units="years"/>
		</taxon>
		<taxon id="Homosapiens_Malawi_2004_03_01_MWI_MW21070_2004_G1P8">
			<date value="2004.0" direction="forwards" units="years"/>
		</taxon>
		<taxon id="Homosapiens_Malawi_2002_12_08_MWI_MW2954_2002_G1P8">
			<date value="2002.0" direction="forwards" units="years"/>
		</taxon>
		<taxon id="Homosapiens_Malawi_2002_02_28_MWI_MW2825_2002_G1P8">
			<date value="2002.0" direction="forwards" units="years"/>
		</taxon>
		<taxon id="Homosapiens_Malawi_2004_06_16_MWI_MW21117_2004_G1P8">
			<date value="2004.0" direction="forwards" units="years"/>
		</taxon>
		<taxon id="Homosapiens_Malawi_2003_09_05_MWI_MW21026_2003_G1P8">
			<date value="2003.0" direction="forwards" units="years"/>
		</taxon>
		<taxon id="Homosapiens_Paraguay_1999_07_PRY_349_1999_G4P8">
			<date value="1999.0" direction="forwards" units="years"/>
		</taxon>
		<taxon id="Homosapiens_Argentina_1998_ARG_Res1730_1998_G4P8">
			<date value="1998.0" direction="forwards" units="years"/>
		</taxon>
		<taxon id="Homosapiens_Paraguay_2000_07_PRY_476_2000_G4P8">
			<date value="2000.0" direction="forwards" units="years"/>
		</taxon>
		<taxon id="Homosapiens_Paraguay_1998_08_PRY_3_1998_G4P8">
			<date value="1998.0" direction="forwards" units="years"/>
		</taxon>
		<taxon id="Homosapiens_Argentina_1998_ARG_Res1717_1998_G4P8">
			<date value="1998.0" direction="forwards" units="years"/>
		</taxon>
		<taxon id="Homosapiens_Paraguay_2005_07_PRY_954SR_2005_G4P8">
			<date value="2005.0" direction="forwards" units="years"/>
		</taxon>
		<taxon id="Homosapiens_USA_2007_USA_2007719720_2007_G1P8">
			<date value="2007.0" direction="forwards" units="years"/>
		</taxon>
		<taxon id="Homosapiens_Belgium_2004_06_23_BEL_BE00003_2004_G9P8">
			<date value="2004.0" direction="forwards" units="years"/>
		</taxon>
		<taxon id="Homosapiens_Canada_2008_CAN_RT09407_2008_G1P8">
			<date value="2008.0" direction="forwards" units="years"/>
		</taxon>
		<taxon id="Homosapiens_USA_2007_USA_2007719685_2007_G1P8">
			<date value="2007.0" direction="forwards" units="years"/>
		</taxon>
		<taxon id="Homosapiens_Belgium_2001_05_13_Bel_BE00112_2009_G1P8">
			<date value="2001.0" direction="forwards" units="years"/>
		</taxon>
		<taxon id="Homosapiens_USA_1988_USA_DC4345_1988_G1P8">
			<date value="1988.0" direction="forwards" units="years"/>
		</taxon>
		<taxon id="Homosapiens_USA_1988_Bethesda_DC4320_1988_G4P8">
			<date value="1988.0" direction="forwards" units="years"/>
		</taxon>
		<taxon id="Homosapiens_USA_1974_USA_DC102_1974_G1P8">
			<date value="1974.0" direction="forwards" units="years"/>
		</taxon>
		<taxon id="Homosapiens_USA_1980_Bethesda_DC4608_1980_G4P8">
			<date value="1980.0" direction="forwards" units="years"/>
		</taxon>
		<taxon id="Homosapiens_USA_1980_Bethesda_DC1208_1980_G4P8">
			<date value="1980.0" direction="forwards" units="years"/>
		</taxon>
		<taxon id="Homosapiens_USA_1980_USA_DC1212_1980_G1P8">
			<date value="1980.0" direction="forwards" units="years"/>
		</taxon>
		<taxon id="Homosapiens_USA_1976_USA_DC2314_1976_G1P8">
			<date value="1976.0" direction="forwards" units="years"/>
		</taxon>
		<taxon id="Homosapiens_USA_1974_USA_DC104_1974_G1P8">
			<date value="1974.0" direction="forwards" units="years"/>
		</taxon>
		<taxon id="Homosapiens_USA_1974_USA_DC1476_1974_G1P8">
			<date value="1974.0" direction="forwards" units="years"/>
		</taxon>
		<taxon id="Homosapiens_USA_1979_USA_DC273_1979_G1P8">
			<date value="1979.0" direction="forwards" units="years"/>
		</taxon>
		<taxon id="Homosapiens_USA_1979_USA_DC570_1979_G1P8">
			<date value="1979.0" direction="forwards" units="years"/>
		</taxon>
		<taxon id="Homosapiens_USA_1980_USA_DC1210_1980_G1P8">
			<date value="1980.0" direction="forwards" units="years"/>
		</taxon>
		<taxon id="Homosapiens_USA_1978_Bethesda_DC827_1978_G4P8">
			<date value="1978.0" direction="forwards" units="years"/>
		</taxon>
		<taxon id="Bostaurus_SouthKorea_2004_KJ561">
			<date value="2004.0" direction="forwards" units="years"/>
		</taxon>
		<taxon id="Ailuropodamelanoleuca_China_2009_GiantpandaCH1">
			<date value="2009.0" direction="forwards" units="years"/>
		</taxon>
		<taxon id="Bostaurus_SouthKorea_2004_K5">
			<date value="2004.0" direction="forwards" units="years"/>
		</taxon>
		<taxon id="Homosapiens_USA_1979_USA_DC582_1979_G1P8">
			<date value="1979.0" direction="forwards" units="years"/>
		</taxon>
		<taxon id="Homosapiens_USA_1979_USA_DC527_1979_G1P8">
			<date value="1979.0" direction="forwards" units="years"/>
		</taxon>
		<taxon id="Homosapiens_USA_1979_USA_DC247_1979_G1P8">
			<date value="1979.0" direction="forwards" units="years"/>
		</taxon>
		<taxon id="Homosapiens_India_2004_02_IND_N215_2004_G10P11">
			<date value="2004.0" direction="forwards" units="years"/>
		</taxon>
		<taxon id="Homosapiens_India_2004_05_IND_N313_2004_G10P11">
			<date value="2004.0" direction="forwards" units="years"/>
		</taxon>
		<taxon id="Homosapiens_India_2004_05_IND_N284_2004_G10P11">
			<date value="2004.0" direction="forwards" units="years"/>
		</taxon>
		<taxon id="Homosapiens_India_2004_02_IND_N212_2004_G10P11">
			<date value="2004.0" direction="forwards" units="years"/>
		</taxon>
		<taxon id="Homosapiens_India_2004_03_IND_N243_2004_G10P11">
			<date value="2004.0" direction="forwards" units="years"/>
		</taxon>
		<taxon id="Homosapiens_India_2004_05_IND_N292_2004_G10P11">
			<date value="2004.0" direction="forwards" units="years"/>
		</taxon>
		<taxon id="Homosapiens_India_2003_01_IND_N36_2003_G10P11">
			<date value="2003.0" direction="forwards" units="years"/>
		</taxon>
		<taxon id="Homosapiens_India_2003_03_IND_N74_2003_G10P11">
			<date value="2003.0" direction="forwards" units="years"/>
		</taxon>
		<taxon id="Homosapiens_USA_1991_USA_DC5413_1991_G1P8">
			<date value="1991.0" direction="forwards" units="years"/>
		</taxon>
		<taxon id="Homosapiens_USA_1980_USA_DC1292_1980_G1P8">
			<date value="1980.0" direction="forwards" units="years"/>
		</taxon>
		<taxon id="Homosapiens_USA_1978_USA_DC799_1978_G1P8">
			<date value="1978.0" direction="forwards" units="years"/>
		</taxon>
		<taxon id="Homosapiens_USA_1988_USA_DC4455_1988_G1P8">
			<date value="1988.0" direction="forwards" units="years"/>
		</taxon>
		<taxon id="Homosapiens_USA_1974_USA_DC436_1974_G1P8">
			<date value="1974.0" direction="forwards" units="years"/>
		</taxon>
		<taxon id="Homosapiens_USA_1975_USA_DC425_1975_G1P8">
			<date value="1975.0" direction="forwards" units="years"/>
		</taxon>
		<taxon id="Homosapiens_USA_1974_USA_Wa_1974_G1P8">
			<date value="1974.0" direction="forwards" units="years"/>
		</taxon>
		<taxon id="Homosapiens_USA_1975_USA_DC435_1975_G1P8">
			<date value="1975.0" direction="forwards" units="years"/>
		</taxon>
		<taxon id="Homosapiens_USA_1979_USA_DC255_1979_G1P8">
			<date value="1979.0" direction="forwards" units="years"/>
		</taxon>
		<taxon id="Homosapiens_USA_1979_USA_DC222_1979_G1P8">
			<date value="1979.0" direction="forwards" units="years"/>
		</taxon>
		<taxon id="Homosapiens_Malawi_2000_11_24_MWI_OP2334_2000_G1P8">
			<date value="2000.0" direction="forwards" units="years"/>
		</taxon>
		<taxon id="Homosapiens_Malawi_2000_08_29_MWI_MW2519_2000_G1P8">
			<date value="2000.0" direction="forwards" units="years"/>
		</taxon>
		<taxon id="Homosapiens_Malawi_2000_08_28_MWI_MW2468_2000_G1P8">
			<date value="2000.0" direction="forwards" units="years"/>
		</taxon>
		<taxon id="Homosapiens_Argentina_1998_ARG_Men1741_1998_G4P8">
			<date value="1998.0" direction="forwards" units="years"/>
		</taxon>
		<taxon id="Homosapiens_Malawi_2003_05_07_MWI_OP2612_2002_G1P8">
			<date value="2003.0" direction="forwards" units="years"/>
		</taxon>
		<taxon id="Homosapiens_Malawi_2000_01_23_MWI_MW2620_2001_G1P8">
			<date value="2000.0" direction="forwards" units="years"/>
		</taxon>
		<taxon id="Homosapiens_Belgium_2001_11_13_Bel_BE00076_2001_G1P8">
			<date value="2001.0" direction="forwards" units="years"/>
		</taxon>
		<taxon id="Homosapiens_Ethiopia_2010_09_22_ETH_MRCDPRU5002_2010_G12P8">
			<date value="2010.0" direction="forwards" units="years"/>
		</taxon>
		<taxon id="Homosapiens_Australia_2004_07_22_Victoria_CK00006_2004_G1P8">
			<date value="2004.0" direction="forwards" units="years"/>
		</taxon>
		<taxon id="Homosapiens_USA_1991_USA_DC5685_1991_G1P8">
			<date value="1991.0" direction="forwards" units="years"/>
		</taxon>
		<taxon id="Homosapiens_USA_1980_Bethesda_DC1285_1980_G4P8">
			<date value="1980.0" direction="forwards" units="years"/>
		</taxon>
		<taxon id="Homosapiens_USA_1980_Bethesda_DC4613_1980_G4P8">
			<date value="1980.0" direction="forwards" units="years"/>
		</taxon>
		<taxon id="Homosapiens_USA_1980_Bethesda_DC1359_1980_G4P8">
			<date value="1980.0" direction="forwards" units="years"/>
		</taxon>
		<taxon id="Homosapiens_USA_1978_USA_DC1179_1978_G1P8">
			<date value="1978.0" direction="forwards" units="years"/>
		</taxon>
		<taxon id="Homosapiens_USA_1978_USA_DC1164_1978_G1P8">
			<date value="1978.0" direction="forwards" units="years"/>
		</taxon>
		<taxon id="Homosapiens_USA_1977_USA_DC1083_1977_G1P8">
			<date value="1977.0" direction="forwards" units="years"/>
		</taxon>
		<taxon id="Homosapiens_USA_1989_USA_DC3695_40HT_1989_G1P8">
			<date value="1989.0" direction="forwards" units="years"/>
		</taxon>
		<taxon id="Homosapiens_USA_1988_USA_DC4087_1988_G1P8">
			<date value="1988.0" direction="forwards" units="years"/>
		</taxon>
		<taxon id="Homosapiens_China_2012_09_CHN_E3239_2012_G3P8">
			<date value="2012.0" direction="forwards" units="years"/>
		</taxon>
		<taxon id="Homosapiens_China_2013_03_02_CHN_L1621_2013_G3P8">
			<date value="2013.0" direction="forwards" units="years"/>
		</taxon>
		<taxon id="Homosapiens_China_2011_01_19_CHN_R1604_2011_G3P8">
			<date value="2011.0" direction="forwards" units="years"/>
		</taxon>
		<taxon id="Homosapiens_USA_2011_USA_CNMC120_2011_G1P8">
			<date value="2011.0" direction="forwards" units="years"/>
		</taxon>
		<taxon id="Homosapiens_USA_2011_USA_CNMC22_2011_G1P8">
			<date value="2011.0" direction="forwards" units="years"/>
		</taxon>
		<taxon id="Homosapiens_USA_2011_USA_CNMC114_2011_G1P8">
			<date value="2011.0" direction="forwards" units="years"/>
		</taxon>
		<taxon id="Homosapiens_Canada_2008_CAN_RT18807_2008_G1P8">
			<date value="2008.0" direction="forwards" units="years"/>
		</taxon>
		<taxon id="Homosapiens_Thailand_2010_CU769KK_10">
			<date value="2010.0" direction="forwards" units="years"/>
		</taxon>
		<taxon id="Homosapiens_Japan_2016_JPN_CH1023_2016_G9P8">
			<date value="2016.0" direction="forwards" units="years"/>
		</taxon>
		<taxon id="Homosapiens_Japan_2016_JPN_MI1128_2016_G9P8">
			<date value="2016.0" direction="forwards" units="years"/>
		</taxon>
		<taxon id="Homosapiens_Japan_2016_JPN_IS1080_2016_G9P8">
			<date value="2016.0" direction="forwards" units="years"/>
		</taxon>
		<taxon id="Homosapiens_China_2008_02_25_CHN_E956_2008_G3P8">
			<date value="2008.0" direction="forwards" units="years"/>
		</taxon>
		<taxon id="Homosapiens_China_2011_02_CHN_E2484_2011_G4P8">
			<date value="2011.0" direction="forwards" units="years"/>
		</taxon>
		<taxon id="Homosapiens_Canada_2007_CAN_RT03707_2007_G3P8">
			<date value="2007.0" direction="forwards" units="years"/>
		</taxon>
		<taxon id="Homosapiens_China_2012_01_01_CHN_L1450_2012_G3P8">
			<date value="2012.0" direction="forwards" units="years"/>
		</taxon>
		<taxon id="Homosapiens_USA_2013_05_28_USA_SSCRTV_00026_2013_G3P8">
			<date value="2013.0" direction="forwards" units="years"/>
		</taxon>
		<taxon id="Homosapiens_USA_2013_04_19_USA_SSCRTV_00017_2013_G3P8">
			<date value="2013.0" direction="forwards" units="years"/>
		</taxon>
		<taxon id="Homosapiens_China_2011_01_09_CHN_E2461_2011_G3P8">
			<date value="2011.0" direction="forwards" units="years"/>
		</taxon>
		<taxon id="Homosapiens_USA_2012_08_29_USA_VU111260_2012_G3P8">
			<date value="2012.0" direction="forwards" units="years"/>
		</taxon>
		<taxon id="Homosapiens_USA_2007_USA_2007719674_2007_G1P8">
			<date value="2007.0" direction="forwards" units="years"/>
		</taxon>
		<taxon id="Homosapiens_Italy_2010_ITA_PR192_2010_G3P8">
			<date value="2010.0" direction="forwards" units="years"/>
		</taxon>
		<taxon id="Homosapiens_Italy_2010_ITA_PR204_2010_G3P8">
			<date value="2010.0" direction="forwards" units="years"/>
		</taxon>
		<taxon id="Homosapiens_Canada_2009_CAN_RT00409_2009_G3P8">
			<date value="2009.0" direction="forwards" units="years"/>
		</taxon>
		<taxon id="Homosapiens_Canada_2009_CAN_RT01009_2009_G3P8">
			<date value="2009.0" direction="forwards" units="years"/>
		</taxon>
		<taxon id="Homosapiens_China_2003_11_26_CHN_R107_2003_G3P8">
			<date value="2003.0" direction="forwards" units="years"/>
		</taxon>
		<taxon id="Homosapiens_Canada_2009_CAN_RT01809_2009_G3P8">
			<date value="2009.0" direction="forwards" units="years"/>
		</taxon>
		<taxon id="Homosapiens_China_2006_09_21_CHN_R1267_2006_G3P8">
			<date value="2006.0" direction="forwards" units="years"/>
		</taxon>
		<taxon id="Homosapiens_Australia_2009_02_27_AUS_CK00087_2009_G1P8">
			<date value="2009.0" direction="forwards" units="years"/>
		</taxon>
		<taxon id="Homosapiens_USA_2008_USA2008747112_2008_G3P8">
			<date value="2008.0" direction="forwards" units="years"/>
		</taxon>
		<taxon id="Homosapiens_Australia_2007_10_08_AUS_CK00062_2007_G1P8">
			<date value="2007.0" direction="forwards" units="years"/>
		</taxon>
		<taxon id="Homosapiens_Togo_2010_07_TGO_MRCDPRU5123_2010_G9P8">
			<date value="2010.0" direction="forwards" units="years"/>
		</taxon>
		<taxon id="Homosapiens_Australia_2007_09_17_AUS_CK00056_2007_G1P8">
			<date value="2007.0" direction="forwards" units="years"/>
		</taxon>
		<taxon id="Homosapiens_Australia_2006_08_10_Victoria_CK00047_2006_G1P8">
			<date value="2006.0" direction="forwards" units="years"/>
		</taxon>
		<taxon id="Homosapiens_Thailand_2011_CU976KK_11">
			<date value="2011.0" direction="forwards" units="years"/>
		</taxon>
		<taxon id="Homosapiens_China_2010_12_07_CHN_E2421_2010_G3P8">
			<date value="2010.0" direction="forwards" units="years"/>
		</taxon>
		<taxon id="Homosapiens_Italy_2005_ITA_PR3602_2005_G3P8">
			<date value="2005.0" direction="forwards" units="years"/>
		</taxon>
		<taxon id="Homosapiens_Italy_2005_ITA_PR799_2005_G3P8">
			<date value="2005.0" direction="forwards" units="years"/>
		</taxon>
		<taxon id="Homosapiens_China_2000_12_20_CHN_A16_2000_G3P8">
			<date value="2000.0" direction="forwards" units="years"/>
		</taxon>
		<taxon id="Homosapiens_USA_2008_USA2008747322_2008_G3P8">
			<date value="2008.0" direction="forwards" units="years"/>
		</taxon>
		<taxon id="Homosapiens_Canada_2007_CAN_RT05407_2007_G1P8">
			<date value="2007.0" direction="forwards" units="years"/>
		</taxon>
		<taxon id="Homosapiens_USA_2009_USA2009726997_2009_G3P8">
			<date value="2009.0" direction="forwards" units="years"/>
		</taxon>
		<taxon id="Homosapiens_China_2009_10_19_CHN_E1861_2009_G3P8">
			<date value="2009.0" direction="forwards" units="years"/>
		</taxon>
		<taxon id="Homosapiens_China_2010_02_01_CHN_E2000_2010_G3P8">
			<date value="2010.0" direction="forwards" units="years"/>
		</taxon>
		<taxon id="Homosapiens_Canada_2007_CAN_RT06607_2007_G1P8">
			<date value="2007.0" direction="forwards" units="years"/>
		</taxon>
		<taxon id="Homosapiens_Canada_2007_CAN_RT01507_2007_G1P8">
			<date value="2007.0" direction="forwards" units="years"/>
		</taxon>
		<taxon id="Homosapiens_USA_2007_USA_2007769947_2007_G1P8">
			<date value="2007.0" direction="forwards" units="years"/>
		</taxon>
		<taxon id="Homosapiens_China_2004_10_21_CHN_Y106_2004_G3P8">
			<date value="2004.0" direction="forwards" units="years"/>
		</taxon>
		<taxon id="Homosapiens_Belgium_2007_01_13_BEL_BE00021_2007_G1P8">
			<date value="2007.0" direction="forwards" units="years"/>
		</taxon>
		<taxon id="Homosapiens_USA_2008_Vanderbilt_VU080916_2008_G3P8">
			<date value="2008.0" direction="forwards" units="years"/>
		</taxon>
		<taxon id="Homosapiens_USA_2008_Vanderbilt_VU080927_2008_G3P8">
			<date value="2008.0" direction="forwards" units="years"/>
		</taxon>
		<taxon id="Homosapiens_USA_2008_USA2008747500_2008_G3P8">
			<date value="2008.0" direction="forwards" units="years"/>
		</taxon>
		<taxon id="Homosapiens_USA_2008_Vanderbilt_VU080920_2008_G3P8">
			<date value="2008.0" direction="forwards" units="years"/>
		</taxon>
		<taxon id="Homosapiens_USA_2008_USA2008747337_2008_G3P8">
			<date value="2008.0" direction="forwards" units="years"/>
		</taxon>
		<taxon id="Homosapiens_Thailand_2010_CU766KK_10">
			<date value="2010.0" direction="forwards" units="years"/>
		</taxon>
		<taxon id="Homosapiens_Thailand_2010_CU747KK_10">
			<date value="2010.0" direction="forwards" units="years"/>
		</taxon>
		<taxon id="Homosapiens_Thailand_2011_CU938BK_11">
			<date value="2011.0" direction="forwards" units="years"/>
		</taxon>
		<taxon id="Homosapiens_Malawi_1999_07_19_MWI_MW2009_1999_G1P8">
			<date value="1999.0" direction="forwards" units="years"/>
		</taxon>
		<taxon id="Homosapiens_Malawi_1998_03_05_MWI_MW1337_1998_G1P8">
			<date value="1998.0" direction="forwards" units="years"/>
		</taxon>
		<taxon id="Homosapiens_China_2004_01_05_CHN_R303_2004_G3P8">
			<date value="2004.0" direction="forwards" units="years"/>
		</taxon>
		<taxon id="Homosapiens_China_2002_09_CHN_31_2002_G3P8">
			<date value="2002.0" direction="forwards" units="years"/>
		</taxon>
		<taxon id="Homosapiens_China_2003_01_31_CHN_723_2003_G3P8">
			<date value="2003.0" direction="forwards" units="years"/>
		</taxon>
		<taxon id="Homosapiens_Australia_2004_07_27_Victoria_CK00007_2004_G1P8">
			<date value="2004.0" direction="forwards" units="years"/>
		</taxon>
		<taxon id="Homosapiens_USA_2007_USA2007744510_2007_G1P8">
			<date value="2007.0" direction="forwards" units="years"/>
		</taxon>
		<taxon id="Homosapiens_USA_2007_USA2007744509_2007_G1P8">
			<date value="2007.0" direction="forwards" units="years"/>
		</taxon>
		<taxon id="Homosapiens_Australia_2007_12_30_AUS_CK00082_2007_G1P8">
			<date value="2007.0" direction="forwards" units="years"/>
		</taxon>
		<taxon id="Homosapiens_Belgium_2006_01_03_BEL_BE00010_2006_G1P8">
			<date value="2006.0" direction="forwards" units="years"/>
		</taxon>
		<taxon id="Homosapiens_USA_2007_USA2007719698_2007_G1P8">
			<date value="2007.0" direction="forwards" units="years"/>
		</taxon>
		<taxon id="Homosapiens_USA_2008_USA_2008747288_2008_G1P8">
			<date value="2008.0" direction="forwards" units="years"/>
		</taxon>
		<taxon id="Homosapiens_Australia_2007_09_27_AUS_CK00060_2007_G1P8">
			<date value="2007.0" direction="forwards" units="years"/>
		</taxon>
		<taxon id="Homosapiens_Australia_2007_11_08_AUS_CK00072_2007_G1P8">
			<date value="2007.0" direction="forwards" units="years"/>
		</taxon>
		<taxon id="Homosapiens_Australia_2007_01_03_Victoria_CK00034_2007_G1P8">
			<date value="2007.0" direction="forwards" units="years"/>
		</taxon>
		<taxon id="Homosapiens_Australia_2007_11_19_AUS_CK00077_2007_G1P8">
			<date value="2007.0" direction="forwards" units="years"/>
		</taxon>
		<taxon id="Homosapiens_Australia_2007_11_02_AUS_CK00070_2007_G1P8">
			<date value="2007.0" direction="forwards" units="years"/>
		</taxon>
		<taxon id="Homosapiens_Australia_2007_11_06_AUS_CK00071_2007_G1P8">
			<date value="2007.0" direction="forwards" units="years"/>
		</taxon>
		<taxon id="Homosapiens_Australia_2007_11_17_AUS_CK00076_2007_G1P8">
			<date value="2007.0" direction="forwards" units="years"/>
		</taxon>
		<taxon id="Homosapiens_Belgium_2008_02_28_BEL_BE00033_2008_G1P8">
			<date value="2008.0" direction="forwards" units="years"/>
		</taxon>
		<taxon id="Homosapiens_Belgium_2008_01_17_BEL_BE00030_2008_G1P8">
			<date value="2008.0" direction="forwards" units="years"/>
		</taxon>
		<taxon id="Homosapiens_Paraguay_2005_02_PRY_836SR_2005_G1P8">
			<date value="2005.0" direction="forwards" units="years"/>
		</taxon>
		<taxon id="Homosapiens_Paraguay_2004_03_PRY_455SR_2004_G1P8">
			<date value="2004.0" direction="forwards" units="years"/>
		</taxon>
		<taxon id="Homosapiens_Paraguay_2003_04_PRY_139SR_2003_G1P8">
			<date value="2003.0" direction="forwards" units="years"/>
		</taxon>
		<taxon id="Homosapiens_Paraguay_2003_10_PRY_326IPN_2003_G1P8">
			<date value="2003.0" direction="forwards" units="years"/>
		</taxon>
		<taxon id="Homosapiens_Paraguay_2003_09_PRY_325SR_2003_G1P8">
			<date value="2003.0" direction="forwards" units="years"/>
		</taxon>
		<taxon id="Homosapiens_Paraguay_2003_10_PRY_334SR_2003_G1P8">
			<date value="2003.0" direction="forwards" units="years"/>
		</taxon>
		<taxon id="Homosapiens_Paraguay_2004_07_PRY_533SR_2004_G9P8">
			<date value="2004.0" direction="forwards" units="years"/>
		</taxon>
		<taxon id="Homosapiens_USA_1991_USA_DC5423_1991_G1P8">
			<date value="1991.0" direction="forwards" units="years"/>
		</taxon>
		<taxon id="Homosapiens_USA_1991_USA_DC5404_1991_G1P8">
			<date value="1991.0" direction="forwards" units="years"/>
		</taxon>
		<taxon id="Homosapiens_USA_1991_USA_DC5362_1991_G1P8">
			<date value="1991.0" direction="forwards" units="years"/>
		</taxon>
		<taxon id="Homosapiens_USA_1989_USA_DC3669_1989_G1P8">
			<date value="1989.0" direction="forwards" units="years"/>
		</taxon>
		<taxon id="Homosapiens_Belgium_2009_07_06_BEL_BE00048_2009_G1P8">
			<date value="2009.0" direction="forwards" units="years"/>
		</taxon>
		<taxon id="Homosapiens_USA_1989_USA_DC3853_1989_G1P8">
			<date value="1989.0" direction="forwards" units="years"/>
		</taxon>
		<taxon id="Homosapiens_USA_1989_USA_DC3859_1989_G1P8">
			<date value="1989.0" direction="forwards" units="years"/>
		</taxon>
		<taxon id="Homosapiens_USA_1989_USA_DC3828_1989_G1P8">
			<date value="1989.0" direction="forwards" units="years"/>
		</taxon>
		<taxon id="Homosapiens_Belgium_2008_08_05_BEL_BE00042_2008_G1P8">
			<date value="2008.0" direction="forwards" units="years"/>
		</taxon>
		<taxon id="Homosapiens_Belgium_1999_12_23_Bel_BE00052_1999_G1P8">
			<date value="1999.0" direction="forwards" units="years"/>
		</taxon>
		<taxon id="Homosapiens_Belgium_2000_02_25_Bel_BE00067_2000_G1P8">
			<date value="2000.0" direction="forwards" units="years"/>
		</taxon>
		<taxon id="Homosapiens_Belgium_2002_04_01_Bel_BE00085_2002_G1P8">
			<date value="2002.0" direction="forwards" units="years"/>
		</taxon>
		<taxon id="Homosapiens_Australia_2007_08_30_AUS_CK00054_2007_G1P8">
			<date value="2007.0" direction="forwards" units="years"/>
		</taxon>
		<taxon id="Homosapiens_Australia_2007_11_16_AUS_CK00075_2007_G1P8">
			<date value="2007.0" direction="forwards" units="years"/>
		</taxon>
		<taxon id="Homosapiens_Australia_2007_08_05_AUS_CK00051_2007_G1P8">
			<date value="2007.0" direction="forwards" units="years"/>
		</taxon>
		<taxon id="Homosapiens_Australia_2006_11_06_Victoria_CK00045_2006_G1P8">
			<date value="2006.0" direction="forwards" units="years"/>
		</taxon>
		<taxon id="Homosapiens_Australia_2007_08_18_AUS_CK00052_2007_G1P8">
			<date value="2007.0" direction="forwards" units="years"/>
		</taxon>
		<taxon id="Bostaurus_Argentina_1998_ARG_B383_1998_G15P11">
			<date value="1998.0" direction="forwards" units="years"/>
		</taxon>
		<taxon id="Bostaurus_Japan_2008_06_Dai10">
			<date value="2008.0" direction="forwards" units="years"/>
		</taxon>
		<taxon id="Bostaurus_SouthAfrica_2009_10_ZAF_MRCDPRU3005_2009_G6P11">
			<date value="2009.0" direction="forwards" units="years"/>
		</taxon>
		<taxon id="Homosapiens_Tunisia_2008_TUN_17237_2008_G6P9">
			<date value="2008.0" direction="forwards" units="years"/>
		</taxon>
		<taxon id="Homosapiens_USA_2012_04_16_USA_12US1134_2012_G3P9">
			<date value="2012.0" direction="forwards" units="years"/>
		</taxon>
		<taxon id="Lamaguanicoe_Argentina_1999_01Guanat_ARG_Chubut_1999_G8P14">
			<date value="1999.0" direction="forwards" units="years"/>
		</taxon>
		<taxon id="Feliscatus_Italy_2005_ITA_BA222_2005_G3P9">
			<date value="2005.0" direction="forwards" units="years"/>
		</taxon>
		<taxon id="Homosapiens_Germany_2014_09_DEU_GER2914_2014_G6P9">
			<date value="2014.0" direction="forwards" units="years"/>
		</taxon>
		<taxon id="Homosapiens_Japan_2010_02_KF17">
			<date value="2010.0" direction="forwards" units="years"/>
		</taxon>
		<taxon id="Bostaurus_Turkey_2015_TUR_Amasya1_2015_G8P5">
			<date value="2015.0" direction="forwards" units="years"/>
		</taxon>
		<taxon id="Bostaurus_Turkey_2015_TUR_Amasya2_2015_G8P5">
			<date value="2015.0" direction="forwards" units="years"/>
		</taxon>
		<taxon id="Homosapiens_Thailand_2015_THA_DB2015066_2015_G10P14">
			<date value="2015.0" direction="forwards" units="years"/>
		</taxon>
		<taxon id="Homosapiens_Thailand_2012_THA_SKT27_2012_G6P14">
			<date value="2012.0" direction="forwards" units="years"/>
		</taxon>
		<taxon id="Bostaurus_Japan_2013_02_19_JPN_TottoriSG_2013_G15P14">
			<date value="2013.0" direction="forwards" units="years"/>
		</taxon>
		<taxon id="Homosapiens_Paraguay_2007_08_PRY_1093A_2007_G12P4">
			<date value="2007.0" direction="forwards" units="years"/>
		</taxon>
		<taxon id="Homosapiens_Paraguay_2007_09_PRY_1135A_2007_G12P9">
			<date value="2007.0" direction="forwards" units="years"/>
		</taxon>
		<taxon id="Homosapiens_Paraguay_2006_11_PRY_1471SR_2006_G12P9">
			<date value="2006.0" direction="forwards" units="years"/>
		</taxon>
		<taxon id="Bostaurus_China_2008_DQ75">
			<date value="2008.0" direction="forwards" units="years"/>
		</taxon>
		<taxon id="Bostaurus_SouthAfrica_2007_ZAF_MRCDPRU1604_2007_G6P1">
			<date value="2007.0" direction="forwards" units="years"/>
		</taxon>
		<taxon id="Bostaurus_SouthAfrica_2007_ZAF_1604_2007_G8P1">
			<date value="2007.0" direction="forwards" units="years"/>
		</taxon>
		<taxon id="Homosapiens_Honduras_2011_Hu_HON_2011825363_2011_G10P14">
			<date value="2011.0" direction="forwards" units="years"/>
		</taxon>
		<taxon id="Bostaurus_USA_1992_USA_RotaTeqWI794_1992_G6P1">
			<date value="1992.0" direction="forwards" units="years"/>
		</taxon>
		<taxon id="Homosapiens_Australia_2008_02_01_AUS_CK20039_2008_G1P8">
			<date value="2008.0" direction="forwards" units="years"/>
		</taxon>
		<taxon id="Bostaurus_USA_1992_USA_RotaTeqWI788_1992_G3P75">
			<date value="1992.0" direction="forwards" units="years"/>
		</taxon>
		<taxon id="Bostaurus_USA_1992_USA_RotaTeqSC29_1992_G2P75">
			<date value="1992.0" direction="forwards" units="years"/>
		</taxon>
		<taxon id="Bostaurus_USA_1996_USA_RotaTeqBrB9_1996_G4P75">
			<date value="1996.0" direction="forwards" units="years"/>
		</taxon>
		<taxon id="Bostaurus_USA_1992_USA_RotaTeqWI799_1992_G1P75">
			<date value="1992.0" direction="forwards" units="years"/>
		</taxon>
		<taxon id="Homosapiens_USA_2012_USA_2012741499_2012_G24P14">
			<date value="2012.0" direction="forwards" units="years"/>
		</taxon>
		<taxon id="Homosapiens_USA_2012_04_17_US_2012841174_2012_G8P14">
			<date value="2012.0" direction="forwards" units="years"/>
		</taxon>
		<taxon id="Lamaguanicoe_Argentina_1998_11Guanat_ARG_Rio_Negro_1998_G8P1">
			<date value="1998.0" direction="forwards" units="years"/>
		</taxon>
		<taxon id="Hippotragusniger_SouthAfrica_2008_05_25Antelopewt_ZAF_RC1808_G6P14">
			<date value="2008.0" direction="forwards" units="years"/>
		</taxon>
		<taxon id="Homosapiens_Hungary_2002_HUN_18202_2002_G8P14">
			<date value="2002.0" direction="forwards" units="years"/>
		</taxon>
	</taxa>
	
	

	<!-- The sequence alignment (each sequence refers to a taxon above).         -->
	<!-- ntax=789 nchar=132                                                      -->
	<alignment id="alignment1" dataType="nucleotide">
		<sequence>
			<taxon idref="Equuscaballus_Ireland_2003_IRL_03V04954_2003_G3P12"/>
			GGCTTTTTTTTATGAAAAGTCTTGTGTTAGCCATGGCGACTTTT--AAATAAAA--------CATTAAAACCTTGCC-------------------------------------------------------
		</sequence>
		<sequence>
			<taxon idref="Equuscaballus_Argentina_2008_12_17_ARG_E4040_2008_G14P12"/>
			--GGCTTTTTTTTGAAAAGTCTTGTGTTAGCCATGGCAACCTTT--AAATAAATATA----------TAAACTTGCCATCACAAGACCGTCTGGACTAGAGTAGCGCCTAGCCAGCAA---AAATTGTGACC
		</sequence>
		<sequence>
			<taxon idref="Equuscaballus_Argentina_1993_ARG_E30_1993_G3P12"/>
			--GGCTTTTTTTTGAAAAGTCTTGTGTTAGCCATGGCAACCTTT--AAATAAATATA----------TAAACTTGCCATCACAAGACCGTCTGGACTAGAGTAGCGCCTAGCCAGCAA---AAATTGTGACC
		</sequence>
		<sequence>
			<taxon idref="Equuscaballus_Argentina_2006_11_21_ARG_E403_2006_G14P12"/>
			--GGCTTTTTTTTGAAAAGTCTTGTGTTAGCCATGGCAACCTTT--AAATAAATATA----------TAAATTTGCCATCACAAGACCGTCTGGACTAGAGTAGCGCCTAGCCAGCAA---AAATTGTGACC
		</sequence>
		<sequence>
			<taxon idref="Homosapiens_Belgium_2012_BEL_BE5028_2012_G3P14"/>
			--GGCTTTTTTTTGAAAAGTCTTGTRTTAGCCATGGCRACTTTT--ACTTAAATAAGCTA--AACTCAGTTTTTGCCATCACAAGACCTTCTGGACTAGAGTAGCGCCTAGCCAGCAA---AAACTGTGACC
		</sequence>
		<sequence>
			<taxon idref="Homosapiens_Belgium_2000_BEL_B4106_2000_G3P14"/>
			--GGCTTTTTTTTGAAAAGTCTTGTGTTAGCCATGGCAACTTTT--ACTTAAATAAGCTA--AACTCAGTTTTTGCCATCACAAGACCTTCTGGACTAGAGTAGCGCCTAGCCAGCAA---AAACTGTGACC
		</sequence>
		<sequence>
			<taxon idref="Homosapiens_Australia_2012_07_25_AUS_RCH272_2012_G3P14"/>
			GGCTTTTTTTTATGAAAAGTCTTGTGTTAGCCATGGCAACTTTT--GATTAAACTAATTACTAACGCAGTTTTTGCCATCACAAGACCTTCTGGACTAGAGTAGCGCCTAGGAAGCAA---AAACTGTGACC
		</sequence>
		<sequence>
			<taxon idref="Homosapiens_Israel_1985_Ro1845"/>
			--------------------------TTAGCCATGGCAACCTTT--GATTAAATAAAATACTGACGCAGTTTTTGCCATCACAAGACCTTCTGGACTAGAGTAGCG--------------------------
		</sequence>
		<sequence>
			<taxon idref="Canislupusfamiliaris_USA_1980_CU1"/>
			--------------------------TTAGCCATGGCAACCTTT--GGTTAAATAAAATACTGACGCAGTTCTTGCCATCACAAGACCTTCTGGACTAGAGTAGCG--------------------------
		</sequence>
		<sequence>
			<taxon idref="Homosapiens_USA_1984_HCR3A"/>
			--------------------------TTAGCCATGGCAACCTTT--GATTAAATAAAACACTAACGCAGTTTTTGCCATCACAAGACCTTCTGGACTAGAGTAGCG--------------------------
		</sequence>
		<sequence>
			<taxon idref="Canislupusfamiliaris_USA_1979_K9"/>
			--------------------------TTAGCCATGGCAACCTTT--GATTAAATAAAACATTAACGCGATTTTTGCCATCACAAGACCTTCTGGACTAGAGTAGCG--------------------------
		</sequence>
		<sequence>
			<taxon idref="Canislupusfamiliaris_USA_1979_7910_G3P3"/>
			--------------------------TTAGCCATGGCAACCTTT--GATTAAATAAAATACTAACGCAGTTTTTGCCATCACAAGACCTTCTGGACTAGAGTAGCG--------------------------
		</sequence>
		<sequence>
			<taxon idref="Homosapiens_Kenya_1989_08_D205"/>
			-GGCTTTTTTTATGAAAAGTCTTGTGGAAGCCATGGCTACTTTT--AATTTCAGAGA-----AGTTATG--TTCGCCACCACAAGATTCTCTGCACTAGAGTAGCGCCTAGGCAGCAT---AAAATGTGACC
		</sequence>
		<sequence>
			<taxon idref="Homosapiens_SouthAfrica_2003_06_20_ZAF_MRCDPRU618_2003_G2P4"/>
			------------------------------CCATGGCTACTTTT--AATTTCAGAGA-----AATTATA--TTCGCCACCATGAGACTCTCTGCACTAGAGTAGCGCCTAG---------------------
		</sequence>
		<sequence>
			<taxon idref="Homosapiens_SouthAfrica_1999_ZAF_MRCDPRU1815_1999_G2P6"/>
			------------------------------CCATGGCTACTTTT--AATTTCAGAGA-----AATTATG--TTCGCCACCATGAGACTCTCTGCACTAGAGTAGCGCCTAG---------------------
		</sequence>
		<sequence>
			<taxon idref="Homosapiens_Ghana_1999_GHA_MRCDPRU1818_1999_G2P6"/>
			------------------------------CCATGGCTACTTTT--AATTTCAGAGA-----AATTATG--TTCGCCACCATGAGACTCTCTGCACTAGAGTAGCGCCTAG---------------------
		</sequence>
		<sequence>
			<taxon idref="Homosapiens_SouthAfrica_1999_ZAF_MRCDPRU1845_1999_G2P6"/>
			------------------------------CCATGGCTACTTTT--AATTTCAGAGA-----AATTATG--TTCGCCACCATGAGACTCTCTGCACTAGAGTAGCGCCTAG---------------------
		</sequence>
		<sequence>
			<taxon idref="Homosapiens_Bangladesh_2013_08_07_BGN_M315_2013_G2P4"/>
			-GGCTTTTTTAATGGAAAGTCTTGTGGAAGCCATGGCTACTTTT--AATTTTAGAGA-----AATTATG--TTCGCCACCATGAGACTCTCTGCACTAGAGTAGCGCCTAGGCAGCAT---AAAATGTGACC
		</sequence>
		<sequence>
			<taxon idref="Homosapiens_DemocraticRepublicoftheCongo_2003_COD_DRC88_2003_G8P8"/>
			-GGCTTTTTTTATGAAAAGTCTTGTGGAAGCCATGGCTACTTTT--AATTTCAGAGA-----AATTATG--TTCGCCACCATAAGACTCTCTGCACTAGAGTAGCGCCTAGGCAGCAT---AAAATGTGACC
		</sequence>
		<sequence>
			<taxon idref="Homosapiens_DemocraticRepublicoftheCongo_2003_COD_DRC86_2003_G8P6"/>
			-GGCTTTTTTTATGAAAAGTCTTGTGGAAGCCATGGCTACTTTT--AATTTCAGAGA-----AGTTATG--TTCGCCACCATAAGACTCTCTGCACTAGAGTAGCGCCTAGGCAGCAT---AAAATGTGACC
		</sequence>
		<sequence>
			<taxon idref="Homosapiens_Malawi_2012_05_12_MWI_BID1B8_2012_G2P4"/>
			-GGCTTTTTTTATGAAAAGTCTTGTGGAAGCCATGGCTACTTTT--AATTTCAGATA-----AATTATG--TTCGCCACCATGAGACTCTCTGCACTAGAGTAGCGCCTAGGCAGCAT---AAAATGTGACC
		</sequence>
		<sequence>
			<taxon idref="Susscrofa_SouthAfrica_2007_ZAF_MRCDPRU1533_2007_G2P4"/>
			------------------------------CCATGGCTACTTTT--AATTTCAGATA-----AATTATG--TTCGCCACCATGAGACTCTCTGCACTAGAGTAGCGCCTAG---------------------
		</sequence>
		<sequence>
			<taxon idref="Homosapiens_SouthAfrica_2012_06_14_ZAF_MRCDPRU82_2012_G2P4"/>
			------------------------------CCATGGCTACTTTT--AATTTCAGATA-----AATTATG--TTCGCCACCATGAGACTCTCTGCACTAGAGTAGCGCCTAG---------------------
		</sequence>
		<sequence>
			<taxon idref="Homosapiens_Malawi_2012_01_17_MWI_BID124_2012_G2P4"/>
			-GGCTTTTTTTATGAAAAGTCTTGTGGAAGCCATGGCTACTTTT--AATTTCAGATA-----AATTATG--TTCGCCACCATGAGACTCTCTGCACTAGAGTAGCGCCTAGGCAGCAT---AAAATGTGACC
		</sequence>
		<sequence>
			<taxon idref="Homosapiens_Malawi_2012_02_13_MWI_BID11D_2012_G2P4"/>
			-GGCTTTTTTTATGAAAAGTCTTGTGGAAGCCATGGCTACTTTT--AATTTCAGATA-----AATTATG--TTCGCCACCATGAGACTCTCTGCACTAGAGTAGCGCCTAGGCAGCAT---AAAATGTGACC
		</sequence>
		<sequence>
			<taxon idref="Homosapiens_Malawi_2013_09_17_MWI_BID2FT_2013_G1P8"/>
			-GGCTTTTTTTATGAAAAGTCTTGTGGAAGCCATGGCTACTTTT--AATTTCAGATA-----AATTATG--TTCGCCACCATGAGACTCTCTGCACTAGAGTAGCGCCTAGGCAGCAT---AAAATGTGACC
		</sequence>
		<sequence>
			<taxon idref="Homosapiens_Uganda_2008_06_18_UGA_MRCDPRU1922_2008_G8P4"/>
			------------------------------CCATGGCTACTTTT--AATTTCGGAGA-----AATTATG--TTCGCCACCATGAGACTCTCTGCACTAGAGTAGCGCCTAG---------------------
		</sequence>
		<sequence>
			<taxon idref="Homosapiens_Uganda_2013_01_05_UGA_MUL13166_2013_G3P6"/>
			-GGCTTTTTTTATGAAAAGTCTTGTGGAAGCCATGGCTACTTTT--AATTTCAGAGA-----AATTATA--TCCGCCACCATGAGACTCTCTGCACTAGAGTAGCGCCTAGGCAGCAT---AAAATGTGACC
		</sequence>
		<sequence>
			<taxon idref="Homosapiens_Uganda_2012_11_26_UGA_MUL12117_2012_G3P6"/>
			-GGCTTTTTTTATGAAAAGTCTTGTGGAAGCCATGGCTACTTTT--AGTTTCAGAGA-----AATTATG--TTCGCCACCATGAGACTCTCTGCACTAGAGTAGCGCCTAGGCAGCAT---AAAATGTGACC
		</sequence>
		<sequence>
			<taxon idref="Homosapiens_Uganda_2013_03_21_UGA_MUL13308_2013_G8P6"/>
			-GGCTTTTTTTATGAAAAGTCTTGTGGAAGCCATGGCTACTTTT--AGTTTCAGAGA-----AATTATG--TTCGCCACCATGAGACTCTCTGCACTAGAGTAGCGCCTAGGCAGCAT---AAAATGTGACC
		</sequence>
		<sequence>
			<taxon idref="Homosapiens_Uganda_2012_11_15_UGA_MUL12104_2012_G3P6"/>
			-GGCTTTTTTTATGAAAAGTCTTGTGGAAGCCATGGCTACTTTT--AGTTTCAGAGA-----AGTTATG--TTCGCCACCATGAGACTCTCTGCACTAGAGTAGCGCCTAGGCAGCAT---AAAATGTGACC
		</sequence>
		<sequence>
			<taxon idref="Homosapiens_Gambia_2010_01_21_GMB_MRCDPRU3180_2010_G2P6"/>
			------------------------------CCATGGCTACTTTT--AATTTCAGAGA-----AATTATG--TTCGCCACCATGAGACTCTCTGCACTAGAGTAGCGCCTAG---------------------
		</sequence>
		<sequence>
			<taxon idref="Homosapiens_Malawi_2012_06_11_MWI_BID1BI_2012_G2P4"/>
			-GGCTTTTTTTATGAAAAGTCTTGTGGAAGCCATGGCTACTTTT--AATTTCAGAGA-----AATTATG--TTCGCCACCATGAGACTCTCTGCACTAGAGTAGCGCCTAGGCAGCAT---AAAATGTGACC
		</sequence>
		<sequence>
			<taxon idref="Homosapiens_Togo_2010_06_TGO_MRCDPRU5124_2010_G2P4"/>
			------------------------------CCATGGCTACTTTT--AATTTCAGAGA-----AATTATG--TTCGCCACCATGAGACTCTCTGCACTAGAGTAGCGCCTAG---------------------
		</sequence>
		<sequence>
			<taxon idref="Homosapiens_Ghana_2008_GHA_GH01808_2008_G8P6"/>
			-GGCTTTTTTTATGAAAAGTCTTGTGGAAGCCATGGCTACTTTT--AATTTCAGAGA-----AATTATG--TTCGCCACCATGAGACTCTCTGCACTAGAGTAGCGCCTAGGCAGCAT---AAAATGTGAC-
		</sequence>
		<sequence>
			<taxon idref="Homosapiens_Ghana_2008_GHA_GH01908_2008_G8P6"/>
			-GGCTTTTTTTATGAAAAGTCTTGTGGAAGCCATGGCTACTTTT--AATTTCAGAGA-----AATTATG--TTCGCCACCATGAGACTCTCTGCACTAGAGTAGCGCCTAGGCAGCAT---AAAATGTGACC
		</sequence>
		<sequence>
			<taxon idref="Homosapiens_DemocraticRepublicoftheCongo_2010_04_22_COD_KisB565_2010_G8P6"/>
			-GGCTTTTTTTATGAAAAGTCTTGTGGAAGCCATGGCTACTTTT--AATTTCAGAGA-----AATTATG--TTCGCCACCATGAGACTCTCTGCACTAGAGTAGCGCCTAGGCAGCAT---AAAATGTGACC
		</sequence>
		<sequence>
			<taxon idref="Homosapiens_DemocraticRepublicoftheCongo_2010_02_27_COD_KisB554_2010_G8P6"/>
			-GGCTTTTTTTATGAAAAGTCTTGTGGAAGCCATGGCTACTTTT--AATTTCAGAGA-----AATTATG--TTCGCCACCATGAGACTCTCTGCACTAGAGTAGCGCCTAGGCAGCAA---AAAATGTGACC
		</sequence>
		<sequence>
			<taxon idref="Homosapiens_USA_2006_Hu_USA_06242_2006_G2P6"/>
			-GGCTTTTTTTATGAAAAGTCTTGTGGAAGCCATGGCTACTTTT--AATTTCAGAGA-----AATTATG--TTCGCCACCATGAGACTCTCTGCACTAGAGTAGCGCCTAGGCAGCAT---AAAATGTGACC
		</sequence>
		<sequence>
			<taxon idref="Homosapiens_SouthAfrica_2008_ZAF_MRCDPRU2344_2008_G2P6"/>
			------------------------------CCATGGCTACTTTT--AATTTCAGAGA-----AATTATG--TTCGCCACCATGAGACTCTCTGCACTAGAGTAGCGCCTAG---------------------
		</sequence>
		<sequence>
			<taxon idref="Homosapiens_Malawi_2012_04_03_MWI_BID1AW_2012_G2P6"/>
			-GGCTTTTTTTATGAAAAGTCTTGTGGAAGCCATGGCTACTTTT--AATTTCAGAGA-----AATTATG--TTCGCCACCATGAGACTCTCTGCACTAGAGTAGCGCCTAGGCAGCAT---AAAATGTGACC
		</sequence>
		<sequence>
			<taxon idref="Homosapiens_Malawi_2012_06_06_MWI_BID15I_2012_G2P6"/>
			-GGCTTTTTTTATGAAAAGTCTTGTGGAAGCCATGGCTACTTTT--AATTTCAGAGA-----AATTATG--TTCGCCACCATGAGACTCTCTGCACTAGAGTAGCGCCTAGGCAGCAT---AAAATGTGACC
		</sequence>
		<sequence>
			<taxon idref="Homosapiens_Gambia_2008_06_12_GMB_MRCDPRU3165_2008_G2P6"/>
			------------------------------CCATGGCTACTTTT--AATTTCAGAGA-----AATTATG--TTCGCCACCATGAGACTCTCTGCACTAGAGTAGCGCCTAG---------------------
		</sequence>
		<sequence>
			<taxon idref="Homosapiens_Senegal_2009_SEN_MRCDPRU2128_2009_G2P6"/>
			------------------------------CCATGGCTACTTTT--AATTTCAGAGA-----AATTATG--TTCGCCACCATGAGACTCTCTGCACTAGAGTAGCGCCTAG---------------------
		</sequence>
		<sequence>
			<taxon idref="Homosapiens_Senegal_2009_01_02_SEN_MRCDPRU2053_2009_G8P6"/>
			------------------------------CCATGGCTACTTTT--AATTTCAGAGA-----AATTATG--TTCGCCACCATGAGACTCTCTGCACTAGAGTAGCGCCTAG---------------------
		</sequence>
		<sequence>
			<taxon idref="Homosapiens_Belgium_2009_02_18_Hu_BEL_F01322_2009_G3P6"/>
			GGCTTTTTTTTATGAAAAGTCTTGTGGAAGCCATGGCTACTTTT--AATTTCAGAGA-----AATTATG--TTCGCCACCATGAGACTCTCTGCACTAGAGTAGCGCCTAGGCAGCAT---AAAATGTGACC
		</sequence>
		<sequence>
			<taxon idref="Homosapiens_Belgium_2009_03_14_Hu_BEL_F01498_2009_G3P6"/>
			GGCTTTTTTTTATGAAAAGTCTTGTGGAAGCCATGGCTACTTTT--AATTTCAGAGA-----AATTATG--TTCGCCACCATGAGACTCTCTGCACTAGAGTAGCGCCTAGGCAGCAT---AAAATGTGACC
		</sequence>
		<sequence>
			<taxon idref="Homosapiens_Togo_2010_11_TGO_MRCDPRU5164_2010_G3P6"/>
			------------------------------CCATGGCTACTTTT--AATTTCAGAGA-----AATTATG--TTCGCCACCATGAGACTCTCTGCACTAGAGTAGCGCCTAG---------------------
		</sequence>
		<sequence>
			<taxon idref="Homosapiens_Japan_2017_05_JPN_K917_2017_G3P8"/>
			-GGCTTTTTTTATGAAAAGTCTTGTGGAAGCCATGGCTACTTTT--AATTTCAGATA-----AATTATG--TTCGCCACCATGAGACTCTCTGCACTAGAGTAGCGCCTAGGCAGCAT---AAAATGTGACC
		</sequence>
		<sequence>
			<taxon idref="Homosapiens_Bangladesh_2013_08_02_BGN_M310_2013_G2P4"/>
			-GGCTTTTTTAATGGAAAGTCTTGTGGAAGCCATGGCTACTTTT--AATTTCAGAGA-----AATTATG--TTCGCCACCATGAGACTCTCTGCACTAGAGTAGCGCCTAGGCAGCAT---AAAATGTGACC
		</sequence>
		<sequence>
			<taxon idref="Homosapiens_USA_2005_USA_VU050654_2005_G2P4"/>
			------------------------------CCATGGCTACTTTT--AATTTCAGAGA-----AATTATT--TTCGCCACCATGAGACTCTCTGCACTAGAGTAGCGCCTAG---------------------
		</sequence>
		<sequence>
			<taxon idref="Homosapiens_Japan_2016_JPN_MI1125_2016_G3P8"/>
			------------TGAAAAGTCTTGTGGAAGCCATGGCTACTTTT--AATTTCAGATA-----AATTATT--TTTGCCACCATGAGACTCTCTGCACTAGAGTAGCGCCTAGGCAGCAT---AAAAT------
		</sequence>
		<sequence>
			<taxon idref="Homosapiens_Indonesia_2014_03_17_IDN_D006389b_2014_G3P8"/>
			-GGCNNCAGTTATGAAAAGTCTTGTGGAAGCCATGGCTACTTTT--AATTTCAGATA-----AATTATG--TTCGCCACCATGAGACTCTCTGCACTAGAGTAGCGCCTAGGCAGCAT---AAAATGGGTCC
		</sequence>
		<sequence>
			<taxon idref="Homosapiens_Thailand_2013_THA_BD20_2013_G2P4"/>
			-GGCTTTTTTTATGAAAAGTCTTGTGGAAGCCATGGCTACTTTT--AATTTCAGAGA-----AATTATG--TTCGCCACCATGAGACTCTCTGCACTAGAGTAGCGCCTAGGCAGCAT---AAAATGTGAC-
		</sequence>
		<sequence>
			<taxon idref="Homosapiens_Pakistan_2010_PAK93_2010_G1P6"/>
			-GGCTTTTTTTATGAAAAGTCTTGTGGAAGCCATGGCTACTTTT--AATTTCAGAGA-----AATTATG--TTCGCCACCATGAGACT--------------------------------------------
		</sequence>
		<sequence>
			<taxon idref="Homosapiens_Thailand_2012_02_02_CMHN4912"/>
			-GGCTTTTTTTATGAAAAGTCTTGTGGAAGCCATGGCTACTTTT--AATTTTAGAGA-----AATTATG--TTCGCCACCATAAGACTCTCTGCACTAGAGTAGCGCCTAGGCAGCAT---AAAATGTGACC
		</sequence>
		<sequence>
			<taxon idref="Homosapiens_SouthKorea_2011_CAU1103"/>
			-----------ATGAAAAGTCTTGTGGAAGCCATGGCTACTTTT--AATTTCAGAGA-----AATTATG--TTCGCCACCATGAGACTCTCTG---------------------------------------
		</sequence>
		<sequence>
			<taxon idref="Homosapiens_Thailand_2013_THA_NPM51_2013_G2P4"/>
			-GGCTTTTTTTATGAAAAGTCTTGTGGAAGCCATGGCTACTTTT--AATTTAAGATA-----AATTATG--TTCGCCACCATGAGACTCTCTGCACTAGAGTAGCGCCTAGGCAGCAT---AAAATGTGAC-
		</sequence>
		<sequence>
			<taxon idref="Homosapiens_Thailand_2013_THA_SSKT133_2013_G2P4"/>
			----TTTTTTTATGAAAAGTCTTGTGGAAGCCATGGCTACTTTT--AATTTAAGATA-----AATTATG--TTCGCCACCATGAGACTCTCTGCACTAGAGTAGCGCCTAGGCAGCAT---AAAATGTGACC
		</sequence>
		<sequence>
			<taxon idref="Homosapiens_Australia_2011_AUS_CK20048_2011_G2P4"/>
			------------------------------CCATGGCTGCTTTT--AATTTCAGATA-----AATTATG--TTCGCCACCATGAGACTCTCTGCACTAGAGTAGCGCCTAG---------------------
		</sequence>
		<sequence>
			<taxon idref="Homosapiens_Australia_2010_10_23_AUS_CK20055_2010_G2P4"/>
			------------------------------CCATGGCTGCTTTT--AATTTCAGATA-----AATTATG--TTCGCCACCATGAGACTCTCTGCACTAGAGTAGCGCCTAG---------------------
		</sequence>
		<sequence>
			<taxon idref="Homosapiens_Indonesia_2016_IDN_SOEP075_2016_G3P8"/>
			-----------ATGAAAAGTCTTGTGGAAGCCTTGGCTACTTTT--AATTTCAGATA-----AATTATG--TTCGCCACCATGAGACTCTCTGCACTAGAGTAGCGCCTAGGCAGCAT---AAAATGTGACC
		</sequence>
		<sequence>
			<taxon idref="Homosapiens_Indonesia_2015_IDN_SOEP033_2015_G3P8"/>
			-GGCTTTTTTTATGAAAAGTCTTGTGGAAGCCATGGCTACTTTT--AATTTCAGATA-----AATTATG--TTCGCCACCATGAGACTCTCTGCACTAGAGTAGCGCCTAGGCAGCAT---AAAATGTGACC
		</sequence>
		<sequence>
			<taxon idref="Homosapiens_Spain_2015_03_23_ESP_SS98242319_2015_G3P8"/>
			-GGCTTTTTTTATGAAAAGTCTTGTGGAAGCCATGGCTACTTTT--AATTTCAGATA-----AATTATG--TTCGCCACCATGAGACTCTCTGCACTAGAGTAGCGCCTAGGCAGCAT---AAAATGTGACC
		</sequence>
		<sequence>
			<taxon idref="Homosapiens_Spain_2015_03_17_ESP_SS98244047_2015_G3P8"/>
			-GGCTTTTTTTATGAAAAGTCTTGTGGAAGCCATGGCTACTTTT--AATTTCAGATA-----AATTATG--TTCGCCACCATGAGACTCTCTGCACTAGAGTAGCGCCTAGGCAGCAT---AAAATGTGACC
		</sequence>
		<sequence>
			<taxon idref="Homosapiens_Japan_2017_03_JPN_SO1162_2017_G8P8"/>
			-------------GAAAAGTCTTGTGGAAGCCATGGCTACTTTT--AATTTCAGATA-----AATTATG--TTCGCCACCATGAGACTCTCTGCACTAGAGTAGCGCCTAGGCAGCAT---AAAATGTGAC-
		</sequence>
		<sequence>
			<taxon idref="Homosapiens_Philippines_2012_08_PHI_TGO12016_2012_G1P8"/>
			-GGCTTTTTTTATGAAAAGTCTTGTGGAAGCCATGGCTACTTTT--AATTTCAGATA-----AATTATG--TTCGCCACCATGAGACTCTCTGCACTAGAGTAGCGCCTAGGCAGCAT---AAAATGTGACC
		</sequence>
		<sequence>
			<taxon idref="Homosapiens_Philippines_2012_11_PHI_TGO12045_2012_G1P8"/>
			-GGCTTTTTTTATGAAAAGTCTTGTGGAAGCCATGGCTACTTTT--AATTTCAGATA-----AATTATG--TTCGCCACCATGAGACTCTCTGCACTAGAGTAGCGCCTAGGCAGCAT---AAAATGTGACC
		</sequence>
		<sequence>
			<taxon idref="Homosapiens_Thailand_2013_04_THA_PCB180_2013_G1P8"/>
			-GGCTTTTTTTATGAAAAGTCTTGTGGAAGCCATGGCTACTTTT--AATTTCAGATA-----AATTATG--TTCGCCACCATGAGACTCTCTGCACTAGAGTAGCGCCTAGGCAGCAT---AAAAT------
		</sequence>
		<sequence>
			<taxon idref="Homosapiens_Thailand_2013_03_THA_SSKT41_2013_G1P8"/>
			-GGCTTTTTTTATGAAAAGTCTTGTGGAAGCCATGGCTACTTTT--AATTTCAGATA-----AATTATG--TTCGCCACCATGAGACTCTCTGCACTAGAGTAGCGCCTAGGCAGCAT---AAAATGTGACC
		</sequence>
		<sequence>
			<taxon idref="Homosapiens_Thailand_2013_02_THA_SKT109_2013_G1P8"/>
			-GGCTTTTTTTATGAAAAGTCTTGTGGAAGCCATGGCTACTTTT--AATTTCAGATA-----AATTATG--TTCGCCACCATGAGACTCTCTGCACTAGAGTAGCGCCTAGGCAGCAT---AAAATGTGACC
		</sequence>
		<sequence>
			<taxon idref="Homosapiens_Thailand_2013_THA_PCB103_2013_G8P8_THA_PCB103_2013_G8P8"/>
			-GGCTTTTTTTATGAAAAGTCTTGTGGAAGCCATGGCTACTTTT--AATTTCAGATA-----AATTATG--TTCGCCACCATGAGACTCTCTGCACTAGAGTAGCGCCTAGGCAGCAT---AAAATGTGACC
		</sequence>
		<sequence>
			<taxon idref="Homosapiens_Thailand_2013_THA_PCB85_2013_G8P8_THA_PCB85_2013_G8P8"/>
			-GGCTTTTTTTATGAAAAGTCTTGTGGAAGCCATGGCTACTTTT--AATTTCAGATA-----AATTATG--TTCGCCACCATGAGACTCTCTGCACTAGAGTAGCGCCTAGGCAGCAT---AAAATGTGACC
		</sequence>
		<sequence>
			<taxon idref="Homosapiens_Thailand_2013_THA_PCB84_2013_G8P8_THA_PCB84_2013_G8P8"/>
			-GGCTTTTTTTATGAAAAGTCTTGTGGAAGCCATGGCTACTTTT--AATTTCAGATA-----AATTATG--TTCGCCACCATGAGACTCTCTGCACTAGAGTAGCGCCTAGGCAGCAT---AAAATGTGACC
		</sequence>
		<sequence>
			<taxon idref="Homosapiens_Thailand_2013_THA_SWL12_2013_G8P8_THA_SWL12_2013_G8P8"/>
			-GGCTTTTTTTATGAAAAGTCTTGTGGAAGCCATGGCTACTTTT--AATTTCAGATA-----AATTATG--TTCGCCACCATGAGACTCTCTGCACTAGAGTAGCGCCTAGGCAGCAT---AAAATGTGACC
		</sequence>
		<sequence>
			<taxon idref="Homosapiens_Thailand_2013_THA_KKL17_2013_G8P8_THA_KKL17_2013_G8P8"/>
			-GGCTTTTTTTATGAAAAGTCTTGTGGAAGCCATGGCTACTTTT--AATTTCAGATA-----AATTATG--TTCGCCACCATGAGACTCTCTGCACTAGAGTAGCGCCTAGGCAGCAT---AAAATGTGACC
		</sequence>
		<sequence>
			<taxon idref="Homosapiens_Thailand_2013_THA_PCB79_2013_G8P8_THA_PCB79_2013_G8P8"/>
			-GGCTTTTTTTATGAAAAGTCTTGTGGAAGCCATGGCTACTTTT--AATTTCAGATA-----AATTATG--TTCGCCACCATGAGACTCTCTGCACTAGAGTAGCGCCTAGGCAGCAT---AAAATGTGACC
		</sequence>
		<sequence>
			<taxon idref="Homosapiens_Thailand_2013_THA_SKT107_2013_G8P8_THA_SKT107_2013_G8P8"/>
			-GGCTTTTTTTATGAAAAGTCTTGTGGAAGCCATGGCTACTTTT--AATTTCAGATA-----AATTATG--TTCGCCACCATGAGACTCTCTGCACTAGAGTAGCGCCTAGGCAGCAT---AAAATGTGACC
		</sequence>
		<sequence>
			<taxon idref="Homosapiens_Thailand_2014_THA_NP130_2014_G8P8_THA_NP130_2014_G8P8"/>
			-GGCTTTTTTTATGAAAAGTCTTGTGGAAGCCATGGCTACTTTT--AATTTCAGATA-----AATTATG--TTCGCCACCATGAGACTCTCTGCACTAGAGTAGCGCCTAGGCAGCAT---AAAATGTGACC
		</sequence>
		<sequence>
			<taxon idref="Homosapiens_Thailand_2014_THA_PCB656_2014_G8P8_THA_PCB656_2014_G8P8"/>
			---CTTTTTTTATGAAAAGTCTTGTGGAAGCCATGGCTACTTTT--AATTTCAGATA-----AATTATG--TTCGCCACCATGAGACTCTCTGCACTAGAGTAGCGCCTAGGCAGCAT---AAAATGTGACC
		</sequence>
		<sequence>
			<taxon idref="Homosapiens_Thailand_2014_THA_SSL55_2014_G8P8_THA_SSL55_2014_G8P8"/>
			-GGCTTTTTTTATGAAAAGTCTTGTGGAAGCCATGGCTACTTTT--AATTTCAGATA-----AATTATG--TTCGCCACCATGAGACTCTCTGCACTAGAGTAGCGCCTAGGCAGCAT---AAAATGTGACC
		</sequence>
		<sequence>
			<taxon idref="Homosapiens_Thailand_2014_THA_SKT457_2014_G8P8_THA_SKT457_2014_G8P8"/>
			---CTTTTTTTATGAAAAGTCTTGTGGAAGCCATGGCTACTTTT--AATTTCAGATA-----AATTATG--TTCGCCACCATGAGACTCTCTGCACTAGAGTAGCGCCTAGGCAGCAT---AAAAT------
		</sequence>
		<sequence>
			<taxon idref="Homosapiens_Thailand_2014_THA_SSKT269_2014_G8P8_THA_SSKT269_2014_G8P8"/>
			-GGCTTTTTTTATGAAAAGTCTTGTGGAAGCCATGGCTACTTTT--AATTTCAGATA-----AATTATG--TTCGCCACCATGAGACTCTCTGCACTAGAGTAGCGCCTAGGCAGCAT---AAAATGTGACC
		</sequence>
		<sequence>
			<taxon idref="Homosapiens_Bangladesh_2010_01_BGN_J251_2010_G2P4"/>
			-GGCTTTTTTAATGGAAAGTCTTGTGGAAGCCATGGCTACTTTT--AATTTCAGAGA-----AATTATG--TTCGCCACCATAAGACTCTCTGCACTAGAGTAGCGCCTAGGCAGCAT---AAAATGTGACC
		</sequence>
		<sequence>
			<taxon idref="Homosapiens_Philippines_2012_06_PHI_TGO12007_2012_G2P4"/>
			-GGCTTTTTTTATGAAAAGTCTTGTGGAAGCCATGGCTACTTTT--AATTTCAGAGA-----AATTATG--TTCGCCACCATGAGACTCTCTGCACTAGAGTAGCGCCTAGGCAGCAT---AAAATGTGACC
		</sequence>
		<sequence>
			<taxon idref="Homosapiens_Philippines_2012_06_PHI_TGO12003_2012_G2P4"/>
			-GGCTTTTTTTATGAAAAGTCTTGTGGAAGCCATGGCTACTTTT--AATTTCAGAGA-----AATTATG--TTCGCCACCATGAGACTCTCTGCACTAGAGTAGCGCCTAGGCAGCAT---AAAATGTGACC
		</sequence>
		<sequence>
			<taxon idref="Homosapiens_India_2012_IND_Kol040_2012_G9P4"/>
			----------------AAGTCTTGTGGAAGCCATGGCTACTTTT--AATTTCAGAGA-----AATTATG--TTCGCCACCATGAGACTCTCTGCACTAGAGTAGCGCCTAGGCAGCAT---AAAATGTGACC
		</sequence>
		<sequence>
			<taxon idref="Homosapiens_India_2012_IND_Kol028_2012_G9P4"/>
			----------------AAGTCTTGTGGAAGCCATGGCTACTTTT--AATTTCAGAGA-----AATTATG--TTCGCCACCATGAGACTCTCTGCACTAGAGTAGCGCCTAGGCAGCAT---AAAATGTGACC
		</sequence>
		<sequence>
			<taxon idref="Homosapiens_India_2012_IND_Kol041_2012_G9P4"/>
			-------TTTTATGAAAAGTCTTGTGGAAGCCATGGCCACTTTT--AATTTCAGAGA-----AATTATG--TTCGCCACCATGAGACTCTCTGCACTAGAGTAGCGCCTAGGCAGCAT---AAAATGTGACC
		</sequence>
		<sequence>
			<taxon idref="Homosapiens_India_2013_IND_Kol063_2013_G9P4"/>
			----------------AAGTCTTGTGGAAGCCATGGCTACTTTT--AATTTCAGAGA-----AATTATG--TTCGCCACCATGAGACTCTCTGCACTAGAGTAGCGCCTAGGCAGCAT---AAAATGTGACC
		</sequence>
		<sequence>
			<taxon idref="Homosapiens_India_2013_IND_Kol064_2013_G9P4"/>
			----------------AAGTCTTGTGGAAGCCATGGCTACTTTT--AATTTCAGAGA-----AATTATG--TTCGCCACCATGAGACTCTCTGCACTAGAGTAGCGCCTAGGCAGCAT---AAAATGTGACC
		</sequence>
		<sequence>
			<taxon idref="Homosapiens_India_2013_IND_Kol051_2013_G9P4"/>
			-GGCTTTTTTTATGAAAAGTCTTGTGGAAGCCATGGCTACTTTT--AATTTCAGAGA-----AATTATG--TTCGCCACCATGAGACTCTCTGCACTAGAGTAGCGCCTAGGCAGCAT---AAAATGTGACC
		</sequence>
		<sequence>
			<taxon idref="Homosapiens_India_2013_IND_Kol065_2013_G9P4"/>
			-GGCTTTTTTTATGAAAAGTCTTGTGGAAGCCATGGCTACTTTT--AATTTCAGAGA-----AATTATG--TTCGCCACCATGAGACTCTCTGCACTAGAGTAGCGCCTAGGCAGCAT---AAAATGTGACC
		</sequence>
		<sequence>
			<taxon idref="Homosapiens_India_2011_IND_Kol006_2011_G9P4"/>
			-GGCTTTTTTTATGAAAAGTCTTGTGGAAGCCATGGCTACTTTT--AATTTCAGAGA-----AATTATG--TTCGCCACCATGAGACTCTCTGCACTAGAGTAGCGCCTAGGCAGCAT---AAAATGTGACC
		</sequence>
		<sequence>
			<taxon idref="Homosapiens_India_2011_IND_Kol018_2011_G9P4"/>
			-GGCTTTTTTTATGAAAAGTCTTGTGGAAGCCATGGCTACTTTT--AATTTCAGAGA-----AATTATG--TTCGCCACCATGAGACTCTCTGCACTAGAGTAGCGCCTAGGCAGCAT---AAAATGTGACC
		</sequence>
		<sequence>
			<taxon idref="Homosapiens_India_2013_IND_Kol047_2013_G9P4"/>
			----------------AAGTCTTGTGGAAGCCATGGCTACTTTT--AATTTCAGAGA-----AATTATG--TTCGCCACCATGAGACTCTCTGCACTAGAGTAGCGCCTAGGCAGCAT---AAAATGTGACC
		</sequence>
		<sequence>
			<taxon idref="Homosapiens_India_2013_IND_Kol066_2013_G9P4"/>
			----------------AAGTCTTGTGGAAGCCATGGCTACTTTT--AATTTCAGAGA-----AATTATG--TTCGCCACCATGAGACTCTCTGCACTAGAGTAGCGCCTAGGCAGCAT---AAAATGTGACC
		</sequence>
		<sequence>
			<taxon idref="Homosapiens_USA_2010_05_15_USA_LB1562_2010_G9P4"/>
			-GGCTTTTTTTATGAAAAGTCTTGTGGAAGCCATGGCTACTTTT--AATTTCAGAGA-----AATTATG--TTCGCCACCATGAGACTCTCTGCACTAGAGTAGCGCCTAGGCAGCAT---AAAATGGGACC
		</sequence>
		<sequence>
			<taxon idref="Homosapiens_SouthKorea_2012_CAU1206"/>
			-----------ATGAAAAGTCTTGTGGAAGCCATGGCTACTTTT--AATTTCAGAGA-----AATTATG--TTCGCCACCATGAGACTCTCTG---------------------------------------
		</sequence>
		<sequence>
			<taxon idref="Homosapiens_Bangladesh_2010_01_BGN_J263_2010_G2P4"/>
			-GGCTTTTTTAATGGAAAGTCTTGTGGAAGCCATGGCTACTTTT--AATTTCAGAGA-----AAATATG--TTCGCCACCATGGAACTCTCTGCACTAGAGTAGCGCCTAGGCAGCAT---AAAATGTGACC
		</sequence>
		<sequence>
			<taxon idref="Homosapiens_USA_2008_USA_VU080935_2008_G2P4"/>
			------------------------------CCATGGCTACTTTT--AATTTCAGAGA-----AATTATG--TTCGCCACCATGAGACTCTCTGCACTAGAGTAGCGCCTAG---------------------
		</sequence>
		<sequence>
			<taxon idref="Homosapiens_USA_2008_USA_VU080911_2008_G2P4"/>
			------------------------------CCATGGCTACTTTT--AATTTCAGAGA-----AATTATG--TTCGCCACCATGAGACTCTCTGCACTAGAGTAGCGCCTAG---------------------
		</sequence>
		<sequence>
			<taxon idref="Homosapiens_USA_2008_USA_VU080913_2008_G2P4"/>
			------------------------------CCATGGCTACTTTT--AATTTCAGAGA-----AATTATG--TTCGCCACCATGAGACTCTCTGCACTAGAGTAGCGCCTAG---------------------
		</sequence>
		<sequence>
			<taxon idref="Homosapiens_Bangladesh_2013_08_05_BGN_M313_2013_G2P4"/>
			-GGCTTTTTTAATGGAAAGTCTTGTGGAAGCCATGGCTACTTTT--AATTTCAGAGA-----AATTATG--TTCGCCACCATGAGACTCTCTGCACTAGAGTAGCGCCTAGGCAGCAT---AAAATGTGACC
		</sequence>
		<sequence>
			<taxon idref="Homosapiens_Bangladesh_2013_11_30_BGN_M289_2013_G2P4"/>
			-GGCTTTTTTAATGGAAAGTCTTGTGGAAGCCATGGCTACTTTT--AATTTCAGAGA-----AATTATG--TTCGCCACCATGAGACTCTCTGCACTAGAGTAGCGCCTAGGCAGCAT---AAAATGTGACC
		</sequence>
		<sequence>
			<taxon idref="Homosapiens_Bangladesh_2013_08_05_BGN_M312_2013_G2P4"/>
			-GGCTTTTTTAATGGAAAGTCTTGTGGAAGCCATGGCTACTTTT--AATTTCAGAGA-----AATTATG--TTCGCCACCATGAGACTCTCTGCACTAGAGTAGCGCCTAGGCAGCAT---AAAATGTGACC
		</sequence>
		<sequence>
			<taxon idref="Homosapiens_Bangladesh_2013_09_21_BGN_M334_2013_G2P4"/>
			-GGCTTTTTTAATGGAAAGTCTTGTGGAAGCCATGGCTACTTTT--AATTTTAGAGA-----AATTATG--TCGGCCACCATGAGACTCTCTGCACTAGAGTAGCGCCTAGGCAGCAT---AAAATGTGACC
		</sequence>
		<sequence>
			<taxon idref="Homosapiens_Malawi_2012_06_25_MWI_BID1CT_2012_G2P4"/>
			-GGCTTTTTTTATGAAAAGTCTTGTGGAAGCCATGGCTACTTTT--AATTTCAGAGA-----AATTATG--TTCGCCACCATGAGACTCTCTGCACTAGAGTAGCGCCTAGGCAGCAT---AAAATGTGACC
		</sequence>
		<sequence>
			<taxon idref="Homosapiens_Malawi_2012_03_14_MWI_BID19T_2012_G2P4"/>
			-GGCTTTTTTTATGAAAAGTCTTGTGGAAGCCATGGCTACTTTT--AATTTCAGAGA-----AATTATG--TTCGCCACCATGAGACTCTCTGCACTAGAGTAGCGCCTAGGCAGCAT---AAAATGTGACC
		</sequence>
		<sequence>
			<taxon idref="Homosapiens_Malawi_2013_04_17_MWI_BID1JK_2013_G2P4"/>
			-GGCTTTTTTTATGAAAAGTCTTGTGGAAGCCATGGCTACTTTT--AATTTCAGAGA-----AATTATG--TTCGCCACCATGAGACTCTCTGCACTAGAGTAGCGCCTAGGCAGCAT---AAAATGTGACC
		</sequence>
		<sequence>
			<taxon idref="Homosapiens_Malawi_2012_06_15_MWI_BID15V_2012_G2P4"/>
			-GGCTTTTTTTATGAAAAGTCTTGTGGAAGCCATGGCTACTTTT--AATTTCAGAGA-----AATTATG--TTCGCCACCATGAGACTCTCTGCACTAGAGTAGCGCCTAGGCAGCAT---AAAATGTGACC
		</sequence>
		<sequence>
			<taxon idref="Homosapiens_Malawi_2013_07_30_MWI_BID1KY_2013_G1P8"/>
			-GGCTTTTTTTATGAAAAGTCTTGTGGAAGCCATGGCTACTTTT--AATTTCAGAGA-----AATTATG--TTCGCCACCATGAGACTCTCTGCACTAGAGTAGCGCCTAGGCAGCAT---AAAATGTGACC
		</sequence>
		<sequence>
			<taxon idref="Homosapiens_Malawi_2013_07_04_MWI_BID1LW_2013_G1P8"/>
			-GGCTTTTTTTATGAAAAGTCTTGTGGAAGCCATGGCTACTTTT--AATTTCAGAGA-----AATTATG--TTCGCCACCATGAGACTCTCTGCACTAGAGTAGCGCCTAGGCAGCAT---AAAATGTGACC
		</sequence>
		<sequence>
			<taxon idref="Homosapiens_Malawi_2014_01_23_MWI_BID2Q6_2014_G1P8"/>
			-GGCTTTTTTTATGAAAAGTCTTGTGGAAGCCATGGCTACTTTT--AATTTCAGAGA-----AATTATG--TTCGCCACCATGAGACTCTCTGCACTAGAGTAGCGCCTAGGCAGCAT---AAAATGTGACC
		</sequence>
		<sequence>
			<taxon idref="Homosapiens_Malawi_2013_05_16_MWI_BID1PU_2013_G1P8"/>
			-GGCTTTTTTTATGAAAAGTCTTGTGGAAGCCATGGCTACTTTT--AATTTCAGAGA-----AATTATG--TTCGCCACCATGAGACTCTCTGCACTAGAGTAGCGCCTAGGCAGCAT---AAAATGTGACC
		</sequence>
		<sequence>
			<taxon idref="Homosapiens_Australia_2010_09_19_AUS_CK20042_2010_G2P4"/>
			------------------------------CCATGGCTACTTTT--AATTTCAGAGA-----AATTATG--TTCGCCACCATGAGACTCTCTGCACTAGAGTAGCGCCTAG---------------------
		</sequence>
		<sequence>
			<taxon idref="Homosapiens_Thailand_2008_CU110BK_08"/>
			--GCTTTTTTTATGAAAAGTCTTGTGGAAGCCATGGCTACTTTT--AATTTCAGAGA-----AATTATG--TTCGCCACCATGAGACTCTC-----------------------------------------
		</sequence>
		<sequence>
			<taxon idref="Homosapiens_Australia_2010_11_16_AUS_CK20059_2010_G2P4"/>
			------------------------------CCATGGCTACTTTT--AATTTCAGAGA-----AATTATG--TTCGCCACCATGGGACTCTCTGCACTAGAGTAGCGCCTAG---------------------
		</sequence>
		<sequence>
			<taxon idref="Homosapiens_Australia_2010_11_15_AUS_CK20058_2010_G2P4"/>
			------------------------------CCATGGCTACTTTT--AATTTCAGAGA-----AATTATG--TTCGCCACCATGAGACTCTCTGCACTAGAGTAGCGCCTAG---------------------
		</sequence>
		<sequence>
			<taxon idref="Homosapiens_Australia_2010_10_28_AUS_CK20046_2010_G2P4"/>
			------------------------------CCATGGCTACTTTT--AATTTCAGAGA-----AATTATG--TTCGCCACCATGAGACTCTCTGCACTAGAGTAGCGCCTAG---------------------
		</sequence>
		<sequence>
			<taxon idref="Homosapiens_Australia_2010_10_14_AUS_CK20054_2010_G2P4"/>
			------------------------------CCATGGCTACTTTT--AATTTCAGAGA-----AATTATG--TTCGCCACCATGAGACTCTCTGCACTAGAGTAGCGCCTAG---------------------
		</sequence>
		<sequence>
			<taxon idref="Homosapiens_USA_2008_USA_VU080938_2008_G2P4"/>
			------------------------------CCATGGCTACTTTT--AATTTCAGAGA-----AATTATG--TTCGCCACCATGTGACTCTCTGCACTAGAGTAGCGCCTAG---------------------
		</sequence>
		<sequence>
			<taxon idref="Homosapiens_USA_2007_USA_2007719869_2007_G2P4"/>
			------------------------------CCATGGCTACTTTT--AATTTCAGAGA-----AATTATG--TTCGCCACCATGAGACTCTCTGCACTAGAGTAGCGCCTAG---------------------
		</sequence>
		<sequence>
			<taxon idref="Homosapiens_India_2009_RV09"/>
			-GGCTTTTTTAATGGAAAGTCTTGTGGAAGCCATGGCTACTTTT--AATTTCAGAGA-----AATTATG--TTCGCCACCATGAGACTCTCTGCACTAGAGTAGCGCCTAGGCAGCAT---AAAATGTGACC
		</sequence>
		<sequence>
			<taxon idref="Homosapiens_Bangladesh_2010_01_BGN_J266_2010_G2P4"/>
			-GGCTTTTTTAATGGAAAGTCTTGTGGAAGCCATGGCTACTTTT--AATTTCAGAGA-----AATATTG--TTCGCCACCATGAGACTTTCTGCACTAGAGTAGCGCCTAGGCAGCAT---AAAATGTGACC
		</sequence>
		<sequence>
			<taxon idref="Homosapiens_Bangladesh_2010_01_BGN_J265_2010_G2P4"/>
			-GGCTTTTTTAATGGAAAGTCTTGTGGAAGCCATGGCTACTTTT--AATTTCAGAGA-----AATTATG--TTCGCCACCATGAGACTCTCTGCACTAGAGTAGCGCCTAGGCAGCAT---AAAATGTGACC
		</sequence>
		<sequence>
			<taxon idref="Homosapiens_Ethiopia_2008_07_23_ETH_MRCDPRU184408_2008_G3P6"/>
			------------------------------CCATGGCTACTTTT--AATTTCAGAGA-----AATTATG--TTCGCCACCATGAGACTCTCTGCACTAGAGTAGCGCCTAG---------------------
		</sequence>
		<sequence>
			<taxon idref="Homosapiens_Ethiopia_2009_07_18_ETH_MRCDPRU2241_2009_G3P6"/>
			------------------------------CCATGGCTACTTTT--AATTTCAGAGA-----AATTATG--TTCGCCACCATGAGACTCTCTGCACTAGAGTAGCGCCTAG---------------------
		</sequence>
		<sequence>
			<taxon idref="Homosapiens_Ethiopia_2008_12_29_ETH_MRCDPRU1873_2008_G3P6"/>
			------------------------------CCATGGCTACTTTT--AATTTCAGAGA-----AATTATG--TTCGCCACCATGAGACTCTCTGCACTAGAGTAGCGCCTAG---------------------
		</sequence>
		<sequence>
			<taxon idref="Homosapiens_Canada_2008_CAN_RT12807_2008_G2P4"/>
			--------------------------------ATGGCTACTTTT--AA------------------------------------------------------------------------------------
		</sequence>
		<sequence>
			<taxon idref="Homosapiens_Bangladesh_2010_02_BGN_J300_2010_G2P4"/>
			-GGCTTTTTTAATGGAAAGTCTTGTGGAAGCCATGGCTACTTTT--AATTTCAGAGA-----AATTATG--TTCGCCACCATGAGACTCTCTGCACTAGAGTAGCGCCTAGGCAGCAT---AAAATGTGACC
		</sequence>
		<sequence>
			<taxon idref="Homosapiens_Bangladesh_2010_02_BGN_J303_2010_G2P4"/>
			-GGCTTTTTTAATGGAAAGTCTTGTGGAAGCCATGGCTACTTTT--AATTTCAGAGA-----AATTATG--TTCGCCACCATGAGACTCTCTGCACTAGAGTAGCGCCTAGGCAGCAT---AAAATGTGACC
		</sequence>
		<sequence>
			<taxon idref="Homosapiens_India_2010_RV10"/>
			-GGCTTTTTTAATGGAAAGTCTTGTGGAAGCCATGGCTACTTTT--AATTTCAGAGA-----AATTATG--TTCGCCACCATGAGACTCTCTGCACTAGAGTAGCGCCTAGGCAGCAT---AAAATGTGACC
		</sequence>
		<sequence>
			<taxon idref="Homosapiens_India_2011_RV11"/>
			-GGCTTTTTTAATGGAAAGTCTTGTGGAAGCCATGGCTACTTTT--AATTTCAGAGA-----AATTATG--TTCGCCACCATGAGACTCTCTGCACTAGAGTAGCGCCTAGGCAGCAT---AAAATGTGACC
		</sequence>
		<sequence>
			<taxon idref="Homosapiens_Australia_2001_09_13_AUS_CK20022_2001_G2P4"/>
			------------------------------CCATGGCTACTTTT--AATTTCAGAGA-----AATTATG--TTCGCCACCATGAGACTCTCTGCACTAGAGTAGCGCCTAG---------------------
		</sequence>
		<sequence>
			<taxon idref="Homosapiens_Australia_2004_02_28_AUS_336190_2004_G2P4"/>
			-----------ATGAAAAGTCTTGTGGAAGCCATGGCTACTTTT--AATTTCAGAGA-----AATTATG--TTCGCCACCATGAGACTCTCTGCACTAGAGTAGCGCCTAGGCAGCAT---AAAATG-----
		</sequence>
		<sequence>
			<taxon idref="Homosapiens_SouthAfrica_1999_ZAF_MRCDPRU9164_1999_G9P6"/>
			------------------------------CCATGGCTACTTTT--AATTTCAGAGA-----AATTATG--TTCGCCACCATGAGACTCTCTGCACTAGAGTAGCGCCTAG---------------------
		</sequence>
		<sequence>
			<taxon idref="Homosapiens_SouthAfrica_2003_ZAF_MRCDPRU2126_2003_G9P6"/>
			------------------------------CCATGGCTACTTTT--AATTTCAGAGA-----AATTATG--TTCGCCACCATGAGACTCTCTGCACTAGAGTAGCGCCTAG---------------------
		</sequence>
		<sequence>
			<taxon idref="Homosapiens_Australia_2001_06_29_AUS_CK20020_2001_G2P4"/>
			------------------------------CCATGGCTACTTTT--AATTTCAGAGA-----AATTATG--TTCGCCACCATGAGACTCTCTGCACTAGAGTAGCGCCTAG---------------------
		</sequence>
		<sequence>
			<taxon idref="Homosapiens_Australia_2001_07_01_AUS_CK20021_2001_G2P4"/>
			------------------------------CCATGGCTACTTTT--AATTTCAGAGA-----AATTATG--TTCGCCACCATGAGACTCTCTGCACTAGAGTAGCGCCTAG---------------------
		</sequence>
		<sequence>
			<taxon idref="Homosapiens_Japan_2016_JPN_CH1020_2016_G2P4"/>
			-GGCTTTTTTTATGAAAAGTCTTGTGGAAGCCATGGCTACTTTT--AATTTCAGAGA-----AATTATG--TTCGCCACCACAAGACTCTCTGCACTAGAGTAGCGCCTAGGCAGCAT---AAAATATGACC
		</sequence>
		<sequence>
			<taxon idref="Homosapiens_Japan_2016_JPN_MI1132_2016_G2P4"/>
			--GCTTTTTTTATGAAAAGTCTTGTGGAAGCCATGGCTACTTTT--AATTTCAGAGA-----AATTATG--TTCGCCACCACAAGACTCTCTGCACTAGAGTAGCGCCTAGGCAGCAT---AAAATGTGACC
		</sequence>
		<sequence>
			<taxon idref="Homosapiens_Japan_2016_JPN_K316_2016_G2P4"/>
			------------------GTCTTGTGGAAGCCATGGCTACTTTT--AATTTCAGAGA-----AATTATG--TTCGCCACCACAAGACTCTCTGCACTAGAGTAGCGCCTAGGCAGCAT---AAAATGTGACC
		</sequence>
		<sequence>
			<taxon idref="Homosapiens_Japan_2016_JPN_K2116_2016_G2P4"/>
			------------------GTCTTGTGGAAGCCATGGCTACTTTT--AATTTCAGAGA-----AATTATG--TTCGCCACCACAAGACTCTCTGCACTAGAGTAGCGCCTAGGCAGCAT---AAAATGTGAC-
		</sequence>
		<sequence>
			<taxon idref="Homosapiens_Australia_2010_08_15_AUS_CK20040_2010_G2P4"/>
			------------------------------CCATGGCTACTTTT--AATTTCAGAGA-----AATTATG--TTCGCCACCATAAGACTCTCTGCACTAGAGTAGCGCCTAG---------------------
		</sequence>
		<sequence>
			<taxon idref="Homosapiens_Australia_2010_11_24_AUS_CK20060_2010_G2P4"/>
			------------------------------CCATGGCTACTTTT--AATTTCAGAGA-----AATTATG--TTCGCCACCATAAGACTCTCTGCACTAGAGTAGCGCCTAG---------------------
		</sequence>
		<sequence>
			<taxon idref="Homosapiens_Australia_2010_10_24_AUS_CK20056_2010_G2P4"/>
			------------------------------CCATGGCTACTTTT--AATTTCAGAGA-----AATTATG--TTCGCCACCATAAGACTCTCTGCACTAGAGTAGCGCCTAG---------------------
		</sequence>
		<sequence>
			<taxon idref="Homosapiens_Australia_2010_09_26_AUS_CK20052_2010_G2P4"/>
			------------------------------CCATGGCTACTTTT--AATTTCAGAGA-----AATTATG--TTCGCCACCATAAGACTCTCTGCACTAGAGTAGCGCCTAG---------------------
		</sequence>
		<sequence>
			<taxon idref="Homosapiens_Australia_2010_11_27_AUS_CK20050_2010_G2P4"/>
			------------------------------CCATGGCTACTTTT--AATTTCAGAGA-----AATTATG--TTCGCCACCATAAGACTCTCTGCACTAGAGTAGCGCCTAG---------------------
		</sequence>
		<sequence>
			<taxon idref="Homosapiens_Australia_2010_05_19_AUS_CK20049_2010_G2P4"/>
			------------------------------CCATGGCTACTTTT--AATTTCAGAGA-----AATTATG--TTCGCCACCATAAGACTCTCTGCACTAGAGTAGCGCCTAG---------------------
		</sequence>
		<sequence>
			<taxon idref="Homosapiens_Australia_2006_07_09_AUS_CK20026_2006_G2P4"/>
			------------------------------CCATGGCTACTTTT--AATTTCAGAGA-----AATTATG--TTCGCCACCATAAGACTCTCTGCACTAGAGTAGCGCCTAG---------------------
		</sequence>
		<sequence>
			<taxon idref="Homosapiens_SouthAfrica_2009_05_18_ZAF_MRCDPRU1061_2009_G2P4"/>
			------------------------------CCATGGCTACTTTT--AATTTCAGAGA-----AATTATG--TTCGCCACCATAAGACTCTCTGCACTAGAGTAGCGCCTAG---------------------
		</sequence>
		<sequence>
			<taxon idref="Homosapiens_Zambia_2009_ZMB_MRCDPRU1673_2009_G2P4"/>
			------------------------------CCATGGCTACTTTT--AATTTCAGAGA-----AATTATG--TTCGCCACCATAAGACTCTCTGCACTAGAGTAGCGCCTAG---------------------
		</sequence>
		<sequence>
			<taxon idref="Homosapiens_SouthAfrica_2005_ZAF_MRCDPRU128005_2005_G2P8"/>
			------------------------------CCATGGCTACTTTT--AATTTCAGAGA-----AATTATG--TTCGCCACCATAAGACTCTCTGCACTAGAGTAGCGCCTAG---------------------
		</sequence>
		<sequence>
			<taxon idref="Homosapiens_SouthAfrica_2007_02_20_ZAF_MRCDPRU81_2007_G2P4"/>
			------------------------------CCATGGCTACTTTT--AATTTCAGAGA-----AATTATG--TTCGCCACCATAAGACTCTCTGCACTAGAGTAGCGCCTAG---------------------
		</sequence>
		<sequence>
			<taxon idref="Homosapiens_Australia_2000_09_14_AUS_CK20016_2000_G2P4"/>
			------------------------------CCATGGCTACTTTT--AATTTCAGAGA-----AATTATG--TTCGCCACCATGAGACTCTCTGCACTAGAGTAGCGCCTAG---------------------
		</sequence>
		<sequence>
			<taxon idref="Homosapiens_Australia_2000_08_13_AUS_CK20007_2000_G2P4"/>
			------------------------------CCATGGCTACTTTT--AATTTCAGAGA-----AATTATG--TTCGCCACCATAAGACTCTCTGCACTAGAGTAGCGCCTAG---------------------
		</sequence>
		<sequence>
			<taxon idref="Homosapiens_Bangladesh_2000_04_20_BGD_RV176_2000_G12P6"/>
			-GGCTTTTTTTATGAAAAGTCTTGTGGAAGCCATGGCTACTTTT--AATTTCAGAGA-----AATTATG--TTCGCCACCATGAGACTCTCTGCACTAGAGTAGCGCCTAGGCAGCAT---AAAATGTGACC
		</sequence>
		<sequence>
			<taxon idref="Homosapiens_Bangladesh_2000_02_14_BGD_RV161_2000_G12P6"/>
			-GGCTTTTTTTATGAAAAGTCTTGTGGAAGCCATGGCTACTTTT--AATTTCAGAGA-----AATTATG--TTCGCCACCATGAGACTCTCTGCACTAGAGTAGCGCCTAGGCAGCAT---AAAATGTGACC
		</sequence>
		<sequence>
			<taxon idref="Homosapiens_Australia_2008_01_09_AUS_CK20037_2008_G2P4"/>
			------------------------------CCATGGCTACTTTT--AATTTCAGAGA-----AATTACG--TTCGCCACCATGAGACTCTCTGCACTAGAGTAGCGCCTAG---------------------
		</sequence>
		<sequence>
			<taxon idref="Homosapiens_Australia_2008_01_12_AUS_CK20038_2008_G6P4"/>
			------------------------------CCATGGCTACTTTT--AATTTCAGAGA-----AATTACG--TTCGCCACCATGAGACTCTCTGCACTAGAGTAGCGCCTAG---------------------
		</sequence>
		<sequence>
			<taxon idref="Homosapiens_SouthAfrica_2009_ZAF_3203WC_2009_G2P4"/>
			-GGCTTTTTTTATGAAAAGTCTTGTGGAAGCCATGGCTACTTTT--AATTTCAGAGA-----AATTATG--TTCGCCACCATGAGACTCTCTGCACTAGAGTAGCGCCTAGGCAGCAT---AAAATGTGACC
		</sequence>
		<sequence>
			<taxon idref="Homosapiens_Canada_2008_CAN_RT12507_2008_G2P4"/>
			--------------------------------ATGGCTACTTTT--AA------------------------------------------------------------------------------------
		</sequence>
		<sequence>
			<taxon idref="Homosapiens_Canada_2007_CAN_RT00807_2007_G2P4"/>
			--------------------------------ATGGCTACTTTT--AA------------------------------------------------------------------------------------
		</sequence>
		<sequence>
			<taxon idref="Homosapiens_Canada_2007_CAN_RT06807_2007_G2P4"/>
			--------------------------------ATGGCTACTTTT--AA------------------------------------------------------------------------------------
		</sequence>
		<sequence>
			<taxon idref="Homosapiens_Canada_2007_CAN_RT03607_2007_G2P4"/>
			--------------------------------ATGGCTACTTTT--AA------------------------------------------------------------------------------------
		</sequence>
		<sequence>
			<taxon idref="Homosapiens_Canada_2008_CAN_RT09607_2008_G2P4"/>
			--------------------------------ATGGCTACTTTT--AA------------------------------------------------------------------------------------
		</sequence>
		<sequence>
			<taxon idref="Homosapiens_Australia_2011_05_25_AUS_CK20047_2011_G2P4"/>
			------------------------------CCATGGCTACTTTT--AATTTCAGAGA-----AATTATG--TTCGCCACCATGAGACTCTCTGCACTAGAGTAGCGCCTAG---------------------
		</sequence>
		<sequence>
			<taxon idref="Homosapiens_Australia_2009_02_27_AUS_V203_2009_G2P4"/>
			-----------ATGAAAAGTCTTGTGGAAGCCATGGCTACTTTT--AATTTCAGAGA-----AATTATG--TTCGCCACCATGAGACTCTCTGCACTAGAGTAGCGCCTAGGCAGCAT---AAAAT------
		</sequence>
		<sequence>
			<taxon idref="Homosapiens_Australia_2010_09_01_AUS_CK20041_2010_G2P4"/>
			------------------------------CCATGGCTACTTTT--AATTTCAGAGA-----GATTATG--TTCGCCACCATGAGACTCTCTGCACTAGAGTAGCGCCTAG---------------------
		</sequence>
		<sequence>
			<taxon idref="Homosapiens_Australia_2006_10_30_AUS_CK20034_2006_G2P4"/>
			------------------------------CCATGGCTACTTTT--AATTTCAGAGA-----AATTATG--TTCGCCACCATGAGACTCTCTGCACTAGAGTAGCGCCTAG---------------------
		</sequence>
		<sequence>
			<taxon idref="Homosapiens_Australia_2000_09_04_AUS_CK20010_2000_G2P4"/>
			------------------------------CCATGGCTACTTTT--AATTTCAGAGA-----AATTATG--TTCGCCACCATGAGACTCTCTGCACTAGAGTAGCGCCTAG---------------------
		</sequence>
		<sequence>
			<taxon idref="Homosapiens_Australia_2000_09_12_AUS_CK20015_2000_G2P4"/>
			------------------------------CCATGGCTACTTTT--AATTTCAGAGA-----AATTATG--TTCGCCACCATGAGACTCTCTGCACTAGAGTAGCGCCTAG---------------------
		</sequence>
		<sequence>
			<taxon idref="Homosapiens_USA_2011_USA_2011729115_2011_G2P4"/>
			-GGCTTTTTTTATGAAAAGTCTTGTGGAAGCCATGGCTACTTTT--AATTTCAGAGA-----AATTATG--TTCGCCACCATGAGACTCTCTGCACTAGAGTAGCGCCTAGGCAGCAT---AAAATGTGACC
		</sequence>
		<sequence>
			<taxon idref="Homosapiens_Thailand_2014_THA_LSL7_2014_G2P4_THA_LSL7_2014_G2P4"/>
			---CTTTTTTTATGAAAAGTCTTGTGGAAGCCATGGCTACTTTT--AATTTCAGAGA-----AATTATG--TTCGCCACCATGAGACTCTCTGCACTAGAGTAGCGCCTAGGCAGCAT---AAAATGTGACC
		</sequence>
		<sequence>
			<taxon idref="Homosapiens_Thailand_2014_THA_LS202_2014_G2P4_THA_LS202_2014_G2P4"/>
			------------TGAAAAGTCTTGTGGAAGCCATGGCTACTTTT--AATTTCAGAGA-----AATTATG--TTCGCCACCATGAGACTCTCTGCACTAGAGTAGCGCCTAGGCAGCAT---AAAATGTGAC-
		</sequence>
		<sequence>
			<taxon idref="Homosapiens_SouthKorea_2010_CAU1001"/>
			-----------ATGAAAAGTCTTGTGGAAGCCATGGCTACTTTT--AATTTCAGAGA-----AATTATG--TTCGCCACCATGAGACTCTCTG---------------------------------------
		</sequence>
		<sequence>
			<taxon idref="Homosapiens_SouthKorea_2011_CAU1104"/>
			-----------ATGAAAAGTCTTGTGGAAGCCATGGCTACTTTT--AATTTCAGAGA-----AATTATG--TTCGCCACCATGAGACTCTCTG---------------------------------------
		</sequence>
		<sequence>
			<taxon idref="Homosapiens_USA_2007_USA_2007719874_2007_G2P4"/>
			------------------------------CCATGGCTACTTTT--AATTTCAGAGA-----AATTATG--TTCGCCACCATAAGACTCTCTGCACTAGAGTAGCGCCTAG---------------------
		</sequence>
		<sequence>
			<taxon idref="Homosapiens_SouthKorea_2013_CAU1308"/>
			-----------ATGAAAAGTCTTGTGGAAGCCATGGCTACTTTT--AATTTCAGAGA-----AATTATG--TTCGCCACCATGAGACTCTCTG---------------------------------------
		</sequence>
		<sequence>
			<taxon idref="Homosapiens_SouthKorea_2010_CAU1002"/>
			-----------ATGAAAAGTCTTGTGGAAGCCATGGCTACTTTT--AATTTCAGAGA-----AATTATG--TTCGCCACCATGAGACTCTCTG---------------------------------------
		</sequence>
		<sequence>
			<taxon idref="Homosapiens_Australia_2007_05_02_AUS_CK20036_2007_G2P4"/>
			------------------------------CCATGGCTACTTTT--AATTTCAGAGA-----AATTATG--TTCGCCACCATGAGACTCTCTGCACTAGAGTAGCGCCTAG---------------------
		</sequence>
		<sequence>
			<taxon idref="Homosapiens_Paraguay_2008_09_PRY_1636SR_2008_G2P4"/>
			------------------------------CCATGGCTACTTTT--AATTTCAGAGA-----AATTATG--TTCGCCACCATGAGACTCTCTGCACTAGAGTAGCGCCTAG---------------------
		</sequence>
		<sequence>
			<taxon idref="Homosapiens_SouthKorea_2015_CAU1511"/>
			-----------ATGAAAAGTCTTGTGGAAGCCATGGCTACTTTT--AATTTCAGAGA-----AATTATG--TTCGCCACCATGAGACTCTCTG---------------------------------------
		</sequence>
		<sequence>
			<taxon idref="Homosapiens_Thailand_2009_CU497BK_09"/>
			--GCTTTTTTTATGAAAAGTCTTGTGGAAGCCATGGCTACTTTT--AATTTCAGAGA-----AATTATG--TTCGCCACCATGAGACTCTC-----------------------------------------
		</sequence>
		<sequence>
			<taxon idref="Homosapiens_Canada_2009_CAN_RT07409_2009_G2P4"/>
			--------------------------------ATGGCTACTTTT--AA------------------------------------------------------------------------------------
		</sequence>
		<sequence>
			<taxon idref="Homosapiens_Thailand_2009_CU438KK_09"/>
			--GCTTTTTTTATGAAAAGTCTTGTGGAAGCCATGGCTACTTTT--AATTTCAGAGA-----AATTATG--TTCGCCACCATGAGACTCTC-----------------------------------------
		</sequence>
		<sequence>
			<taxon idref="Homosapiens_Thailand_2009_CU473BK_09"/>
			--GCTTTTTTTATGAAAAGTCTTGTGGAAGCCATGGCTACTTTT--AATTTCAGAGA-----AATTATG--TTCGCCACCATGAGACTCTC-----------------------------------------
		</sequence>
		<sequence>
			<taxon idref="Homosapiens_Thailand_2009_CU436KK_09"/>
			--GCTTTTTTTATGAAAAGTCTTGTGGAAGCCATGGCTACTTTT--AATTTCAGAGA-----AATTATG--TTCGCCACCATGAGACTCTC-----------------------------------------
		</sequence>
		<sequence>
			<taxon idref="Homosapiens_Paraguay_2006_08_PRY_1395SR_2006_G2P4"/>
			------------------------------CCATGGCTACTTTT--AATTTCAGAGA-----AATTATG--TTCGCCACCATGAGACTCTCTGCACTAGAGTAGCGCCTAG---------------------
		</sequence>
		<sequence>
			<taxon idref="Homosapiens_Paraguay_2006_08_PRY_1388SR_2006_G2P4"/>
			------------------------------CCATGGCTACTTTT--AATTTCAGAGA-----AATTATG--TTCGCCACCATGAGACTCTCTGCACTAGAGTAGCGCCTAG---------------------
		</sequence>
		<sequence>
			<taxon idref="Homosapiens_Paraguay_2007_07_PRY_1488SR_2007_G2P4"/>
			------------------------------CCATGGCTACTTTT--AATTTCAGAGA-----AATTATG--TTCGCCACCATGAGACTCTCTGCACTAGAGTAGCGCCTAG---------------------
		</sequence>
		<sequence>
			<taxon idref="Homosapiens_Paraguay_2007_10_PRY_1157A_2007_G9P4"/>
			------------------------------CCATGGCTACTTTT--AATTTCAGAGA-----AATTATG--TTCGCCACCATGAGACTCTCTGCACTAGAGTAGCGCCTAG---------------------
		</sequence>
		<sequence>
			<taxon idref="Homosapiens_Paraguay_2007_08_PRY_1504SR_2007_G2P4"/>
			------------------------------CCATGGCTACTTTT--AATTTCAGAGA-----AATTATG--TTCGCCACCATGAGACTCTCTGCACTAGAGTAGCGCCTAG---------------------
		</sequence>
		<sequence>
			<taxon idref="Homosapiens_Australia_1977_11_10_AUS_CK20001_1977_G2P4"/>
			------------------------------CCATGGCTACTTTT--AATTTTAGAGA-----AATT-----CTCGCCACCATGAGACTCTCTGCACTAGAGTAGCGCCTAG---------------------
		</sequence>
		<sequence>
			<taxon idref="Homosapiens_USA_2007_USA_2007769964_2007_G2P4"/>
			------------------------------CCATGGCTACTTTT--AATTTTAGAGA-----AATTACG--TTCGCCACCATGAGACTCTCTGCACTAGAGTAGCGCCTAG---------------------
		</sequence>
		<sequence>
			<taxon idref="Homosapiens_Germany_2009_01_GER1H09"/>
			-GGCTTTTTTTATGAAAAGTCTTGTGGAAGCCATGGCTACTTTT--AATTTTAGAGA-----AATTATG--TTCGCCACCATGAGACTCTCTGCACTAGAGTAGCGCCTA----------------------
		</sequence>
		<sequence>
			<taxon idref="Susscrofa_China_2008_China_NMTL_2008_G9P23"/>
			GGCTTTTTTTTATGAAAAGTCTTGTGGAAGCCATGGCTACTTTT--AATGGAAGAAA-----GGTCACA--TTAGCCACCACAAGATTCCCTGCACTAGAGTAGCGCCTAGGCAGCAT---AAAATGTGACC
		</sequence>
		<sequence>
			<taxon idref="Homosapiens_Japan_2011_11_Ryukyu1120"/>
			GGCT-TTTTTTATGAAAAGTCTTGTGGAAGCCATGGCTACTTTT--AATTAAGAAGA-----GGTCACA--TTTGCCACCACAAGACTCCCTGCACTAGAGTAGCGCCTAGGCAGCATAA--AATGTGAACC
		</sequence>
		<sequence>
			<taxon idref="Homosapiens_China_2013_03_CHN_R1954_2013_G4P6"/>
			--------TTTATGAAAAGTCTTGTGGAAGCCATGGCTACCTTT--AATTGAAGAAA-----GGTCACA--TTTGCCACCACAAGACTCCCTGCACTAGAGTAGCGCCTAGGCAGCAT---AAAATGTGACC
		</sequence>
		<sequence>
			<taxon idref="Susscrofa_SouthKorea_2006_PRG942"/>
			GGCT-TTTTTTATGAAAAGTCTTGTGGAAGCCATGGCAACTTTT--AATTGAAGAAA-----GGTCACA--TTTGTCACCACAAGACTCCCTGCACTAGAGTAGCGCCTAGGTAGCAAAA--AATGTGAACC
		</sequence>
		<sequence>
			<taxon idref="Susscrofa_SouthKorea_2006_PRG9235"/>
			-GGCTTTTTTTATGAAAAGTCTTGTGGAAGCCATGGCAACTTTT--AATTGAAGAAA-----GGTCACA--TTTGTCACCACAAGACTCCCTGCACTAGAGTAGCGCCTAGGTAGCAAAA-AATGTGAACC-
		</sequence>
		<sequence>
			<taxon idref="Susscrofa_Japan_2014_01_08_JPN_BU2_2014_G5P7"/>
			--GGCTTTTTTATGAAAAGTCTTGTGGAAGCCATGGCAACTTTT--AATTGAATAAA-----GGTCACA--TTTGCCACCACAAGACTCCCTGCACTAGAGTAGCGCCTAGGCAGCAT---AAAATGTGA--
		</sequence>
		<sequence>
			<taxon idref="Homosapiens_Nicaragua_2010_NCA_OL_2010_G4P6"/>
			--------------------------------ATGGCTACGTTT--AA------------------------------------------------------------------------------------
		</sequence>
		<sequence>
			<taxon idref="Susscrofa_SouthKorea_2006_PRG9121"/>
			GGCT-TTTTTTATGAAAAGTCTTGTGGAAGCCATGGCAACGTTT--AGTTCAAGAAA-----GGTCACA--TTTGCCACCACAAGACTCCCTGCACTAGAGTAGCGCCTAGGTAGCAAAA--AATGTGAACC
		</sequence>
		<sequence>
			<taxon idref="Susscrofa_SouthKorea_2006_PRG921"/>
			-GGCTTTTTTTATGAAAAGTCTTGTGGAAGCCATGGCAACGTTT--AGTTCAAGAAA-----GGTCACA--TTTGCCACCACAAGACTCCCTGCACTAGAGTAGCGCCTAGGTAGCAAAA-AATGTGAACC-
		</sequence>
		<sequence>
			<taxon idref="Homosapiens_SriLanka_2009_LKA_R1207_2009_G4P6"/>
			--------------------------------ATGGCTACTTTT-----------GA---------------------------------------------------------------------------
		</sequence>
		<sequence>
			<taxon idref="Homosapiens_China_2000_LL3354"/>
			-GGGCTTTTTTTTGAAAAGTCTTGTGGAAGCCATGGCTACTTTT--AATGAGATAAA-----GGTCACA--TTTGCCACCACAGGACTCCCTGCACTAGAGTAGCGCCTAGGCAGCAAAATACTGTGAACC-
		</sequence>
		<sequence>
			<taxon idref="Homosapiens_China_2006_02_27_CHN_R946_2006_G3P6"/>
			--------TTTATGAAAAGTCTTGTAGAAGCCATGGCTACTTTT--AATGAGATAAA-----GGTCACA--TTTGCCACCACAAGACTCCCTGCACTAGAGTAGCGCCTAGGCAGCAT---AAAATGTGACC
		</sequence>
		<sequence>
			<taxon idref="Homosapiens_USA_2005_Vanderbilt_VU050672_2005_G12P8"/>
			------------------------------CCATGGCTACTTTT--AATGAAATAGA-----GATCACA--TTTGTCACCATAAGACTCCCTGCACTAGAGTAGCGCCTAG---------------------
		</sequence>
		<sequence>
			<taxon idref="Homosapiens_USA_2005_Vanderbilt_VU050674_2005_G12P8"/>
			------------------------------CCATGGCTACTTTT--AATGAAATAGA-----GATCACA--TTTGTCACCATAAGACTCCCTGCACTAGAGTAGCGCCTAG---------------------
		</sequence>
		<sequence>
			<taxon idref="Homosapiens_Kenya_2010_MRCDPRU2427"/>
			-GGCTTTTTTTATGAAAAGTCTTGTGGAAGCCATGGCTACTTTT--AATGAAATAGA-----GATCACA--TTTGCCACCATAAGACTCCCTGCACTAGAGTAGCGCCTAGGCAGCAT---AAAATGTGACC
		</sequence>
		<sequence>
			<taxon idref="Homosapiens_Uganda_2008_10_24_UGA_MRCDPRU1944_2008_G9P8"/>
			------------------------------CCATGGCTACTTTT--AATGAAATAGA-----GATCACA--TTTGCCACCATAAGACTCCCTGCACTAGAGTAGCGCCTAG---------------------
		</sequence>
		<sequence>
			<taxon idref="Homosapiens_SouthAfrica_2009_ZAF_MRCDPRU1923_2009_G1P8"/>
			------------------------------CCATGGCTACTTTT--AATGAAATAGA-----GATCACA--TTTGCCACTATAAGACTCCCTGCACTAGAGTAGCGCCTAG---------------------
		</sequence>
		<sequence>
			<taxon idref="Homosapiens_SouthAfrica_2009_05_08_ZAF_MRCDPRU135_2009_G1P8"/>
			------------------------------CCATGGCTACTTTT--AATGAAATAGA-----GATCACG--TTTGCCACCATAAGACTCCCTGCACTAGAGTAGCGCCTAG---------------------
		</sequence>
		<sequence>
			<taxon idref="Homosapiens_Uganda_2012_12_28_UGA_MUL12147_2012_G9P8"/>
			--GGCTTTTTTATGAAAAGTCTTGTGGAAGCCATGGCTACTTTT--AATAAAATAGA-----GATCACA--TTTGCCACCATAAGACTCCCTGCACTAGAGTAGCGCCTAGGCAGCAT---AAAATGTGACC
		</sequence>
		<sequence>
			<taxon idref="Homosapiens_Uganda_2013_03_17_UGA_NSA13043_2013_G9P8"/>
			--GGCTTTTTTATGAAAAGTCTTGTGGAAGCCATGGCTACTTTT--AATGAAATAGA-----GATCACA--TTTGCCACCATAAGACTCCCTGCACTAGAGTAGCGCCTAGGCAGCAT---AAAATGTGACC
		</sequence>
		<sequence>
			<taxon idref="Homosapiens_Uganda_2013_03_07_UGA_MUL13285_2013_G9P8"/>
			-GGCTTTTTTTATGAAAAGTCTTGTGGAAGCCATGGCTACTTTT--AATGAAATAGA-----GATCACA--TTTGCCACCATAAGACTCCCTGCACTAGAGTAGCGCCTAGGCAGCAT---AAAATGTGACC
		</sequence>
		<sequence>
			<taxon idref="Homosapiens_Uganda_2012_11_06_UGA_MUL12093_2012_G9P8"/>
			-GGCTTTTTTTATGAAAAGTCTTGTGGAAGCCATGGCTACTTTT--AATGAAATAGA-----GATCACA--TTTGCCACCATAAGACTCCCTGCACTAGAGTAGCGCCTAGGCAGCAT---AAAATGTGACC
		</sequence>
		<sequence>
			<taxon idref="Homosapiens_Uganda_2013_01_05_UGA_MUL13163_2013_G9P8"/>
			--GGCTTTTTTATGAAAAGTCTTGTGGAAGCCATGGCTACTTTT--AATGAAATAGA-----GATCACA--TTTGCCACCATAAGACTCCCTGCACTAGAGTAGCGCCTAGGCAGCAT---AAAATGTGACC
		</sequence>
		<sequence>
			<taxon idref="Homosapiens_China_2015_12_08_CHN_km15095_G9P8"/>
			--------TTTATGAAAAGTCTTGTGGAAGCCATGGCTACTTTT--AA------------------------------------------------------------------------------------
		</sequence>
		<sequence>
			<taxon idref="Homosapiens_China_2015_12_07_CHN_km15094_G9P8"/>
			--------TTTATGAAAAGTCTTGTGGAAGCCATGGCTACTTTT--AA------------------------------------------------------------------------------------
		</sequence>
		<sequence>
			<taxon idref="Homosapiens_China_2016_01_28_CHN_km15118_G9P8"/>
			--------TTTATGAAAAGTCTTGTGGAAGCCATGGCTACTTTT--AA------------------------------------------------------------------------------------
		</sequence>
		<sequence>
			<taxon idref="Homosapiens_China_2011_Hu_JS2011"/>
			-GGCTTTTTTTATGAAAAGTCTTGTGGAAGCCATGGCTACTTTT--AATTAAGGAGA-----GGTCACA--TTTGCCACCACAAGACTCCCTGCACTAGAGTAGCGCCTAGGCAGCAT---AAAATGTGACC
		</sequence>
		<sequence>
			<taxon idref="Homosapiens_China_2016_Hu_JS2016"/>
			-GGCTTTTTTTATGAAAAGTCTTGTGGAAGCCATGGCTACTTTT--AATTAAGGAGA-----GGTCACA--TTTGCCACCACAAGACTCCCTGCACTAGAGTAGCGCCTAGGCAGCAT---AAAATGTGACC
		</sequence>
		<sequence>
			<taxon idref="Homosapiens_China_2012_Hu_JS2012"/>
			-GGCTTTTTTTATGAAAAGTCTTGTGGAAGCCATGGCTACTTTT--AATTAAGGAGA-----GGTCACA--TTTGCCACCACAAGACTCCCTGCACTAGAGTAGCGCCTAGGCAGCAT---AAAATGTGACC
		</sequence>
		<sequence>
			<taxon idref="Homosapiens_China_2015_11_26_CHN_km15066_G9P8"/>
			--------TTTATGAAAAGTCTTGTGGAAGCCATGGCTACTTTT--AA------------------------------------------------------------------------------------
		</sequence>
		<sequence>
			<taxon idref="Homosapiens_China_2015_Hu_JS2015"/>
			-GGCTTTTTTTATGAAAAGTCTTGTGGAAGCCATGGCTACTTTT--AATTAAGGAGA-----GGTCACA--TTTGCCACCACAAGACTCCCTGCACTAGAGTAGCGCCTAGGCAGCAT---AAAATGTGACC
		</sequence>
		<sequence>
			<taxon idref="Homosapiens_Zimbabwe_2012_ZWE_MRCDPRU1102_2012_G9P8"/>
			------------------------------CCATGGCTACTTTT--AATGAAATAGA-----GATCACA--TTTGCCACCATAAGACTCCCTGCACTAGAGTAGCGCCTAG---------------------
		</sequence>
		<sequence>
			<taxon idref="Homosapiens_China_2010_Hu_JS2010"/>
			-GGCTTTTTTTATGAAAAGTCTTGTGGAAGCCATGGCTACTTTT--AATTAAGGAGA-----GGTCACA--TTTGCCACCACAAGACTCCCTGCACTAGAGTAGCGCCTAGGCAGCAT---AAAATGTGACC
		</sequence>
		<sequence>
			<taxon idref="Homosapiens_Belgium_2010_02_21_Bel_BE00098_2009_G1P8"/>
			------------------------------CCATGGCTACTTTT--AATGAAATAGA-----GATCACA--TTTGCCACCATAAGACTCCCTGCACTAGAGTAGCGCCTAG---------------------
		</sequence>
		<sequence>
			<taxon idref="Homosapiens_Australia_2010_05_23_AUS_CK00100_2010_G1P8"/>
			------------------------------CCATGGCTACTTTT--AATGAAATAGA-----GATCACA--TTTGCCACCATAAGACTCCCTGCACTAGAGTAGCGCCTAG---------------------
		</sequence>
		<sequence>
			<taxon idref="Homosapiens_Australia_2006_08_02_Victoria_CK00029_2006_G1P8"/>
			------------------------------CCATGGCTACTTTT--AATGAAATAGA-----GATCACA--TTTGCCACCATAAGACTCCCTGCACTAGAGTAGC---------------------------
		</sequence>
		<sequence>
			<taxon idref="Homosapiens_Canada_2007_CAN_RT00507_2007_G1P8"/>
			--------------------------------ATGGCTACTTTT--AA------------------------------------------------------------------------------------
		</sequence>
		<sequence>
			<taxon idref="Homosapiens_China_2012_01_11_CHN_Z1602_2012_G3P8"/>
			--------TTTATGAAAAGTCTTGTGGAAGCCATGGCTACTTTT--AATGAAATAGA-----GATCACA--TTTGCCACCATAAGACTCCCTGCACTAGAGTAGCGCCTAGGCAGCAT---AAAATGTGACC
		</sequence>
		<sequence>
			<taxon idref="Homosapiens_Australia_2010_05_12_AUS_CK00095_2010_G1P8"/>
			------------------------------CCATGGCTACTTTT--AATAAAATAGA-----GATCACA--TTTGCCACCATAAGACTCCCTGCACTAGAGTAGCGCCTAG---------------------
		</sequence>
		<sequence>
			<taxon idref="Homosapiens_USA_2011_USA_CNMC112_2011_G1P8"/>
			------------------------------CCATGGCTACTTTT--AATGAAATAGA-----GATCACA--TTTGCCACCATAAGACTCCCTGCACTAGAGTAGCGCCTAGGCAGCAT---AAAATGTGAC-
		</sequence>
		<sequence>
			<taxon idref="Homosapiens_USA_2011_USA_CNMC117_2011_G1P8"/>
			------------------------------CCATGGCTACTTTT--AATGAAATAGA-----GATCACA--TTTGCCACCATAAGACTCCCTGCACTAGAGTAGCGCCTAG---------------------
		</sequence>
		<sequence>
			<taxon idref="Homosapiens_USA_2011_USA_CNMC126_2011_G1P8"/>
			------------------------------CCATGGCTACTTTT--AATGAAATAGA-----GATCACA--TTTGCCACCATAAGACTCCCTGCACTAGAGTAGCGCCTAG---------------------
		</sequence>
		<sequence>
			<taxon idref="Homosapiens_USA_2011_USA_CNMC9_2011_G1P8"/>
			------------------------------CCATGGCTACTTTT--AATGAAATAGA-----GATCACA--TTTGCCACCATAAGACTCCCTGCACTAGAGTAGCGCCTAG---------------------
		</sequence>
		<sequence>
			<taxon idref="Homosapiens_USA_2011_USA_CNMC23_2011_G1P8"/>
			------------------------------CCATGGCTACTTTT--AATGAAATAGA-----GATCACA--TTTGCCACCATAAGACTCCCTGCACTAGAGTAGCGCCTAG---------------------
		</sequence>
		<sequence>
			<taxon idref="Homosapiens_USA_2011_USA_CNMC125_2011_G1P8"/>
			------------------------------CCATGGCTACTTTT--AATGAAATAGA-----GATCACA--TTTGCCACCATAAGACTCCCTGCACTAGAGTAGCGCCTAG---------------------
		</sequence>
		<sequence>
			<taxon idref="Homosapiens_USA_2011_USA_CNMC3_2011_G1P8"/>
			------------------------------CCATGGCTACTTTT--AATGAAATAGA-----GATCACA--TTTGCCACCATAAGACTCCCTGCACTAGAGTAGCGCCTAG---------------------
		</sequence>
		<sequence>
			<taxon idref="Homosapiens_USA_2011_USA_CNMC30_2011_G1P8"/>
			------------------------------CCATGGCTACTTTT--AATGAAATAGA-----GATCACA--TTTGCCACCATAAGACTCCCTGCACTAGAGTAGCGCCTAG---------------------
		</sequence>
		<sequence>
			<taxon idref="Homosapiens_Italy_2009_ITA_PR1470_2009_G3P8"/>
			--------------------------------ATGGCTACTTTT--AA------------------------------------------------------------------------------------
		</sequence>
		<sequence>
			<taxon idref="Homosapiens_Canada_2008_CAN_RT19307_2008_G1P8"/>
			--------------------------------ATGGCTACTTTT--AA------------------------------------------------------------------------------------
		</sequence>
		<sequence>
			<taxon idref="Homosapiens_Canada_2009_CAN_RT02509_2009_G3P8"/>
			--------------------------------ATGGCTACTTTT--AA------------------------------------------------------------------------------------
		</sequence>
		<sequence>
			<taxon idref="Homosapiens_Canada_2009_CAN_RT02009_2009_G3P8"/>
			--------------------------------ATGGCTACTTTT--AA------------------------------------------------------------------------------------
		</sequence>
		<sequence>
			<taxon idref="Homosapiens_Canada_2009_CAN_RT01709_2009_G3P8"/>
			--------------------------------ATGGCTACTTTT--AA------------------------------------------------------------------------------------
		</sequence>
		<sequence>
			<taxon idref="Homosapiens_Canada_2009_CAN_RT03109_2009_G3P8"/>
			--------------------------------ATGGCTACTTTT--AA------------------------------------------------------------------------------------
		</sequence>
		<sequence>
			<taxon idref="Homosapiens_Canada_2009_CAN_RT01909_2009_G3P8"/>
			--------------------------------ATGGCTACTTTT--AA------------------------------------------------------------------------------------
		</sequence>
		<sequence>
			<taxon idref="Homosapiens_Canada_2008_CAN_RT11807_2008_G1P8"/>
			--------------------------------ATGGCTACTTTT--AA------------------------------------------------------------------------------------
		</sequence>
		<sequence>
			<taxon idref="Homosapiens_Canada_2008_CAN_RT09807_2008_G1P8"/>
			--------------------------------ATGGCTACTTTT--AA------------------------------------------------------------------------------------
		</sequence>
		<sequence>
			<taxon idref="Homosapiens_China_2014_Hu_JS2014"/>
			-GGCTTTTTTTATGAAAAGTCTTGTGGAAGCCATGGCTACTTTT--AATTAAGGAGA-----GGTCACA--TTTGCCACCACAAGACTCCCTGCACTAGAGTAGCGCCTAGGCAGCAT---AAAATGTGACC
		</sequence>
		<sequence>
			<taxon idref="Homosapiens_China_2013_Hu_JS2013"/>
			-GGCTTTTTTTATGAAAAGTCTTGTGGAAGCCATGGCTACTTTT--AATTAAGGAGA-----GGTCACA--TTTGCCACCACAAGACTCCCTGCACTAGAGTAGCGCCTAGGCAGCAT---AAAATGTGACC
		</sequence>
		<sequence>
			<taxon idref="Homosapiens_China_2015_12_23_CHN_km15105_G9P8"/>
			--------TTTATGAAAAGTCTTGTGGAAGCCATGGCTACTTTT--AA------------------------------------------------------------------------------------
		</sequence>
		<sequence>
			<taxon idref="Homosapiens_China_2015_12_07_CHN_km15093_G9P8"/>
			--------TTTATGAAAAGTCTTGTGGAAGCCATGGCTACTTTT--AA------------------------------------------------------------------------------------
		</sequence>
		<sequence>
			<taxon idref="Homosapiens_China_2015_12_18_CHN_km15100_G9P8"/>
			--------TTTATGAAAAGTCTTGTGGAAGCCATGGCTACTTTT--AA------------------------------------------------------------------------------------
		</sequence>
		<sequence>
			<taxon idref="Homosapiens_Togo_2010_10_TGO_MRCDPRU5153_2010_G1P8"/>
			------------------------------CCATGGCTACTTTT--AATGAAATAGA-----GATCACA--TTTGCCACCATAAGATTCCCTGCACTAGAGTAGCGCCTAG---------------------
		</sequence>
		<sequence>
			<taxon idref="Homosapiens_SouthAfrica_2010_07_25_ZAF_MRCDPRU1544_2010_G1P8"/>
			------------------------------CCATGGCTACTTTT--AATGAAATAGA-----GATCACA--TTTGCCACCATAAGACTCTCTGCACTAGAGTAGCGCCTAG---------------------
		</sequence>
		<sequence>
			<taxon idref="Homosapiens_SouthAfrica_2010_10_15_ZAF_MRCDPRU1506_2010_G1P8"/>
			------------------------------CCATGGCTACTTTT--AATGAAATAGA-----GATCACA--TTTGCCACCATAAGACTCTCTGCACTAGAGTAGCGCCTAG---------------------
		</sequence>
		<sequence>
			<taxon idref="Homosapiens_SouthAfrica_2010_06_16_ZAF_MRCDPRU1492_2010_G1P8"/>
			------------------------------CCATGGCTACTTTT--AATGAAATAGA-----GATCACA--TTTGCCACCATAAGACTCTCTGCACTAGAGTAGCGCCTAG---------------------
		</sequence>
		<sequence>
			<taxon idref="Homosapiens_Zimbabwe_2011_ZWE_MRCDPRU184411_2011_G1P8"/>
			------------------------------CCATGGCTACTTTT--AATGAAATAGA-----GATCACA--TTTGCCACCACAAGACTCTCTGCACTAGAGTAGCGCCTAG---------------------
		</sequence>
		<sequence>
			<taxon idref="Homosapiens_Thailand_2009_CU616TK_09"/>
			--GCTTTTTTTATGAAAAGTCTTGTGGAAGCCATGGCTACTTTT--AATGAAATAGA-----GATCACA--TTTGCCACCATAAGACTCCC-----------------------------------------
		</sequence>
		<sequence>
			<taxon idref="Homosapiens_Thailand_2009_CU615TK_09"/>
			--GCTTTTTTTATGAAAAGTCTTGTGGAAGCCATGGCTACTTTT--AATGAAATAGA-----GATCACA--TTTGCCACCATAAGACTCCC-----------------------------------------
		</sequence>
		<sequence>
			<taxon idref="Homosapiens_Cameroon_2009_MRCDPRU1424"/>
			-GGCTTTTTTTATGAAAAGTCTTGTGGAAGCCATGGCTACTTTT--AATGAAATAGA-----GATCACA--TTTGCCACCATAAGACTCCCTGCACTAGAGTAGCGCCTAGGCAGCAT---AAAATGTGACC
		</sequence>
		<sequence>
			<taxon idref="Homosapiens_Cameroon_2009_CMR_MRCDPRU3043_2009_G12P8"/>
			------------------------------CCATGGCTACTTTT--AATGAAATAGA-----GATCACA--TTTGCCACCATAAGACTCCCTGCACTAGAGTAGCGCCTAG---------------------
		</sequence>
		<sequence>
			<taxon idref="Homosapiens_SouthAfrica_2011_04_11_ZAF_MRCDPRU83_2011_G1P8"/>
			------------------------------CCATGGCTACTTTT--AATGAAACAGA-----GATCACA--TTTGCCACCATAAGACTCCCTGCACTAGAGTAGCGCCTAG---------------------
		</sequence>
		<sequence>
			<taxon idref="Homosapiens_Thailand_2011_CU956KK_11"/>
			--GCTTTTTTTATGAAAAGTCTTGTGGAAGCCATGGCTACTTTT--AATGAAACAGA-----GATCACA--TTTGCCACCATAAGACTCCC-----------------------------------------
		</sequence>
		<sequence>
			<taxon idref="Homosapiens_Thailand_2011_CU957KK_11"/>
			--GCTTTTTTTATGAAAAGTCTTGTGGAAGCCATGGCTACTTTT--AATGAAACAGA-----GATCACA--TTTGCCACCATAAGACTCCC-----------------------------------------
		</sequence>
		<sequence>
			<taxon idref="Homosapiens_Thailand_2010_CU875BK_10"/>
			--GCTTTTTTTATGAAAAGTCTTGTGGAAGCCATGGCTACTTTT--AATGAAACAGA-----GATCACA--TTTGCCACCATAAGACTCCC-----------------------------------------
		</sequence>
		<sequence>
			<taxon idref="Homosapiens_Thailand_2013_THA_SKT98_2013_G1P8"/>
			-------------GAAAAGTCTTGTGGAAGCCATGGCTACTTTT--AATGAAATAGA-----GATCACA--TTTGCCACCATAAGACTCCCTGCACTAGAGTAGCGCCTAGGCAGCAT---AAAATGTG---
		</sequence>
		<sequence>
			<taxon idref="Homosapiens_Thailand_2013_THA_PCB118_2013_G1P8"/>
			--GGCTTTTTTATGAAAAGTCTTGTGGAAGCCATGGCTACTTTT--AATGAAATAGA-----GATCACA--TTTGCCACCATAAGACTCCCTGCACTAGAGTAGCGCCTAGGCAGCAT---AAAATGTG---
		</sequence>
		<sequence>
			<taxon idref="Homosapiens_Canada_2009_CAN_RT02609_2009_G1P8"/>
			--------------------------------ATGGCTACTTTT--AA------------------------------------------------------------------------------------
		</sequence>
		<sequence>
			<taxon idref="Homosapiens_Belgium_2008_03_20_BEL_BE00035_2008_G1P8"/>
			--------------------------------ATGGCTACTTTT--AATGAAATAGA-----AATCACA--TTTGCCACCATAAGACTCCCTGCACTAGAGTAGCGCCTAG---------------------
		</sequence>
		<sequence>
			<taxon idref="Homosapiens_Ethiopia_2012_ETH_MRCDPRU842_2012_G9P8"/>
			------------------------------CCATGGCTACTTTT--AATGAAATAGA-----AATCACA--TTTGCCACCATAAGACTCCCTGCACTAGAGTAGCGCCTAG---------------------
		</sequence>
		<sequence>
			<taxon idref="Homosapiens_Canada_2008_CAN_RT09507_2008_G1P8"/>
			--------------------------------ATGGCTACTTTT--AA------------------------------------------------------------------------------------
		</sequence>
		<sequence>
			<taxon idref="Homosapiens_Canada_2007_CAN_RT09207_2007_G1P8"/>
			--------------------------------ATGGCTACTTTT--AA------------------------------------------------------------------------------------
		</sequence>
		<sequence>
			<taxon idref="Homosapiens_Australia_2008_01_16_AUS_CK00083_2008_G1P8"/>
			------------------------------CCATGGCTACTTTT--AATGAAATAGA-----AATCACA--TTTGCCACCATAAGACTCCCTGCACTAGAGTAGCGCCTAG---------------------
		</sequence>
		<sequence>
			<taxon idref="Homosapiens_Belgium_2009_02_24_BEL_BE00043_2009_G1P8"/>
			------------------------------CCATGGCTACTTTT--AATGAAATAGA-----AATCACA--TTTGCCACCATAAGACTCCCTGCACTAGAGTAGCGCCTAG---------------------
		</sequence>
		<sequence>
			<taxon idref="Homosapiens_Italy_2010_ITA_JES11_2010_G9P8"/>
			--GGCTTTTTTATGAAAAGTCTTGTGGAAGCCATGGCTACTTTT--AATGAAATAGA-----AATCACA--TTTGCCACCATAAGACTCCCTGCACTAGAGTAGCGCCTAGGCAGCAT---AAAATGTGACC
		</sequence>
		<sequence>
			<taxon idref="Homosapiens_Canada_2009_CAN_RT06309_2009_G1P8"/>
			--------------------------------ATGGCTACTTTT--AA------------------------------------------------------------------------------------
		</sequence>
		<sequence>
			<taxon idref="Homosapiens_SouthAfrica_2009_06_09_ZAF_MRCDPRU2306_2009_G1P8"/>
			------------------------------CCATGGCTACTTTT--AATGAAATAGA-----AATCACA--TTTGCCACCATAAGACTCCCTGCACTAGAGTAGCGCCTAG---------------------
		</sequence>
		<sequence>
			<taxon idref="Homosapiens_Swaziland_2010_08_10_SWZ_MRCDPRU4550_2010_G1P8"/>
			------------------------------CCATGGCTACTTTT--AATGAAATAGA-----AATCACA--TTTGCCACCATAAGACTCCCTGCACTAGAGTAGCGCCTAG---------------------
		</sequence>
		<sequence>
			<taxon idref="Homosapiens_SouthAfrica_2009_06_19_ZAF_MRCDPRU2325_2009_G1P8"/>
			------------------------------CCATGGCTACTTTT--AATGAAATAGA-----AATCACA--TTTGCCACCATAAGACTCCCTGCACTAGAGTAGCGCCTAG---------------------
		</sequence>
		<sequence>
			<taxon idref="Homosapiens_SouthAfrica_2009_06_22_ZAF_MRCDPRU2330_2009_G1P8"/>
			------------------------------CCATGGCTACTTTT--AATGAAATAGA-----AATCACA--TTTGCCACCATAAGACTCCCTGCACTAGAGTAGCGCCTAG---------------------
		</sequence>
		<sequence>
			<taxon idref="Homosapiens_SouthAfrica_2009_ZAF_MRCDPRU1191_2009_G12P8"/>
			------------------------------CCATGGCTACTTTT--AATGAAATAGA-----AATCACA--TTTGCCACCATAAGACTCCCTGCACTAGAGTAGCGCCTA----------------------
		</sequence>
		<sequence>
			<taxon idref="Homosapiens_SouthAfrica_2009_09_16_ZAF_MRCDPRU1389_2009_G1P8"/>
			------------------------------CCATGGCTACTTTT--AATGAAATAGA-----AATCACA--TTTGCCACCATAAGACTCCCTGCACTAGAGTAGCGCCTAG---------------------
		</sequence>
		<sequence>
			<taxon idref="Homosapiens_Belgium_2008_03_03_BEL_BE00034_2008_G1P8"/>
			------------------------------CCATGGCTACTTTT--AATGAAATAGA-----AATCACA--TTTGCCACCATAAGACTCCCTGCACTAGAGTAGCGCCTAG---------------------
		</sequence>
		<sequence>
			<taxon idref="Homosapiens_SouthAfrica_2008_ZAF_MRCDPRU1052_2008_G1P8"/>
			------------------------------CCATGGCTACTTTT--AATGAAATAGA-----AATCACA--TTTGCCACCATAAGACTCCCTGCACTAGAGTAGCGCCTAG---------------------
		</sequence>
		<sequence>
			<taxon idref="Homosapiens_SouthAfrica_2008_ZAF_MRCDPRU2429_2008_G1P8"/>
			------------------------------CCATGGCTACTTTT--AATGAAATAGA-----AATCACA--TTTGCCACCATAAGACTCCCTGCACTAGAGTAGCGCCTAG---------------------
		</sequence>
		<sequence>
			<taxon idref="Homosapiens_SouthAfrica_2008_ZAF_MRCDPRU2125_2008_G1P8"/>
			------------------------------CCATGGCTACTTTT--AATGAAATAGA-----AATCACA--TTTGCCACCATAAGACTCCCTGCACTAGAGTAGCGCCTAG---------------------
		</sequence>
		<sequence>
			<taxon idref="Homosapiens_Zimbabwe_2009_ZWE_MRCDPRU1794_2009_G12P6"/>
			------------------------------CCATGGCTACTTTT--AATGAAATAGA-----AATCACA--TTTGCCACCATAAGACTCCCTGCACTAGAGTAGCGCCTAG---------------------
		</sequence>
		<sequence>
			<taxon idref="Homosapiens_SouthAfrica_2007_05_13_ZAF_MRCDPRU1350_2007_G1P8"/>
			------------------------------CCATGGCTACTTTT--AATGAAATAGA-----AATCACA--TTTGCCACCATAAGAATCCCTGCACTAGAGTAGCGCCTAG---------------------
		</sequence>
		<sequence>
			<taxon idref="Homosapiens_SouthAfrica_2008_08_26_ZAF_MRCDPRU2489_2008_G1P8"/>
			------------------------------CCATGGCTACTTTT--AATGAAATAGA-----AATCACA--TTTGCCACCATAAGACTCCCTGCACTAGAGTAGCGCCTAG---------------------
		</sequence>
		<sequence>
			<taxon idref="Homosapiens_SouthAfrica_2008_ZAF_MRCDPRU1039_2008_G1P8"/>
			------------------------------CCATGGCTACTTTT--AATGAAATAGA-----AATCACA--TTTGCCACCATAAGACTCCCTGCACTAGAGTAGCGCCTAG---------------------
		</sequence>
		<sequence>
			<taxon idref="Homosapiens_Belgium_2006_02_13_BEL_BE00017_2006_G1P8"/>
			--------------------------------ATGGCTACTTTT--AATGAAATAGA-----AATCACA--TTTGCCACCATAAGACTCCCTGCACTAGAGTAGCGCCTAG---------------------
		</sequence>
		<sequence>
			<taxon idref="Homosapiens_SouthAfrica_2007_05_16_ZAF_MRCDPRU1370_2007_G1P8"/>
			------------------------------CCATGGCTACTTTT--AATGAAATAGA-----AATCACA--TTTGCCACCATAAGACTCCCTGCACTAGAGTAGCGCCTAG---------------------
		</sequence>
		<sequence>
			<taxon idref="Homosapiens_BurkinaFaso_2009_01_01_BFA_MRCDPRU2862_2009_G1P8"/>
			------------------------------CCATGGCTACTTTT--AATGAAATAGA-----GATCACA--TTTGCCACCATTAGACTCTCTGCACTAGAGTAGCGCCTAG---------------------
		</sequence>
		<sequence>
			<taxon idref="Homosapiens_Canada_2009_CAN_RT08209_2009_G1P8"/>
			--------------------------------ATGGCTACTTTT--AA------------------------------------------------------------------------------------
		</sequence>
		<sequence>
			<taxon idref="Homosapiens_Togo_2010_12_TGO_MRCDPRU5171_2010_G12P8"/>
			------------------------------CCATGGCTACTTTT--AATGAAATAGA-----GATCACA--TTCGCCACCATAAGACTCCCTGCACTAGAGTAGCGCCTAG---------------------
		</sequence>
		<sequence>
			<taxon idref="Homosapiens_Senegal_2009_02_19_SEN_MRCDPRU2136_2009_G1P6"/>
			------------------------------CCATGGCTACTTTT--AATGAAATAGA-----GATCACA--TTTGCCACCATAAGACTCCCTGCACTAGAGTAGCGCCTAG---------------------
		</sequence>
		<sequence>
			<taxon idref="Homosapiens_Zimbabwe_2010_ZWE_MRCDPRU3367_2010_9P8"/>
			------------------------------CCATGGCTACTTTT--AATGAAATAGA-----GATCACA--TTTGCCACCATAAGACTCCCTGCACTAGAGTAGCGCCTAG---------------------
		</sequence>
		<sequence>
			<taxon idref="Homosapiens_Zimbabwe_2009_ZWE_MRCDPRU1841_2009_G9P8"/>
			------------------------------CCATGGCTACTTTT--AATGAAATAGA-----GATCACA--TTTGCCACCATAAGACTCCCTGCACTAGAGTAGCGCCTAG---------------------
		</sequence>
		<sequence>
			<taxon idref="Homosapiens_Zimbabwe_2011_ZWE_MRCDPRU1855_2011_G9P8"/>
			------------------------------CCATGGCTACTTTT--AATGAAATAGA-----GATCACA--TTTGCCACCATAAGACTCCCTGCACTAGAGTAGCGCCTAG---------------------
		</sequence>
		<sequence>
			<taxon idref="Homosapiens_SouthAfrica_2010_MRCDPRU4677"/>
			--GGCTTTTTTATGAAAAGTCTTGTGGAAGCCATGGCTACTTTT--AATGAAATAGA-----GATCACA--TTTGCCACCATAAGACTCCCTGCACTAGAGTAGCGCCTAGGCAGCAT---AAAATGTGACC
		</sequence>
		<sequence>
			<taxon idref="Homosapiens_Zimbabwe_2008_07_07_ZWE_MRCDPRU1734_2008_G9P8"/>
			------------------------------CCATGGCTACTTTT--AATGAAATAGA-----GATCACA--TTTGCCACCATAAGACTCCCTGCACTAGAGTAGCGCCTAG---------------------
		</sequence>
		<sequence>
			<taxon idref="Homosapiens_Zimbabwe_2009_ZWE_MRCDPRU1708_2009_G9P8"/>
			------------------------------CCATGGCTACTTTT--AATGAAATAGA-----GATCACA--TTTGCCACCATAAGACTCCCTGCACTAGAGTAGCGCCTAG---------------------
		</sequence>
		<sequence>
			<taxon idref="Homosapiens_Zimbabwe_2009_MRCDPRU1723"/>
			-GGCTTTTTTTATGAAAAGTCTTGTGGAAGCCATGGCTACTTTT--AATGAAATAGA-----GATCACA--TTTGCCACCATAAGACTCCCTGCACTAGAGTAGCGCCTAGGCAGCAT---AAAATGTGACC
		</sequence>
		<sequence>
			<taxon idref="Homosapiens_Cameroon_2009_CMR_MRCDPRU1417_2009_G9P8"/>
			------------------------------CCATGGCTACTTTT--AATGAAATAGA-----GATCACA--TTTGCCACCATAAGACTCCCTGCACTAGAGTAGCGCCTAG---------------------
		</sequence>
		<sequence>
			<taxon idref="Homosapiens_Zambia_2009_ZMB_MRCDPRU1648_2009_G1P8"/>
			------------------------------CCATGGCTACTTTT--AATGAAATAGA-----GATCATA--TTTGCCACCATAAGACTCCCTGCACTAGAGTAGCGCCTAG---------------------
		</sequence>
		<sequence>
			<taxon idref="Homosapiens_Malawi_2009_01_08_MWI_MW5184_2001_G1P8"/>
			-GGCTTTTTTTATGAAAAGTCTTGTGGAAGCCATGGCTACTTTT--AATGAAATAGA-----GATCATA--TTTGCCACCATAAGACTCCCTGCACTAGAGTAGCGCCTAGGCAGCAT---AAAATGTGACC
		</sequence>
		<sequence>
			<taxon idref="Homosapiens_Malawi_2005_03_08_MWI_MW21253_2005_G1P8"/>
			-GGCTTTTTTTATGAAAAGTCTTGTGGAAGCCATGGCTACTTTT--AATGAAATAGA-----GATCATA--TTTGCCACCATAAGACTCCCTGCACTAGAGTAGCGCCTAGGCAGCAT---AAAATGTGACC
		</sequence>
		<sequence>
			<taxon idref="Homosapiens_Malawi_2008_01_04_MWI_0P5001_2008_G1P8"/>
			-GGCTTTTTTTATGAAAAGTCTTGTGGAAGCCATGGCTACTTTT--AATGAAATAGA-----GATCACA--TTTGCCACCATAAGACTCCCTGCACTAGAGTAGCGCCTAGGCAGCAT---AAAATGTGACC
		</sequence>
		<sequence>
			<taxon idref="Homosapiens_Malawi_2012_06_29_MWI_BID1CH_2012_G1P8"/>
			-GGCTTTTTTTATGAAAAGTCTTGTGGAAGCCATGGCTACTTTT--GATGAAATAGA-----GATCACA--TTTGCCACCATAAGACTCCCTGCACTAGAGTAGCGCCTAGGCAGCAT---AAAATGTGACC
		</sequence>
		<sequence>
			<taxon idref="Homosapiens_Malawi_2012_02_13_MWI_BID111_2012_G1P8"/>
			GGCTTTTTTTTATGAAAAGTCTTGTGGAAGCCATGGCTACTTTT--AATGAAATAGA-----GATCACA--TTTGCCACCATAAGACTCCCTGCACTAGAGTAGCGCCTAGGCAGCAT---AAAATGTGACC
		</sequence>
		<sequence>
			<taxon idref="Homosapiens_Malawi_2012_04_16_MWI_BID14A_2012_G1P8"/>
			--GGCTTTTTTATGAAAAGTCTTGTGGAAGCCATGGCTACTTTT--AATGAAATAGA-----GATCACA--TTTGCCACCATAAGACTCCCTGCACTAGAGTAGCGCCTAGGCAGCAT---AAAATGTGACC
		</sequence>
		<sequence>
			<taxon idref="Homosapiens_Canada_2007_CAN_RT03207_2007_G1P8"/>
			--------------------------------ATGGCTACTTTT--AA------------------------------------------------------------------------------------
		</sequence>
		<sequence>
			<taxon idref="Homosapiens_Gambia_2010_GMB_MRCDPRU3176_2010_G1P8"/>
			------------------------------CCATGGCTACTTTT--AATGAAATAGA-----GATCACA--TTTGCCACCATAAGACTCCCTGCACTAGAGTAGCGCCTAG---------------------
		</sequence>
		<sequence>
			<taxon idref="Homosapiens_India_2003_IND_VR10431_2003_G1P8"/>
			------------------------------CCATGGCTACTTTT--AATGAAATAGA-----GATCACA--TTTGCCACCATAAGACTCCCTGCACTAGAGTAGCGCCTAG---------------------
		</sequence>
		<sequence>
			<taxon idref="Homosapiens_India_2003_IND_VR10250_2003_G1P8"/>
			------------------------------CCATGGCTACTTTT--AATGAAATAGA-----GATCACA--TTTGCCACCATAAGACTCCCTGCACTAGAGTAGCGCCTAG---------------------
		</sequence>
		<sequence>
			<taxon idref="Homosapiens_India_2003_IND_VR10040_2003_G1P8"/>
			--------------AAAAGTCTTGTGGAAGCCATGGCTACTTTT--AATGAAATAGA-----GATCACA--TTTGCCACCATAAGACTCCCTGCACTAGAGTAGCGCCTAGGCAG-----------------
		</sequence>
		<sequence>
			<taxon idref="Homosapiens_India_2003_IND_VR11281_2003_G1P8"/>
			------------------------------CCATGGCTACTTTT--AATGAAATAGA-----GATCACA--TTTGCCACCATAAGACTTCCTGCACTAGAGTAGCGCCTAG---------------------
		</sequence>
		<sequence>
			<taxon idref="Homosapiens_Cameroon_2009_CMR_MRCDPRU1480_2009_G1P6"/>
			------------------------------CCATGGCTACTTTT--GATGAAATAGA-----GATCACA--TTTGCCACCATAAGACTCCCTGCACTAGAGTAGCGCCTAG---------------------
		</sequence>
		<sequence>
			<taxon idref="Homosapiens_SouthAfrica_2005_ZAF_MRCDPRU822_2005_G1P8"/>
			------------------------------CCATGGCTACTTTT--AATGAAATAGA-----GATCACA--TTTGCCACCATAAGACTCCCTGCACTAGAGTAGCGCCTAG---------------------
		</sequence>
		<sequence>
			<taxon idref="Homosapiens_USA_2013_01_07_USA_SSCRTV_00005_2013_G12P8"/>
			--------------------------GAAGCCATGGCTACTTTT--AATGAAATAGA-----GATCACA--TTTGCCACCATAAGACTCCCTGCACTAGAGTAGCGCCTAGGCAGCAT---AAAATGTGAC-
		</sequence>
		<sequence>
			<taxon idref="Homosapiens_Togo_2010_09_TGO_MRCDPRU5144_2010_G12P8"/>
			------------------------------CCATGGCTACTTTT--AATGAAATAGA-----GATCACA--TTTGCCACCATAAGACTCCCTGCACTAGAGTAGCGCCTAG---------------------
		</sequence>
		<sequence>
			<taxon idref="Homosapiens_USA_2011_USA_CNMC27_2011_G12P8"/>
			------------------------------CCATGGCTACTTTT--AATGAAATAGA-----GATCACA--TTTGCCACCATAAGACTCCCTGCACTAGAGTAGCGCCTAG---------------------
		</sequence>
		<sequence>
			<taxon idref="Homosapiens_USA_2011_USA_CNMC29_2011_G12P8"/>
			------------------------------CCATGGCTACTTTT--AATGAAATAGA-----GATCACA--TTTGCCACCATAAGACTCCCTGCACTAGAGTAGCGCCTAG---------------------
		</sequence>
		<sequence>
			<taxon idref="Homosapiens_USA_2011_USA_CNMC11_2011_G12P8"/>
			----------------------------AGCCATGGCTACTTTT--AATGAAATAGA-----GATCACA--TTTGCCACCATAAGACTCCCTGCACTAGAGTAGCGCCTAG---------------------
		</sequence>
		<sequence>
			<taxon idref="Homosapiens_USA_2011_USA_CNMC101_2011_G12P8"/>
			--------------------------GAAGCCATGGCTACTTTT--AATGAAATAGA-----GATCACA--TTTGCCACCATAAGACTCCCTGCACTAGAGTAGCGCCTAG---------------------
		</sequence>
		<sequence>
			<taxon idref="Homosapiens_USA_2011_USA_CNMC115_2011_G12P8"/>
			---------------AAAGTCTTGTGGAAGCCATGGCTACTTTT--AATGAAATAGA-----GATCACA--TTTGCCACCATAAGACTCCCTGCACTAGAGTAGCGCCTAGGCAGCAT---AAAATGTGA--
		</sequence>
		<sequence>
			<taxon idref="Homosapiens_USA_2011_USA_CNMC24_2011_G12P8"/>
			------------------------------CCATGGCTACTTTT--AATGAAATAGA-----GATCACA--TTTGCCACCATAAGACTCCCTGCACTAGAGTAGCGCCTAGGCAGCAT---AAAAT------
		</sequence>
		<sequence>
			<taxon idref="Homosapiens_USA_2011_USA_CNMC21_2011_G12P8"/>
			------------------------------CCATGGCTACTTTT--AATGAAATAGA-----GATCACA--TTTGCCACCATAAGACTCCCTGCACTAGAGTAGCGCCTAGGCAGCAT---AAAATGTGACC
		</sequence>
		<sequence>
			<taxon idref="Homosapiens_USA_2011_USA_CNMC8_2011_G12P8"/>
			------------------------------CCATGGCTACTTTT--AATGAAATAGA-----GATCACA--TTTGCCACCATAAGACTCCCTGCACTAGAGTAGCGCCTAG---------------------
		</sequence>
		<sequence>
			<taxon idref="Homosapiens_USA_2011_USA_CNMC113_2011_G12P8"/>
			------------------------------CCATGGCTACTTTT--AATGAAATAGA-----GATCACA--TTTGCCACCATAAGACTCCCTGCACTAGAGTAGCGCCTAG---------------------
		</sequence>
		<sequence>
			<taxon idref="Homosapiens_USA_2011_USA_CNMC7_2011_G12P8"/>
			------------------------------CCATGGCTACTTTT--AATGAAATAGA-----GATCACA--TTTGCCACCATAAGACTCCCTGCACTAGAGTAGCGCCTAG---------------------
		</sequence>
		<sequence>
			<taxon idref="Homosapiens_USA_2011_USA_CNMC26_2011_G12P8"/>
			------------------------------CCATGGCTACTTTT--AATGAAATAGA-----GATCACA--TTTGCCACCATAAGACTCCCTGCACTAGAGTAGCGCCTAG---------------------
		</sequence>
		<sequence>
			<taxon idref="Homosapiens_USA_2011_USA_CNMC116_2011_G12P8"/>
			------------------------------CCATGGCTACTTTT--AATGAAATAGA-----GATCACA--TTTGCCACCATAAGACTCCCTGCACTAGAGTAGCGCCTAG---------------------
		</sequence>
		<sequence>
			<taxon idref="Homosapiens_USA_2011_USA_CNMC28_2011_G12P8"/>
			------------------------------CCATGGCTACTTTT--AATGAAATAGA-----GATCACA--TTTGCCACCATAAGACTCCCTGCACTAGAGTAGCGCCTAG---------------------
		</sequence>
		<sequence>
			<taxon idref="Homosapiens_USA_2011_USA_CNMC121_2011_G12P8"/>
			------------------------------CCATGGCTACTTTT--AATGAAATAGA-----GATCACA--TTTGCCACCATAAGACTCCCTGCACTAGAGTAGCGCCTAG---------------------
		</sequence>
		<sequence>
			<taxon idref="Homosapiens_USA_2011_USA_CNMC106_2011_G12P8"/>
			------------------------------CCATGGCTACTTTT--AATGAAATAGA-----GATCACA--TTTGCCACCATAAGACTCCCTGCACTAGAGTAGCGCCTAG---------------------
		</sequence>
		<sequence>
			<taxon idref="Homosapiens_Nepal_2009_06_07_NPL_09N3392_2009_G12P6"/>
			------------TGAAAAGTCTTGTGGAAGCCATGGCTACTTTT--AATGAAATAGA-----GATCACA--TTTGCCACCATAAGACTCCCTGCACTAGAGTAGCGCCTAGGCAGCAT---AAAATGTGA--
		</sequence>
		<sequence>
			<taxon idref="Homosapiens_Uganda_2011_UGA_MRCDPRU4616_2011_G12P6"/>
			------------------------------CCATGGCTACTTTT--AATAAAATAGA-----GATCACA--TTTGCCACCATAAGACTCCCTGCACTAGAGTAGCGCCTAG---------------------
		</sequence>
		<sequence>
			<taxon idref="Homosapiens_Australia_2009_05_10_AUS_CK00089_2009_G1P8"/>
			------------------------------CCATGGCCACTTTT--AATGAAATAGA-----GATCACA--TTTGCCACCATAAGACTCCCTGCACTAGAGTAGCGCCTAG---------------------
		</sequence>
		<sequence>
			<taxon idref="Homosapiens_Thailand_2009_CU460KK_09"/>
			--GCTTTTTTTATGAAAAGTCTTGTGGAAGCCATGGCTACTTTT--AATGAAATAGA-----GATCACA--TTTGCCACCATAAGACTCCC-----------------------------------------
		</sequence>
		<sequence>
			<taxon idref="Homosapiens_Thailand_2008_CU331NR_08"/>
			--GCTTTTTTTATGAAAAGTCTTGTGGAAGCCATGGCCACTTTT--AATGAAATAGA-----GATCACA--TTTGCCACCATAAGACTCCC-----------------------------------------
		</sequence>
		<sequence>
			<taxon idref="Homosapiens_Nicaragua_2010_NCA_9J_2010_G1P8"/>
			--------------------------------ATGGCTACTTTT--AA------------------------------------------------------------------------------------
		</sequence>
		<sequence>
			<taxon idref="Homosapiens_Nicaragua_2010_NCA_25J_2010_G1P8"/>
			--------------------------------ATGGCTACTTTT--AA------------------------------------------------------------------------------------
		</sequence>
		<sequence>
			<taxon idref="Homosapiens_Nicaragua_2010_NCA_7J_2010_G1P8"/>
			--------------------------------ATGGCTACTTTT--AA------------------------------------------------------------------------------------
		</sequence>
		<sequence>
			<taxon idref="Homosapiens_Belgium_2008_03_11_BEL_BE00039_2008_G1P8"/>
			--------------------------------ATGGCTACTTTT--AATGAAATAGA-----GATCACA--TTTGCCACCATAAGACTCCCTGCACTAGAGTAGCGCCTAG---------------------
		</sequence>
		<sequence>
			<taxon idref="Homosapiens_USA_2009_Bethesda_DC1_2009_G9P8"/>
			--------------------------------ATGGCTACTTTT--AA------------------------------------------------------------------------------------
		</sequence>
		<sequence>
			<taxon idref="Homosapiens_USA_2009_USA2009727047_2009_G9P8"/>
			---------------------------AAGCCATGGCTACTTTT--AATGAAATAGA-----GATCACA--TTTGCCACCATAAGACTCCCTGCACTAGAGTAGCGCCTAG---------------------
		</sequence>
		<sequence>
			<taxon idref="Homosapiens_USA_2009_USA2009727051_2009_G9P8"/>
			---------------------------AAGCCATGGCTACTTTT--AATGAAATAGA-----GATCACA--TTTGCCACCATAAGACTCCCTGCACTAGAGTAGCGCCTAG---------------------
		</sequence>
		<sequence>
			<taxon idref="Homosapiens_USA_2008_Vanderbilt_VU080939_2008_G12P8"/>
			------------------------------CCATGGCTACTTTT--AATGAAATAGA-----GATCACA--TTTGCCACCATAAGACTCCCTGCACTAGAGTAGCGCCTAG---------------------
		</sequence>
		<sequence>
			<taxon idref="Homosapiens_USA_2007_USA2007719825_2007_G1P8"/>
			---------------------------AAGCCATGGCTACTTTT--AATGAAATAGA-----GATCACA--TTTGCCACCATAAGACTCCCTGCACTAGAGTAGCGCCTAG---------------------
		</sequence>
		<sequence>
			<taxon idref="Homosapiens_SouthAfrica_2007_ZAF_MRCDPRU1381_2007_G1P8"/>
			------------------------------CCATGGCTACTTTT--AATGAAATAGA-----GATCACA--TTTGCCACCATAAGACTCCCTGCACTAGAGTAGCGCCTAG---------------------
		</sequence>
		<sequence>
			<taxon idref="Homosapiens_Zambia_2009_10_19_ZMB_MRCDPRU3495_2009_G9P6"/>
			------------------------------CCATGGCTACTTTT--AATGAAATAGA-----GATCACA--TTTGCCACCATAAGACTCCCTGCACTAGAGTAGCGCCTAG---------------------
		</sequence>
		<sequence>
			<taxon idref="Homosapiens_Nepal_2004_04_NPL_KTM368_2004_G11P25"/>
			-GGCTTTTTTTATGAAAAGTCTTGTGGAAGCCATGGCTACTTTT--AATGAAATAGA-----GATCACA--TTTGCCACCATAAGACTCCCTGCACTAGAGTAGCGCCTAGGCAGCAT---AAAATGTGACC
		</sequence>
		<sequence>
			<taxon idref="Homosapiens_Nepal_2006_03_19_NPL_06N0359_2006_G12P6"/>
			------------TGAAAAGTCTTGTGGAAGCCATGGCTACTTTT--AATGAAATAGA-----GATTACA--TTTGCCACCATAAGACTCCCTGCACTAGAGTAGCGCCTAGGCAGCAT---AAAAT------
		</sequence>
		<sequence>
			<taxon idref="Homosapiens_Nepal_2005_11_14_NPL_5N0014_2005_G12P6"/>
			--GCTTTTTTTATGAAAAGTCTTGTGGAAGCCATGGCTACTTTT--AATGAAATAGA-----GATTACA--TTTGCCACCATAAGACTCCCTGCACTAGAGTAGCGCCTAGGCAGCAT---AAAATGT----
		</sequence>
		<sequence>
			<taxon idref="Homosapiens_Nepal_2005_12_16_NPL_5N0109_2005_G12P6"/>
			-----------------------GTGGAAGCCATGGCAACTTTT--AATGAAATAGA-----GATCACA--TTTGCCACCATAAGACTCCCTGCACTAGAGTAGCGCCTAGGCAGCAT---AAAATGTGA--
		</sequence>
		<sequence>
			<taxon idref="Homosapiens_Nepal_2006_04_03_NPL_06N0397_2006_G12P6"/>
			-----TTTTTTATGAAAAGTCTTGTGGAAGCCATGGCAACTTTT--AATGAAATAGA-----GATCACA--TTTGCCACCATAAGACTCCCTGCACTAGAGTAGCGCCTAGGCAGCAT---AAAATGTGA--
		</sequence>
		<sequence>
			<taxon idref="Homosapiens_Togo_2008_12_23_TGO_MRCDPRU1689_2008_G12P6"/>
			------------------------------CCATGGCTACTTTT--AATGAAATAGA-----GATCACA--TTTGCCACCATAAGACTCCCTGCACTAGAGTAGCGCCTAG---------------------
		</sequence>
		<sequence>
			<taxon idref="Homosapiens_Uganda_2013_01_15_UGA_MUL13183_2013_G12P6"/>
			--GGCTTTTTTATGAAAAGTCTTGTGGAAGCCATGGCTACTTTT--AATGAAATAGA-----GATCACA--TTTGCCACCATAAGACTCCCTGCACTAGAGTAGCGCCTAGGCAGCAT---AAAATGTGACC
		</sequence>
		<sequence>
			<taxon idref="Homosapiens_SouthAfrica_2004_08_17_ZAF_MRCDPRU1370_2004_G12P6"/>
			------------------------------CCATGGCTACTTTT--AATGAAATAGA-----GATCACA--TTTGCCACCATAAGACTCCCTGCACTAGAGTAGCGCCTAG---------------------
		</sequence>
		<sequence>
			<taxon idref="Homosapiens_SouthAfrica_2007_10_18_ZAF_MRCDPRU1911_2007_G12P6"/>
			------------------------------CCATGGCTACTTTT--AATGAAATAGA-----GATCACA--TTTGCCACCATAAGACTCCCTGCACTAGAGTAGCGCCTAG---------------------
		</sequence>
		<sequence>
			<taxon idref="Homosapiens_DemocraticRepublicoftheCongo_2009_01_28_COD_KisB504_2009_G1P6"/>
			-GGCTTTTTTTATGAAAAGTCTTGTGGAAGCCATGGCTACTTTT--AATGAAATAGA-----GATCACA--TTTGCCACCATAAGACTCCCTGCACTAGAGTAGCGCCTAGGCAGCAT---AAAATGTGACC
		</sequence>
		<sequence>
			<taxon idref="Homosapiens_Uganda_2010_UGA_MRCDPRU3713_2010_G12P6"/>
			------------------------------CCATGGCTACTTTT--AATGAAATAGA-----GATCACA--TTTGCCACCATAAGACTCCCTGCACTAGAGTAGCGCCTAG---------------------
		</sequence>
		<sequence>
			<taxon idref="Homosapiens_DemocraticRepublicoftheCongo_2008_10_29_COD_KisB521_2008_G12P6"/>
			--GGCTTTTTTATGAAAAGTCTTGTGGAAGCCATGGCTACTTTT--AATGAAATAGA-----GATCACA--TTTGCCACCATAAGACTCCCTGCACTAGAGTAGCGCCTAGGCAGCAT---AAAATGTGACC
		</sequence>
		<sequence>
			<taxon idref="Homosapiens_Zambia_2009_09_08_ZMB_MRCDPRU3491_2009_G12P6"/>
			------------------------------CCATGGCTACTTTT--AATGAAATAGA-----GATCACA--TTTGCCACCATAAGACTCCCTGAACTAGAGTAGCGCCTAG---------------------
		</sequence>
		<sequence>
			<taxon idref="Homosapiens_Zambia_2009_11_20_ZMB_MRCDPRU3506_2009_G12P6"/>
			------------------------------CCATGGCTACTTTT--AATGAAATAGA-----GATCACA--TTTGCCACCATAAGACTCCCTGCACTAGAGTAGCGCCTAG---------------------
		</sequence>
		<sequence>
			<taxon idref="Homosapiens_Zambia_2008_10_19_ZMB_MRCDPRU1680_2008_G12P6"/>
			------------------------------CCATGGCTACTTTT--AATGAAATAGA-----GATCACA--TTTGCCACCATAAGACTCCCTGCACTAGAGTAGCGCCTAG---------------------
		</sequence>
		<sequence>
			<taxon idref="Homosapiens_Zambia_2009_11_21_ZMB_MRCDPRU3507_2009_G12P6"/>
			------------------------------CCATGGCTACTTTT--AATGAAATAGA-----GATCACA--TTTGCCACCATAAGACTCCCTGCACTAGAGTAGCGCCTAG---------------------
		</sequence>
		<sequence>
			<taxon idref="Homosapiens_Zambia_2009_07_20_ZMB_MRCDPRU3488_2009_G12P6"/>
			------------------------------CCATGGCTACTTTT--AATGAAATAGA-----GATCACA--TTTGCCACCATAAGACTCCCTGCACTAGAGTAGCGCCTAG---------------------
		</sequence>
		<sequence>
			<taxon idref="Homosapiens_Paraguay_2008_09_PRY_1638SR_2008_G1P8"/>
			------------------------------CCATGGCTACTTTT--AATGAAATAGA-----GATCACA--TTTGCCACCATAAGACTCCCTGCACTAGAGTAGCGCCTAG---------------------
		</sequence>
		<sequence>
			<taxon idref="Homosapiens_USA_2008_USA2008747307_2008_G9P8"/>
			--------------------------------ATGGCTACTTTT--AA------------------------------------------------------------------------------------
		</sequence>
		<sequence>
			<taxon idref="Homosapiens_Germany_2008_07_GER17208"/>
			-GGCTTTTTTTATGAAAAGTCTTGTGGAAGCCATGGCTACTTTT--AATGAAATAGA-----GATCACA--TTTGCCACCATAAGACTCCCTGCACTAGAGTAGCGCCTA----------------------
		</sequence>
		<sequence>
			<taxon idref="Bostaurus_Uganda_2013_01_09_UGA_BUW14A035_2014_G12P8"/>
			--GGCTTTTTTATGAAAAGTCTTGTGGAAGCCATGGCTACTTTT--AATGAAATAGA-----GATCACA--TTTGCCACCATAAGACTCCCTGCACTAGAGTAGCGCCTAGGCAGCAT---AAAATGTGACC
		</sequence>
		<sequence>
			<taxon idref="Homosapiens_USA_2013_05_23_USA_SSCRTV_00024_2013_G12P8"/>
			------------------------------CCATGGCTACTTTT--AATGGAATAGA-----GATCACA--TTTGCCACCATAAGACTCCCTGCACTAGAGTAGCGCCTAG---------------------
		</sequence>
		<sequence>
			<taxon idref="Homosapiens_USA_2013_04_04_USA_VU1213149_2013_G12P8"/>
			-----------------------------GCCATGGCTACTTTT--AATGGAATAGA-----GATCACA--TTTGCCACCATAAGACTCCCTGCACTAGAGTAGCGCCTAG---------------------
		</sequence>
		<sequence>
			<taxon idref="Homosapiens_USA_2013_01_17_USA_VU12138_2013_G12P8"/>
			-----------------------------GCCATGGCTACTTTT--AATGAAATAGA-----GATCACA--TTTGCCACCATGAGACTCCCTGCACTAGAGTAGCGCCTAG---------------------
		</sequence>
		<sequence>
			<taxon idref="Homosapiens_USA_2013_01_15_USA_VU12139_2013_G12P8"/>
			-----------------------------GCCATGGCTACTTTT--AATGAAATAGA-----GATCACA--TTTGCCACCATGAGACTCCCTGCACTAGAGTAGCGCCTAG---------------------
		</sequence>
		<sequence>
			<taxon idref="Homosapiens_USA_2013_02_19_USA_VU1213116_2013_G12P8"/>
			-----------------------------GCCATGGCTACTTTT--AATGAAATAGA-----GATCACA--TTTGCCACCATAAGACTCCCTGCACTAGAGTAGCGCCTAG---------------------
		</sequence>
		<sequence>
			<taxon idref="Homosapiens_USA_2013_01_20_USA_VU121389_2013_G12P8"/>
			-----------------------------GCCATGGCTACTTTT--AATGAAATAGA-----GATCACA--TTTACCACCATAAGACTCCCTGCACTAGAGTAGCGCCTAG---------------------
		</sequence>
		<sequence>
			<taxon idref="Homosapiens_USA_2013_02_01_USA_VU121399_2013_G12P8"/>
			------------------------------CCATGGCTACTTTT--AATGAAATAGA-----GATCACA--TTTGCCACCATAAGACTCCCTGCACTAGAGTAGCGCCTAGGCAGCAT---AAAAT------
		</sequence>
		<sequence>
			<taxon idref="Homosapiens_USA_2013_02_07_USA_VU1213103_2013_G12P8"/>
			------------TGAAAAGTCTTGTGGAAGCCATGGCTACTTTT--AATGAAATAGA-----GATCACA--TTTGCCACCATAAGACTCCCTGCACTAGAGTAGCGCCTAGGCAGCAT---AAAATGTGACC
		</sequence>
		<sequence>
			<taxon idref="Homosapiens_USA_2013_01_28_USA_VU121318_2013_G12P8"/>
			-----------------------------GCCATGGCTACTTTT--AATGAAATAGA-----GATCACA--TTTGCCACCATAAGACTCCCTGCACTAGAGTAGCGCCTAG---------------------
		</sequence>
		<sequence>
			<taxon idref="Homosapiens_USA_2013_03_22_USA_VU121338_2013_G12P8"/>
			-----------------------------GCCATGGCTACTTTT--AATGAAATAGA-----GATCACA--TTTGCCACCATAAGACTCCCTGCACTAGAGTAGCGCCTAG---------------------
		</sequence>
		<sequence>
			<taxon idref="Homosapiens_USA_2013_02_10_USA_VU1213107_2013_G12P8"/>
			------------------------------CCATGGCTACTTTT--AATGAAATAGA-----GATCACA--TTTGCCACCATAAGACTCCCTGCACTAGAGTAGCGCCTAG---------------------
		</sequence>
		<sequence>
			<taxon idref="Homosapiens_USA_2012_11_19_USA_VU1112194_2012_G12P8"/>
			------------------------------CCATGGCTACTTTT--AATGAAATAGA-----GATCACA--TTTGCCACCATAAGACTCCCTGCACTAGAGTAGCGCCTAG---------------------
		</sequence>
		<sequence>
			<taxon idref="Homosapiens_USA_2013_03_04_USA_VU121333_2013_G12P8"/>
			------------------------------CCATGGCTACTTTT--AATGAAATAGA-----GATCACA--TTTGCCACCATAAGACTCCCTGCACTAGAGTAGCGCCTAG---------------------
		</sequence>
		<sequence>
			<taxon idref="Homosapiens_Uganda_2011_UGA_MRCDPRU4620_2011_G12P8"/>
			------------------------------CCATGGCTACTTTT--AATGAAATAGA-----GATCACA--TTTGCCACCATAAGACTCCCTGCACTAGAGTAGCGCCTAG---------------------
		</sequence>
		<sequence>
			<taxon idref="Homosapiens_Australia_2010_10_27_AUS_CK20043_2010_G1P8"/>
			------------------------------CCATGGCTACTTTT--AATGAAATAGA-----GATCACA--TTTGCCACCATAAGACTCCCTGCACTAGAGTAGCGCCTAG---------------------
		</sequence>
		<sequence>
			<taxon idref="Homosapiens_USA_2015_02_10_USA_SSCRTV_00075_2015_G12P8"/>
			------------------------------CCATGGCTACTTTT--AATGAAATAGA-----GATTACA--TTTGCCACCATAAGACTCCCTGCACTAGAGTAGCGCCTAG---------------------
		</sequence>
		<sequence>
			<taxon idref="Homosapiens_USA_2013_02_13_USA_VU1213200_2013_G12P8"/>
			------------------------------CCATGGCTACTTTT--AATGAAATAGA-----GATTACA--TTTGCCACCATAAGACTCCCTGCACTAGAGTAGCGCCTAG---------------------
		</sequence>
		<sequence>
			<taxon idref="Homosapiens_USA_2011_USA_CNMC13_2011_G12P8"/>
			------------------------------CCATGGCTACTTTT--AATGAAATAGA-----GATCACA--TTTGCCACCATAAGACTCCCTGCACTAGAGTAGCGCCTAG---------------------
		</sequence>
		<sequence>
			<taxon idref="Homosapiens_USA_2013_03_18_USA_VU1213141_2013_G12P8"/>
			------------------------------CCATGGCTACTTTT--AATGAAATAGA-----GATTACA--TTTGCCACCATAAGACTCCCTGCACTAGAGTAGCGCCTAG---------------------
		</sequence>
		<sequence>
			<taxon idref="Homosapiens_USA_2013_02_14_USA_VU1213199_2013_G12P8"/>
			------------------------------CCATGGCTACTTTT--AATGAAATAGA-----GATTACA--TTTGCCACCATAAGACTCCCTGCACTAGAGTAGCGCCTAG---------------------
		</sequence>
		<sequence>
			<taxon idref="Homosapiens_USA_2013_02_08_USA_VU1213102_2013_G12P8"/>
			------------------------------CCATGGCTACTTTT--AATGAAATAGA-----GATTACA--TTTGCCACCATAAGACTCCCTGCACTAGAGTAGCGCCTAG---------------------
		</sequence>
		<sequence>
			<taxon idref="Homosapiens_USA_2013_03_07_USA_VU121334_2013_G12P8"/>
			-----------------------------GCCATGGCTACTTTT--AATGAAATAGA-----GATTACA--TTTGCCACCATAAGACTCCCTGCACTAGAGTAGCGCCTAG---------------------
		</sequence>
		<sequence>
			<taxon idref="Homosapiens_USA_2012_12_23_USA_VU121379_2012_G12P8"/>
			------------------------------CCATGGCTACTTTT--AATGAAATAGA-----GATTACA--TTTGCCACCATAAGACTCCCTGCACTAGAGTAGCGCCTAG---------------------
		</sequence>
		<sequence>
			<taxon idref="Homosapiens_USA_2013_02_26_USA_VU1213122_2013_G12P8"/>
			------------------------------CCATGGCTACTTTT--AATGAAATAGA-----GATTACA--TTTGCCACCATAAGACTCCCTGCACTAGAGTAGCGCCTAG---------------------
		</sequence>
		<sequence>
			<taxon idref="Homosapiens_USA_2013_01_27_USA_VU121395_2013_G12P8"/>
			-----------------------------GCCATGGCTACTTTT--AATGAAATAGA-----GATTACA--TTTGCCACCATAAGACTCCCTGCACTAGAGTAGCGCCTAG---------------------
		</sequence>
		<sequence>
			<taxon idref="Homosapiens_USA_2012_04_27_USA_VU111254_2012_G12P8"/>
			-----------------------------GCCATGGCTACTTTT--AATGAAATAGA-----GATTACA--TTTGCCACCATAAGACTCCCTGCACTAGAGTAGCGCCTAG---------------------
		</sequence>
		<sequence>
			<taxon idref="Homosapiens_USA_2012_05_30_USA_VU1112192_2012_G12P8"/>
			--------------------CTTGTGGAAGCCATGGCTACTTTT--AATGAAATAGA-----GATTACA--TTTGCCACCATAAGACTCCCTGCACTAGAGTAGCGCCTAGGCAGCAT---AAAATGTGACC
		</sequence>
		<sequence>
			<taxon idref="Homosapiens_USA_2011_USA_CNMC12_2011_G12P8"/>
			------------------------------CCATGGCTACTTTT--AATGAAATAGA-----GATTACA--TTTGCCACCATAAGACTCCCTGCACTAGAGTAGCGCCTAG---------------------
		</sequence>
		<sequence>
			<taxon idref="Homosapiens_SouthAfrica_2011_07_15_ZAF_MRCDPRU4090_2011_G12P6"/>
			------------------------------CCATGGCTACTTTT--AATGAAATAGA-----GATCACA--TTTGCCACCATAAGACTCCCTGCACTAGAGTAGCGCCTAG---------------------
		</sequence>
		<sequence>
			<taxon idref="Homosapiens_USA_2013_02_25_USA_VU121331_2013_G12P8"/>
			------------------------------CCATGGCTACTTTT--AATGAAATAGA-----GATCACA--TTTGCCACCATAAGACTCCCTGCACTAGAGTAGCGCCTAG---------------------
		</sequence>
		<sequence>
			<taxon idref="Homosapiens_USA_2013_03_11_USA_VU1213138_2013_G12P8"/>
			-----------------------------GCCATGGCTACTTTT--AATGAAATAGA-----GATCACA--TTTGCCACCATAAGACTCCCTGCACTAGAGTAGCGCCTAG---------------------
		</sequence>
		<sequence>
			<taxon idref="Homosapiens_USA_2013_02_02_USA_SSCRTV_00006_2013_G12P8"/>
			------------------------------CCATGGCTACTTTT--AATGAAATAGA-----GATCACA--TTTGCCACCATAAGACTCCCTGCACTAGAGTAGCGCCTAG---------------------
		</sequence>
		<sequence>
			<taxon idref="Homosapiens_Paraguay_2008_10_PRY_1670SR_2008_G1P8"/>
			------------------------------CCATGGCTACTTTT--AATGAAATAGA-----GATCACA--TTTGCCACCATAAGACTCCCTGCACTAGAGTAGCGCCTAG---------------------
		</sequence>
		<sequence>
			<taxon idref="Homosapiens_Paraguay_2008_10_PRY_1692SR_2008_G1P8"/>
			------------------------------CCATGGCTACTTTT--AATGAAATAGA-----GATCACA--TTTGCCACCATAAGACTCCCTGCACTAGAGTAGCGCCTAG---------------------
		</sequence>
		<sequence>
			<taxon idref="Homosapiens_USA_2007_USA2007719739_2007_G1P8"/>
			-------------------------------CATGGCTACTTTT--AATGAAATAGA-----AATCACA--TTTGCCACCATAAGACTCCCTGCACTAGAGTAGCGCCTAG---------------------
		</sequence>
		<sequence>
			<taxon idref="Homosapiens_Nepal_2009_04_29_NPL_09N3294_2009_G12P6"/>
			------------TGAAAAGTCTTGTGGAAGCCATGGCTACTTTT--AATGAAATAGA-----GATCACA--TTTGCCACCATAAGACTCCCTGCACTAGAGTAGCGCCTAGGCAGCAT---AAAATGTGA--
		</sequence>
		<sequence>
			<taxon idref="Homosapiens_USA_2011_USA_CNMC20_2011_G1P8"/>
			------------------------------CCATGGCTACTTTT--AATGAAATAGA-----GATCACA--TTTGCCACCATAAGACTCCCTGCACTAGAGTAGCGCCTAG---------------------
		</sequence>
		<sequence>
			<taxon idref="Homosapiens_SouthAfrica_2009_ZAF_3133WC_2009_G12P4"/>
			-GGCTTTTTTTATGAAAAGTCTTGTGGAAGCCATGGCTACTTTT--AATGAAATAGA-----GATCACA--TTTGCCACCATAAGACTCCCTGCACTAGAGTAGCGCCTAGGCAGCAT---AAAATGTGACC
		</sequence>
		<sequence>
			<taxon idref="Homosapiens_SouthAfrica_2009_ZAF_3176WC_2009_G12P6"/>
			-GGCTTTTTTTATGAAAAGTCTTGTGGAAGCCATGGCTACTTTT--AATGAAATAGA-----GATCACA--TTTGCCACCATAAGACTCCCTGCACTAGAGTAGCGCCTAGGCAGCAT---AAAATGTGACC
		</sequence>
		<sequence>
			<taxon idref="Homosapiens_Canada_2008_CAN_RT10307_2008_G1P8"/>
			--------------------------------ATGGCTACTTTT--AA------------------------------------------------------------------------------------
		</sequence>
		<sequence>
			<taxon idref="Homosapiens_SouthAfrica_2007_09_09_ZAF_MRCDPRU1840_2007_G1P8"/>
			------------------------------CCATGGCTACTTTT--AATGAAATAGA-----GATCACA--TTTGCCACCATAAGACTCCCTGCACTAGAGTAGCGCCTAG---------------------
		</sequence>
		<sequence>
			<taxon idref="Homosapiens_Ethiopia_2007_ETH_MRCDPRU1840_2007_G1P8"/>
			------------------------------CCATGGCTACTTTT--AATGAAATAGA-----GATCACA--TTTGCCACCATAAGACTCCCTGCACTAGAGTAGCGCCTAG---------------------
		</sequence>
		<sequence>
			<taxon idref="Homosapiens_SouthAfrica_2007_05_08_ZAF_MRCDPRU1327_2007_G1P8"/>
			------------------------------CCATGGCTACTTTT--AATGAAATAGA-----GATCACA--TTTGCCACCATAAGACTCCCTGCACTAGAGTAGCGCCTAG---------------------
		</sequence>
		<sequence>
			<taxon idref="Homosapiens_SouthAfrica_2006_05_24_ZAF_MRCDPRU840_2006_G1P8"/>
			------------------------------CCATGGCTACTTTT--AATGAAATAGA-----GATCACA--TTTGCCACCATAAGACTCCCTGCACTAGAGTAGCGCCTAG---------------------
		</sequence>
		<sequence>
			<taxon idref="Homosapiens_India_2013_RV1326"/>
			------------------------------CCATGGCTACTTTT--AATGAAATAGA-----GATCACA--TTTGCCACCATAAGACTCCCTGCACTAGAGTAGCGCCTAG---------------------
		</sequence>
		<sequence>
			<taxon idref="Homosapiens_SouthAfrica_2000_06_12_ZAF_MRCDPRU867_2000_G1P8"/>
			------------------------------CCATGGCTACTTTT--AATGAAATAGA-----GATCACA--TTTGCCACCATAAGACTCCCTGCACTAGAGTAGCGCCTAG---------------------
		</sequence>
		<sequence>
			<taxon idref="Homosapiens_SouthAfrica_2006_ZAF_MRCDPRU832_2006_G1P8"/>
			------------------------------CCATGGCTACTTTT--AATGAAATAGA-----GATCACA--TTTGCCACCATAAGACTCCCTGCACTAGAGTAGCGCCTAG---------------------
		</sequence>
		<sequence>
			<taxon idref="Homosapiens_SouthAfrica_2006_04_30_ZAF_MRCDPRU748_2006_G1P8"/>
			------------------------------CCATGGCTACTTTT--AATGAAATAGA-----GATCACA--TTTGCCACCATAAGACTCCCTGCACTAGAGTAGCGCCTAG---------------------
		</sequence>
		<sequence>
			<taxon idref="Homosapiens_SouthAfrica_2006_05_25_ZAF_MRCDPRU839_2006_G1P8"/>
			------------------------------CCATGGCTACTTTT--AATGAAATAGA-----GATCACA--TTTGCCACCATAAGACTCCCTGCACTAGAGTAGCGCCTAG---------------------
		</sequence>
		<sequence>
			<taxon idref="Homosapiens_SouthAfrica_2006_05_16_ZAF_MRCDPRU803_2006_G1P8"/>
			------------------------------CCATGGCTACTTTT--AATGAAATAGA-----GATCACA--TTTGCCACCATAAGACTCCCTGCACTAGAGTAGCGCCTAG---------------------
		</sequence>
		<sequence>
			<taxon idref="Homosapiens_Australia_2009_01_25_AUS_CK00086_2009_G1P8"/>
			------------------------------CCATGGCTACTTTT--AATGAAATAGA-----GATCACA--TTTGCCACCATAAGACTCCCTGCACTAGAGTAGCGCCTAG---------------------
		</sequence>
		<sequence>
			<taxon idref="Homosapiens_Belgium_2000_02_28_Bel_BE00068_2000_G1P8"/>
			------------------------------CCATGGCTACTTTT--AATGAAATAGA-----GATCACA--TTTGCCACCATAAGACTCCCTGCACTAGAGTAGCGCCTAG---------------------
		</sequence>
		<sequence>
			<taxon idref="Homosapiens_USA_2007_USA2007744270_2007_G1P8"/>
			---------------------------AAGCCATGGCTACTTTT--AATGAAATAGA-----GATCACA--TATGCCACCATAAGACTCCCTGCACTAGAGTAGCGCCTAG---------------------
		</sequence>
		<sequence>
			<taxon idref="Homosapiens_Australia_2004_06_14_Victoria_CK00048_2004_G1P8"/>
			------------------------------CCATGGCTACTTTT--AACGAAATAGA-----GATTACA--TTTGCCACCATAAGACTCCCTGCACTAGAGTAGCGCCTAG---------------------
		</sequence>
		<sequence>
			<taxon idref="Homosapiens_Canada_2008_CAN_RT17807_2008_G1P8"/>
			--------------------------------ATGGCTACTTTT--AA------------------------------------------------------------------------------------
		</sequence>
		<sequence>
			<taxon idref="Homosapiens_Canada_2008_CAN_RT18507_2008_G1P8"/>
			--------------------------------ATGGCTACTTTT--AA------------------------------------------------------------------------------------
		</sequence>
		<sequence>
			<taxon idref="Homosapiens_Canada_2007_CAN_RT02807_2007_G1P8"/>
			--------------------------------ATGGCTACTTTT--AA------------------------------------------------------------------------------------
		</sequence>
		<sequence>
			<taxon idref="Homosapiens_Canada_2008_CAN_RT18607_2008_G1P8"/>
			--------------------------------ATGGCTACTTTT--AA------------------------------------------------------------------------------------
		</sequence>
		<sequence>
			<taxon idref="Homosapiens_USA_2008_USA2008747106_2008_G1P8"/>
			------------------------------CCATGGCTACTTTT--AACGAAATAGA-----GATCACA--TTTGCCACCATAAGACTCCCTGCACTAGAGTAGCGCCTAG---------------------
		</sequence>
		<sequence>
			<taxon idref="Homosapiens_USA_2008_USA2008747100_2008_G1P8"/>
			------------------------------CCATGGCTACTTTT--AACGAAATAGA-----GATCACA--TTTGCCACCATAAGACTCCCTGCACTAGAGTAGC---------------------------
		</sequence>
		<sequence>
			<taxon idref="Homosapiens_Canada_2007_CAN_RT05507_2007_G1P8"/>
			--------------------------------ATGGCTACTTTT--AA------------------------------------------------------------------------------------
		</sequence>
		<sequence>
			<taxon idref="Homosapiens_Canada_2007_CAN_RT03107_2007_G1P8"/>
			--------------------------------ATGGCTACTTTT--AA------------------------------------------------------------------------------------
		</sequence>
		<sequence>
			<taxon idref="Homosapiens_Ethiopia_2009_ETH_MRCDPRU1843_2009_G1P8"/>
			------------------------------CCATGGCTACTTTT--AATGAAATAGA-----GATCACA--TTTGCCACCATAAGACTCTCTGCACTAGAGTAGCGCCTAG---------------------
		</sequence>
		<sequence>
			<taxon idref="Homosapiens_USA_2011_USA_CNMC2_2011_G3P8"/>
			------------------------------CCATGGCTACTTTT--AATGAAATAGA-----GATCATA--TTTGCCACCATAAGACTCCCTGCACTAGAGTAGCGCCTAG---------------------
		</sequence>
		<sequence>
			<taxon idref="Homosapiens_USA_2011_USA_CNMC118_2011_G3P8"/>
			------------------------------CCATGGCTACTTTT--AATGAAATAGA-----GATCATA--TTTGCCACCATAAGACTCCCTGCACTAGAGTAGCGCCTAG---------------------
		</sequence>
		<sequence>
			<taxon idref="Homosapiens_USA_2011_USA_CNMC127_2011_G3P8"/>
			------------------------------CCATGGCTACTTTT--AATGAAATAGA-----GATCATA--TTTGCCACCATAAGACTCCCTGCACTAGAGTAGCGCCTAG---------------------
		</sequence>
		<sequence>
			<taxon idref="Homosapiens_China_2010_12_07_CHN_E2422_2010_G3P8"/>
			--------TTTATGAAAAGTCTTGTGGAAGCCATGGCTACTTTT--AATGAAATAGA-----GATCACA--TTTGCCACCATAAGACTCCCTGCACTAGAGTAGCGCCTAGGCAGCAT---AAAATGTGACC
		</sequence>
		<sequence>
			<taxon idref="Homosapiens_China_2008_10_21_CHN_E1367_2008_G3P8"/>
			--------TTTATGAAAAGTCTTGTGGAAGCCATGGCTACTTTT--AATGAAATAGA-----GATCACA--TTTGCCACCATAAGACTCCCTGCACTAGAGTAGCGCCTAGGCAGCAT---AAAATGTGACC
		</sequence>
		<sequence>
			<taxon idref="Homosapiens_China_2009_10_12_CHN_E1857_2009_G3P8"/>
			--------TTTATGAAAAGTCTTGTGGAAGCCATGGCTACTTTT--AATGAAATAGA-----GATCACA--TTTGCCACCATAAGACTCCCTGCACTAGAGTAGCGCCTAGGCAGCAT---AAAATGTGACC
		</sequence>
		<sequence>
			<taxon idref="Homosapiens_China_2009_02_08_CHN_L1066_2009_G3P8"/>
			--------TTTATGAAAAGTCTTGTGGAAGCCATGGCTACTTTT--AATGAAATAGA-----GATCACA--TTTGCCACCATAAGACTCCCTGCACTAGAGTAGCGCCTAGGCAGCAT---AAAATGTGACC
		</sequence>
		<sequence>
			<taxon idref="Homosapiens_China_2007_10_18_CHN_E707_2007_G3P8"/>
			--------TTTATGAAAAGTCTTGTGGAAGCCATGGCTACTTTT--AATGAAATAGA-----GATCACA--TTTGCCACCATAAGACTCCCTGCACTAGAGTAGCGCCTAGGCAGCAT---AAAATGTGACC
		</sequence>
		<sequence>
			<taxon idref="Homosapiens_China_2007_06_18_CHN_E329_2007_G3P8"/>
			--------TTTATGAAAAGTCTTGTGGAAGCCATGGCTACTTTT--AATGAAATAGA-----GATCACA--TTTGCCACCATAAGACTCCCTGCACTAGAGTAGCGCCTAGGCAGCAT---AAAATGTGACC
		</sequence>
		<sequence>
			<taxon idref="Homosapiens_USA_2013_02_04_USA_VU1213101_2013_G9P8"/>
			-----------------------------GCCATGGCCACTTTT--AATGAAATAGA-----GATCACA--TTTGCCACCATAAGACTCCCTGCACTAGAGTAGCGCCTAGG--------------------
		</sequence>
		<sequence>
			<taxon idref="Homosapiens_China_2011_10_22_CHN_Z1557_2011_G3P8"/>
			--------TTTATGAAAAGTCTTGTGGAAGCCATGGCCACTTTT--AATGAAATAGA-----GATCACA--TTTGCCACCATAAGACTCCCTGCACTAGAGTAGCGCCTAGGCAGCAT---AAAATGTGACC
		</sequence>
		<sequence>
			<taxon idref="Homosapiens_China_2011_11_CHN_E2835_2011_G3P8"/>
			--------TTTATGAAAAGTCTTGTGGAAGCCATGGCCACTTTT--AATGAAATAGA-----GATCACA--TTTGCCACCATAAGACTCCCTGCACTAGAGTAGCGCCTAGGCAGCAT---AAAATGTGACC
		</sequence>
		<sequence>
			<taxon idref="Homosapiens_China_2010_12_12_CHN_E2432_2010_G3P8"/>
			--------TTTATGAAAAGTCTTGTGGAAGCCATGGCCACTTTT--AATGAAATAGA-----GATCACA--TTTGCCACCATAAGACTCCCTGCACTAGAGTAGCGCCTAGGCAGCAT---AAAATGTGACC
		</sequence>
		<sequence>
			<taxon idref="Homosapiens_Canada_2008_CAN_RT13107_2008_G3P8"/>
			--------------------------------ATGGCCACTTTT--AA------------------------------------------------------------------------------------
		</sequence>
		<sequence>
			<taxon idref="Homosapiens_Thailand_2008_CU328NR_08"/>
			--GCTTTTTTTATGAAAAGTCTTGTGGAAGCCATGGCTACTTTT--AATGAAATAGA-----GATCACA--TTTGCCACCATAAGACTCCC-----------------------------------------
		</sequence>
		<sequence>
			<taxon idref="Homosapiens_Thailand_2008_CU329NR_08"/>
			--GCTTTTTTTATGAAAAGTCTTGTGGAAGCCATGGCTACTTTT--AATGAAATAGA-----GATCACA--TTTGCCACCATAAGACTCCC-----------------------------------------
		</sequence>
		<sequence>
			<taxon idref="Homosapiens_Paraguay_2009_08_PRY_1755SR_2009_G1P8"/>
			------------------------------CCATGGCTACTTTT--AATGAAATAGA-----GATCACA--TTTGCCACCATAAGACTCCCTGCACTAGAGTAGCGCCTAG---------------------
		</sequence>
		<sequence>
			<taxon idref="Homosapiens_China_2007_03_13_CHN_E093_2007_G3P8"/>
			--------TTTATGAAAAGTCTTGTGGAAGCCATGGCCACTTTT--AATGAAATAGA-----GATCACA--TTTGCCACCATAAGACTCCCTGCACTAGAGTAGCGCCTAGGCAGCAT---AAAATGTGACC
		</sequence>
		<sequence>
			<taxon idref="Homosapiens_Belgium_2008_02_25_BEL_BE00036_2008_G1P8"/>
			--------------------------------ATGGCTACTTTT--AATGAAATAGA-----GATCACA--TTTGCCACCATAAGACTCTCTGCACTAGAGTAGCGCCTAG---------------------
		</sequence>
		<sequence>
			<taxon idref="Homosapiens_Belgium_2008_01_13_BEL_BE00029_2008_G1P8"/>
			--------------------------------ATGGCTACTTTT--AATGAAATAGA-----GATCACA--TTTGCCACCATAAGACTCTCTGCACTAGAGTAGC---------------------------
		</sequence>
		<sequence>
			<taxon idref="Homosapiens_Paraguay_2007_09_PRY_1541SR_2007_G9P8"/>
			------------------------------CCATGGCTACTTTT--AATGAAATAGA-----GATCGCA--TTTGCCACCATAAGACTCCCTGCACTAGAGTAGCGCCTAG---------------------
		</sequence>
		<sequence>
			<taxon idref="Homosapiens_Paraguay_2002_10_PRY_54SR_2002_G4P8"/>
			------------------------------CCATGGCTACTTTT--AATGAAATAGA-----GATCACA--TTTGCCACCATAAGACTCCCTGCACTAGAGTAGCGCCTAG---------------------
		</sequence>
		<sequence>
			<taxon idref="Homosapiens_Belgium_2008_03_31_BEL_BE00038_2008_G1P8"/>
			--------------------------------ATGGCTACTTTT--AATGAAATAGA-----GATCACA--TTTGCCACCATAAGACTCCCTGCACTAGAGTAGCGCCTAG---------------------
		</sequence>
		<sequence>
			<taxon idref="Homosapiens_USA_2007_USA_2007719635_2007_G1P8"/>
			------------------------------CCATGGCTACTTTT--AATGAAATAGA-----GATCACA--TTTGCCACCATAAGACTCCCTGCACTAGAGTAGCGCCTAG---------------------
		</sequence>
		<sequence>
			<taxon idref="Homosapiens_Thailand_2009_CU537KK_09"/>
			--GCTTTTTTTATGAAAAGTCTTGTGGAAGCCATGGCTACTTTT--AATAAAATAGA-----GATCACA--TTTGCCACCATAAGACTCCC-----------------------------------------
		</sequence>
		<sequence>
			<taxon idref="Homosapiens_Paraguay_2009_08_PRY_1720SR_2009_G9P8"/>
			------------------------------CCATGGCTACTTTT--AATGAAATAGA-----GATCGCA--TTTGCCACCATAAGACTCCCTGCACTAGAGTAGCGCCTAG---------------------
		</sequence>
		<sequence>
			<taxon idref="Homosapiens_Paraguay_2009_07_PRY_1705SR_2009_G9P8"/>
			------------------------------CCATGGCTACTTTT--AATGAAATAGA-----GATCGCA--TTTGCCACCATAAGACTCCCTGCACTAGAGTAGCGCCTAG---------------------
		</sequence>
		<sequence>
			<taxon idref="Homosapiens_Belgium_2001_03_25_Bel_BE00073_2001_G1P8"/>
			------------------------------CCATGGCTACTTTT--AATGAAATAGA-----GATCACA--TTTGCCACCATAAGACTCCCTGCACTAGAGTAGC---------------------------
		</sequence>
		<sequence>
			<taxon idref="Homosapiens_Paraguay_2004_08_PRY_610SR_2004_G1P8"/>
			------------------------------CCATGGCTACTTTT--AATGAAATAGA-----GATCACA--TTTGCCACCATAAGACTCCCTGCACTAGAGTAGCGCCTAG---------------------
		</sequence>
		<sequence>
			<taxon idref="Homosapiens_Paraguay_2005_07_PRY_1041SR_2005_G9P8"/>
			------------------------------CCATGGCTACTTTT--AATGAAATAGA-----GATCGCA--TTTGCCACCATAAGACTCCCTGCACTAGAGTAGCGCCTAG---------------------
		</sequence>
		<sequence>
			<taxon idref="Homosapiens_Paraguay_2004_08_PRY_521SR_2004_G9P8"/>
			------------------------------CCATGGCTACTTTT--AATGAAATAGA-----GATCGCA--TTTGCCACCATAAGACTCCCTGCACTAGAGTAGCGCCTAG---------------------
		</sequence>
		<sequence>
			<taxon idref="Homosapiens_Paraguay_2004_07_PRY_498SR_2004_G9P8"/>
			------------------------------CCATGGCTACTTTT--AATGAAATAGA-----GATCGCA--TTTGCCACCATAAGACTCCCTGCACTAGAGTAGCGCCTAG---------------------
		</sequence>
		<sequence>
			<taxon idref="Homosapiens_Paraguay_2008_07_PRY_1550SR_2008_G9P8"/>
			------------------------------CCATGGCTACTTTT--AATGAAATAGA-----GATCGCA--TTTGCCACCATAAGACTCCCTGCACTAGAGTAGCGCCTAG---------------------
		</sequence>
		<sequence>
			<taxon idref="Homosapiens_Paraguay_2006_09_PRY_1441SR_2006_G9P8"/>
			------------------------------CCATGGCTACTTTT--AATGAAATAGA-----GATCGCA--TTTGCCACCATAAGACTCCCTGCACTAGAGTAGCGCCTAG---------------------
		</sequence>
		<sequence>
			<taxon idref="Homosapiens_Paraguay_2006_08_PRY_1393SR_2006_G9P8"/>
			------------------------------CCATGGCTACTTTT--AATGAAATAGA-----GATCGCA--TTTGCCACCATAAGACTCCCTGCACTAGAGTAGCGCCTAG---------------------
		</sequence>
		<sequence>
			<taxon idref="Homosapiens_Belgium_2008_11_05_BEL_BE00046_2008_G1P8"/>
			------------------------------CCATGGCTACTTTT--AATAAAATAGA-----GATCACA--TTTGCCACCATAAGACTCCCTGCACTAGAGTAGCGCCTAG---------------------
		</sequence>
		<sequence>
			<taxon idref="Homosapiens_Belgium_2006_03_15_BEL_BE00015_2006_G1P8"/>
			--------------------------------ATGGCTACTTTT--AATGAAATAGA-----GATCACA--TTTGCCACCATAAGACTCCCTGCACTAGAGTAGC---------------------------
		</sequence>
		<sequence>
			<taxon idref="Homosapiens_Belgium_2005_03_12_BEL_BE00006_2005_G1P8"/>
			--------------------------------ATGGCTACTTTT--AATGAAATAGA-----GATCACA--TTTGCCACCATAAGACTCCCTGCACTAGAGTAGC---------------------------
		</sequence>
		<sequence>
			<taxon idref="Homosapiens_Belgium_2005_03_19_BEL_BE00007_2005_G1P8"/>
			------------------------------CCATGGCTACTTTT--AATGAAATAGA-----GATCACA--TTTGCCACCATAAGACTCCCTGCACTAGAGTAGCGCCTA----------------------
		</sequence>
		<sequence>
			<taxon idref="Homosapiens_Gambia_2010_01_11_GMB_MRCDPRU3174_2010_G1P8"/>
			------------------------------CCATGGCTACTTTT--AATGAAATAGA-----GATCACA--TTTGCCACCATAAGACTCCCTGCACTAGAGTAGCGCCTAG---------------------
		</sequence>
		<sequence>
			<taxon idref="Homosapiens_Senegal_2009_SEN_MRCDPRU213009_2009_G1P8"/>
			------------------------------CCATGGCTACTTTT--AATGAAATAGA-----GATCACA--TTTGCCACCATAAGACTCCCTGCACTAGAGTAGCGCCTAG---------------------
		</sequence>
		<sequence>
			<taxon idref="Homosapiens_SouthAfrica_2005_09_25_ZAF_MRCDPRU2132_2005_G1P8"/>
			------------------------------CCATGGCTACTTTT--AATGAAATAGA-----GATCACA--TTTGCCACCATAAGACTCCCTGCACTAGAGTAGCGCCTAG---------------------
		</sequence>
		<sequence>
			<taxon idref="Homosapiens_SouthAfrica_2005_ZAF_MRCDPRU2114_2005_G1P8"/>
			------------------------------CCATGGCTACTTTT--AATGAAATAGA-----GATCACA--TTTGCCACCATAAGACTCCCTGCACTAGAGTAGCGCCTAG---------------------
		</sequence>
		<sequence>
			<taxon idref="Homosapiens_Belgium_2007_02_06_BEL_BE00023_2007_G1P8"/>
			--------------------------------ATGGCTACTTTT--AATAAAATAGA-----GATAACA--TTTGCCACCATAAGACTCCCTGCACTAGAGTAGCGCCTAG---------------------
		</sequence>
		<sequence>
			<taxon idref="Homosapiens_Paraguay_2000_08_PRY_469_2000_G9P8"/>
			------------------------------CCATGGCTACTTTT--AATGAAATAGA-----GATCACA--TTTGCCACCATAAGACTCCCTGCACTAGAGTAGCGCCTAG---------------------
		</sequence>
		<sequence>
			<taxon idref="Homosapiens_Paraguay_2000_07_PRY_472_2000_G9P8"/>
			------------------------------CCATGGCTACTTTT--AATGAAATAGA-----GATCACA--TTTGCCACCATAAGACTCCCTGCACTAGAGTAGCGCCTAG---------------------
		</sequence>
		<sequence>
			<taxon idref="Homosapiens_Paraguay_2000_07_PRY_467_2000_G9P8"/>
			------------------------------CCATGGCTACTTTT--AATGAAATAGA-----GATCACA--TTTGCCACCATAAGACTCCCTGCACTAGAGTAGCGCCTAG---------------------
		</sequence>
		<sequence>
			<taxon idref="Homosapiens_Paraguay_2000_08_PRY_473_2000_G9P8"/>
			-----------------------------GCCATGGCTACTTTT--AATGAAATAGA-----GATCACA--TTTGCCACCATAAGACTCCCTGCACTAGAGTAGCGCCTAG---------------------
		</sequence>
		<sequence>
			<taxon idref="Homosapiens_Paraguay_2002_09_PRY_10SR_2002_G9P4"/>
			------------------------------CCATGGCTACTTTT--AATGAAATAGA-----GATCACA--TTTGCCACCATAAGACTCCCTGCACTAGAGTAGCGCCTAG---------------------
		</sequence>
		<sequence>
			<taxon idref="Homosapiens_Paraguay_2002_08_PRY_2SR_2002_G9P8"/>
			------------------------------CCATGGCTACTTTT--AATGAAATAGA-----GATCACA--TTTGCCACCATAAGACTCCCTGCACTAGAGTAGCGCCTAG---------------------
		</sequence>
		<sequence>
			<taxon idref="Homosapiens_Zambia_2008_08_03_ZMB_MRCDPRU1660_2008_G12P6"/>
			------------------------------CCATGGCTACTTTT--AATGAAATAGA-----GATCACA--TTTGCCACCATAAGACTCCCTGCACTAGAGTAGCGCCTAG---------------------
		</sequence>
		<sequence>
			<taxon idref="Homosapiens_SouthAfrica_2008_08_22_ZAF_MRCDPRU2711_2008_G9P8"/>
			------------------------------CCATGGCTACTTTT--AATGAAATAGA-----GATCACA--TTTGCCACCATAAGACTCCCTGCACTAGAGTAGCGCCTAG---------------------
		</sequence>
		<sequence>
			<taxon idref="Homosapiens_SouthAfrica_2008_ZAF_MRCDPRU2943_2008_G9P8"/>
			------------------------------CCATGGCTACTTTT--AATGAAATAGA-----GATCACA--TTTGCCACCATAAGACTCCCTGCACTAGAGTAGCGCCTAG---------------------
		</sequence>
		<sequence>
			<taxon idref="Homosapiens_SouthAfrica_2008_ZAF_MRCDPRU2343_2008_G9P8"/>
			------------------------------CCATGGCTACTTTT--AATGAAATAGA-----GATCACA--TTTGCCACCATAAGACTCCCTGCACTAGAGTAGCGCCTAG---------------------
		</sequence>
		<sequence>
			<taxon idref="Homosapiens_SouthAfrica_2010_07_30_ZAF_MRCDPRU1554_2010_G12P8"/>
			------------------------------CCATGGCTACTTTT--AATGAAATAGA-----GATCACA--TTTGCCACCATAAGACTCCCTGCACTAGAGTAGCGCCTAG---------------------
		</sequence>
		<sequence>
			<taxon idref="Homosapiens_Swaziland_2010_09_15_SWZ_MRCDPRU5119_2010_G1P8"/>
			------------------------------CCATGGCTACTTTT--AATGAAATAGA-----GATCACA--TTTGCCACCATAAGACTCCCTGCACTAGAGTAGCGCCTAG---------------------
		</sequence>
		<sequence>
			<taxon idref="Homosapiens_SouthAfrica_2009_ZAF_MRCDPRU2294_2009_G1P8"/>
			------------------------------CCATGGCTACTTTT--AATGAAATAGA-----GATCACA--TTTGCCACCATAAGACTCCCTGCACTAGAGTAGCGCCTAG---------------------
		</sequence>
		<sequence>
			<taxon idref="Homosapiens_SouthAfrica_2009_08_07_ZAF_MRCDPRU1270_2009_G1P8"/>
			------------------------------CCATGGCTACTTTT--AATGAAATAGA-----GATCACA--TTTGCCACCATAAGACTCCCTGCACTAGAGTAGCGCCTAG---------------------
		</sequence>
		<sequence>
			<taxon idref="Homosapiens_Belgium_2009_03_19_BEL_BE00045_2009_G1P8"/>
			--------------------------------ATGGCTACTTTT--AATGAAATAGA-----GATCACA--TTTGCCACCATAAGACTCCCTGCACTAGAGTAGCGCCTAG---------------------
		</sequence>
		<sequence>
			<taxon idref="Homosapiens_Belgium_2008_03_07_BEL_BE00031_2008_G1P8"/>
			--------------------------------ATGGCTACTTTT--AATGAAATAGA-----GATCACA--TTTGCCACCATAAGACTCCCTGCACTAGAGTAGCGCCTAG---------------------
		</sequence>
		<sequence>
			<taxon idref="Homosapiens_Canada_2008_CAN_RT12207_2008_G1P8"/>
			--------------------------------ATGGCTACTTTT--AA------------------------------------------------------------------------------------
		</sequence>
		<sequence>
			<taxon idref="Homosapiens_Canada_2008_CAN_RT13407_2008_G1P8"/>
			--------------------------------ATGGCTACTTTT--AA------------------------------------------------------------------------------------
		</sequence>
		<sequence>
			<taxon idref="Homosapiens_Australia_2011_12_07_AUS_CK00110_2011_G1P8"/>
			---------TTATGAAAAGTCTTGTGGAAGCCATGGCTACTTTT--AA------------------------------------------------------------------------------------
		</sequence>
		<sequence>
			<taxon idref="Homosapiens_Australia_2011_11_12_AUS_CK00108_2011_G1P8"/>
			---------TTATGAAAAGTCTTGTGGAAGCCATGGCTACTTTT--AA------------------------------------------------------------------------------------
		</sequence>
		<sequence>
			<taxon idref="Homosapiens_India_2013_RV1305"/>
			---------TTATGAAAAGTCTTGTGGAAGCCATGGCTACTTTT--AA------------------------------------------------------------------------------------
		</sequence>
		<sequence>
			<taxon idref="Homosapiens_India_2013_RV1302"/>
			---------TTATGAAAAGTCTTGTGGAAGCCATGGCTACTTTT--AA------------------------------------------------------------------------------------
		</sequence>
		<sequence>
			<taxon idref="Homosapiens_Australia_2006_06_24_Victoria_CK00037_2006_G1P8"/>
			------------------------------CCATGGCTACTTTT--AATGAAATAGA-----GATCACA--TTTGCCACCATAAGACTCCCTGCACTAGAGTAGCGCCTAG---------------------
		</sequence>
		<sequence>
			<taxon idref="Homosapiens_India_2013_RV1327"/>
			--------------------------------ATGGCTACTTTT--AATGAAATAGA-----GATCACA--TTTGCCACCATAATACTCCCTGCACTAGAGTAGCGCCTAG---------------------
		</sequence>
		<sequence>
			<taxon idref="Homosapiens_Australia_2008_02_27_AUS_CK00085_2008_G1P8"/>
			------------------------------CCATGGCTACTTTT--AATGAAATAGA-----GATCACA--TTTGCCACCATAAGACTCCCTGCACTAGAGTAGCGCCTAG---------------------
		</sequence>
		<sequence>
			<taxon idref="Homosapiens_Australia_2008_02_13_AUS_CK00084_2008_G1P8"/>
			------------------------------CCATGGCTACTTTT--AATGAAATAGA-----GATCACA--TTTGCCACCATAAGACTCCCTGCACTAGAGTAGCGCCTAG---------------------
		</sequence>
		<sequence>
			<taxon idref="Homosapiens_Bangladesh_2002_08_22_BGD_Matlab36_2002_G11P8"/>
			--GCTTTTTTTATGAAAAGTCTTGTGGAAGCCATGGCTACTTTT--AATGAAATAGA-----GATAACA--TTTGCCACCATAAGACTCCCTGCACTAGAGTAGCGCCTAGGCAGCAT---AAAATGTGACC
		</sequence>
		<sequence>
			<taxon idref="Homosapiens_Australia_2009_03_13_AUS_CK00088_2009_G1P8"/>
			------------------------------CCATGGCTACTTTT--AATGAAATAGA-----GATCACA--TTTGCCACCATAAGACTCCCTGCACTAGAGTAGCGCCTAG---------------------
		</sequence>
		<sequence>
			<taxon idref="Homosapiens_USA_2008_USA_2008747323_2008_G1P8"/>
			------------------------------CCATGGCTACTTTT--AATGAAATAGA-----GATCACA--TTTGCCACCATAAGACTCCCTGCACTAGAGTAGC---------------------------
		</sequence>
		<sequence>
			<taxon idref="Homosapiens_Canada_2009_CAN_RT07009_2009_G1P8"/>
			--------------------------------ATGGCTACTTTT--AA------------------------------------------------------------------------------------
		</sequence>
		<sequence>
			<taxon idref="Homosapiens_Australia_2009_09_29_AUS_CK00092_2009_G1P8"/>
			------------------------------CCATGGCTACTTTT--AATGAAATAGA-----GATCACA--TTTGCCACCATAAGACTCCCTGCACTAGAGTAGCGCCTAG---------------------
		</sequence>
		<sequence>
			<taxon idref="Homosapiens_Australia_2009_10_26_AUS_CK00094_2009_G1P8"/>
			------------------------------CCATGGCTACTTTT--AATGAAATAGA-----GATCACA--TTTGCCACCATAAGACTCCCTGCACTAGAGTAGCGCCTAG---------------------
		</sequence>
		<sequence>
			<taxon idref="Homosapiens_Australia_2009_09_26_AUS_CK00091_2009_G1P8"/>
			------------------------------CCATGGCTACTTTT--AATGAAATAGA-----GATCACA--TTTGCCACCATAAGACTCCCTGCACTAGAGTAGCGCCTAG---------------------
		</sequence>
		<sequence>
			<taxon idref="Homosapiens_Belgium_2005_02_28_BEL_BE00004_2005_G1P8"/>
			--------------------------------ATGGCTACTTTT--AATGAAATAGA-----GATCACA--TTTGCCACCATAAGACTCCCTGCACTAGAGTAGCGCCTA----------------------
		</sequence>
		<sequence>
			<taxon idref="Homosapiens_Australia_2007_11_27_AUS_CK00079_2007_G1P8"/>
			------------------------------CCATGGCTACTTTT--AATGAAATAGA-----GATCACA--TTTGCCACCATAAGACTCCCTGCACTAGAGTAGCGCCTAG---------------------
		</sequence>
		<sequence>
			<taxon idref="Homosapiens_Canada_2007_CAN_RT01907_2007_G1P8"/>
			--------------------------------ATGGCTACTTTT--AA------------------------------------------------------------------------------------
		</sequence>
		<sequence>
			<taxon idref="Homosapiens_Australia_2005_11_14_Victoria_CK00026_2005_G1P8"/>
			------------------------------CCATGGCTACTTTT--AATGAAATAGA-----GATCACA--TTTGCCACCATAAGACTCCCTGCACTAGAGTAGCGCCTAG---------------------
		</sequence>
		<sequence>
			<taxon idref="Homosapiens_USA_2007_USA2007719945_2007_G1P8"/>
			------------------------------CCATGGCTACTTTT--AATGAAATAGA-----GATCACA--TTTGCCACCATAAGACTCCCTGCACTAGAGTAGCGCCTAG---------------------
		</sequence>
		<sequence>
			<taxon idref="Homosapiens_USA_2007_USA2007719907_2007_G1P8"/>
			---------------------------AAGCCATGGCTACTTTT--AATGAAATAGA-----GATCACA--TTTGCCACCATAAGACTCCCTGCACTAGAGTAGCGCCTAG---------------------
		</sequence>
		<sequence>
			<taxon idref="Homosapiens_Italy_2010_ITA_AV28_2010_G9P8"/>
			GGCTTTTTTTTATGAAAAGTCTTGTGGAAGCCATGGCTACTTTT--AATGAAATAGA-----GATCACA--TTTGCCACCATAAGACTCCCTGCACTAGAGTAGCGCCTAGGCAGCAT---AAAATGTGACC
		</sequence>
		<sequence>
			<taxon idref="Homosapiens_Australia_2005_09_05_Victoria_CK00023_2005_G1P8"/>
			------------------------------CCATGGCTACTTTT--AATGAAATAGA-----GATCACA--TTTGCCACCATAAGACTCCCTGCACTAGAGTAGCGCCTAG---------------------
		</sequence>
		<sequence>
			<taxon idref="Homosapiens_Australia_2005_12_17_Victoria_CK00027_2005_G1P8"/>
			------------------------------CCATGGCTACTTTT--AATGAAATAGA-----GATC------------------------------------------------------------------
		</sequence>
		<sequence>
			<taxon idref="Homosapiens_Australia_2005_12_30_Victoria_CK00028_2005_G1P8"/>
			------------------------------CCATGGCTACTTTT--AATGAAATAGA-----GATCACA--TTTGCCACCATAAGACTCCCTGCACTAGAGTAGCGCCTAG---------------------
		</sequence>
		<sequence>
			<taxon idref="Homosapiens_Belgium_1999_12_27_Bel_BE00055_1999_G1P8"/>
			--------------------------------ATGGCTACTTTT--AATGAAATAGA-----GATCACA--TCTGCCACCATAAGACTCCCTGCACTAGAGTAGCGCCTA----------------------
		</sequence>
		<sequence>
			<taxon idref="Homosapiens_Belgium_2003_02_12_Bel_BE00090_2003_G1P8"/>
			------------------------------CCATGGCTACTTTT--AATGAAATAGA-----GATCACA--TTTGCCACCATAAGACTCCCTGCACTAGAGTAGCGCCTAG---------------------
		</sequence>
		<sequence>
			<taxon idref="Homosapiens_Italy_2012_ITA_PR460_2012_G3P8"/>
			--------------------------------ATGGCTACTTTT--AA------------------------------------------------------------------------------------
		</sequence>
		<sequence>
			<taxon idref="Homosapiens_Italy_2012_ITA_PR348_2012_G3P8"/>
			--------------------------------ATGGCTACTTTT--AA------------------------------------------------------------------------------------
		</sequence>
		<sequence>
			<taxon idref="Homosapiens_Belgium_2007_03_22_BEL_BE00025_2007_G1P8"/>
			--------------------------------ATGGCTACTTTT--AATGAAATAGA-----GATCACA--TTTGCCACCATAAGACTCCCTGCACTAGAGTAGCGCCTAG---------------------
		</sequence>
		<sequence>
			<taxon idref="Homosapiens_Belgium_2009_02_10_BEL_BE00044_2009_G1P8"/>
			------------------------------CCATGGCTACTTTT--AATGAAATAGA-----GATCACA--TTTGCCACCATAAGACTCCCTGCACTAGAGTAGCGCCTAG---------------------
		</sequence>
		<sequence>
			<taxon idref="Homosapiens_Ethiopia_2012_ETH_MRCDPRU850_2012_G12P8"/>
			------------------------------CCATGGCTACTTTT--AATGAAATAGA-----GATCACA--TTTGCCACCATAAGACTCCCTGCACTAGAGTAGCGCCTAG---------------------
		</sequence>
		<sequence>
			<taxon idref="Homosapiens_Ethiopia_2010_10_18_ETH_MRCDPRU5010_2010_G12P8"/>
			------------------------------CCATGGCTACTTTT--AATGAAATAGA-----GATCACA--TTTGCCACCATAAGACTCCCTGCACTAGAGTAGCGCCTAG---------------------
		</sequence>
		<sequence>
			<taxon idref="Homosapiens_Canada_2009_CAN_RT03809_2009_G4P8"/>
			--------------------------------ATGGCTACTTTT--AA------------------------------------------------------------------------------------
		</sequence>
		<sequence>
			<taxon idref="Homosapiens_Canada_2009_CAN_RT03909_2009_G4P8"/>
			--------------------------------ATGGCTACTTTT--AA------------------------------------------------------------------------------------
		</sequence>
		<sequence>
			<taxon idref="Homosapiens_Canada_2007_CAN_RT04807_2007_G4P8"/>
			--------------------------------ATGGCTACTTTT--AA------------------------------------------------------------------------------------
		</sequence>
		<sequence>
			<taxon idref="Homosapiens_Italy_2010_ITA_AV21_2010_G9P8"/>
			-GGCTTTTTTTATGAAAAGTCTTGTGGAAGCCATGGCTACTTTT--AATGAAATAGA-----GATCACA--TTTGCCACCATAAGACTCCCTGCACTAGAGTAGCGCC------------------------
		</sequence>
		<sequence>
			<taxon idref="Homosapiens_Belgium_2010_02_15_Bel_BE00097_2009_G1P8"/>
			------------------------------CCATGGCTACTTTT--AATGAAATATA-----GATCACA--TTTGCCACCATAAGACTCCCTGCACTAGAGTAGCGCCTAG---------------------
		</sequence>
		<sequence>
			<taxon idref="Homosapiens_Zimbabwe_2011_ZWE_MRCDPRU1850_2011_G4P8"/>
			------------------------------CCATGGCTACTTTT--AATGAAATAGA-----GATCACA--TTTGCCACCATAAGACTCCCTGCACTAGAGTAGCGCCTAG---------------------
		</sequence>
		<sequence>
			<taxon idref="Homosapiens_Italy_2007_ITA_ASTI23_2007_G9P8"/>
			-GGCTTTTTTTATGAAAAGTCTTGTGGAAGCCATGGCTACTTTT--AATGAAATAGA-----GATCACA--TTTGCCACCATAAGACTCCCTGCACTAGAGTAGCGCCTAGGCAGCAT---AAAATGTGACC
		</sequence>
		<sequence>
			<taxon idref="Homosapiens_Canada_2008_CAN_RT09907_2008_G1P8"/>
			--------------------------------ATGGCTACTTTT--AA------------------------------------------------------------------------------------
		</sequence>
		<sequence>
			<taxon idref="Homosapiens_Belgium_2008_02_05_BEL_BE00032_2008_G1P8"/>
			------------------------------CCATGGCTACTTTT--AATGAAATAGA-----GATCACA--TTTGCCACCATAAGACTCCCTGCACTAGAGTAGCGCCTAG---------------------
		</sequence>
		<sequence>
			<taxon idref="Homosapiens_Belgium_2007_12_17_BEL_BE00028_2007_G1P8"/>
			--------------------------------ATGGCTACTTTT--AATGAAATAGA-----GATCACA--TTTGCCACCATAAGACTCCCTGCACTAGAGTAGCGCCTAG---------------------
		</sequence>
		<sequence>
			<taxon idref="Homosapiens_Belgium_2008_03_20_BEL_BE00040_2008_G1P8"/>
			--------------------------------ATGGCTACTTTT--AATGAAATAGA-----GATCACA--TTTGCCACCATAAGACTCCCTGCACTAGAGTAGC---------------------------
		</sequence>
		<sequence>
			<taxon idref="Homosapiens_Canada_2009_CAN_RT00509_2009_G1P8"/>
			--------------------------------ATGGCTACTTTT--AA------------------------------------------------------------------------------------
		</sequence>
		<sequence>
			<taxon idref="Homosapiens_Belgium_2007_BEL_BE00041_2007_G1P8"/>
			------------------------------CCATGGCTACTTTT--AATGAAATAGA-----GATCACA--TTTGCCACCATAAGACTCCCTGCACTAGAGTAGCGCCTAG---------------------
		</sequence>
		<sequence>
			<taxon idref="Homosapiens_Canada_2008_CAN_RT10107_2008_G1P8"/>
			--------------------------------ATGGCTACTTTT--AA------------------------------------------------------------------------------------
		</sequence>
		<sequence>
			<taxon idref="Homosapiens_Belgium_2007_03_18_BEL_BE00024_2007_G1P8"/>
			--------------------------------ATGGCTACTTTT--AATGAAATAGA-----GATCACA--TTTGCCACCATAAGACTCCCTGCACTAGAGTAGCGCCTAG---------------------
		</sequence>
		<sequence>
			<taxon idref="Homosapiens_Belgium_2006_01_27_BEL_BE00014_2006_G1P8"/>
			--------------------------------ATGGCTACTTTT--AATGAAATAGA-----GATCACA--TTTGCCACCATAAGACTCCCTGCACTAGAGTAGCGCCTAG---------------------
		</sequence>
		<sequence>
			<taxon idref="Homosapiens_Belgium_2006_02_16_BEL_BE00018_2006_G1P8"/>
			--------------------------------ATGGCTACTTTT--AATGAAATAGA-----GATCACA--TTTGCCACCATAAGACTCCCTGCACTAGAGTAGCGCCTAG---------------------
		</sequence>
		<sequence>
			<taxon idref="Homosapiens_Belgium_2006_01_30_BEL_BE00016_2006_G1P8"/>
			--------------------------------ATGGCTACTTTT--AATGAAATAGA-----GATCACA--TTTGCCACCATAAGACTCCCTGCACTAGAGTAGCGCCTAG---------------------
		</sequence>
		<sequence>
			<taxon idref="Homosapiens_Australia_2010_11_16_AUS_CK00103_2010_G1P8"/>
			---------TTATGAAAAGTCTTGTGGAAGCCATGGCTACTTTT--AA------------------------------------------------------------------------------------
		</sequence>
		<sequence>
			<taxon idref="Homosapiens_Australia_2010_10_02_AUS_CK00101_2010_G1P8"/>
			---------TTATGAAAAGTCTTGTGGAAGCCATGGCTACTTTT--AA------------------------------------------------------------------------------------
		</sequence>
		<sequence>
			<taxon idref="Homosapiens_Australia_2010_12_20_AUS_CK00106_2010_G1P8"/>
			---------TTATGAAAAGTCTTGTGGAAGCCATGGCTACTTTT--AA------------------------------------------------------------------------------------
		</sequence>
		<sequence>
			<taxon idref="Homosapiens_Australia_2009_10_23_AUS_CK00093_2009_G1P8"/>
			------------------------------CCATGGCTACTTTT--AATGAAATAGA-----GATCACA--TTTGCCACCATAAGACTCCCTGCACTAGAGTAGCGCCTAG---------------------
		</sequence>
		<sequence>
			<taxon idref="Homosapiens_Belgium_2010_01_13_Bel_BE00094_2009_G1P8"/>
			------------------------------CCATGGCTACTTTT--AATGAAATAGA-----GATCACA--TTTGCCACCATAAGACTCCCTGCACTAGAGTAGCGCCTA----------------------
		</sequence>
		<sequence>
			<taxon idref="Homosapiens_Belgium_2009_03_20_BEL_BE00049_2009_G1P8"/>
			------------------------------CCATGGCTACTTTT--AATGAAATAGA-----GATCACA--TTTGCCACCATAAGACT--------------------------------------------
		</sequence>
		<sequence>
			<taxon idref="Homosapiens_Canada_2009_CAN_RT07209_2009_G1P8"/>
			--------------------------------ATGGCTACTTTT--AA------------------------------------------------------------------------------------
		</sequence>
		<sequence>
			<taxon idref="Homosapiens_Belgium_2010_03_03_Bel_BE00100_2009_G1P8"/>
			------------------------------CCATGGCTACTTTT--AATGAAATAGA-----GATCACA--TTTGCCACCATAAGACTCCCTGCACTAGAGTAGCGCCTAG---------------------
		</sequence>
		<sequence>
			<taxon idref="Homosapiens_Belgium_2009_04_27_BEL_BE00047_2009_G1P8"/>
			------------------------------CCATGGCTACTTTT--AATGAAATAGA-----GATCACA--TTTGCCACCATAAGACTCCCTGCACTAGAGTAGCGCCTAG---------------------
		</sequence>
		<sequence>
			<taxon idref="Homosapiens_Belgium_2008_03_23_BEL_BE00037_2008_G1P8"/>
			--------------------------------ATGGCTACTTTT--AATGAAATAGA-----GATCACA--TTTGCCACCATAAGACTCCCTGCACTAGAGTAGC---------------------------
		</sequence>
		<sequence>
			<taxon idref="Homosapiens_Belgium_2008_01_07_BEL_BE00027_2008_G1P8"/>
			--------------------------------ATGGCTACTTTT--AATGAAATAGA-----GATCACA--TTTGCCACCATAAGACTCCCTGCACTAGAGTAGCGCCTAG---------------------
		</sequence>
		<sequence>
			<taxon idref="Homosapiens_Senegal_2009_01_19_SEN_MRCDPRU2051_2009_G9P8"/>
			------------------------------CCATGGCTACTTTT--AATGAAATAGA-----GATCACA--TTTGCCACCATAAGACTCCCTGCACTAGAGTAGCGCCTAG---------------------
		</sequence>
		<sequence>
			<taxon idref="Homosapiens_Belgium_2006_01_20_BEL_BE00012_2006_G1P8"/>
			--------------------------------ATGGCTACTTTT--AATGAAATAGA-----GATCACA--TTTGCCACCATAAGACTCCCTGCACTAGAGTAGC---------------------------
		</sequence>
		<sequence>
			<taxon idref="Homosapiens_Belgium_2005_12_04_BEL_BE00009_2005_G1P8"/>
			--------------------------------ATGGCTACTTTT--AATGAAATAGA-----GATCACA--TTTGCCACCATAAGACTCCCTGCACTAGAGTAGCGCCTAG---------------------
		</sequence>
		<sequence>
			<taxon idref="Homosapiens_USA_2013_08_29_USA_VU1213162_2013_G1P8"/>
			------------------------------CCATGGCTACTTTT--AATGAAATAGA-----GATCACA--TTTGCCACCATAAGACTCCCTGCACTAGAGTAGCGCCTAG---------------------
		</sequence>
		<sequence>
			<taxon idref="Homosapiens_SouthAfrica_2006_04_12_ZAF_MRCDPRU724_2006_G3P8"/>
			------------------------------CCATGGCTACTTTT--AATGAAATAGA-----TATCACA--TTTGCCACCATAAGACTCCCTGCACTAGAGTAGCGCCTAG---------------------
		</sequence>
		<sequence>
			<taxon idref="Homosapiens_SouthAfrica_2003_08_05_ZAF_MRCDPRU2107_2003_G1P6"/>
			------------------------------CCATGGCTACTTTT--AATGAAATAGA-----GATCACA--TTTGCCACCATAAGACTCCCTGCACTAGAGTAGCGCCTAG---------------------
		</sequence>
		<sequence>
			<taxon idref="Homosapiens_Australia_2001_05_23_AUS_CK20019_2001_G1P8"/>
			------------------------------CCATGGCTACTTTT--AATGAAATAGA-----GATCACA--TTTGCCACCATAAGACTCCCTGCACTAGAGTAGCGCCTAG---------------------
		</sequence>
		<sequence>
			<taxon idref="Homosapiens_SouthAfrica_2003_ZAF_MRCDPRU2218_2003_G1P8"/>
			------------------------------CCATGGCTACTTTT--AATGAAATAGA-----GATCACA--TTTGCCACCATAAGACTCCCTGCACTAGAGTAGCGCCTAG---------------------
		</sequence>
		<sequence>
			<taxon idref="Homosapiens_SouthAfrica_2003_ZAF_MRCDPRU648_2003_G1P8"/>
			------------------------------CCATGGCTACTTTT--AATGAAATAGA-----GATCACA--TTTGCCACCATAAGACTCCCTGCACTAGAGTAGCGCCTAG---------------------
		</sequence>
		<sequence>
			<taxon idref="Homosapiens_SouthAfrica_2005_ZAF_MRCDPRU213005_2005_G12P6"/>
			------------------------------CCATGGCTACTTTT--AATGAAATAGA-----GATCACA--TTTGCCACCATAAGACTCCCTGCACTAGAGTAGCGCCTAG---------------------
		</sequence>
		<sequence>
			<taxon idref="Homosapiens_SouthAfrica_2004_06_05_ZAF_MRCDPRU1275_2004_G1P8"/>
			------------------------------CCATGGCTACTTTT--AATGAAATAGA-----GATCACA--TTTGCCACCATAAGACTCCCTGCACTAGAGTAGCGCCTAG---------------------
		</sequence>
		<sequence>
			<taxon idref="Homosapiens_SouthAfrica_2004_06_02_ZAF_MRCDPRU1264_2004_G1P8"/>
			------------------------------CCATGGCTACTTTT--AATGAAATAGA-----GATCACA--TTTGCCACCATAAGACTCCCTGCACTAGAGTAGCGCCTAG---------------------
		</sequence>
		<sequence>
			<taxon idref="Homosapiens_SouthAfrica_2004_06_01_ZAF_MRCDPRU1262_2004_G1P8"/>
			------------------------------CCATGGCTACTTTT--AATGAAATAGA-----GATCACA--TTTGCCACCATAAGACTCCCTGCACTAGAGTAGCGCCTAG---------------------
		</sequence>
		<sequence>
			<taxon idref="Homosapiens_SouthAfrica_2002_ZAF_MRCDPRU4617_2002_G1P6"/>
			------------------------------CCATGGCTACTTTT--AATGAAATAGA-----GATCACA--TTTGCCACCATAAGACTCCCTGCACTAGAGTAGCGCCTAG---------------------
		</sequence>
		<sequence>
			<taxon idref="Homosapiens_Malawi_2004_01_24_MWI_MW21057_2004_G1P8"/>
			-GGCTTTTTTTATGAAAAGTCTTGTGGAAGCCATGGCTACTTTT--AATGAAATAGA-----GATCACA--TTTGCCACCATAAGACTCCCTGCACTAGAGTAGCGCCTAGGCAGCAT---AAAATGTGACC
		</sequence>
		<sequence>
			<taxon idref="Homosapiens_SouthAfrica_2003_05_05_ZAF_MRCDPRU451_2003_G1P8"/>
			------------------------------CCATGGCTACTTTT--AATGAAATAGA-----GATCACA--TTTGCCACCATAAGACTCCCTGCACTAGAGTAGCGCCTAG---------------------
		</sequence>
		<sequence>
			<taxon idref="Homosapiens_SouthAfrica_2003_04_30_ZAF_MRCDPRU445_2003_G1P8"/>
			------------------------------CCATGGCTACTTTT--AATGAAATAGA-----GATCACA--TTTGCCACCATAAGACTCCCTGCACTAGAGTAGCGCCTAG---------------------
		</sequence>
		<sequence>
			<taxon idref="Homosapiens_SouthAfrica_2003_04_17_ZAF_MRCDPRU400_2003_G1P8"/>
			------------------------------CCATGGCTACTTTT--AATGAAATAGA-----GATCACA--TTTGCCACCATAAGACTCCCTGCACTAGAGTAGCGCCTAG---------------------
		</sequence>
		<sequence>
			<taxon idref="Homosapiens_SouthAfrica_2002_05_15_ZAF_MRCDPRU4381_2002_G1P8"/>
			------------------------------CCATGGCTACTTTT--AATGAAATAGA-----GATCACA--TTTGCCACCATAAGACTCCCTGCACTAGAGTAGCGCCTAG---------------------
		</sequence>
		<sequence>
			<taxon idref="Homosapiens_Malawi_2004_03_01_MWI_MW21070_2004_G1P8"/>
			--GGCTTTTTTATGAAAAGTCTTGTGGAAGCCATGGCTACTTTT--AATGAAATAGA-----GATCACA--TTTGCCACCATAAGACTCCCTGCACTAGAGTAGCGCCTAGGCAGCAT---AAAATGTGACC
		</sequence>
		<sequence>
			<taxon idref="Homosapiens_Malawi_2002_12_08_MWI_MW2954_2002_G1P8"/>
			-GGCTTTTTTTATGAAAAGTCTTGTGGAAGCCATGGCGACTTTT--AATGAAATAGA-----GATCACA--TTTGCCACCATAAGACTCCCTGCACTAGAGTAGCGCCTAGGCAGCAT---AAAATGTGACC
		</sequence>
		<sequence>
			<taxon idref="Homosapiens_Malawi_2002_02_28_MWI_MW2825_2002_G1P8"/>
			-GGCTTTTTTTATGAAAAGTCTTGTGGAAGCCATGGCTACTTTT--AATGAAATAGA-----GATCACA--TTTGCCACCATAAGACTCCCTGCACTAGAGTAGCGCCTAGGCAGCAT---AAAATGTGACC
		</sequence>
		<sequence>
			<taxon idref="Homosapiens_Malawi_2004_06_16_MWI_MW21117_2004_G1P8"/>
			-GGCTTTTTTTATGAAAAGTCTTGTGGAAGCCATGGCTACTTTT--AATGAAATAGA-----GATCACA--TTTGCCACCATAAGACTCCCTGCACTAGAGTAGCGCCTAGGCAGCAT---AAAATGTGACC
		</sequence>
		<sequence>
			<taxon idref="Homosapiens_Malawi_2003_09_05_MWI_MW21026_2003_G1P8"/>
			-GGCTTTTTTTATGAAAAGTCTTGTGGAAGCCATGGCTACTTTT--AATGAAATAGA-----GATCACA--TTTGCCACCATAAGACTCCCTGCACTAGAGTAGCGCCTAGGCAGCAT---AAAATGTGACC
		</sequence>
		<sequence>
			<taxon idref="Homosapiens_Paraguay_1999_07_PRY_349_1999_G4P8"/>
			------------------------------CCATGGCTACTTTT--AATGAAATAGA-----GATCACA--TTTGCCACCATAAGACTCCCTGCACTAGAGTAGCGCCTAG---------------------
		</sequence>
		<sequence>
			<taxon idref="Homosapiens_Argentina_1998_ARG_Res1730_1998_G4P8"/>
			------------------------------CCATGGCTACTTTT--AATGAAATAGA-----GATCACA--TTTGCCACCATAAGACTCCCTGCACTAGAGTAGCGCCTAG---------------------
		</sequence>
		<sequence>
			<taxon idref="Homosapiens_Paraguay_2000_07_PRY_476_2000_G4P8"/>
			------------------------------CCATGGCTACTTTT--AATGAAATAGA-----GATCACA--TTTGCCACCATAAGACTCCCTGCACTAGAGTAGCGCCTAG---------------------
		</sequence>
		<sequence>
			<taxon idref="Homosapiens_Paraguay_1998_08_PRY_3_1998_G4P8"/>
			------------------------------CCATGGCTACTTTT--AATGAAATAGA-----GATCACA--TTTGCCACCATAAGACTCCCTGCACTAGAGTAGCGCCTAG---------------------
		</sequence>
		<sequence>
			<taxon idref="Homosapiens_Argentina_1998_ARG_Res1717_1998_G4P8"/>
			------------------------------CCATGGCTACTTTT--AATGAAATAGA-----GATCACA--TTTGCCACCATAAGACTCCCTGCACTAGAGTAGCGCCTAG---------------------
		</sequence>
		<sequence>
			<taxon idref="Homosapiens_Paraguay_2005_07_PRY_954SR_2005_G4P8"/>
			------------------------------CCATGGCTACTTTT--AATGAAATAGA-----GATCATA--TTTGCCACCATAAGACTCCCTGCACTAGAGTAGCGCCTAG---------------------
		</sequence>
		<sequence>
			<taxon idref="Homosapiens_USA_2007_USA_2007719720_2007_G1P8"/>
			------------------------------CCATGGCTACTTTT--AATGAAATAGA-----GATCATG--TTTGCCACCATAAGACTCCCTGCACTAGAGTAGCGCCTAG---------------------
		</sequence>
		<sequence>
			<taxon idref="Homosapiens_Belgium_2004_06_23_BEL_BE00003_2004_G9P8"/>
			------------------------------CCATGGCTACTTTT--AATGAAATAGA-----GATCACA--TTTGCCACCATAAGACTCCCTGCACTAGAGTAGCGCCTAG---------------------
		</sequence>
		<sequence>
			<taxon idref="Homosapiens_Canada_2008_CAN_RT09407_2008_G1P8"/>
			--------------------------------ATGGCTACTTTT--AA------------------------------------------------------------------------------------
		</sequence>
		<sequence>
			<taxon idref="Homosapiens_USA_2007_USA_2007719685_2007_G1P8"/>
			------------------------------CCATGGCTACTTTT--AATGAAATAGA-----GATCACA--TTTGCCACCATAAGACTCCCTGCACTAGAGTAGCGCCTAG---------------------
		</sequence>
		<sequence>
			<taxon idref="Homosapiens_Belgium_2001_05_13_Bel_BE00112_2009_G1P8"/>
			------------------------------CCATGGCTACTTTT--AATGAAATATA-----GGTCGCA--TTCGCCACTACAAGACTCCCTGCACTAGAGTAGCGCCTAG---------------------
		</sequence>
		<sequence>
			<taxon idref="Homosapiens_USA_1988_USA_DC4345_1988_G1P8"/>
			------------------------------CCATGGCTACTTTT--AATGAAATAGA-----GGTTACA--CTTGCCACTACAAGACTCCCTGCACTAGAGTAGCGCCTAG---------------------
		</sequence>
		<sequence>
			<taxon idref="Homosapiens_USA_1988_Bethesda_DC4320_1988_G4P8"/>
			--------------------------------ATGGCTACTTTT--AA------------------------------------------------------------------------------------
		</sequence>
		<sequence>
			<taxon idref="Homosapiens_USA_1974_USA_DC102_1974_G1P8"/>
			------------------------------CCATGGCTACTTTT--AATGAAATAGA-----GGTCACA--TTTGCCACCACAAGACTCCCTGCACTAGAGTAGCGCCTAG---------------------
		</sequence>
		<sequence>
			<taxon idref="Homosapiens_USA_1980_Bethesda_DC4608_1980_G4P8"/>
			--------------------------------ATGGCTACTTTT--AA------------------------------------------------------------------------------------
		</sequence>
		<sequence>
			<taxon idref="Homosapiens_USA_1980_Bethesda_DC1208_1980_G4P8"/>
			--------------------------------ATGGCTACTTTT--AATGAAATAGA-----GGTCGCA--TTTGCCACCACAAGACTCCCTGCACTAGAGTAGCGCCTAG---------------------
		</sequence>
		<sequence>
			<taxon idref="Homosapiens_USA_1980_USA_DC1212_1980_G1P8"/>
			------------------------------CCATGGCTACTTTT--AATGAAATAGA-----GGTTGCA--TTTGCCACTACAAGACTCCCTGCACTAGAGTAGCGCCTAG---------------------
		</sequence>
		<sequence>
			<taxon idref="Homosapiens_USA_1976_USA_DC2314_1976_G1P8"/>
			------------------------------CCATGGCTACTTTT--AATGAAATAGA-----GGTCGCA--TTTGCCACCACAAGACTCCCTGCACTAGAGTAGCGCCTAG---------------------
		</sequence>
		<sequence>
			<taxon idref="Homosapiens_USA_1974_USA_DC104_1974_G1P8"/>
			------------------------------CCATGGCTACTTTT--AATGAAATAGA-----GGTCGCA--TTTGCCACCACAAGACTCCCTGCACTAGAGTAGCGCCTAG---------------------
		</sequence>
		<sequence>
			<taxon idref="Homosapiens_USA_1974_USA_DC1476_1974_G1P8"/>
			------------------------------CCATGGCTACTTTT--AATGAAATAGA-----GGTCGCA--TTTGCCACCACAAGACTCCCTGCACTAGAGTAGCGCCTAG---------------------
		</sequence>
		<sequence>
			<taxon idref="Homosapiens_USA_1979_USA_DC273_1979_G1P8"/>
			------------------------------CCATGGCTACTTTT--AATGAAATAGA-----GGTCGCA--TTTGCCACCACAAGACTCCCTGCACTAGAGTAGCGCCTAG---------------------
		</sequence>
		<sequence>
			<taxon idref="Homosapiens_USA_1979_USA_DC570_1979_G1P8"/>
			------------------------------CCATGGCTACTTTT--AATGAAATAGA-----GGTCGCA--TTTGCCACCACAAGACTCCCTGCACTAGAGTAGCGCCTAG---------------------
		</sequence>
		<sequence>
			<taxon idref="Homosapiens_USA_1980_USA_DC1210_1980_G1P8"/>
			------------------------------CCATGGCTACTTTT--AATGAAATAGA-----GGTCGCA--TTTGCCACCACAAGACTCCCTGCACTAGAGTAGCGCCTAG---------------------
		</sequence>
		<sequence>
			<taxon idref="Homosapiens_USA_1978_Bethesda_DC827_1978_G4P8"/>
			--------------------------------ATGGCTACTTTT--AA------------------------------------------------------------------------------------
		</sequence>
		<sequence>
			<taxon idref="Bostaurus_SouthKorea_2004_KJ561"/>
			-GGCTTTTTTTATGAAAGGTCTTGTGGAAGCCATGGCTACTTTT--AATGGAAGAAA-----GGTCACA--TTTGCCACCACAAGACTCCCTGCACTAGAGTAGCGCCTAGGCAGCAT---AAAATGTGACC
		</sequence>
		<sequence>
			<taxon idref="Ailuropodamelanoleuca_China_2009_GiantpandaCH1"/>
			----------------AAGTCTTGTGGAAGCCATGGCTACTTTT--AATGGAAGAAA-----GGTCACA--TTTGCCACCACAAGACTCCCTGCACTAGAGAAGCGCCTA----------------------
		</sequence>
		<sequence>
			<taxon idref="Bostaurus_SouthKorea_2004_K5"/>
			-GGCTTTTTTTATGAAAGGTCTTGTGGAAGCCATGGCTACTTTT--AATGGAAGAAA-----GGTCACA--TTTGCCACCACAAGACTCCCTGCACTAGAGTAGCGCCTAGGCAGCAT---AAAATGTGACC
		</sequence>
		<sequence>
			<taxon idref="Homosapiens_USA_1979_USA_DC582_1979_G1P8"/>
			------------------------------CCATGGCTACTTTT--AATGAAAGAAA-----GGTCACA--TTCGCCACCACAAGACTCCCTGCACTAGAGTAGCGCCTAG---------------------
		</sequence>
		<sequence>
			<taxon idref="Homosapiens_USA_1979_USA_DC527_1979_G1P8"/>
			------------------------------CCATGGCTACTTTT--AATGAAAGAAA-----GGTCACA--TTCGCCACCACAAGACTCCCTGCACTAGAGTAGCGCCTAG---------------------
		</sequence>
		<sequence>
			<taxon idref="Homosapiens_USA_1979_USA_DC247_1979_G1P8"/>
			------------------------------CCATGGCTACTTTT--AATGAAAGAAA-----GGTCACA--TTCGCCACCACAAGACTCCCTGCACTAGAGTAGCGCCTAG---------------------
		</sequence>
		<sequence>
			<taxon idref="Homosapiens_India_2004_02_IND_N215_2004_G10P11"/>
			-----TTTTTTATGAAAAGTCTTGTGGAAGCCATGGCTACTTTTAGAGGAAAAGAAA-----GGTCGTA--TTTGCCACCACAAGACTCCCTGCACTAGAGTAGC---------------------------
		</sequence>
		<sequence>
			<taxon idref="Homosapiens_India_2004_05_IND_N313_2004_G10P11"/>
			--------TTTATGAAAAGTCTTGTGGAAGCCATGGCTACTTTT--AGAGAAAAAGAAA---GGTCGTA--TTTGCCACCACAAGACTCCCTGCACTAGAGTAGCGCCTAGGCAG-----------------
		</sequence>
		<sequence>
			<taxon idref="Homosapiens_India_2004_05_IND_N284_2004_G10P11"/>
			-------------------------GGAAGCCATGGCTACTTTT--AGAGAAAAAGAAA---GGTCGTA--TTTGCCACCACAAGACTCCCTGCAC------------------------------------
		</sequence>
		<sequence>
			<taxon idref="Homosapiens_India_2004_02_IND_N212_2004_G10P11"/>
			--------------------------GAAGCCATGGCTACTTTT--AGAGAAAAAGAAA---GGTCGTA--TTTGCCACCACAAGACTCCCTGCAC------------------------------------
		</sequence>
		<sequence>
			<taxon idref="Homosapiens_India_2004_03_IND_N243_2004_G10P11"/>
			--------TTTATGAAAAGTCTTGTGGAAGCCATGGCTACTTTT--AGAGAAAAAGAAA---GGTCGTA--TTTGCCACCACAAGACTCCCTGCACTAGAGTAGCGCCTAGGCAG-----------------
		</sequence>
		<sequence>
			<taxon idref="Homosapiens_India_2004_05_IND_N292_2004_G10P11"/>
			--------TTTATGAAAAGTCTTGTGGAAGCCATGGCTACTTTT--AGAGAAAAGGAAA---GGTCGTA--TTTGCCACCACAAGACTCCCTGCACTAGAGTAGCGCCTAGGCAG-----------------
		</sequence>
		<sequence>
			<taxon idref="Homosapiens_India_2003_01_IND_N36_2003_G10P11"/>
			--------------------------GAAGCCATGGCTACTTTT--AGAGAAAAGGAAA---GGTCGTA--TTTGCCACCACAAGACTCCCTGCACTAGAGTAGCGCCTAGGCAG-----------------
		</sequence>
		<sequence>
			<taxon idref="Homosapiens_India_2003_03_IND_N74_2003_G10P11"/>
			--------------------------GAAGCCATGGCTACTTTT--AGAGAAAAGGAAA---GGTCGTA--TTTGCCACCACAAGACTCCCTGCAC------------------------------------
		</sequence>
		<sequence>
			<taxon idref="Homosapiens_USA_1991_USA_DC5413_1991_G1P8"/>
			------------------------------CCATGGCTACTTTT--AGTAAAAGAAA-----GGTCACA--TTTGCCACTACAAGACTCCCTGTACTAGAGTAGCGCCTAG---------------------
		</sequence>
		<sequence>
			<taxon idref="Homosapiens_USA_1980_USA_DC1292_1980_G1P8"/>
			------------------------------CCATGGCTACTTTT--AGAAAAAGAAA-----AATCACA--TTTGCCACTACAAGACTCCCTGTACTAGAGTAGCGCCTAG---------------------
		</sequence>
		<sequence>
			<taxon idref="Homosapiens_USA_1978_USA_DC799_1978_G1P8"/>
			------------------------------CCATGGCTACTTTT--AATAAAAGAAA-----GGTCACA--TTTGCCACTACAAGACTCCCTGTACTAGAGTAGCGCCTAG---------------------
		</sequence>
		<sequence>
			<taxon idref="Homosapiens_USA_1988_USA_DC4455_1988_G1P8"/>
			-GGCTTTTTTTATGAAAAGTCTTGTGGAAGCCATGGCTACTTTT--AGTAAAAGAAA-----GGTCACA--TTTGCCACTACAAGACTCCCTGTACTAGAGTAGCGCCTAGGCAGCAT---AGAATGTGACC
		</sequence>
		<sequence>
			<taxon idref="Homosapiens_USA_1974_USA_DC436_1974_G1P8"/>
			------------------------------CCATGGCTACTTTT--AGTAAAAGAAA-----GGTCACA--TTTGCCACTACAAGACTCCCTGTACTAGAGTAGCGCCTAG---------------------
		</sequence>
		<sequence>
			<taxon idref="Homosapiens_USA_1975_USA_DC425_1975_G1P8"/>
			------------------------------CCATGGCTACTTTT--AGTAAAAGAAA-----GGTCACA--TTTGCCACTACAAGACTCCCTGTACTAGAGTAGCGCCTAG---------------------
		</sequence>
		<sequence>
			<taxon idref="Homosapiens_USA_1974_USA_Wa_1974_G1P8"/>
			-GGCTTTTTTTATGAAAAGTCTTGTGGAAGCCATGGCTACTTTT--AGTAAAAGAAA-----GGTCACA--TTTGCCACTACAAGACTCCCTGTACTAGAGTAGCGCCTAGGCAGCAT---AGAATGTGACC
		</sequence>
		<sequence>
			<taxon idref="Homosapiens_USA_1975_USA_DC435_1975_G1P8"/>
			------------------------------CCATGGCTACTTTT--AGTAAAAGAAA-----GGTCACA--TTTGCCACTACAAGACTCCCTGTACTAGAGTAGCGCCTAG---------------------
		</sequence>
		<sequence>
			<taxon idref="Homosapiens_USA_1979_USA_DC255_1979_G1P8"/>
			------------------------------CCATGGCTACTTTT--AGTAAAAGAAA-----GGTCACA--TTTGCCACTACAAGACTCCCTGTACTAGAGTAGCGCCTAG---------------------
		</sequence>
		<sequence>
			<taxon idref="Homosapiens_USA_1979_USA_DC222_1979_G1P8"/>
			------------------------------CCATGGCTACTTTT--AGTAAAAGAAA-----GGTCACA--TTTGCCACTACAAGACTCCCTGTACTAGAGTAGCGCCTAG---------------------
		</sequence>
		<sequence>
			<taxon idref="Homosapiens_Malawi_2000_11_24_MWI_OP2334_2000_G1P8"/>
			-GGCTTTTTTTATGAAAAGTCTTGTGGAAGCCATGGCTACTTTT--AGTATAAGAAA-----GATCACA--TTTGCCACTACAAGACTCCCTGTACTAGAGTAGCGCCTAGGCAGCAT---AAAATGTGACC
		</sequence>
		<sequence>
			<taxon idref="Homosapiens_Malawi_2000_08_29_MWI_MW2519_2000_G1P8"/>
			-GGCTTTTTTTATGAAAAGTCTTGTGGAAGCCATGGCTACTTTT--AGTATAAGAAA-----GATCACA--TTTGCCACTACAAGACTCCCTGTACTAGAGTAGCGCCTAGGCAGCAT---AAAATGTGACC
		</sequence>
		<sequence>
			<taxon idref="Homosapiens_Malawi_2000_08_28_MWI_MW2468_2000_G1P8"/>
			-GGCTTTTTTTATGAAAAGTCTTGTGGAAGCCATGGCTACTTTT--AGTATAAGAAA-----GATCACA--TTTGCCACTACAAGACTCCCTGTACTAGAGTAGCGCCTAGGCAGCAT---AAAATGTGACC
		</sequence>
		<sequence>
			<taxon idref="Homosapiens_Argentina_1998_ARG_Men1741_1998_G4P8"/>
			------------------------------CCATGGCTACTTTT--AGTATAAGAAA-----GGTCACA--TTTGCCACTACAAGACTCCCTGTACTAGAGTAGCGCCTAGGCA------------------
		</sequence>
		<sequence>
			<taxon idref="Homosapiens_Malawi_2003_05_07_MWI_OP2612_2002_G1P8"/>
			-GGCTTTTTTTATGAAAAGTCTTGTGGAAGCCATGGCTACTTTT--AGCATAAGAAA-----GGTCACA--TTTGCCACTACAAGACTCCCTGTACTAGAGTAGCGCCTAGGCAGCAT---AAAATGTGACC
		</sequence>
		<sequence>
			<taxon idref="Homosapiens_Malawi_2000_01_23_MWI_MW2620_2001_G1P8"/>
			-GGCTTTTTTTATGAAAAGTCTTGTGGAAGCCATGGCTACTTTT--AGTATAAGAAA-----GGTCACA--TTTGCCACTACAAGACTCCCTGTACTAGAGTAGCGCCTAGGCAGCAT---AAAATGTGACC
		</sequence>
		<sequence>
			<taxon idref="Homosapiens_Belgium_2001_11_13_Bel_BE00076_2001_G1P8"/>
			------------------------------CCATGGCTACTTTT--AATAAAAGAAA-----GGTCACA--TTTGCCACTACAAGACTCCCTGTACTAGAGTAGC---------------------------
		</sequence>
		<sequence>
			<taxon idref="Homosapiens_Ethiopia_2010_09_22_ETH_MRCDPRU5002_2010_G12P8"/>
			------------------------------CCATGGCTACTTTT--AATAAAAGAAA-----GGTCACA--TTTGCCACTACAAGACTCCCTGCACTAGAGTAGCGCCTAG---------------------
		</sequence>
		<sequence>
			<taxon idref="Homosapiens_Australia_2004_07_22_Victoria_CK00006_2004_G1P8"/>
			------------------------------CCATGGCTACTTTT--AGGAAAAGGAA-----GATTACG--TTTGCCACCACGGGACTCTCTGCACTAGAGTA-----------------------------
		</sequence>
		<sequence>
			<taxon idref="Homosapiens_USA_1991_USA_DC5685_1991_G1P8"/>
			-GGCTTTTTTTATGAAAAGTCTTGTGGAAGCCATGGCTACTTTT--AGGAAAAGGAA-----GATTACG--TTTGCCACCACGGGACTCCCTGTACTAGAGTAGCGCCTAGACAGCAT---AAAATGTGACC
		</sequence>
		<sequence>
			<taxon idref="Homosapiens_USA_1980_Bethesda_DC1285_1980_G4P8"/>
			--------------------------GAAGCCATGGCTACTTTT--AGGAAAAGGAA-----GAGTACG--TTTGCCACCATGGGACTCCCTGTACTAGAGTAGCGCCTAGG--------------------
		</sequence>
		<sequence>
			<taxon idref="Homosapiens_USA_1980_Bethesda_DC4613_1980_G4P8"/>
			--------------------------------ATGGCTACTTTT--AG------------------------------------------------------------------------------------
		</sequence>
		<sequence>
			<taxon idref="Homosapiens_USA_1980_Bethesda_DC1359_1980_G4P8"/>
			--------------------------------ATGGCTACTTTT--AA------------------------------------------------------------------------------------
		</sequence>
		<sequence>
			<taxon idref="Homosapiens_USA_1978_USA_DC1179_1978_G1P8"/>
			------------------------------CCATGGCTACTTTT--AGTAAAAGGAA-----GATCACG--TTCGCCACCACAGGACTCCCTGGACTAGAGTAGCGCCTAG---------------------
		</sequence>
		<sequence>
			<taxon idref="Homosapiens_USA_1978_USA_DC1164_1978_G1P8"/>
			------------------------------CCATGGCTACTTTT--AGTAAAAGGAA-----GATCACG--TTCGCCACCACAGGACTCCCTGGACTAGAGTAGCGCCTAG---------------------
		</sequence>
		<sequence>
			<taxon idref="Homosapiens_USA_1977_USA_DC1083_1977_G1P8"/>
			------------------------------CCATGGCTACTTTT--AGTAAAAGGAA-----GATCACG--TTCGCCACCACAGGACTCCCTGGACTAGAGTAGCGCCTAG---------------------
		</sequence>
		<sequence>
			<taxon idref="Homosapiens_USA_1989_USA_DC3695_40HT_1989_G1P8"/>
			--GGCTTTTTTATGAAAAGTCTTGTGGAAGCCATGGCTACTTTT--AGTAAAAGAAA-----GATTACG--TTTGCCACCGCAGGACTCCCTGTACTAGAGTAGCGCCTAGGCAGCAT---AAAATGTGGCC
		</sequence>
		<sequence>
			<taxon idref="Homosapiens_USA_1988_USA_DC4087_1988_G1P8"/>
			------------------------------CCATGGCTACTTTT--AGTAAAAGAAA-----GATTACG--TTTGCCACCGCAGGACTCCCTGTACTAGAGTAGCGCCTAG---------------------
		</sequence>
		<sequence>
			<taxon idref="Homosapiens_China_2012_09_CHN_E3239_2012_G3P8"/>
			--------TTTATGAAAAGTCTTGTGGAAGCCATGGCTACTTTT---AGTAAAGAAA-----GATCACG--TTTGCCACTACAAGACTCCCTGCACTAGAGTAGCGCCTAGGCAGCAT---AAAATGTGACC
		</sequence>
		<sequence>
			<taxon idref="Homosapiens_China_2013_03_02_CHN_L1621_2013_G3P8"/>
			--------TTTATGAAAAGTCTTGTGGAAGCCATGGCTACTTTT---AGTAAAGAAA-----GATCACG--TTTGCCACTACAAGACTCCCTGCACTAGAGTAGCGCCTAGGCAGCAT---AAAATGTGACC
		</sequence>
		<sequence>
			<taxon idref="Homosapiens_China_2011_01_19_CHN_R1604_2011_G3P8"/>
			--------TTTATGAAAAGTCTTGTGGAAGCCATGGCTACTTTT---AGTAAAGAAA-----GATCACG--TTTGCCACTACAAGACTCCCTGCACTAGAGTAGCGCCTAGGCAGCAT---AAAATGTGACC
		</sequence>
		<sequence>
			<taxon idref="Homosapiens_USA_2011_USA_CNMC120_2011_G1P8"/>
			------------------------------CCATGGCTACTTTT---AGTAAAGAAA-----GATCACG--TTTGCCACTACAAGACTCCCTGCACTAGAGTAGCGCCTAG---------------------
		</sequence>
		<sequence>
			<taxon idref="Homosapiens_USA_2011_USA_CNMC22_2011_G1P8"/>
			------------------------------CCATGGCTACTTTT---AGTAAAGAAA-----GATCACG--TTTGCCACTACAAGACTCCCTGCACTAGAGTAGCGCCTAA---------------------
		</sequence>
		<sequence>
			<taxon idref="Homosapiens_USA_2011_USA_CNMC114_2011_G1P8"/>
			------------------------------CCATGGCTACTTTT---AGTAAAGAAA-----GATCACG--TTTGCCACTACAAGACTCCCTGCACTAGAGTAGCGCCTA----------------------
		</sequence>
		<sequence>
			<taxon idref="Homosapiens_Canada_2008_CAN_RT18807_2008_G1P8"/>
			--------------------------------ATGGCTACTTTT--AG------------------------------------------------------------------------------------
		</sequence>
		<sequence>
			<taxon idref="Homosapiens_Thailand_2010_CU769KK_10"/>
			--GCTTTTTTTATGAAAAGTCTTGTGGAAGCCATGGCTACTTTT---AGTAAAGAAA-----GATCACG--TTTGCCACTACAAGACTCCCT----------------------------------------
		</sequence>
		<sequence>
			<taxon idref="Homosapiens_Japan_2016_JPN_CH1023_2016_G9P8"/>
			-GGCTTTTTTTATGAAAAGTCTTGTGGAAGCCATGGCCACTTTT---AGTAAAGAAA-----GATCACA--TTTGTCACCACAAGACTCCCTGCACTAGAGTAGCGCCTAGGCAGCAT---AAAATGTGACC
		</sequence>
		<sequence>
			<taxon idref="Homosapiens_Japan_2016_JPN_MI1128_2016_G9P8"/>
			--GCTTTTTTTATGAAAAGTCTTGTGGAAGCCATGGCCACTTTT---AGTAAAGAAA-----GATCACA--TTTGTCACCACAAGACTCCCTGCACTAGAGTAGCGCCTAGGCAGCAT---AAAATGTGA--
		</sequence>
		<sequence>
			<taxon idref="Homosapiens_Japan_2016_JPN_IS1080_2016_G9P8"/>
			-------------GAAAAGTCTTGTGGAAGCCATGGCCACTTTT---AGTAAAGAAA-----GATCACA--TTTGTCACCACAAGACTCCCTGCACTAGAGTAGCGCCTAGGCAGCAT---AAAATGTGA--
		</sequence>
		<sequence>
			<taxon idref="Homosapiens_China_2008_02_25_CHN_E956_2008_G3P8"/>
			--------TTTATGAAAAGTCTTGTGGAAGCCATGGCTACTTTT---AGTAAAGAAA-----GATCACA--TTTGCCACTACAAGACTCCCTGCACTAGAGTAGCGCCTAGGCAGCAT---AAAATGTGACC
		</sequence>
		<sequence>
			<taxon idref="Homosapiens_China_2011_02_CHN_E2484_2011_G4P8"/>
			--------TTTATGAAAAGTCTTGTGGAAGCCATGGCTACTTTT---AGTAAAGACA-----GATCACA--TTTGCCACTACAAGACTCCCTGCACTAGAGTAGCGCCTAGGCAGCAT---AAAATGTGACC
		</sequence>
		<sequence>
			<taxon idref="Homosapiens_Canada_2007_CAN_RT03707_2007_G3P8"/>
			--------------------------------ATGGCTACTTTT--AG------------------------------------------------------------------------------------
		</sequence>
		<sequence>
			<taxon idref="Homosapiens_China_2012_01_01_CHN_L1450_2012_G3P8"/>
			--------TTTATGAAAAGTCTTGTGGAAGCCATGGCCACTTTT---AGTAAAGAAA-----GATCACA--TTTGCCACTACAAGACTCCCTGCACTAGAGTAGCGCCTAGGCAGCAT---AAAATGTGACC
		</sequence>
		<sequence>
			<taxon idref="Homosapiens_USA_2013_05_28_USA_SSCRTV_00026_2013_G3P8"/>
			------------------------------CCATGGCCACTTTT---AGTAAAGAAA-----GATCACA--TTTGCCACTACAAGACTCCCTGCACTAGAGTAGCGCCTAGGCAGCAT---AAAATG-----
		</sequence>
		<sequence>
			<taxon idref="Homosapiens_USA_2013_04_19_USA_SSCRTV_00017_2013_G3P8"/>
			------------------------------CCATGGCCACTTTT---AGTAAAGAAA-----GATCACA--TTTGCCACTACAAGACTCCCTGCACTAGAGTAGCGCCTAGGCAGCAT---AAAATG-----
		</sequence>
		<sequence>
			<taxon idref="Homosapiens_China_2011_01_09_CHN_E2461_2011_G3P8"/>
			--------TTTATGAAAAGTCTTGTGGAAGCCATGGCCACTTTT---AGTAAAGAAA-----GATCACA--TTTGCCACTACAAGACTCCCTGCACTAGAGTAGCGCCTAGGCAGCAT---AAAATGTGACC
		</sequence>
		<sequence>
			<taxon idref="Homosapiens_USA_2012_08_29_USA_VU111260_2012_G3P8"/>
			-----------------------------GCCATGGCCACTTTT---AGTAAAGAAA-----GATCACA--TTTGCCACTACAAGACTCCCTGCACTAGAGTAGCGCCTAG---------------------
		</sequence>
		<sequence>
			<taxon idref="Homosapiens_USA_2007_USA_2007719674_2007_G1P8"/>
			------------------------------CCATGGCTACTTTT---AGTAAAGAAA-----GATCACA--TTTGCCACTACAAGACTCCCTGCACTAGAGTAGC---------------------------
		</sequence>
		<sequence>
			<taxon idref="Homosapiens_Italy_2010_ITA_PR192_2010_G3P8"/>
			--------------------------------ATGGCTACTTTT--AG------------------------------------------------------------------------------------
		</sequence>
		<sequence>
			<taxon idref="Homosapiens_Italy_2010_ITA_PR204_2010_G3P8"/>
			--------------------------------ATGGCTACTTTT--AG------------------------------------------------------------------------------------
		</sequence>
		<sequence>
			<taxon idref="Homosapiens_Canada_2009_CAN_RT00409_2009_G3P8"/>
			--------------------------------ATGGCTACTTTT-----------AG---------------------------------------------------------------------------
		</sequence>
		<sequence>
			<taxon idref="Homosapiens_Canada_2009_CAN_RT01009_2009_G3P8"/>
			--------------------------------ATGGCTACTTTT-----------AG---------------------------------------------------------------------------
		</sequence>
		<sequence>
			<taxon idref="Homosapiens_China_2003_11_26_CHN_R107_2003_G3P8"/>
			--------TTTATGAAAAGTCTTGTGGAAGCCATGGCTACTTTT---AGTAAAGAAA-----GATCACG--TTTGCCACTACAAGACTCCCTGCACTAGAGTAGCGCCTAGGCAGCAT---AAAATGTGACC
		</sequence>
		<sequence>
			<taxon idref="Homosapiens_Canada_2009_CAN_RT01809_2009_G3P8"/>
			--------------------------------ATGGCTACTTTT--AG------------------------------------------------------------------------------------
		</sequence>
		<sequence>
			<taxon idref="Homosapiens_China_2006_09_21_CHN_R1267_2006_G3P8"/>
			--------TTTATGAAAAGTCTTGTGGAAGCCATGGCTACTTTT---AGTAAAGAAA-----GATCACG--TTTGCCACTACAAGACTCCCTGCACTAGAGTAGCGCCTAGGCAGCAT---AAAATGTGACC
		</sequence>
		<sequence>
			<taxon idref="Homosapiens_Australia_2009_02_27_AUS_CK00087_2009_G1P8"/>
			------------------------------CCATGGCTACTTTT---AGTAAAGAAA-----GATCACG--TTTG---------------------------------------------------------
		</sequence>
		<sequence>
			<taxon idref="Homosapiens_USA_2008_USA2008747112_2008_G3P8"/>
			--------------------------------ATGGCTACTTTT---AGTAAAGAAA-----GATCACG--TTTGCCACTACAA------------------------------------------------
		</sequence>
		<sequence>
			<taxon idref="Homosapiens_Australia_2007_10_08_AUS_CK00062_2007_G1P8"/>
			------------------------------CCATGGCTACTTTT---AGTAAAGAAA-----GATCACG--TTTGCCACTACAAGACTCCCTGCACTAGAGTAGCGCCTAGGCAGCATA--AAATGGTCATA
		</sequence>
		<sequence>
			<taxon idref="Homosapiens_Togo_2010_07_TGO_MRCDPRU5123_2010_G9P8"/>
			------------------------------CCATGGCTACTTTT---AGTAAAGAAA-----GATCACG--TTTGCCACTACAAGACTCCCTGCACTAGAGTAGCGCCTAG---------------------
		</sequence>
		<sequence>
			<taxon idref="Homosapiens_Australia_2007_09_17_AUS_CK00056_2007_G1P8"/>
			------------------------------CCATGGCTACTTTT---AGTAAAGAAA-----GATCACG--TTTGCCACTACAAGACTCCCTGCACTAGAGTAGCGCCTAG---------------------
		</sequence>
		<sequence>
			<taxon idref="Homosapiens_Australia_2006_08_10_Victoria_CK00047_2006_G1P8"/>
			------------------------------CCATGGCTACTTTT---AGTAAAGAAA-----GATCACG--TTTGCCACTACAAGACTCCCTGCACTAGAGTAGCGCCTAG---------------------
		</sequence>
		<sequence>
			<taxon idref="Homosapiens_Thailand_2011_CU976KK_11"/>
			--GCTTTTTTTATGAAAAGTCTTGTGGAAGCCATGGCTACTTTT---AGTAAAGAAA-----GATCACG--TTTGCCACTACAAGACTCCCT----------------------------------------
		</sequence>
		<sequence>
			<taxon idref="Homosapiens_China_2010_12_07_CHN_E2421_2010_G3P8"/>
			--------TTTATGAAAAGTCTTGTGGAAGCCATGGCTACTTTT---AGTAAAGAAA-----GATCACG--TTTGCCACTACAAGACTCCCTGCACTAGAGTAGCGCCTAGGCAGCAT---AAAATGTGACC
		</sequence>
		<sequence>
			<taxon idref="Homosapiens_Italy_2005_ITA_PR3602_2005_G3P8"/>
			--------------------------------ATGGCTACTTTT--AG------------------------------------------------------------------------------------
		</sequence>
		<sequence>
			<taxon idref="Homosapiens_Italy_2005_ITA_PR799_2005_G3P8"/>
			--------------------------------ATGGCTACTTTT--AG------------------------------------------------------------------------------------
		</sequence>
		<sequence>
			<taxon idref="Homosapiens_China_2000_12_20_CHN_A16_2000_G3P8"/>
			--------TTTATGAAAAGTCTTGTGGAAGCCATGGCTACTTTT---AGTACAGAAA-----GATCACG--TTTGCCACTACAAGACTCCCTGCACTAGAGTAGCGCCTAGGCAGCAT---AAAATGTGACC
		</sequence>
		<sequence>
			<taxon idref="Homosapiens_USA_2008_USA2008747322_2008_G3P8"/>
			------------------------------CCATGGCTACTTTT---AGTAAAGAAA-----GATCACG--TTTGCCACTACAAGACTCCCTGCACTAGAGTAGCGCCTAG---------------------
		</sequence>
		<sequence>
			<taxon idref="Homosapiens_Canada_2007_CAN_RT05407_2007_G1P8"/>
			--------------------------------ATGGCTACTTTT--AG------------------------------------------------------------------------------------
		</sequence>
		<sequence>
			<taxon idref="Homosapiens_USA_2009_USA2009726997_2009_G3P8"/>
			--------------------------------ATGGCTACTTTT--AG------------------------------------------------------------------------------------
		</sequence>
		<sequence>
			<taxon idref="Homosapiens_China_2009_10_19_CHN_E1861_2009_G3P8"/>
			--------TTTATGAAAAGTCTTGTGGAAGCCATGGCTACTTTT---AGTAAAGAAA-----GATCACG--TTTGCCACTACAAGACTCCCTGCACTAGAGTAGCGCCTAGGCAGCAT---AAAATGTGACC
		</sequence>
		<sequence>
			<taxon idref="Homosapiens_China_2010_02_01_CHN_E2000_2010_G3P8"/>
			--------TTTATGAAAAGTCTTGTGGAAGCCATGGCTACTTTT---AGTAAAGAAA-----GATCACG--TTTGCCACTACAAGACTCCCTGCACTAGAGTAGCGCCTAGGCAGCAT---AAAATGTGACC
		</sequence>
		<sequence>
			<taxon idref="Homosapiens_Canada_2007_CAN_RT06607_2007_G1P8"/>
			--------------------------------ATGGCTACTTTT--AG------------------------------------------------------------------------------------
		</sequence>
		<sequence>
			<taxon idref="Homosapiens_Canada_2007_CAN_RT01507_2007_G1P8"/>
			--------------------------------ATGGCTACTTTT--AG------------------------------------------------------------------------------------
		</sequence>
		<sequence>
			<taxon idref="Homosapiens_USA_2007_USA_2007769947_2007_G1P8"/>
			------------------------------CCATGGCTACTTTT---AGTAAAGAAA-----GATCACG--TTTGCCACTACAAGACTCCCTGCACTAGAGTAGCGCCTAG---------------------
		</sequence>
		<sequence>
			<taxon idref="Homosapiens_China_2004_10_21_CHN_Y106_2004_G3P8"/>
			--------TTTATGAAAAGTCTTGTGGAAGCCATGGCTACTTTT---AGTAAAGAAA-----GATCACG--TTTGCCACTACAAGACTCCCTGCACTAGAGTAGCGCCTAGGCAGCAT---AAAATGTGACC
		</sequence>
		<sequence>
			<taxon idref="Homosapiens_Belgium_2007_01_13_BEL_BE00021_2007_G1P8"/>
			--------------------------------ATGGCTACTTTT---AGTAAAGAAA-----GATCACG--TTTGCCACTACAAGACTCCCTGCACTAGAGTAGC---------------------------
		</sequence>
		<sequence>
			<taxon idref="Homosapiens_USA_2008_Vanderbilt_VU080916_2008_G3P8"/>
			------------------------------CCATGGCTACTTTT---AGTAAAGAAA-----GATCACG--TTTGCCACTACAAGACTCCCTGCACTAGAGTAGC---------------------------
		</sequence>
		<sequence>
			<taxon idref="Homosapiens_USA_2008_Vanderbilt_VU080927_2008_G3P8"/>
			------------------------------CCATGGCTACTTTT---AGTAAAGAAA-----GATCACG--TTTGCCACTACAAGACTCCCTGCACTAGAGTAGCGCCTAG---------------------
		</sequence>
		<sequence>
			<taxon idref="Homosapiens_USA_2008_USA2008747500_2008_G3P8"/>
			---------------------------AAGCCATGGCTACTTTT---AGTAAAGAAA-----GATCACG--TTTGCCACTACAAGACTCCCTGCACTAGAGTAGCGCCTAG---------------------
		</sequence>
		<sequence>
			<taxon idref="Homosapiens_USA_2008_Vanderbilt_VU080920_2008_G3P8"/>
			------------------------------CCATGGCTACTTTT---AGTAAAGAAA-----GATCACG--TTTGCCACTACAAGACTCCCTGCACTA-AGTAGC---------------------------
		</sequence>
		<sequence>
			<taxon idref="Homosapiens_USA_2008_USA2008747337_2008_G3P8"/>
			--------------------------------ATGGCTACTTTT--AG------------------------------------------------------------------------------------
		</sequence>
		<sequence>
			<taxon idref="Homosapiens_Thailand_2010_CU766KK_10"/>
			--GCTTTTTTTATGAAAAGTCTTGTGGAAGCCATGGCTACTTTT---AGTAAAGAAA-----GATCACG--TTTGCCACTACAAGACTCCCT----------------------------------------
		</sequence>
		<sequence>
			<taxon idref="Homosapiens_Thailand_2010_CU747KK_10"/>
			--GCTTTTTTTATGAAAAGTCTTGTGGAAGCCATGGCTACTTTT---AGTAAAGAAA-----GATCACG--TTTGCCACTACAAGACTCCCT----------------------------------------
		</sequence>
		<sequence>
			<taxon idref="Homosapiens_Thailand_2011_CU938BK_11"/>
			--GCTTTTTTTATGAAAAGTCTTGTGGAAGCCATGGCTACTTTT---AGTAAAGAAA-----GATCACG--TTTGCCACTACAAGGCTCCCT----------------------------------------
		</sequence>
		<sequence>
			<taxon idref="Homosapiens_Malawi_1999_07_19_MWI_MW2009_1999_G1P8"/>
			-GGCTTCCACAAGACTAAGTCTTGTGGAAGCCATGGCTACTTTT--AGTAAAAGAAA-----GATTACG--TTTGCCACTACAAGACTCCCTGCACTAGAGTAGCGCCTAGGCAGCAT---AAAATGTGACC
		</sequence>
		<sequence>
			<taxon idref="Homosapiens_Malawi_1998_03_05_MWI_MW1337_1998_G1P8"/>
			-GGCTTCCACAAGACTAAGTCTTGTGGAAGCCATGGCTACTTTT--AGTAAAAGAAA-----GATTACG--TTTGCCACTACAAGACTCCCTGCACTAGAGTAGCGCCTAGGCAGCAT---AAAATGTGACC
		</sequence>
		<sequence>
			<taxon idref="Homosapiens_China_2004_01_05_CHN_R303_2004_G3P8"/>
			--------TTTATGAAAAGTCTTGTGGAAGCCATGGCTACTTTT--AGTAAAAGAAA-----GATTACG--TTTGCCACTACAAGACTCCCTGCACTAGAGTAGCGCCTAGGCAGCAT---AAAATGTGACC
		</sequence>
		<sequence>
			<taxon idref="Homosapiens_China_2002_09_CHN_31_2002_G3P8"/>
			--------TTTATGAAAAGTCTTGTGGAAGCCATGGCTACTTTT--AGTAAAAGAAA-----GATTACG--TTTGCCACTACAAGACTCCCTGCACTAGAGTAGCGCCTAGGCAGCAT---AAAATGTGACC
		</sequence>
		<sequence>
			<taxon idref="Homosapiens_China_2003_01_31_CHN_723_2003_G3P8"/>
			--------TTTATGAAAAGTCTTGTGGAAGCCATGGCTACTTTT--AGTAAAAGAAA-----GATTACA--TTTGCCACTACAAGACTCCCTGCACTAGAGTAGCGCCTAGGCAGCAT---AAAATGTGACC
		</sequence>
		<sequence>
			<taxon idref="Homosapiens_Australia_2004_07_27_Victoria_CK00007_2004_G1P8"/>
			------------------------------CCATGGCTACTTTT--AGTAAAAGAAG-----AATCACG--TTTGCCACTACAAGACTCCCTGCACTAGAGTAGCGCCTAG---------------------
		</sequence>
		<sequence>
			<taxon idref="Homosapiens_USA_2007_USA2007744510_2007_G1P8"/>
			------------------------------CCATGGCTACTTTT--AGTAAAAGAAA-----GATCACG--TTTGCCACTACAAGACTCCCTGCACTAGAGTAGC---------------------------
		</sequence>
		<sequence>
			<taxon idref="Homosapiens_USA_2007_USA2007744509_2007_G1P8"/>
			------------------------------CCATGGCTACTTTT--AGTAAAAGAAA-----GATCACG--TTTGCCACTACAAGACTCCCTGCACTA----------------------------------
		</sequence>
		<sequence>
			<taxon idref="Homosapiens_Australia_2007_12_30_AUS_CK00082_2007_G1P8"/>
			------------------------------CCATGGCTACTTTT--AGTAAAAGAAA-----GATCACG--TTTGCCACTACAAGACTCCCTGCACTAGAGTAGC---------------------------
		</sequence>
		<sequence>
			<taxon idref="Homosapiens_Belgium_2006_01_03_BEL_BE00010_2006_G1P8"/>
			--------------------------------ATGGCTACTTTT--AGTAAAAGAAA-----GATCACG--TTTGCCACTACAAGACTCCCTGCACTAGAGTAGCGCCTA----------------------
		</sequence>
		<sequence>
			<taxon idref="Homosapiens_USA_2007_USA2007719698_2007_G1P8"/>
			------------------------------CCATGGCTACTTTT--AGTAAAAGAAA-----GATCACG--TTTGCCACTACAAGACTCCCTGCACTAGAGTAGCGCCTAG---------------------
		</sequence>
		<sequence>
			<taxon idref="Homosapiens_USA_2008_USA_2008747288_2008_G1P8"/>
			------------------------------CCATGGCTACTTTT--AGTAAAAGAAA-----GATCACG--TTTGCCACTACAAGACTCCCTGCACTAGAGTAGCGCCTAG---------------------
		</sequence>
		<sequence>
			<taxon idref="Homosapiens_Australia_2007_09_27_AUS_CK00060_2007_G1P8"/>
			------------------------------CCATGGCTACTTTT--AGTAAAAGAAA-----GATCACG--TTTGCCACTACAAGACTCCCTGCACTAGAGTAGCGCCTAG---------------------
		</sequence>
		<sequence>
			<taxon idref="Homosapiens_Australia_2007_11_08_AUS_CK00072_2007_G1P8"/>
			------------------------------CCATGGCTACTTTT--AGTAAAAGAAA-----GATCACG--TTTGCCACTACAAGACTCCCTGCACTAGAGTAGCGCCTAG---------------------
		</sequence>
		<sequence>
			<taxon idref="Homosapiens_Australia_2007_01_03_Victoria_CK00034_2007_G1P8"/>
			------------------------------CCATGGCTACTTTT--AGTAAAAGAAA-----GATCACG--TTTGCCACTACAAGACTCCCTGCACTAGAGTAGC---------------------------
		</sequence>
		<sequence>
			<taxon idref="Homosapiens_Australia_2007_11_19_AUS_CK00077_2007_G1P8"/>
			------------------------------CCATGGCTACTTTT--AGTAAAAGAAA-----GATCACG--TTTGCCACTACAAGACTCCCTGCACTAGAGTAGCGCCTAG---------------------
		</sequence>
		<sequence>
			<taxon idref="Homosapiens_Australia_2007_11_02_AUS_CK00070_2007_G1P8"/>
			------------------------------CCATGGCTACTTTT--AGTAAAAGAAA-----GATCACG--TTTGCCACTACAAGACTCCCTGCACTAGAGTAGCGCCTAG---------------------
		</sequence>
		<sequence>
			<taxon idref="Homosapiens_Australia_2007_11_06_AUS_CK00071_2007_G1P8"/>
			------------------------------CCATGGCTACTTTT--AGTAAAAGAAA-----GATCACG--TTTGCCACTACAAGACTCCCTGCACTAGAGTAGCGCCTAG---------------------
		</sequence>
		<sequence>
			<taxon idref="Homosapiens_Australia_2007_11_17_AUS_CK00076_2007_G1P8"/>
			------------------------------CCATGGCTACTTTT--AGTAAAAGAAA-----GATCACG--TTTGCCACTACAAGACTCCCTGCACTAGAGTAGCGCCTAG---------------------
		</sequence>
		<sequence>
			<taxon idref="Homosapiens_Belgium_2008_02_28_BEL_BE00033_2008_G1P8"/>
			------------------------------CCATGGCTACTTTT--AGTAAAAGAAA-----GATCACG--TTTGCCACTACAAGACTCCCTGCACTAGAGTAGCGCCTAG---------------------
		</sequence>
		<sequence>
			<taxon idref="Homosapiens_Belgium_2008_01_17_BEL_BE00030_2008_G1P8"/>
			--------------------------------ATGGCTACTTTT--AGTAAAAGAAA-----GATCACG--TTTGCCACTACAAGACTCCCTGCACTAGAGTAGCGCCTAG---------------------
		</sequence>
		<sequence>
			<taxon idref="Homosapiens_Paraguay_2005_02_PRY_836SR_2005_G1P8"/>
			------------------------------CCATGGCTACTTTT--AGTAAAAGAAA-----GATCACG--TTTGCCACTACAAGACTCCCTGCACTAGAGTAGCGCCTAG---------------------
		</sequence>
		<sequence>
			<taxon idref="Homosapiens_Paraguay_2004_03_PRY_455SR_2004_G1P8"/>
			------------------------------CCATGGCTACTTTT--AGTAAAAGAAA-----GATCACG--TTTGCCACTACAAGACTCCCTGCACTAGAGTAGCGCCTAG---------------------
		</sequence>
		<sequence>
			<taxon idref="Homosapiens_Paraguay_2003_04_PRY_139SR_2003_G1P8"/>
			------------------------------CCATGGCTACTTTT--AGTAAAAGAAA-----GATCACG--TTTGCCACTACAAGACTCCCTGCACTAGAGTAGCGCCTAG---------------------
		</sequence>
		<sequence>
			<taxon idref="Homosapiens_Paraguay_2003_10_PRY_326IPN_2003_G1P8"/>
			------------------------------CCATGGCTACTTTT--AGTAAAAGAAA-----GATCACG--TTTGCCACTACAAGACTCCCTGCACTAGAGTAGCGCCTAG---------------------
		</sequence>
		<sequence>
			<taxon idref="Homosapiens_Paraguay_2003_09_PRY_325SR_2003_G1P8"/>
			------------------------------CCATGGCTACTTTT--AGTAAAAGAAA-----GATCACG--TTTGCCACTACAAGACTCCCTGCACTAGAGTAGCGCCTAG---------------------
		</sequence>
		<sequence>
			<taxon idref="Homosapiens_Paraguay_2003_10_PRY_334SR_2003_G1P8"/>
			------------------------------CCATGGCTACTTTT--AGTAAAAGAAA-----GATCACG--TTTGCCACTACAAGACTCCCTGCACTAGAGTAGCGCCTAG---------------------
		</sequence>
		<sequence>
			<taxon idref="Homosapiens_Paraguay_2004_07_PRY_533SR_2004_G9P8"/>
			------------------------------CCATGGCTACTTTT--AGTAAAAGAAA-----GATCACG--TTTGCCACTACAAGACTCCCTGCACTAGAGTAGCGCCTAG---------------------
		</sequence>
		<sequence>
			<taxon idref="Homosapiens_USA_1991_USA_DC5423_1991_G1P8"/>
			------------------------------CCATGGCTACTTTT--AGTAAAAGAAA-----GATCACG--TTTGCCACTACAAGACTCCCTGCACTAGAGTAGCGCCTAG---------------------
		</sequence>
		<sequence>
			<taxon idref="Homosapiens_USA_1991_USA_DC5404_1991_G1P8"/>
			------------------------------CCATGGCTACTTTT--AGTAAAAGAAA-----GATCACG--TTTGCCACTACAAGACTCCCTGCACTAGAGTAGCGCCTAG---------------------
		</sequence>
		<sequence>
			<taxon idref="Homosapiens_USA_1991_USA_DC5362_1991_G1P8"/>
			------------------------------CCATGGCTACTTTT--AGTAAAAGAAA-----GATCACG--TTTGCCACTACAAGACTCCCTGCACTAGAGTAGCGCCTAG---------------------
		</sequence>
		<sequence>
			<taxon idref="Homosapiens_USA_1989_USA_DC3669_1989_G1P8"/>
			------------------------------CCATGGCTACTTTT--AGTAAAAGAAA-----GATCACG--TCTGCCACTACAAGACTCCCTGCACTAGAGTAGCGCCTAG---------------------
		</sequence>
		<sequence>
			<taxon idref="Homosapiens_Belgium_2009_07_06_BEL_BE00048_2009_G1P8"/>
			------------------------------CCATGGCTACTTTT--AGTAAAAGAAA-----GATCACG--TTTGCCACTACAAGACTCCCTGCACTAGAGTAGCGCCTAG---------------------
		</sequence>
		<sequence>
			<taxon idref="Homosapiens_USA_1989_USA_DC3853_1989_G1P8"/>
			------------------------------CCATGGCTACTTTT--AGTAAAAGAAA-----GATCACG--TTTGCCACTACAAGACTCCCTGCACTAGAGTAGCGCCTAG---------------------
		</sequence>
		<sequence>
			<taxon idref="Homosapiens_USA_1989_USA_DC3859_1989_G1P8"/>
			------------------------------CCATGGCTACTTTT--AGTAAAAGAAA-----GATCACG--TTTGCCACTACAAGACTCCCTGCACTAGAGTAGCGCCTAG---------------------
		</sequence>
		<sequence>
			<taxon idref="Homosapiens_USA_1989_USA_DC3828_1989_G1P8"/>
			------------------------------CCATGGCTACTTTT--AGTAAAAGAAA-----GATCACG--TTTGCCACTACAAGACTCCCTGCACTAGAGTAGCGCCTAG---------------------
		</sequence>
		<sequence>
			<taxon idref="Homosapiens_Belgium_2008_08_05_BEL_BE00042_2008_G1P8"/>
			------------------------------CCATGGCTACTTTT--AGTAGAAGAAA-----GATCACG--TTTGCCACTACAAGACTCCCTGCACTAGAGTAGCGCCTAG---------------------
		</sequence>
		<sequence>
			<taxon idref="Homosapiens_Belgium_1999_12_23_Bel_BE00052_1999_G1P8"/>
			------------------------------CCATGGCTACTTTT--AGTAGAAGAAA-----GATCACG--TTTGCCACTACAAGACTCCCTGCACTAGAGTAGCGCCTAGGCAGCAT---AAAATGTGACC
		</sequence>
		<sequence>
			<taxon idref="Homosapiens_Belgium_2000_02_25_Bel_BE00067_2000_G1P8"/>
			------------------------------CCATGGCTACTTTT--AGTAGAAGAAA-----GATCACG--TTT----------------------------------------------------------
		</sequence>
		<sequence>
			<taxon idref="Homosapiens_Belgium_2002_04_01_Bel_BE00085_2002_G1P8"/>
			------------------------------CCATGGCTACTTTT--AGTAGAAGAAA-----GATCACG--TTTGCCACTACAAGACTCCCTGCACTAGAGTAGCGCCTAGGCAGCAT---AAAATGTGACC
		</sequence>
		<sequence>
			<taxon idref="Homosapiens_Australia_2007_08_30_AUS_CK00054_2007_G1P8"/>
			------------------------------CCATGGCTACTTTT--AGTAGAAGAAA-----GATCACG--TTTGCCACTACAAGACTCCCTGCACTA----------------------------------
		</sequence>
		<sequence>
			<taxon idref="Homosapiens_Australia_2007_11_16_AUS_CK00075_2007_G1P8"/>
			------------------------------CCATGGCTACTTTT--AGTAGAAGAAA-----GATCACG--TTTGCCACTACAAGACTCCCTGCACTAGAGTAGCGCCTAG---------------------
		</sequence>
		<sequence>
			<taxon idref="Homosapiens_Australia_2007_08_05_AUS_CK00051_2007_G1P8"/>
			------------------------------CCATGGCTACTTTT--AGTAGAAGAAA-----GATCACG--TTTGCCACTACAAGACTCCCTGCACTAGAGTAGC---------------------------
		</sequence>
		<sequence>
			<taxon idref="Homosapiens_Australia_2006_11_06_Victoria_CK00045_2006_G1P8"/>
			------------------------------CCATGGCTACTTTT--AGTAGAAGAAA-----GATCACG---------------------------------------------------------------
		</sequence>
		<sequence>
			<taxon idref="Homosapiens_Australia_2007_08_18_AUS_CK00052_2007_G1P8"/>
			------------------------------CCATGGCTACTTTT--AGTAGAAGAAA-----GATCACG--TTTGCCACTACAAGACTCCCTGCACTAGAGTAGCGCCTAG---------------------
		</sequence>
		<sequence>
			<taxon idref="Bostaurus_Argentina_1998_ARG_B383_1998_G15P11"/>
			-GGCTTTTTTTATGAAAAGTCTTGTGTTAGCCATGGCAACTTTT----------AAAGTG--TATCGCAATTATGCCAGCACAAGACCGTCTGCACTAGAGTAGCGCCTAGGCAGCAT---AAAATGTGACC
		</sequence>
		<sequence>
			<taxon idref="Bostaurus_Japan_2008_06_Dai10"/>
			--------------------------------ATGGCAACATTT----------AA----------------------------------------------------------------------------
		</sequence>
		<sequence>
			<taxon idref="Bostaurus_SouthAfrica_2009_10_ZAF_MRCDPRU3005_2009_G6P11"/>
			------------------------------CCATGGCAACATTT----------AGAA--TGTATTGTAATTATGCCAACACAAGACCGTCTGCACTAGAGTAGCGCCTAG---------------------
		</sequence>
		<sequence>
			<taxon idref="Homosapiens_Tunisia_2008_TUN_17237_2008_G6P9"/>
			-GGCTTTTTTTATGAAAAGTCTTGTGTGAGCCATGGCAACTTTT--AAATGT----------AGTCATAATTATGCCAACACAAGACTCTCTGCACTAGAGTAGCGCCTAGGCAGCAT---AAAATGTGACC
		</sequence>
		<sequence>
			<taxon idref="Homosapiens_USA_2012_04_16_USA_12US1134_2012_G3P9"/>
			-GGCTTTTTTTATGAAAAGTCTTGTGTGAGCCATGGCAACTTTT--AAATGT----------AGTCATAATTATGCCAACACAAGACTTTCTGCACTAGAGTAGCGCCTAGGCAGCAT---AAAATGTGACC
		</sequence>
		<sequence>
			<taxon idref="Lamaguanicoe_Argentina_1999_01Guanat_ARG_Chubut_1999_G8P14"/>
			-GGCTTTTTTTATGAAAAGTCTTGTGTGAGCCATGGCGACTTTT--AAATGT----------GGTCATAATTACGCCAACACAAGACTCTCTGCACTAGAGTAGCGCCTAGGCAGCAT---AAAATGTGACC
		</sequence>
		<sequence>
			<taxon idref="Feliscatus_Italy_2005_ITA_BA222_2005_G3P9"/>
			-GGCTTTTTTTATGAAAAGTCTTGTGTGAGCCATGGCGACTTTT--AAATGT----------GGTCATGATTACGCCAACACAAGACTCTCTGCACTAGAGTAGCGCCTAGGCAGCAT---AAAATGTGACC
		</sequence>
		<sequence>
			<taxon idref="Homosapiens_Germany_2014_09_DEU_GER2914_2014_G6P9"/>
			-------------------------------CATGGCGACTTTT--AGATGT----------GGTCATGATTACGCCAACACAAGACTCTCTGCACTAGA--------------------------------
		</sequence>
		<sequence>
			<taxon idref="Homosapiens_Japan_2010_02_KF17"/>
			-GGCTTTTTTTATGAAAAGTCTTGTGTGAGCCATGGCGACTTTT--AGATGT----------GGTCATGATTACGCCAACACAAGACTCTCTGCACTAGAGTAGCGCCTAGACAGCAT---AAAATGTGACC
		</sequence>
		<sequence>
			<taxon idref="Bostaurus_Turkey_2015_TUR_Amasya1_2015_G8P5"/>
			GGCTTTTTTTTATGAAAAGTCTTGTGTGAGCCATGGCGACTTTT--AAATAT----------GGTCACAACTACGCCAGCACAAGACCGTCTGCACTAGAGTAGCGCCTAGGCAGCAT---AAAATGTGACC
		</sequence>
		<sequence>
			<taxon idref="Bostaurus_Turkey_2015_TUR_Amasya2_2015_G8P5"/>
			GGCTTTTTTTTATGAAAAGTCTTGTGTGAGCCATGGCGACTTTT--AAATAT----------GGTCACAACTACGCCAGCACAAGACCGTCTGCACTAGAGTAGCGCCTAGGCAGCAT---AAAATGTGACC
		</sequence>
		<sequence>
			<taxon idref="Homosapiens_Thailand_2015_THA_DB2015066_2015_G10P14"/>
			------------------GTCTTGTGTGAGCCATGGCGACTTTT--AAATAT----------GGTCACAACTACGCCAACACAAGACCGTCTGCACTAGAGTAGCGCCTAGGCAGCAT---AAAATGTGAC-
		</sequence>
		<sequence>
			<taxon idref="Homosapiens_Thailand_2012_THA_SKT27_2012_G6P14"/>
			GGCTTTTTTTTATGAAAAGTCTTGTGTGAGCCATGGCGACTTTT--AAATAT----------GGTCACAACTACGCCAACACAAGACCGTCTGCACTAGAGTAGCGCCTAGGCAGCAT---AAAATGTGACC
		</sequence>
		<sequence>
			<taxon idref="Bostaurus_Japan_2013_02_19_JPN_TottoriSG_2013_G15P14"/>
			-GGCTTTTTTTATGAAAAGTCTTGTGTGAGCCATGGCGACTTTT--AAATAT----------GGTCACAACTACGCCAACACGAGACCGTCTGCACTAGAGTAGCGCCTAGGCAGCAT---AAAATGTGACC
		</sequence>
		<sequence>
			<taxon idref="Homosapiens_Paraguay_2007_08_PRY_1093A_2007_G12P4"/>
			------------------------------CCATGGCGACTTTT--AAATAT----------GGTCACAACTACGCCAGCACAAGACCGTCTGCACTAGAGTAGCGCCTAG---------------------
		</sequence>
		<sequence>
			<taxon idref="Homosapiens_Paraguay_2007_09_PRY_1135A_2007_G12P9"/>
			------------------------------CCATGGCGACTTTT--AAATAT----------GGTCACAACTACGCCAGCACAAGACCGTCTGCACTAGAGTAGCGCCTAG---------------------
		</sequence>
		<sequence>
			<taxon idref="Homosapiens_Paraguay_2006_11_PRY_1471SR_2006_G12P9"/>
			------------------------------CCATGGCGACTTTT--AAATAT----------GGTCACAACTACGCCAGCACAAGACCGTCTGCACTAGAGTAGCGCCTAG---------------------
		</sequence>
		<sequence>
			<taxon idref="Bostaurus_China_2008_DQ75"/>
			GGCTTTTATTTATGAAAAGTCTTGTGTGAGCCATGGCGACTTTT--AAACAT----------GGTCACAACTACGCCAGCACAAGACCGTCTGCACTAGAGTAGCGCCTAGGCAGCATTA-AAAGTGTGACC
		</sequence>
		<sequence>
			<taxon idref="Bostaurus_SouthAfrica_2007_ZAF_MRCDPRU1604_2007_G6P1"/>
			------------------------------CCATGGCGACTTTT--AAATAT----------GGTCACAACTACGCCAGCACAAGACCGTCTGCACTAGAGTAGCGCCTAG---------------------
		</sequence>
		<sequence>
			<taxon idref="Bostaurus_SouthAfrica_2007_ZAF_1604_2007_G8P1"/>
			-GGCTTTTTTTATGAAAAGTCTTGTGTGAGCCATGGCGACTTTT--AAATAT----------GGTCACAACTACGCCAGCACAAGACCGTCTGCACTAGAGTAGCGCCTAGGCAGCAT---AAAATGTGACC
		</sequence>
		<sequence>
			<taxon idref="Homosapiens_Honduras_2011_Hu_HON_2011825363_2011_G10P14"/>
			GGCTTTTTTTTATGAAAAGTCTTGTGTGAGCCATGGCGACCTTT--AAATAT----------GGTCATAACTACGCCAGCACAAGACCGTCTGCACTAGAGTAGCGCCTAGGCAGCAT---AAAATGTGACC
		</sequence>
		<sequence>
			<taxon idref="Bostaurus_USA_1992_USA_RotaTeqWI794_1992_G6P1"/>
			-GGCTTTTTTTATGAAAAGTCTTGTGTGAGCCATGGCGACTTTT--AAATAT----------GGTCACAACTACGCCAGCACAAGACCGTCTGCACTAGAGTAGCGCCTAGGCAGCAT---AAAATGTGACC
		</sequence>
		<sequence>
			<taxon idref="Homosapiens_Australia_2008_02_01_AUS_CK20039_2008_G1P8"/>
			------------------------------CCATGGCGACTTTT--AAATAT----------GGTCACAACTACGCCAGCACAAGACCGTCTGCACTAGAGTAGCGCCTAG---------------------
		</sequence>
		<sequence>
			<taxon idref="Bostaurus_USA_1992_USA_RotaTeqWI788_1992_G3P75"/>
			-GGCTTTTTTTATGAAAAGTCTTGTGTGAGCCATGGCGACTTTT--AAATAT----------GGTCACAACTACGCCAGCACAAGACCGTCTGCACTAGAGTAGCGCCTAGGCAGCAT---AAAATGTGACC
		</sequence>
		<sequence>
			<taxon idref="Bostaurus_USA_1992_USA_RotaTeqSC29_1992_G2P75"/>
			-GGCTTTTTTTATGAAAAGTCTTGTGTGAGCCATGGCGACTTTT--AAATAT----------GGTCACAACTACGCCAGCACAAGACCGTCTGCACTAGAGTAGCGCCTAGGCAGCAT---AAAATGTGACC
		</sequence>
		<sequence>
			<taxon idref="Bostaurus_USA_1996_USA_RotaTeqBrB9_1996_G4P75"/>
			GGCTTTTTTTTATGAAAAGTCTTGTGTGAGCCATGGCGACTTTT--AAATAT----------GGTCACAACTACGCCAGCACAAGACCGTCTGCACTAGAGTAGCGCCTAGGCAGCAT---AAAATGTGACC
		</sequence>
		<sequence>
			<taxon idref="Bostaurus_USA_1992_USA_RotaTeqWI799_1992_G1P75"/>
			-GGCTTTTTTTATGAAAAGTCTTGTGTGAGCCATGGCGACTTTT--AAATAT----------GGTCACAACTACGCCAGCACAAGACCGTCTGCACTAGAGTAGCGCCTAGGCAGCAT---AAAATGTGACC
		</sequence>
		<sequence>
			<taxon idref="Homosapiens_USA_2012_USA_2012741499_2012_G24P14"/>
			-GGCTTTTTTTATGAAAAGTCTTGTGTGAGCCATGGCGACTTTT--GAATAT----------GGTCACAATTACGCCAGCACAAGACCGTCTGCACTAGAGTAGCGCCTAGGCAGCAT---AAAATGTGACC
		</sequence>
		<sequence>
			<taxon idref="Homosapiens_USA_2012_04_17_US_2012841174_2012_G8P14"/>
			-GGCTTTTTTTATGAAAAGTCTTGTGTGAGCCATGGCGACTTTT--AAATAT----------GGTCACAACTACGCCAGCACAAGACCGTCTGCACTAGAGTAGCGCCTAGGCAGCAT---AAAATGTGACC
		</sequence>
		<sequence>
			<taxon idref="Lamaguanicoe_Argentina_1998_11Guanat_ARG_Rio_Negro_1998_G8P1"/>
			GGCTTTTTTTTATGAAAAGTCTTGTGTGAGCCATGGCTACTTTT--GAATATTTAATTAT--GGTCACAATTTAGCCAACACAAGACCGTCTGCACTGGAGTAGCGCCCAGGCAGCAT---AAAATGTGACC
		</sequence>
		<sequence>
			<taxon idref="Hippotragusniger_SouthAfrica_2008_05_25Antelopewt_ZAF_RC1808_G6P14"/>
			GGCTTTTTTTTATGAAAAGTCTTGTGTGAGCCATGGCTACTTTT--GAGCAATCGCACAT--GGTCACAATTTAGCCAACACAAGACCGTCTGCACTGGAGTAGCGCCCAGGCAGCAT---AAAATGTGACC
		</sequence>
		<sequence>
			<taxon idref="Homosapiens_Hungary_2002_HUN_18202_2002_G8P14"/>
			-GGCTTTTTTTATGAAAAGTCTTGTGTGAGCCATGGCTACTTTT--AGGTAATCATACAT--GGTCACAATTTAGCCAACACAAGACCGTCTGCACTGGAGTAGCGCCCGGGCAGCAT---AAAATGTGACC
		</sequence>
	</alignment>
	
	

	<!-- The sequence alignment (each sequence refers to a taxon above).         -->
	<!-- ntax=789 nchar=1513                                                     -->
	<alignment id="alignment2" dataType="nucleotide">
		<sequence>
			<taxon idref="Equuscaballus_Ireland_2003_IRL_03V04954_2003_G3P12"/>
			TAAAGATGCCTGTTTTCATTATAGAAAAATCACAAAGTTAAATAGAGAATTATTAAGAATAGGAGCTAATTCAGTTTGGACATCTGTTCAATCAAATAAGATAAGAGGGTGGTGTGTTGAATGTTGTCAGCTTACTGAATTGACTTTTTGTAGTGGATGTTCATTAGCACATGTTTGTCAATTGTGTATTACAAATAAAAGATGCTTTCTAGATAGTCAACCACATTTACTAAAGTTAAGAACATTTGAATCACCAATTACCAAAGAGAAATTACAATGTGTGATTAATTTGTATGATAAGTTATTTCCAGTTAACAGTACTATCATAAATAAATTTAAGAAATCGACAAGACAAAGGAAATGCAGGAACGGGTTAAATGAGACA---TGGTATAATCAACTACTACTACCTATAACGTTAAATGCAGCGGTATTTAAATTTAAAACGCGTATAGTTTATGTATTTGGATTTTATGA-AGGATCTGTATCAGTTGAAAATTTGCCATATAGAATAATTAATTGTATTGACATTTATGATAGATTACTCTTAGATCAAATTAACTTTGAAAGAATGAATTCATTACCTGTTAGTTTACAGTCAATGTATGCACAAAAGTACTTTCGAGTAAGTAGGATTCCATCAATGAAATTACGACAAATTTATTA----TTCA-GATTTTACTAAACAAAATTTGATTACTAAATATAGAACAAAATCGAGAATTGTACACAGAAATATTTCTAAACTTAATTGGAATACA-------GAAATTGAATTGCATAA------TATGTTAACACATAACAAGAATAAAATTTTAGAAACATTATCAACATCA-ATAGAGAGACAATTTCTAGTGCATGATATTAATCTAGGGAGGGTGAAAGCAG-ATATGTTTGAATTGGGACATCAGTG---TAAACCAAATTACGTTTCTTCTAATCATTGGCAACCTGCTTCCAAAATATCAGTGTGTAAATGGGGTAACATAAAATATGCATTTAAAGATATGGATTGG----AGAATGGAATCAATGTATAATGAACTAATGAGTTTCATTCAAGCATGTTATAAAAGTAATGCTAACGTAGATCATTGCAGCTCAATAGAAAGTATATATCCAATAATCAGAAATGT-CTATTGGCATGCAACTACAAATTATATAGATGAAACGTTAGATAAATTATTTAATATGATGAATCCAGTTTGTATTGACAGTCAAAAAGTAATAAATTTTCATTGTCAAATAGAC-------------TTATCGTTATATTTGCACATTAAAATGATTCTTGAAATAGAAGTTCTTCCCTTTATACTTAATGCTAATCAGTTTAAAAATGTAATTAAAGGAATAATGAATCAGTGGTGCAATTTTAGCAAACTCAGTGAATTACCTTTATGTATTGAATCAACAGCCACACTACTCGAGTTGGAAAAACAAGGAAAATTATCTGAAGAGTATGATTTACTGATTTCAGATTCAGA---TGACGACTAA
		</sequence>
		<sequence>
			<taxon idref="Equuscaballus_Argentina_2008_12_17_ARG_E4040_2008_G14P12"/>
			TAAAGATGCTTGTTTTCATTATAGAAAAATCACAAAATTAAATAGAGAATTATTAAGAATAGGAGCTAATTCAGTTTGGACATCTGTTCAATCAAATAAGATAAAAGGGTGGTGTATTGAATGTTGTCAGCTTACTGAATTGACTTTTTGCAGTGGATGTTCATTAGCACATGTTTGTCAATTGTGTATTACAAATAAAAGATGTTTTTTGGATAGTCAACCACATTTATTAAAATTAAGAACATTTGAATCACCAATTACTAAAGAAAAACTGCAATGCGTGATCAATTTGTATAATAAGTTATTTCCAATTAACAGTGCTATCATAAACAAATTTAAGAAATCAACAAGACAAAGGAAATGCAGGAATGGATTAAATGAGATA---TGGTATAACCAACTATTACTACCTATAACGTTAAATGCAGCAGTATTTAAATTTAAAGCACGCACAGTTTATGTATTTGGATTTTACGA-AGGATCTGTGTCAGTTGAAAATTTACCATATAGGATAATTAATTGTATTGATATTTATGATAAATTACTTTTGGATCAAATTAATTTTGAAAGAATGAATTCATTACCTGTTAATTTACAGTCAATATATGCACAGAAGTACTTTCGAGTAAGTAGAATTCCATCAATGAAATTACGACAAATTTATTA----TTCA-GATTTTACTAAGCAGAATTTGATTACTAAATATAGAACAAAATCGAGAATTGTACACAGAAATATTTCTAAAATAAATTGGAATACA-------GAGATTGAATTGCATAA------TACAGTAACATACAACAAGAACAAAATTTTAGAAATATTATCAACATCA-ATAGAGAGACAATTTCTAGTACATGATATTAATCTAGGGAGAGTGAAAGCAG-ATATGTTTGAATTGGGACATCAGTG---TAAACCAAATTACGTTTCTTCTAACCATTGGCAACCAGCTTCAAAGATATCAGTGTGTAAATGGTGTAATGTAAAATATGCATTTAAAGATATGGATTGG----AGAATGGAATCAATGTATAATGAACTAATGAGTTTCATTCAAGCATGTTATAAAAGTAATACTAACGTAGATCATTGTAGCTCAATAGAGAGTATATATCCGATAATTAGAAATGT-CTATTGGCATTCAACTACAAATTATATAGATGAAACATTAGATAAATTATTTAATATGATGAATCCAGTTTGTATTGACAGTCAAAAAGTAATAAATTTTCATTGTCAAATAGAT-------------TTATCGCTATATTTGCACATTAAAATGATTCTTGAAATAGAAGTTCTTCCTTTTATACTTAATGTCAATCAGTTCAAAGATATAATTAAAGGAATAATGAATCAGTGGTGTAATTTTAGCAAACTTAGTGAATTACCTTTATGTATTGAATCAACAGCCACACTACTCGAATTGGAAGAACAAGGAAAATTATCTGAAGAGTATGATTTACTAATCTCAGATTCAGA---TGATGACTAA
		</sequence>
		<sequence>
			<taxon idref="Equuscaballus_Argentina_1993_ARG_E30_1993_G3P12"/>
			TAAAGATGCTTGTTTCCATTATAGAAAAATCACAAAATTAAATAGAGAATTATTAAGAATAGGAGCTAATTCAGTTTGGACATCTGTTCAATCAAATAAGATGAAAGGGTGGTGTATTGAATGTTGTCAGCTTACTGAATTGACTTTTTGCAGTGGATGTTCATTAGCACATGTTTGTCAATTGTGTATTACAAATAAAAGATGTTTTCTAGATAGTCAACCACATTTATTAAAATTAAGAACATTTGAATCACCAATTACTAAAGAAAAACTACAATGTGTGATTAATTTGTATGATAAGTTATTTCCAATTAACAATGCTATCATAAACAAATTTAAGAAATCAACAAGACAAAGGAAATGCAGGAATGGATTAAATGAGATA---TGGTATAACCAACTATTACTGCCTATAACGTTAAATGCAGCAGTATTTAAATTTAAAGCACGCACAGTTTATGTATTTGGATTTTACGA-AGGATCTGTATCAGTTGAAAATTTACCATATAGGATAATTAATTGTATTGATATTTATGATAAATTACTCTTGGATCAAATTAACTTTGAAAGAATGAATTCATTACCTGTTAATTTACAGTCAATATATGCACAAAAGTACTTTCGAGTAAGTAGAATTCCATCAATGAAATTACGACAAATTTACTA----TTCA-GATTTTACTAAGCAGAATTTGATTACTAAATATAGAACAAAATCGAGAATTGTACACAGAAATATTTCTAAAATAAATTGGAATACA-------GAGATTGAATTGCATAA------TACAGTAACACACAACAAGAACAAAATTTTAGAAATATTATCAACATCA-ATAGAGAGACAATTTCTAGTACATGATATTAATCTAGGGAGAGTGAAAGCAG-ATATGTTTGAATTGGGACATCAGTG---TAAACCAAATTACGTTTCTTCTAACCATTGGCAACCAGCTTCAAAGATATCAGTGTGTAAATGGTGTAATGTAAAATATGCATTTAAAGATATGGATTGG----AGAATGGAATCAATGTATAATGAACTAATGAGCTTCATTCAAGCATGTTATAAAAGTAATACTAACGTAGATCATTGTAGCTCAATAGAGAGTATATATCCGATAATTAGAAATGT-CTATTGGCATTCAACTACAAATTATATAGATGAAACATTAGATAAATTATTTAATATGATGAATCCAGTTTGTATTGACAGTCAAAAAGTAATAAATTTTCATTGTCAAATAGAT-------------TTATCGCTATATTTGCACATTAAAATGATTCTTGAAATAGAAGTTCTTCCTTTTATACTTAATGTCAATCAGTTCAAAGATATAATTAAAGGAATAATGAATCAGTGGTGTAATTTTAGCAAGCTTAGTGAATTACCTTTATGTATTGAATCAACAGCCACACTACTCGAATTGGAAAAACAAGGAAAATTATCTGAAGAGTATGATTTACTAATCTCAGATTCAGA---TGATGACTAA
		</sequence>
		<sequence>
			<taxon idref="Equuscaballus_Argentina_2006_11_21_ARG_E403_2006_G14P12"/>
			TAAAGATGCTTGTTTTCATTATAGAAAAATCACAAAATTAAATAGAGAATTATTAAGAATAGGAGCTAATTCAGTTTGGACATCTGTTCAATCAAATAAGATAAAAGGGTGGTGTATTGAATGTTGTCAGCTTACTGAATTGACTTTTTGCAGTGGATGTTCATTAGCACATGTTTGTCAATTGTGTATTACAAATAAAAGATGTTTTCTGGATAGTCAACCACATCTATTAAAATTAAGAACATTTGAATCACCAATTACTAAAGAAAAATTACAATGTGTGATTAATTTGTATGATAAGTTATTTCCAATTAACAGCGCTATCATAAACAAATTTAAGAAATCAACAAGACAAAGGAAATGCAGGAATGGATTAAATGAAATA---TGGTATAACCAACTATTACTGCCTATAACGTTAAATGCAGCAGTATTTAAATTTAAAGCACGCACAGTTTATGTATTTGGATTTTACGA-AGGATCTGTATCAGTTGAAAATTTACCATATAGGATAATCAATTGTATTGATATTTATGATAAATTACTCTTGGATCAAATTAACTTTGAAAGAATGAATTCATTACCTGTTAATTTACAGTCAATATATGCACAAAAGTACTTTCGAGTAAGTAGAATTCCATCAATGAAATTACGACAAATTTACTA----TTCA-GATTTTACTAAGCAGAATTTGATTACTAAATATAGAACAAAATCGAGAATTGTACACAGAAATATTTCTAAAATAAATTGGAATACAGAGAT-------TGAATTGCATAA------TACAGTAACACACAACAAGAACAAAATTTTAGAAATATTATCAACATCA-ATAGAGAGACAATTTCTAGTACATGATATTAATCTAGGGAGAGTGAAAGCAG-ATATGTTTGAATTGGGACATCAGTG---TAAACCAAATTACGTTTCTTCTAACCATTGGCAACCAGCTTCAAAGATATCAGTGTGTAAATGGTGTAATGTAAAATATGCATTTAAAGATATGGATTGG----AGAATGGAATCAATGTATAATGAACTAATGAGCTTTATTCAAGCATGTTATAAAAGTAATACTAATGTAGATCACTGTAGCTCAATAGAGAGTATATATCCGATAATTAGAAATGT-CTATTGGCATTCAACTACAAATTATATAGATGAAACATTAGATAAATTATTTAATATGATGAATCCAGTTTGTATTGACAGTCAAAAAGTAATAAATTTTCATTATCAAATAGAT-------------TTATCGCTATATTTACACATTAAAATGATTCTTGAAATAGAAGTTCTTCCTTTTATACTTAATGTCAATCAGTTCAAAGATATAATTAAAGGAATAATGAATCAGTGGTGTAATTTTAGCAAGCTTAGCGAATTACCTTTATGTATTGAATCAACAGCCACACTACTCGAATTAGAAAAACAAGGAAAATTATCTGAAGAGTATGATTTACTAATCTCAGATTCAGA---TGATGACTAA
		</sequence>
		<sequence>
			<taxon idref="Homosapiens_Belgium_2012_BEL_BE5028_2012_G3P14"/>
			CAAAGATGCTTGCTTTCATTACAGAAGAATCACAAAACTGAATAGAGAACTACTGAGAATAGGAGCAAATTCAGTGTGGACTCCAGTTTCTACGAATAAAATTAAGGGGTGGTGTGTCGAATGCTGTCAACTTACTGAATTGACATTCTGTCATGGATGCTCATTAGCTCATGTATGTCAGTGGTGTATACAAAACAAACGTTGTTTCTTGGATAATGAACCACATCTTCTGAAGTTACGAACTTTTGAATCACCAATAACAAAGGAAAAATTACAATGTATTATTAATTTATATAATATGCTCTTTCCAATTAACTCAAGTATCATAAATAAATTCAGAAAGACAGTTAAACAGAGGAAATGCAGAAATGAA---ATTGATAAATCATGGTATAATCAATTGCTACTTCCAATCACTCTAAATGCTGCAGTGTTTAAGTTTCATTCAAGGGAAGTTTATATTTTTGGGTTTTACGA-AGGATCTTCATCGTGTGTAAATTTGCCATATAGACTTGTAAATTGCATTGACTTGTACGATAAATTGTTGCTAGATCAAATAAATTTTGATAGAATGAGCTCCCTTCCAGCAAATCTGCAATCTATTTACGCGAACAAGTATTTCAAGTTGAGTAGACTTCCTTCAATGAAATTGAAACAAATTTACTA----CTCA-GATTTTTCTAAGCAAAATCTAGTTAATAAATACAAGTCTAAAAGTCGTATGGTTATTAGAAACCTTACTGAATTTACTTGGGATTCCCA-------ACTCAACTTGCAT------TATGACCTACTTAATAATAAAGATAAAATACTCGCTGCGTTATCAACATCAT-CACTAAAGCAATTCGAAACGCACGACTCAAATCTGGGAAGGATAAAAGCTG-ACGTTTTTGAACTCGGACGTCATTG---CAAACCAAATTATGTTTCATCAAATCATTGGCAACCAGCGTCAACGATTTCTCAGTGTAAGTGGTGTAATGTAAAATATGCATTTAGAAATATGGATTGG----AAAATGGAATCAATGTATAATGAACTTCTGAGCTTCATACAGTCGTGTTATAAAAGTAATGTTAACGTAGGACATTGCAGTTCAATTGAACGCGTTTATCCATTGGTAAAAGATATATTATG-GCACTCAATTACTAAATACCTTGATCAAACCATTGAAAAGTTGTTCAACGCAATGAACCCAGTACAAGTGAATAATCAGAAAGTAATTAGTTTTCATTGGCAGATAGAC-------------ATTGCACTATATACGCACATCAAAATGATATTGAAAACTGAAGCCCTTCCATTCACATTTACGCTACATCAGTTCAGTTCTATAATTAAGGGAATTGTGAATCAATGGTGCAACGTGAGTGAATTGGATGATTTACCTCTATGTATTGAACAGACCGACACATTGGTTAGATTAGAAGAGGAGGGTAAACTAGCTGAAGAATACGAGCTTCTGATCTCAGATTCTGAAGATGACGATTAA
		</sequence>
		<sequence>
			<taxon idref="Homosapiens_Belgium_2000_BEL_B4106_2000_G3P14"/>
			CAAAGATGCTTGCTTTCATTACAGAAGAATCACAAAACTGAATAGAGAACTACTGAGAATAGGAGCAAATTCAGTGTGGACTCCAGTTTCTACGAATAAAATTAAGGGGTGGTGTGTTGAATGCTGTCAACTTACTGAATTAACATTCTGTCATGGATGCTCATTAGCTCATGTATGTCAGTGGTGTATACAAAACAAACGTTGTTTTTTGGATAATGAACCACATCTTCTGAAGTTACGAACTTTTGAATCACCAATAACAAAGGAAAAATTACAATGTATTATTAATTTGTATAATATGCTCTTTCCAATTAACTCAAGTATCATAAATAAATTCAGGAAGACAGTTAAACAGAGGAAATGTAGAAATGAA---ATTGATAGATCATGGTATAATCAATTGCTACTTCCAATCACTCTAAATGCTGCAGTGTTTAAGTTTCATTCAAGGGAAGTTTACATTTTTGGGTTTTACGA-AGGATCTTCATCGTGCGTAAATTTGCCGTATAGACTTGTAAATTGCATTGATTTGTACGATAAATTGTTACTAGATCAAATAAATTTTGATAGAATGAGCTCCCTTCCAGCAAATTTGCAATCCATTTATGCGAATAAGTATTTCAAGTTGAGTAGACTTCCTTCAATGAAATTGAAACAAATTTACTA----CTCA-GATTTTTCTAAGCAAAATCTAGTTAATAAATACAAGTCTAAAAGTCGCATGGTTCTCAGAAACCTTACCGAATTTACTTGGGATTCCCAA-------CTCAACTTGCAT------TATGACCTACTTAATAATAAAGATAAAATACTCGCTGCGTTATCAACATCAT-CACTAAAGCAATTCGAAACGCACGACTTAAATCTGGGAAGAATAAAAGCTG-ACGTTTTTGAACTCGGACGTCATTG---CAAACCAAATTATATTTCATCAAATCATTGGCAGCCAGCGTCAACGATTTCTCAGTGTAAGTGGTGTAATGTAAAATATGCATTTAGAAATATGGATTGG----AAAATGGAATCAATGTATAATGAACTTCTGAGCTTCATACAGTCGTGTTATAAAAGTAATGTTAACGTAGGACATTGCAGTTCAATTGAACGCGTTTATCCATTGGTAAAAGATATATTATG-GCACTCAATTACTAAATACCTTGATCAAACCATTGAAAAGTTGTTCAATGCAATGAACCCAGTACAAGTGAATGATCAGAAAGTAATTAGTTTTCATTGGCAGATAGAC-------------ATTGCACTATATACGCATATCAAGATGATATTAAAAACTGAAGCTCTTCCATTCACATTTACGCTACATCAGTTCAATTCTATAATTAAGGGAATTGTGAATCAATGGTGCAACGTGAGTGAATTGGATGATTTACCTCTATGTACTGAACAGACCGACACATTGGTTAGATTAGAAGAAGAGGGTAAACTAGCTGAAGAATATGAGCTTCTGATCTCAGATTCTGAAGATGACGATTAA
		</sequence>
		<sequence>
			<taxon idref="Homosapiens_Australia_2012_07_25_AUS_RCH272_2012_G3P14"/>
			TAAAGATGCTTGCTTTCATTATAGAAGAATTACAAAGCTAAACAGAGAGTTGCTGAGGATTGGAGCGAACTCAGTATGGACCCCAGTCTCCTCAAACAAAATTAAAGGGTGGTGCATTGAGTGTTGTCAACTGACTGAGTTAACCTTTTGCTATGGATGTTCATTAGCCCACGTTTGTCAGTGGTGTATCCAAAATAAACGTTGCTTTCTAGACAATGAGCCGCATCTTTTAAAACTCAGAACTTTTGAATCTCCAATAACAAAGGAAAAATTACAATGTATTATTGATTTGTATAACTTACTATTCCCAATTAATCCCGGTATTATTGCTAAGTTTAAGAAGACAGTTAAGCAGAAGAAATGTAGAAATGAA-CTTGACCAATC--ATGGTATAATCAACTATTACTTCCAATCACTCTAAATGCTGCAGTGTTTAAATTTCACTCAAGAGAAGTCTATGTTTTTGGATTTTATGA-GGGATCATTGCCGTGCACAAATTTACCATATAGACTTGTTAATTGCATTGACTTATATGATAAATTACTATTGGATCAAATAAATTTTGAAAGGATGAGTTCTCTTCCGGATGGCTTACAATCCATCTACGCAAATAAATATTTTAAATTGAGTAGACTTCCCTCAATGAAGTTGAAACAAATCTATTA----CTCA-GATTTCTCTAAACAGAATTTAATTAATAAGTATAAAACTAAAAGCCGCGTAGTCATTAGAAACCTTACTGAATTTACCTGGGACTCTCAAA-------TTGATTTGCACCA------TGATTTGATTAGTAATAAAGATAAAATTCTTGCTGCACTGTCAACATCAT-CATTAAAACAATTTGAAACACATGATTTAAATTTGGGGAGAATAAAAGCTG-ATATTTTTGAACTTGGACATCATTG---CAAACCAAATTACATCTCATCAAATCATTGGCAACCGGCGTCGAAAATTTCCCAATGCAAATGGTGCAATGTGAAATATGCATTCAGAGATATGGATTGG----AAGATGGAATCAATGTATAATGAACTTTTAAGCTTCATCCAATCTTGTTATAAAAGTAATATTAATGTAGGGCATTGTAGTTCTATTGAAAGTGCTTATCCATTAGTCAAAGATGTAATTTG-GCATTTAATTACTAAACATATTGATCAAGCTATTGAAAAATTATTTAACGCAATGAATCCAGTACAAGTGGATGGACAGCAGGTAATTAGCTTTCACTGGCAAATAGATATTGCGTTATACATGCATATTAAAAT----GATACTGAAAAC---TGAAGCTC------TTCCATTCACTTTTACATTGAGTCAATTCACTTCTATAATTAAAGGAATCGTGAATCAATGGTGTGACGTCACTGAATTAGATCAGTTACCGTTATGCACTGAACAAACTGACAAATTAGTTAAGCTAGAAGAAGAAGGAAAATTATCTGAAGAATATAAGCTTCTGATCTCGGATTCCGAAGATGATGACTAA
		</sequence>
		<sequence>
			<taxon idref="Homosapiens_Israel_1985_Ro1845"/>
			TAAAGATGCTTGTTTTCATTATAGAAAGATCACAAAACTAAACAGAGAATTACTGAGAATTGGAGCAAATTCAGTGTGGGTTCCAGTTTCTTCAAATAAAATTAAAGGGTGGTGCATTGAATGTTGTCAACTCACTGAATTGACCTTTTGTCACGGATGCTCATTAGCTCATGTTTGTCAATGGTGTATACAAAATAAACGATGTTTTCTTGATAATGAACCACATCTTTTGAAATTGAGAGCTTTCGAATCTCCCATAACAAAGGAAAAATTGCAATGTATCGTAGATTTGTATAATCTGCTTTTCCCAATTAATCCTGGTATCATTAATAGGTTTAAGAAGATAGTTAACCAAAGAAAGTGTAGAAATGAA-TTTGAGCAATC--ATGGTATAATCAATTATTATTTCCAATTACTTTAAATGCTGCAGTATTCAAATTTCATTCGAGAGAAGTTTATGTCTTTGGTCTCTATGA-AGGATCATTATCGTGCATTGATTCACCATATAGGATTGTAAATTGCATTGATTTGTATGATAGATTATTATTAGATCAAATAAATTTCGAAAGAATGAGTTCTCTTCCAGCTAGTTTACAATCTGTATATGCTAATAAATATTTCAAATTGAGTAGACTTCCTTCAATGAAATTAAAGCAAATTTATTA----TTCA-GATTTCTCTAAACAGAATTTAATTAATAAATGTAAGATTAAGAGTCGCATAGTTCTTAGAAATCTCACTGAGTTTACTTGGGATTCACAAG-------TTAGTTTACATTA------TGATGTGATTAATAATAAAGGGAAAATACTTACCGCATTATCAACTTCAT-CATTAAAACGTTTTGAAACGCATGACTTAAATCTGGGAAGAGTAAAAGCTG-ATATTTTTGAGCTTGGACATCACTG---TAAGCCAAATTATATTTCGTCAAATCATTGGCAGCCAGCGTCAAAAGTTTCTCAATGTAGATGGTGCAATGTAAAATATGTTTTTAGAAATATGGATTGG----AAAATGGAATCAATGTATAATGAGCTTTTGAGCTTCATCCAAGCTTGTTATAAAAGTAATGTTAATGTGGGTAGTTGTAGTTCAATTGAAAGTGCTTATCCGTTGGTAAAAGATATGCTCTG-GCATTCAATTACTAAGTATATAGATCAGACCATTGAGAAATTATTCAACGTAATGAATCCAGTAGAAGTAGACGGCCAACAAGTGATCAGTTTTCATTGGCAGATAGATGTTGCGTTATATATTCACATTAAAAT----GATACTTAAAAC---TGAAACTC------TTCCATTTGCTTTTACATTAAATCAATTTAGATCTATAATTAAAGGAATCGTGAATCAATGGTACGATGTTACTGAATTAGACTACTTGCCTCTGTGTACAGAACAGACTGACAAATTGGTCAAACTTGAAGAAGAAGGTAAGATATCTGAAGAATATGAGCTTCTAATCTCAGATTCTGAAGACGATGATTAA
		</sequence>
		<sequence>
			<taxon idref="Canislupusfamiliaris_USA_1980_CU1"/>
			TAAAGATGCCTGTTTTCATTATAGAAAGATCACAAAACTAAACAGAGAATTACTGAGAATTGGAGCAAATTCAGTGTGGATTCCAGTTTCTTCAAATAAAATTAAAGGGTGGTGTATTGAATGTTGTCAACTTACTGAATTGACCTTTTGTCACGGATGCTCACTAGCTCATGTTTGTCAGTGGTGTATACAAAATAAACGATGTTTTCTTGATAATGAACCGCATCTTTTGAAATTGAGAGCTTTCGAATCTCCCATAACGAAGGAAAAACTGCAATGTATTATAGATTTGTATAATCTGCTTTTCCCAGTTAATCCTGGTATCATTAATAGGTTTAAGAAGATAGTTAACCAAAGAAAGTGTAGAAATGAA-TTTGAGCAATC--ATGGTATAATCAATTATTGTTTCCAATTACTTTAAATGCTGCGGTATTCAAATTTCATTCGAGAGAAGTTTATGTCTTTGGTCTCTATGA-AGGATCATCATCGTGCATTGATTTACCATATAGGATTGTAAATTGCATTGATTTGTATGATAGATTATTATTAGATCAAATAAATTTCGAAAGAATGAGTTCTCTTCCAGCTAGTTTACAATCTGTATATGCAAATAAATATTTCAAATTGAGTAGACTTCCTTCAATGAAATTGAAGCAAATTTATTA----TTCA-GATTTCTCTAAACAGAATTTAATTAATAAATATAAGATTAAGAGTCGCATAGTTCTTAGAAATCTCACTGAGTTTACTTGGGATTCACAAG-------TTAGTTTACATTA------TGATGTGATTAATAATAAAGAGAAAATACTTACCGCATTATCAACTTCAT-CATTAAAACGTTTTGAAACGCATGACTTAAATCTGGGAAGGGTAAAAGCTG-ATATTTTTGAGCTTGGACATCACTG---TAAGCCAAATTATATTTCGTCAAATCATTGGCAGCCAGCATCAAAAGTTTCTCAATGTAGATGGTGTAATGTAAAATATGTTTTTAGAAATATGGATTGG----AAAATGGAATCAATGTATAATGAGCTTTTGAGCTTCATCCAAGCTTGTTATAAAAGTAATGTTAATGTGGGTAATTGTAGTTCAATTGAAAGTGCTTATCCGTTGGTAAAAGATATACTTTG-GCATTCAATTACTAAGTATATAGATCAGACCATTGAGAAATTATTCAGTGTAATGAATCCAGTTAAAGTAGACGGTCAACAAGTGATTAGTTTTCATTGGCAGATAGATGTTGCGTTATATATTCACATTAAAAT----GATACTTAAAGT---TGAAACTC------TTCCATTTGCTTTTACATTAAATCAATTTAGATCTATAATTAAAGGGATCGTGAATCAATGGTACGATGTTACTGAATTAGACTACTTGCCTCTCTGTACAGAACAGACTGATAAACTGGTCAAACTTGAAGAAGAAGGTAAGATATCTGAAGAATATGAGCTCCTAATCTCAGATTCTGAAGATGATGATTAA
		</sequence>
		<sequence>
			<taxon idref="Homosapiens_USA_1984_HCR3A"/>
			TAAAGATGCTTGCTTTCATTATAGAAAGATCACAAAACTAAACAGGGAATTACTGAGAATTGGAGCAAATTCAGTGTGGATTCCAGTCTCTTCGAATAAAATTAAAGGGTGGTGTATTGAATGTTGTCAACTCACTGAATTGACTTTTTGTCACGGATGTTCATTAGCTCATGTTTGTCAGTGGTGTATACAAAATAAACGATGTTTTCTCGATAATGAGCCACATCTTTTGAAATTGAGAGCTTTCGAATCTCCCATAACAAAGGAAAAATTACAATGTATTATAGATTTGTATAATCTGCTTTTTCCAATTAATCCTGGTATCATTAATAGGTTTAAGAAGATAGTTAACCAAAGGAAGTGTAGAAATGAA-TTTGAGCGATC--ATGGTATAATCAATTATTATTTCCAATTACTTTAAATGCTGCAGTATTCAAATTTCATTCGAGAGAAGTTTATGTCTTTGGTCTCTATGA-AGGATCATCATCGTGTATTAATTTACCATATAGGATTGTAAATTGTATTGATCTGTATGATAGATTATTATTGGATCAAGTAAATTTTGAAAGAATGAGTTCTCTTCCAGCTAATTTACAATCCGTATATGCGAATAAGTATTTCAAATTGAGTAGACTTCCTTCAATGAAATTAAAGCAAATTCATTA----TTCA-GATTTCTCTAAACAGAATTTAGTTAATAAATATAAGATTAAGAGTCGTATAGTTCTTAGAAATCTCACTGAGTTTACTTGGGATTCCCAAA-------TTAGTTTACATTA------TGATGTGATTAATAATAGAGAGAAGATACTTACCGCATTATCAACTTCAT-CATTAAAACGTTTCGAAACGCATGACTTAAACTTGGGAAGGATAAAAGCTG-ATATTTTTGAGCTTGGACATCACTG---CAAGCCAAATTATATCTCGTCAAATCATTGGCAGCCAGCGTCAAAAGTTTCTCAATGTAAATGGTGTAATGTAAAATATGTTTTCAGAAATATGGATTGG----AAAATGGAGTCAATGTATAATGAGCTTTTAAGCTTCATCCAAGCTTGTTATAAAAGTAATGTCAATGTAGGTAATTGCAGTTCAATTGAAAATGCTTATCCGTTGGTAAAAGATATGCTTTG-GCATTCAATTACTAAATACATAGATCAGACTATTGAGAAATTGTTCAATGTAATGAATCCAGTAAAAGTAGACGGCCAACAAATGATCAGTTTTCATTGGCAAATAGATTTTGCGTTATATATTCACATTAAAAT----GATACTTAAAAC---TGAAACTC------TCCCATTTGCTTTCACATTAAATCAATTCAGATCTATAATTAAAGGGATCGTGAATCAATGGTACGATGTTACTGAATTAGACTACTTGCCACTCTGTACAGAACAGACTGATAAATTGGTCAAACTTGAAGAAGAAGGTAAGATATCTGACGAGTATGAGCTCCTAATCTCAGATTCTGAAGACGGCGATTAA
		</sequence>
		<sequence>
			<taxon idref="Canislupusfamiliaris_USA_1979_K9"/>
			TAAAGATGCTTGCTTTCATTATAGAAAGATTACAAAACTAAACAGAGAATTACTGAGAATCGGAGCAAATTCAGTATGGATTCCAGTCTCTTCAAATAAAATTAAAGGGTGGTGTATTGAATGTTGTCAACTCACTGAATTGACTTTTTGTCACGGATGTTCATTAGCTCATGTTTGTCAGTGGTGTATACAAAATAAACGATGTTTTCTTGATAATGAACCACATCTTTTGAAATTGAGAACTTTCGAATCTCCCATAACAAAAGAAAAATTACAATGTATTATAGATTTGTATAATCTGCTTTTCCCAATTAATCCTGGTATCATTAATAGGTTTAAGAAGATAGTTAACCAAAGGAAGTGTAGAAATGAA-TTTGAGCAGTC--ATGGTATAATCAATTATTATTTCCAATTACTTTAAATGCTGCAGTATTCAAATTTCATTCGAGAGAAGTTTATGTCTTTGGTCTCTATGA-AGGATCATCATCGTGCATTAATTTACCATATAGGATTGTAAATTGTATTGACTTGTATGATAGATTACTATTAGATCAAATAAATTTCGAAAGAATGAGTTCTCTTCCAGCTAGTTTACAATCCGTATATGCAAATAAATATTTCAAATTAAGTAGACTTCCTTCAATGAAATTAAAGCAAATTTATTA----TTCA-GATTTCTCTAAACAGAATTTAATTAATAAATGTAAAATTAAGAGTCGCATAGTTCTTAGAAATCTCACTGAGTTTACTTGGGATTCCCAAA-------TTAGTTTACATTA------TGATGTGATTAATAATAGAGAGAAAATACTTACCGCATTATCAACTTCGT-CATTAAAGCGTTTCGAAACGCATGACTTAAACTTGGGAAGGATAAAAGCTG-ATATTTTTGAGCTTGGACATCACTG---TAAGCCAAATTATATTTCGTCAAATCATTGGCAGCCAGCGTCAAATGTTTCCCAATGCAGATGGTGTAATGTAAAATATGTTTTTAGAAATATGGATTGG----AAAATGGAATCCATGTATAATGAGCTTTTAAGCTTTATCCAAGCTTGTTATAAAAGTAATGTTAATGTGGGTAATTGTAGTTCAATTGAAAATGCTTATCCATTGGTAAAAGACATGATTTG-GCATTCAATCACTAAATATATAGATCAGACCATTGAGAAATTATTCAATGTAATGAATCCAGTAGAAGTAGACGGCCAACAAGTGATCAGTTTTCATTGGCAAATAGATGTTGCGTTATATATTCACATTAAAAT----GATACTTAAAAC---TGAAACTC------TTCCATTTGCTTTAACATTATATCAATTCGGATCTATAATTAAAGGGATCGTGAATCAATGGTATGATGTTACGGAATTAGACTACTTGCCTCTCTGTACAGAACAGACTGATAAATTGGTCAAACTTGAAGAAGAAGGTAAGATATCTGAAGAATATGAGCTCCTAATCTCAGATTCTGAAGACGATGATCAA
		</sequence>
		<sequence>
			<taxon idref="Canislupusfamiliaris_USA_1979_7910_G3P3"/>
			TAAAGATGCTTGCTTTCATTATAGAAAGATCACAAAACTAAATAGAGAATTACTGAGAATCGGAGCAAATTCAGTGTGGATTCCAGTCTCTTCAAATAAAATTAAAGGGTGGTGTATTGAATGTTGTCAACTCACTGAATTGACTTTTTGTCACGGATGTTCATTAGCTCATGTTTGTCAGTGGTGTATACAAAATAAACGATGTTTTCTTGATAATGAACCACATCTTTTGAAATTGAGAACTTTCGAATCTCCCATAACAAAGGAAAAATTACAATGTATTATAGATTTGTATAATCTTCTTTTCCCAATTAATCCTGGTATCATTAATAGGTTTAAGAAGATAATTAATCAAAGGAAGTGTAGAAATGAA-TTTGAGCAATC--ATGGTATAATCAACTATTATTTCCAATTATTTTAAATGCTGCAGTATTTAAATTTCATTCGAGGGAAGTTTATGTCTTTGGTCTCTATGA-AGGATCATCATCGTGCATTAATTTACCATATAGGATTGTAAATTGTATTGATTTATATGATAGATTGTTATTAGATCAAATAAATTTCGAAAGAATGAGTTCTCTTCCAGCTAGTTTACAATCCGTATATGCAAATAAATATTTCAAATTGAGTAGACTTCCTTCAATGAAATTAAAGCAAATTTATTA----TTCA-GATTTCTCTAAACAGAATTTAATTAATAAATGTAAGATTAAGAGTCGCATAGTTCTTAGAAATGTCACTGAGTTTACTTGGGATTCCCAAA-------TTAGTTTACATTA------TGATGTAATTAATAATAGAGAGAAAATACTTACCGCATTATCAACTTCAT-CATTAAAACGTTTCGAAACGCATGACTTAAACTTGGGAAGGATAAAAGCTG-ATATTTTTGAGCTTGGACATCATTG---TAAGCCAAATTATATTTCGTCAAATCATTGGCAGTCAGCGTCAAAAGTTTCTCAATGTAGATGGTGTAATGTAAAATATGTTTTTAGAAATATGGATTGG----AAAATGGAATCAATGTATAATGAACTTTTAAGCTTCATCCAAGCTTGTTATAAAAGTAATGTTAATGTGGGTAATTGTAGTTCAATTGAAAGTGCTTATCCGTTGGTAAAAGATATGCTTTG-GCATTCAATTACTAAATACATAGATCAGACCATTGAGAAATTATTCAATGCAATGAATCCAGTAAAAGTAGACGGCCAACAAGTGATCAGTTTTCATTGGCAAATAGATGTTGCGTTATATATTCACATTAAAAT----GATACTTAAAAC---TGAAACTC------TTCCATTTGCTTTCACATTAAATCAATTCAGATCTATAATTAAAGGGATCGTGAATCAATGGTACGATGTTACTGAATTAGACTACTTGCCTCTCTGTACAGAACAGACTGATAAATTGATCAAACTTGAAGAAGAGGGTAAGATATCTGAAGAATATGAGCTCCTAATCTCAGATTCTGAAGACGATGATTAG
		</sequence>
		<sequence>
			<taxon idref="Homosapiens_Kenya_1989_08_D205"/>
			TAAAGACGCTTGCTATCAATATAAAAAATTAAACAAATTAAATAATGCAGTTTTAAAGTTAGGAGCTAATGATGTTTGGAGACCTTCTACTCTAACGAAACGTAAAGGATGGTGCTTAGATTGTTGTCAACACACGGATTTGACTTACTGCCAAGGATGCTTAATATATCATGTTTGTGAATGGTGTAGTCAATACAGCAGATGTTTTCTTGATGATGATCCGCATTTACTAAGAATGCGAACTTTTAGAAATGAAGTCACAAAGAGTGATTTAGAAAACTTAATTAACATGTATGATACACTATTTCCTATAAATCAAAAAACAGTTAATAAATTTGCAAATATAATTAAACAACATAAATGTAGGAATGAG-TATTTGACACA--ATGGTATAATCATTTTTTAATGCCAATTACATTACAGTCTTTATCAATAGAATTAGATGGAGATATATATTATATATTTGGTTACTATGACGATATGCATAAAATTAATCAGACT-CCTTTTTCATTCACGAATTTAATTAGTAAGTATGATGTATTACTGCTTGATAGTATAAATTTTGACAGAATGGCATTTTTACCATTAACATTACAACAAGAGTATGCACTTAGATATTTTTCA--AAATCAAGATTTATTACTGAAA--GAAGGAAATGTATTGAAATTTCA-CATTTTTCTGATAATATATTAAATAATTTACATAACCCGAATTTTACATT-------ACAAGTGATTAGAAATTGCAGTAATATGTC---------AGTTGAATGGAATAAAGTATGTAATCTCATTAGAAATATAAATGATTATTTCGATATACTCAAATCGTCACATACTGA---GTCTTATAATATATCTCCTAGGTGTAG--AATATTCACACAATATAAATTAAAAATAGCATCTAAATTAATTAAACCAAATTATGTAGCATCAAATCATAATTCCTTGGCTACTGAAGTACACAATTGTAAATGGTGTTCAATT-AATAATAATTCTATTGTATGGACTGATTTTAGAATTAAAAATGTTTATAACGATATATTTAATTTTATTAGAGCTTTAGTGAAATCAAATCTTTACGTGGGACATTGTTCTTCAGAAGAAAAGATATATGAATCTATTAAGGATATTTTAAACGTATGTAAAGAAAACGAATG-GAACATGTTGGTAACGGAAATATTCAATCAATTAGATCCAATAAAGTTAAATGAGAATAGTTATGTTTTGTTGAATTATGAAATAAAT------TGGAATGTTATGAATGTATT----AATTAATAGTAT---CGGTAAAG------TGCCAAAAATATTGACTTTGAATGACGTTATTTCAATTTTACGTATAATAATATATGATTGGTTTGATGTAAGGTTTATGAGAAACACTCCAATGACTACGTTCACAGTTAATAAATTGAAGCAATTATATGAAAAGGATAGA---ACTGCAGAATATGATTCAGGTATATCCGATGTTGA------------A
		</sequence>
		<sequence>
			<taxon idref="Homosapiens_SouthAfrica_2003_06_20_ZAF_MRCDPRU618_2003_G2P4"/>
			TAAAGACGCTTGCTATCAATATAAAAAATTAAACAAATTAAATAATGCAGTTTTAAAGTTAGGAGCTAATGATGTTTGGAGACCTTCTACTCTAACAAAACGTAAAGGATGGTGTTTAGATTGTTGTCAGCACACGGACTTGACTTACTGCCAAGGATGCTTAATATATCACGTCTGTGAATGGTGTAGTCAATATAACAGATGTTTTCTTGATAATGACCCGCATTTACTAAGAATGCGAACTTTTAGAAATGAAATCACAAAGAGCGACTTAGAAAACTTAATTAATATGTATGATACATTATTTCCTATAAATCAAAAAATAGTTAATAAGTTTGCAAACATAATTAAACAACATAAATGTAGAAATGAG-TATTTGACACA--ATGGTATAATCATTTCTTAATGCCAATTACACTACAGTCTTTATCAATAGAATTAGATGGAGATATATATTATATATTTGGTTACTATGACGATATGCATAAAATTAATCAGACT-CCTTTCTCATTCACGAATTTAATTAGTAAGTATGATGTATTGCTGCTAGATAGTATAAATTTTGACAGAATGGCATTTTTACCATTAACATTACAGCAAGAGTACGCACTTAGATATTTTTCA--AAATCAAGATTTATTACTGAAA--GAAGGAAATGTATTGAAATTTTA-CATTTTTCAGATAATATATTAAATGATTTACATAACCCGAATTTTACATT-------ACAAGTGATTAGAAATTGCAGTAATATGTC---------AGTTGAATGGAATAAAGCATGTACTTTTATTAGAAATATAAGTGATTATTTCGATATACTCAAATCGTCACATACTAA---GTCTTATAATGTATCTCCTAGATGTAG--AGTATTCACACAATATAAATTAAAAATAGCATCTAAATTAATTAAACCAAATTATGTAGCATCAAATCATAATTCCTTGGCTACTGAAGTACACAATTGTAAATGGTGTTCAATT-AATAGTAATTCTATTGTATGGACTGATTTCAGAATTAAAAATGTTTATAACGATATATTTAATTTTATTAGGGCTTTAGTGAAATCAAATCTTTATGTGGGACATTGTTCTTCAGAAGAAAAGATATATGAATCTATTAAGGATATTTTAAATGTATGTGAAGAAAACGAATG-GAACATGTTGGTAACGGAAATATTCAATCAATTAGATCCAATAAAGTTAAATGAGGATAGCTATGTTTTGTTGAATTATGAAATAAAT------TGGAATGTTATGAATGTATT----AATTAATAGTAT---CGGTAAAG------TACCAAAAATATTAACTTTGAGTGACGTTATTTCAATTTTACGTATAATAATATATGATTGGTTTGACATAAGGTTTATGAGAAATACTCCAATGACTACGTTCACAGTTAATAAATTGAATCAATTATATGAAAAGAATGGA---ACTGCAGAATATGACTCAGGTATATCCGATATTGA------------A
		</sequence>
		<sequence>
			<taxon idref="Homosapiens_SouthAfrica_1999_ZAF_MRCDPRU1815_1999_G2P6"/>
			TAAAGACGCTTGCTATCAATATAAAAAATTAAACAAATTAAATAATGCAGTTTTAAAGTTAGGAGCTAATGATGTTTGGAGACCTTCTACTCTAACAAAACGTAAAGGATGGTGTTTAGATTGTTGTCAGCACACGGACTTGACTTACTGCCAAGGATGCTTAATATATCACGTTTGTGAATGGTGTAGTCAATATAGCAGATGTTTTCTTGATAATGATCCGCATTTACTAAGAATGCGAACTTTTAGAAATGAAATCACAAAGAGCGACTTAGAAAACTTAATTAATATGTATGATACATTATTTCCTATAAATCAAAAAATAGTTAATAAGTTTGCAAACATAATTAAACAACATAAATGTAGAAATGAG-TATTTGACACA--ATGGTATAATCATTTCTTAATGCCAATTACACTACAGTCTTTATCAATAGAATTAGATGGAGATATATATTATATATTTGGTTACTATGACGATATGCATAAAATTAATCAGACT-CCTTTCTCATTCACGAATTTAATTAGTAAGTATGATGTATTACTGCTAGATAGTATAAATTTTGACAGAATGGCATTTTTACCATTAACATTACAGCAAGAGTACGCACTTAGATATTTTTCA--AAATCAAGATTTATTACTGAAA--GAAGGAAATGTATTGAAATTTTA-CATTTTTCAGATAATATATTAAATGATTTACATAACCCGAATTTTACATT-------ACAAGTGATTAGAAATTGCAGTAATATGTC---------AGTTGAATGGAATAAAGCATGTAATTTTATTAGAAATATAAGTGATTATTTCGATATACTCAAATCGTCACATACTAA---GTCTTATAATGTATCTCCTAGATGTAG--AGTATTCACACAATATAAATTAAAAATAGCATCTAAATTAATTAAACCAAATTATGTAGCATCAAATCATAATTCCTTGGCTACTGAAGTACACAATTGTAAATGGTGTTCAATT-AATAGTAATTCTATTGTATGGACTGATTTCAGAATTAAAAATGTTTATAACGATATATTTAATTTTATTAGGGCTTTAGTGAAATCAAATCTTTATGTGGGACATTGTTCTTCAGAAGAAAAGATATATGAATCTATTAAGGATATTTTAAATGTATGTGAAGAAAACGAATG-GAACATGTTGGTAACGGAAATATTCAATCAATTAGATCCAATAAAGTTAAATGAGGATAGCTATGTTTTGTTGAATTATGAAATAAAT------TGGAATGTTATGAATGTATT----AATTAATAGTAT---CGGTAAAG------TACCAAAAATATTAACTTTGAGTGACGTTATTTCAATTTTACGTATAATAATATATGATTGGTTTGACATAAGGTTTATGAGAAATACTCCAATGACTACGTTCACAGTTAATAAATTGAATCAATTATATGAAAAGAATGGA---ACTGCAGAATATGACTCAGGTATATCCGATGTTGA------------A
		</sequence>
		<sequence>
			<taxon idref="Homosapiens_Ghana_1999_GHA_MRCDPRU1818_1999_G2P6"/>
			TAAAGACGCTTGCTATCAATATAAAAAATTAAACAAATTAAATAATGCAGTTTTAAAGTTAGGAGCTAATGATGTTTGGAGACCTTCTACTCTAACAAAACGTAAAGGATGGTGTTTAGATTGTTGTCAGCACACGGACTTGACTTACTGCCAAGGATGCTTAATATATCACGTTTGTGAATGGTGTAGTCAATATAGCAGATGTTTTCTTGATAATGATCCGCATTTACTAAGAATGCGAACTTTTAGAAATGAAATCACAAAGAGCGACTTAGAAAACTTAATTAATATGTATGATACATTATTTCCTATAAATCAAAAAATAGTTAATAAGTTTGCAAACATAATTAAACAACATAAATGTAGAAATGAG-TATTTGACACA--ATGGTATAATCATTTCTTAATGCCAATTACACTACAGTCTTTATCAATAGAATTAGATGGAGATATATATTATATATTTGGTTACTATGACGATATGCATAAAATTAATCAGACT-CCTTTCTCATTCACGAATTTAATTAGTAAGTATGATGTATTACTGCTAGATAGTATAAATTTTGACAGAATGGCATTTTTACCATTAACATTACAGCAAGAGTACGCACTTAGATATTTTTCA--AAATCAAGATTTATTACTGAAA--GAAGGAAATGTATTGAAATTTTA-CATTTTTCAGATAATATATTAAATGATTTACATAACCCGAATTTTACATT-------ACAAGTGATTAGAAATTGCAGTAATATGTC---------AGTTGAATGGAATAAAGCATGTAATTTTATTAGAAATATAAGTGATTATTTCGATATACTCAAATCGTCACATACTAA---GTCTTATAATGTATCTCCTAGATGTAG--AGTATTCACACAATATAAATTAAAAATAGCATCTAAATTAATTAAACCAAATTATGTAGCATCAAATCATAATTCCTTGGCTACTGAAGTACACAATTGTAAATGGTGTTCAATT-AATAGTAATTCTATTGTATGGACTGATTTCAGAATTAAAAATGTTTATAACGATATATTTAATTTTATTAGGGCTTTAGTGAAATCAAATCTTTATGTGGGACATTGTTCTTCAGAAGAAAAGATATATGAATCTATTAAGGATATTTTAAATGTATGTGAAGAAAACGAATG-GAACATGTTGGTAACGGAAATATTCAATCAATTAGATCCAATAAAGTTAAATGAGGATAGCTATGTTTTGTTGAATTATGAAATAAAT------TGGAATGTTATGAATGTATT----AATTAATAGTAT---CGGTAAAG------TACCAAAAATATTAACTTTGAGTGACGTTATTTCAATTTTACGTATAATAATATATGATTGGTTTGACATAAGGTTTATGAGAAATACTCCAATGACTACGTTCACAGTTAATAAATTGAATCAATTATATGAAAAGAATGGA---ACTGCAGAATATGACTCAGGTATATCCGATGTTGA------------A
		</sequence>
		<sequence>
			<taxon idref="Homosapiens_SouthAfrica_1999_ZAF_MRCDPRU1845_1999_G2P6"/>
			TAAAGACGCTTGCTATCAATATAAAAAATTAAACAAATTAAATAATGCAGTTTTAAAGTTAGGAGCTAATGATGTTTGGAGACCTTCTACTCTAACAAAACGTAAAGGATGGTGTTTAGATTGTTGTCAGCACACGGACTTAACTTACTGCCAAGGATGCTTAATATATCACGTTTGTGAATGGTGTAGTCAATATAGCAGATGTTTTCTTGATAATGATCCGCATTTACTAAGAATGCGAACTTTTAGAAATGAAATCACAAAGAGCGACTTAGAAAACTTAATTAATATGTATGATACATTATTTCCTATAAATCAAAAAATAGTTAATAAGTTTGCAAACATAATTAAACAACATAAATGTAGAAATGAG-TATTTGACACA--ATGGTATAATCATTTCTTAATGCCAATTACACTACAGTCTTTATCAATAGAATTAGATGGAGATATATATTATATATTTGGTTACTATGACGATATGCATAAAATTAATCAGACT-CCTTTCTCATTCACGAATTTAATTAGTAAGTATGATGTATTACTGCTAGATAGTATAAATTTTGACAGAATGGCATTTTTACCATTAACATTACAGCAAGAGTACGCACTTAGATATTTTTCA--AAATCAAGATTTATTACTGAAA--GAAGGAAATGTATTGAAATTTTA-CATTTTTCAGATAATATATTAAATGATTTACATAACCCGAATTTTACATT-------ACAAGTGATTAGAAATTGCAGTAATATGTC---------AGTTGAATGGAATAAAGCATGTAATTTTATTAGAAATATAAGTGATTATTTCGATATACTCAAATCGTCACATACTAA---GTCTTATAATGTATCTCCTAGATGTAG--AGTATTCACACAATATAAATTAAAAATAGCATCTAAATTAATTAAACCAAATTATGTAGCATCAAATCATAATTCCTTGGCTACTGAAGTACACAATTGTAAATGGTGTTCAATT-AATAGTAATTCTATTGTATGGACTGATTTCAGAATTAAAAATGTTTATAACGATATATTTAATTTTATTAGGGCTTTAGTGAAATCAAATCTTTATGTGGGACATTGTTCTTCAGAAGAAAAGATATATGAATCTATTAAGGATATTTTAAATGTATGTGAAGAAAACGAATG-GAACATGTTGGTAACGGAAATATTCAATCAATTAGATCCAATAAAGTTAAATGAGGATAGCTATGTTTTGTTGAATTATGAAATAAAT------TGGAATGTTATGAATGTATT----AATTAATAGTAT---CGGTAAAG------TACCAAAAATATTAACTTTGAGTGACGTTATTTCAATTTTACGTATAATAATATATGATTGGTTTGACATAAGGTTTATGAGAAATACTCCAATGACTACGTTCACAGTTAATAAATTGAATCAATTATATGAAAAGAATGGA---ACTGCAGAATATGACTCAGGTATATCCGATGTTGA------------A
		</sequence>
		<sequence>
			<taxon idref="Homosapiens_Bangladesh_2013_08_07_BGN_M315_2013_G2P4"/>
			TAAAGACGCTTGTTATCAATATAAAAAATTAAACAAATTAAATAATGCAGTTTTAAAGTTAGGAGCTAATGATGTTTGGAGACCTTCTACTCTAACAAAACGTAAAGGACGGCGCTCAGATCGTCGTCAACATACGGACTTCACTCACCGCCAAGGATGCTCAATATATCACGTTCCTGAACGGCGTAGTCAATATAGCAGACGCCTTCCCGATAACGATCCGCACCCGCTACGAATGCGAACCCTTAGAAATGAAATCACAAGGAGTGACTTAGAAAATTTAATCAATATGTACGATACATCATTTCCTATAAATCAAAAAATAGTTAATAAGTTCGCAAACACAATTAAACAACATAAATGTAGAAACGAG-TATTTAATACA--ATGGTATAATCATTTTTTAATGCCAATTACACTACAGTCTTTATCAATAGAATTAGATGGAGATATATATTATATATTTGGTTACTATGACGATATGCATAAAATTAATCAGACT-CCCTTCTCATTCACGAATTTAATTAGTAAATATGATGTATTACTGCTAGATAGCATAAATTTTGACAGAATGGCATTTTTACCATTAACATTACAGCAGGAGTATGCACTTAGATATTTTTCA--AAATCAAGATTCATTACTGAAA--GAAGGAAATGTATTGAACTTTCA-CATTTTTCAGATAATATATTAACTGATTTACATAATCCGAATTTTACGTT-------ACAAGTGATTAGAAATTGCAGTAATATGTC---------AGTTGAATGGAATAAAGCATGTAATCTTATTAGAAATATAAGTAATTATTTCGATATATTCAAATCGTCACATACTGA---GTCTTATAATGTATCTCCTAGATGTAG--AGTATTCACACAATATAAATTAAAAATAGCATCTAAATTAATTAAACCAAATTATGTAGCATCAAATCATAATTCCTTGGCTACTGAAGTACGCAATTGCAAATGGTGTTCAATT-AATAATAATTCTATTGTATTCACTGATTTCAGAATTAAAAATGTTTATAATGATATATTTAATTTTATTAGGGCTTTAGTGAAATCAAATCTTTATGTAGGACATTGTTCTTCAGAAGAAAAGATATATGAATCTATTAAGGATATTTTAAATGTATGTAAAGAAAATGAGTG-GAACATGTTGGTAACGGAAATATTCAATCAATTAGATCCAATAAAGTTAAATGAGGACAGCTATGTTTTGTTGAATTATGAAATAAAT------TGGAATGTTATGAATGTATT----AATCAATAGTAT---CGGTAAAG------TACCAAGAATATTAACTTTGAGTGACGTTATTTCAATTTTACGTATAATAATATATGATTGGTTTGACATAAGGTTTATGAGAAATACTCCAATGACTACGTTCACAGTTAATAAATTGAAACAATTATATGAAAAGGATAGA---ACTGCAGAATATGATTCAGGTATATCCGATGTTGA------------A
		</sequence>
		<sequence>
			<taxon idref="Homosapiens_DemocraticRepublicoftheCongo_2003_COD_DRC88_2003_G8P8"/>
			TAAAGACGCTTGCTATCAATATAAAAAATTAAATAAATTAAATAATGCAGTTTTAAAGTTAGGAGCTAATGATGTTTGGAGACCTTCTACTCTAACAAAACGTAAAGGATGGTGCTTAGATTGTTGTCAACACACGGACTTGACTTACTGCCAAGGATGTTTAATATACCACGTTTGTGAATGGTGTAGTCAATATAGCAGATGCTTTCTTGATAATGATCCGCATTTACTAAGAATGCGAACTTTTAGAAATGAAATCACAAAGAGTGACTTAGAAAACTTAATTAATATGTATGATACATTATTTCCTATAAATCAAAAAATGGTTAATAAGTTTGCAAACACAATTAAACAGCATAAATGTAGAAATGAG-TATTTGATACA--ATGGTATAATCATTTTTTAATGCCAATTACACTACAGTCTTTATCAATAGAATTAGATGGAGATATATATTATATATTTGGTTACTATGATGATATGCATAGAATTAATCAGACC-CCCTTCTCATTCACGAATTTAATTAGTAAATATGATGTGTTACTACTAGATAGCATAAATTTTGACAGAATGGCATTTTTACCATTAACATTACAGCAAGAGTATGCACTTAGGTATTTTTCA--AAATCAAGATTTATTACTGAAA--GAAGGAAATGTATTGAACTTTCA-CATTTTTCAGATAATATATTAAATGATTTACATAACCCGAATTTTACATT-------ACAAGTGATTAGAAATTGCAGTAATATGTC---------AGTTGAATGGAATAAAGCATGTAATCTTATTAGAAATATAAGCAATTATTTCGATATACTCAAATCGTCACATACTGA---GTCTTATAATGTATCTCCTAGATGTAG--AGTATTCACACAATATAAATTAAAAATAGCATCTAAATTAATTAAACCAAATTATGTAGCATCAAATCATAATTCCTTGGCTACTGAAGTACACAATTGCAAATGGTGTTCAATT-AATAATAATTCCATTGTATGGACTGATTTCAGAGTTAAAAATGTTTATAACGATATATTTAATTTTATTAGAGCTTTAGTGAAATCAAATCTTTACGTGGGACATTGTTCTTCAGAAGAAAAGATATATGAATCTATTAAGGATATTTTAAATATATGTAAAGAAAACGAATG-GAACATGTTGGTAACGGAAATATTCAATCAATTAGATCCAATAAAACTAAATGAGGATAGCTATGTTTTATTGAATTATGAAATAAAT------TGGAATGTTATGAATGTATT----AATTAATAGTAT---CGGTAAAG------TACCAAAAATATTAACTTTGAGTGACGTTATTTCAATTTTACGTATAATAATATATGATTGGTTTGACATAAGGTTTATGAGAAATACTCCAATGACTACGTTCACAGTTAATAAATTGAAGCAATTATATGGAAAGGATAAA---ACTGCAGAATATGATTCAGGTATATCCGATGTTGA------------A
		</sequence>
		<sequence>
			<taxon idref="Homosapiens_DemocraticRepublicoftheCongo_2003_COD_DRC86_2003_G8P6"/>
			TAAAGACGCTTGCTATCAATATAAAAAATTAAATAAATTAAATAATGCAGTTTTAAAGTTAGGAGCTAATGATGTTTGGAGACCTTCTACTCTAACAAAACGTAAAGGATGGTGCTTAGATTGTTGTCAACACACGGACTTGACTTACTGCCAAGGATGTTTAATATACCACGTTTGTGAATGGTGTAGTCAATATAGCAGATGCTTTCTTGATAATGATCCGCATTTACTAAGAATGCGAACTTTTAGAAATGAAATCACAAAGAGTGACTTAGAAAACTTAATTAATATGTATGATACATTATTTCCTATAAATCAAAAAATGGTTAATAAGTTTGCAAACACAATTAAACAGCATAAATGTAGAAATGAG-TATTTGATACA--ATGGTATAATCATTTTTTAATGCCAATTACACTACAGTCTTTATCAATAGAATTAGATGGAGATATATATTATATATTTGGTTACTATGATGATATGCATAGAATTAATCAGACC-CCCTTCTCATTCACGAATTTAATTAGTAAATATGATGTGTTACTACTAGACAGCATAAATTTTGACAGAATGGCATTTTTACCATTAACATTACAGCAAGAGTATGCACTTAGGTATTTTTCA--AAATCAAGATTTATTACTGAAA--GAAGGAAATGTATTGAACTTTCA-CATTTTTCAGATAATATATTAAATGATTTACATAACCCGAATTTTACATT-------ACAAGTGATTAGAAATTGCAGTAATATGTC---------AGTTGAATGGAATAAAGCATGTAATCTTATTAGAAATATAAGCAATTATTTCGATATACTCAAATCGTCACATACTGA---GTCTTATAATGTATCTCCTAGATGTAG--AGTATTCACACAATATAAATTAAAAATAGCATCTAAATTAATTAAACCAAATTATGTAGCATCAAATCATAATTCCTTGGCTACTGAAGTACACAATTGCAAATGGTGTTCAATT-AATAATAATTCCATTGTATGGACTGATTTCAGAGTCAAAAATGTTTATAACGATATATTTAATTTTATTAGAGCTTTAGTGAAATCAAATCTTTACGTGGGACATTGTTCTTCAGAAGAAAAGATATATGAATCTATTAAGGATATTTTAAATATATGTAAAGAAAACGAATG-GAACATGTTGGTAACGGAAATATTCAATCAATTAGATCCAATAAAGCTAAATGAGGATAGCTATGTTTTATTGAATTATGAAATAAAT------TGGAATGTTATGAATGTATT----AATTAATAGTAT---CGGTAAAG------TACCAAAAATATTAACTTTGAGTGACGTTATTTCAATTTTACGTATAATAATATATGATTGGTTTGACATAAGGTTTATGAGAAATACTCCAATGACTACGTTCACAGTTAATAAATTGAAGCAATTATATGGAAAGGATAAA---ACTGCAGAATATGATTCAGGTATATCCGATGTTGA------------A
		</sequence>
		<sequence>
			<taxon idref="Homosapiens_Malawi_2012_05_12_MWI_BID1B8_2012_G2P4"/>
			TAAAGACGCTTGTTATCAATATAAAAAATTAAACAAATTAAATAACGCAGTTTTGAAGTTAGGAGCTAATGACGTTTGGAGACCTTCTACTCTAACAAAACGTAAAGGATGGTGCTTAGATTGTTGTCAACACACGGACTTGACTTACTGCCAAGGATGTTTAATATATCACGTTTGTGAATGGTGTAGTCAATATAGCAGATGCTTTCTTGATAATGATCCGCATTTATTAAGAATGCGAACTTTTAGAAATGAAATAACAAAGAATGACTTAGAAAACTTAATTAATATGTATGATACATTATTTCCTATAAATCAAAAAATAGTTAATAAGTTTGCAAACACAATTAAGCAACATAAATGTAGAAATGAG-TATTTGATACA--ATGGTATAATCATTTTTTAATGCCAATTACACTACAGTCTTTATCAATAGAATTAGATGGAGATATATACTATATATTTGGTTACTATGACGATATGCATAAAATTAATCAGACC-CCCTTCTCATTCACGAATTTAATTAGTAAATATGATGTGCTACTACTAGATAGCATAAATTTTGATAGAATGGCATTTTTACCAATAACGTTACAGCAAGAGTATGCACTTAGATACTTTTCA--AAATCAAGATTTATTACTGAAA--GAAGGAAATGTATTGAACTTTCA-CATTTTTCAGATAATATATTAAATGATTTACATAACCCGAATTTTACATT-------ACAAGTGATTAGAAATTGCAGTAATATGTC---------AGTTGAATGGAATAAAGCATGTAATTTTATTAGAAATATAAGTAATTATTTCGATATACTAAAATCGTCACATACTGA---GTCCTATAATGTATCTCCTAGATGTAG--AGTATTCACACAATATAAATTAAAAATAGCATCTAAATTAATTAAACCAAATTATGTAGCATCAAATCATAATTCCTTGGCTACTGAAGTACACAATTGCAAATGGTGTTCAATT-AATAATAATTCTATTGTATGGACTGATTTCAGAATTAAAAATGTTTATAACGATATATTTAATTTTATTAGGGCTTTAGTGAAATCAAATCTTTACGTGGGACATTGTTCTTCAGAAGAAAAGATATATGAATCTATTAAGGATATTTTAAATGTATGTAGAGAAAACGAATG-GAACATGTTGGTAACGGAAATATTCAAGCAATTAGATCCAATAAAGCTAAATGAGGATAGTTATGTTTTATTGAATTATGAAATAAAT------TGGAATGTTATGAATGTATT----AATTAATAGTAT---CGGTAGAG------TACCAAAAATATTAACTTTGAGTGACGTTATTTCGATTTTACGTATAATAATATATGATTGGTTTGATATAAGGTTTATGAGAAATACTCCAATGACTACGTTCACAGTTAATAAATTGAAGCAATTATATGAAAAGGATAAA---ACTGCAGAATATGATTCAGGTATATCCGATGTTGA------------A
		</sequence>
		<sequence>
			<taxon idref="Susscrofa_SouthAfrica_2007_ZAF_MRCDPRU1533_2007_G2P4"/>
			TAAAGACGCTTGTTATCAATATAAAAAATTAAACAAATTAAATAACGCAGTTTTGAAGTTAGGAGCTAATGACGTTTGGAGACCTTCTACTCTAACAAAACGTAAAGGATGGTGCTTAGATTGTTGTCAACACACGGACTTGACTTACTGCCAAGGATGTTTAATATATCACGTTTGTGAATGGTGTAGTCAATATAGTAGATGCTTTCTTGATAATGATCCGCATTTACTAAGAATGCGAACTTTTAGAAATGAAATAACAAAGAATGACTTAGAAAACTTAATTAATATGTATGATACATTATTTCCTATAAATCAAAAAATAGTTAATAAGTTTGCAAACACAATTAAACAACATAAATGTAGAAATGAG-TATTTGATACA--ATGGTATAATCATTTTTTAATGCCAATTACACTACAGTCTTTATCAATAGAATTAGATGGAGATATATACTATATATTTGGTTACTATGACGATATGCATAAAATTAATCAGACC-CCCTTCTCATTCACGAATTTAATTAGTAAATATGATGTGTTACTACTAGATAGCATAAATTTTGATAGAATGGCATTTTTACCATTAACGTTACAGCAAGAGTATGCACTTAGATACTTTTCA--AAATCAAGATTTATTACTGAAA--GAAGGAAATGTATTGAACTTTCA-CATTTTTCAGATAATATATTAAATGATTTACATAACCCGAATTTTACATT-------ACAAGTGATTAGAAATTGCAGTAATATGTC---------AGTTGAATGGAATGAAGCATGTAATTTTATTAGAAATATAAGTAATTATTTCGATATACTAAAATCGTCACATACTGA---GTCCTATAATGTATCTCCTAGATGTAG--AGTATTCACACAATATAAATTAAAAATAGCATCTAAATTAATTAAACCAAATTATGTAGCATCAAATCATAATTCCTTGGCTACTGAAGTACACAATTGCAAATGGTGTTCAATT-AATAATAATTCTATTGTATGGACTGATTTCAGAATTAAAAATGTTTATAACGATATATTTAATTTTATTAGGGCTTTAGTGAAATCAAATCTTTACGTGGGACATTGTTCTTCAGAAGAAAAGATATATGAATCTATTAAGGATATTTTAAATGTATGTAGAGAAAACGAATG-GAACATGTTGGTAACGGAAATATTCAAGCAATTAGATCCAATAAAGTTAAATGAGGATAGTTATGTTTTATTGAATTATGAAATAAAT------TGGAATGTTATGAATGTATT----AATTAATAGTAT---CGGTAGAG------TACCAAAAATATTAACTTTGAGTGACGTTATTTCGATTTTACGTATAATAATATATGATTGGTTTGATATAAGGTTTATGAGAAATACTCCAATGACTACGTTCACAGTTAATAAATTGAAGCAATTATATGAAAAGGATAAA---ACTGCAGAATATGATTCAGGTATATCCGATGTTGA------------A
		</sequence>
		<sequence>
			<taxon idref="Homosapiens_SouthAfrica_2012_06_14_ZAF_MRCDPRU82_2012_G2P4"/>
			TAAAGACGCTTGTTATCAATATAAAAAATTAAACAAATTAAATAACGCAGTTTTGAAGTTAGGAGCTAATGACGTTTGGAGACCTTCTACTCTAACAAAACGTAAAGGATGGTGCTTAGATTGTTGTCAACACACGGACTTGACTTACTGCCAAGGATGTTTAATATATCACGTTTGTGAATGGTGTAGTCAATATAGTAGATGCTTTCTTGATAATGATCCGCATTTACTAAGAATGCGAACTTTTAGAAATGAAATAACAAAGAATGACTTAGAAAACTTAATTAATATGTATGATACATTATTTCCTATAAATCAAAAAATAGTTAATAAGTTTGCAAACACAATTAAACAACATAAATGTAGAAATGAG-TATTTGATACA--ATGGTATAATCATTTTTTAATGCCAATTACACTACAGTCTTTATCAATAGAATTAGATGGAGATATATACTATATATTTGGTTACTATGACGATATGCATAAAATTAATCAGACC-CCCTTCTCATTCACGAATTTAATTAGTAAATATGATGTGTTACTACTAGATAGCATAAATTTTGATAGAATGGCATTTTTACCATTAACGTTACAGCAAGAGTATGCACTTAGATACTTTTCA--AAATCAAGATTTATTACTGAAA--GAAGGAAATGTATTGAACTTTCA-CATTTTTCAGATAATATATTAAATGATTTACATAACCCGAATTTTACATT-------ACAAGTGATTAGAAATTGCAGTAATATGTC---------AGTTGAATGGAATGAAGCATGTAATTTTATTAGAAATATAAGTAATTATTTCGATATACTAAAATCGTCACATACTGA---GTCCTATAATGTATCTCCTAGATGTAG--AGTATTCACACAATATAAATTAAAAATAGCATCTAAATTAATTAAACCAAATTATGTAGCATCAAATCATAATTCCTTGGCTACTGAAGTACACAATTGCAAATGGTGTTCAATT-AATAATAATTCTATTGTATGGACTGATTTCAGAATTAAAAATGTTTATAACGATATATTTAATTTTATTAGGGCTTTAGTGAAATCAAATCTTTACGTGGGACATTGTTCTTCAGAAGAAAAGATATATGAATCTATTAAGGATATTTTAAATGTATGTAGAGAAAACGAATG-GAACATGTTGGTAACGGAAATATTCAAGCAATTAGATCCAATAAAGTTAAATGAGGATAGTTATGTTTTATTGAATTATGAAATAAAT------TGGAATGTTATGAATGTATT----AATTAATAGTAT---CGGTAGAG------TACCAAAAATATTAACTTTGAGTGACGTTATTTCGATTTTACGTATAATAATATATGATTGGTTTGATATAAGGTTTATGAGAAATACTCCAATGACTACGTTCACAGTTAATAAATTGAAGCAATTATATGAAAAGGATAAA---ACTGCAGAATATGATTCAGGTATATCCGATGTTGA------------A
		</sequence>
		<sequence>
			<taxon idref="Homosapiens_Malawi_2012_01_17_MWI_BID124_2012_G2P4"/>
			TAAAGACGCTTGTTATCAATATAAAAAATTAAACAAATTAAATAACGCAGTTTTGAAGTTAGGAGCTAATGACGTTTGGAGACCTTCTACTCTAACAAAACGTAAAGGATGGTGCTTAGATTGTTGTCAACACACGGACTTGACTTACTGCCAAGGATGTTTAATATATCACGTTTGTGAATGGTGTAGTCAATATAGCAGATGCTTTCTTGATAATGATCCGCATTTACTAAGAATGCGAACTTTTAGAAATGAAATAACAAAGAATGACTTAGAAAACTTAATTAATATGTATGATACATTATTTCCTATAAATCAAAAAATAGTTAATAAGTTTGCAAACACAATTAAACAACATAAATGTAGAAATGAG-TATTTGATACA--ATGGTATAATCATTTTTTAATGCCAATTACACTACAGTCTTTATCAATAGAATTAGATGGAGATATATACTATATATTTGGTTACTATGACGATATGCATAAAATTAATCAGACC-CCCTTCTCATTCACGAATTTAATTAGTAAATATGATGTGTTACTACTAGATAGCATAAATTTTGATAGAATGGCATTTTTACCATTAACGTTACAGCAAGAGTATGCACTTAGATACTTTTCA--AAATCAAGATTTATTACTGAAA--GAAGGAAATGTATTGAACTTTCA-CATTTTTCAGATAATATATTAAATGATTTACATAACCCGAATTTTACATT-------ACAAGTGATTAGAAATTGCAGTAATATGTC---------AGTTGAATGGAATAAAGCATGTAATTTTATTAGAAATATAAGTAATTATTTCGATATACTAAAATCGTCACATACTGA---GTCCTATAATGTATCTCCTAGATGTAG--AGTATTCACACAATATAAATTAAAAATAGCATCTAAATTAATTAGACCAAATTATGTAGCATCAAATCATAATTCCTTGGCTACTGAAGTACACAATTGCAAATGGTGTTCAATT-AATAATAATTCTATTGTATGGACTGATTTCAGAATTAAAAATGTTTATAACGATATATTTAATTTTATTAGGGCTTTAGTGAAATCAAATCTTTACGTGGGACATTGTTCTTCAGAAGAAAAGATATATGAATCTATTAAGGATATTTTAAATGTATGTAGAGAAAACGAATG-GAACATGTTGGTAACGGAAATATTCAAGCAATTAGATCCAATAAAGCTAAATGAGGATAGTTATGTTTTATTGAATTATGAAATAAAT------TGGAATGTTATGAATGTATT----AATTAATAGTAT---CGGTAGAG------TACCAAAAATATTAACTTTGAGTGACGTTATTTCGATTTTACGTATAATAATATATGATTGGTTTGATATAAGGTTTATGAGAAATACTCCAATGACTACGTTCACAGTTAATAAATTGAAGCAATTATATGAAAAGGATAAA---ACTGCAGAATATGATTCAGGTATATCCGATGTTGA------------A
		</sequence>
		<sequence>
			<taxon idref="Homosapiens_Malawi_2012_02_13_MWI_BID11D_2012_G2P4"/>
			TAAAGACGCTTGTTATCAATATAAAAAATTAAACAAATTAAATAACGCAGTTTTGAAGTTAGGAGCTAATGACGTTTGGAGACCTTCTACTCTAACAAAACGTAAAGGATGGTGCTTAGATTGTTGTCAACACACGGACTTGACTTACTGCCAAGGATGTTTAATATATCACGTTTGTGAATGGTGTAGTCAATATAGCAGATGCTTTCTTGATAATGATCCGCATTTACTAAGAATGCGAACTTTTAGAAATGAAATAACAAAGAATGACTTAGAAAACTTAATTAATATGTATGATACATTATTTCCTATAAATCAAAAAATAGTTAATAAGTTTGCAAACACAATTAAACAACATAAATGTAGAAATGAG-TATTTGATACA--ATGGTATAATCATTTTTTAATGCCAATTACACTACAGTCTTTATCAATAGAATTAGATGGAGATATATACTATATATTTGGTTACTATGACGATATGCATAAAATTAATCAGACC-CCCTTCTCATTCACGAATTTAATTAGTAAATATGATGTGTTACTACTAGATAGCATAAATTTTGATAGAATGGCATTTTTACCATTAACGTTACAGCAAGAGTATGCACTTAGATACTTTTCA--AAATCAAGATTTATTACTGAAA--GAAGGAAATGTATTGAACTTTCA-CATTTTTCAGATAATATATTAAATGATTTACATAACCCGAATTTTACATT-------ACAAGTGATTAGAAATTGCAGTAATATGTC---------AGTTGAATGGAATAAAGCATGTAATTTTATTAGAAATATAAGTAATTATTTCGATATACTAAAATCGTCACATACTGA---GTCCTATAATGTATCTCCTAGATGTAG--AGTATTCACACAATATAAATTAAAAATAGCATCTAAATTAATTAGACCAAATTATGTAGCATCAAATCATAATTCCTTGGCTACTGAAGTACACAATTGCAAATGGTGTTCAATT-AATAATAATTCTATTGTATGGACTGATTTCAGAATTAAAAATGTTTATAACGATATATTTAATTTTATTAGGGCTTTAGTGAAATCAAATCTTTACGTGGGACATTGTTCTTCAGAAGAAAAGATATATGAATCTATTAAGGATATTTTAAATGTATGTAGAGAAAACGAATG-GAACATGTTGGTAACGGAAATATTCAAGCAATTAGATCCAATAAAGCTAAATGAGGATAGTTATGTTTTATTGAATTATGAAATAAAT------TGGAATGTTATGAATGTATT----AATTAATAGTAT---CGGTAGAG------TACCAAAAATATTAACTTTGAGTGACGTTATTTCGATTTTACGTATAATAATATATGATTGGTTTGATATAAGGTTTATGAGAAATACTCCAATGACTACGTTCACAGTTAATAAATTGAAGCAATTATATGAAAAGGATAAA---ACTGCAGAATATGATTCAGGTATATCCGATGTTGA------------A
		</sequence>
		<sequence>
			<taxon idref="Homosapiens_Malawi_2013_09_17_MWI_BID2FT_2013_G1P8"/>
			TAAAGACGCTTGTTATCAATATAAAAAATTAAACAAATTAAATAACGCAGTTTTGAAGTTAGGAGCTAATGACGTTTGGAGACCTTCTACTCTAACAAAACGTAAAGGATGGTGCTTAGATTGTTGTCAACACACGGACTTGACTTACTGCCAAGGATGTTTAATATATCACGTTTGTGAATGGTGTAGTCAATATAGCAGATGCTTTCTTGATAATGATCCGCATTTACTAAGAATGCGAACTTTTAGAAATGAAATAACAAAGAATGACTTAGAAAACTTAATTAATATGTATGATACATTATTTCCTATAAATCAAAAAATAGTTAATAAGTTTGCAAACACAATTAAACAACATAAATGTAGAAATGAG-TATTTGATACA--ATGGTATAATCATTTTTTAATGCCAATTACACTACAGTCTTTATCAATAGAATTAGATGGAGATATATACTATATATTTGGTTACTATGACGATATGCATAAAATTAATCAGACC-CCCTTCTCATTTACGAATTTAATTAGTAAATATGATGTGTTACTACTAGATAGCATAAATTTTGATAGAATGGCATTTTTACCATTAACGTTACAGCAAGAGTATGCACTTAGATACTTTTCA--AAATCAAGATTTATTACTGAAA--GAAGGAAATGTATTGAACTTTCA-CATTTTTCAGATAATATATTAAATGATTTACATAACCCGAATTTTACATT-------ACAAGTGATTAGAAATTGCAGTAATATGTC---------AGTTGAATGGAATAAAGCATGTAATTTTATTAGAAATATAAGTAATTATTTCGATATACTAAAATCGTCACATACTGA---GTCCTATAATGTATCTCCTAGATGTAG--AGTATTCACACAATATAAATTAAAAATAGCATCTAAATTAATTAAACCAAATTATGTAGCATCAAATCATAATTCCTTGGCTACTGAAGTACACAATTGCAAATGGTGTTCAATT-AATAATAATTCTATTGTATGGACTGATTTCAGAATTAAAAATGTTTATAACGATGTATTTAATTTTATTAGGGCTTTAGTGAAATCAAATCTTTACGTGGGACATTGTTCTTCAGAAGAAAAGATATATGAATCTATTAAGGATATTTTAAATGTATGTAGAGAAAACGAATG-GAACATGTTGGTAACGGAAATATTCAAGCAATTAGATCCAATAAAGCTAAATGAGGATAGTTATGTTTTATTGAATTATGAAATAAAT------TGGAATGTTATGAATGTATT----AATTAATAGTAT---CGGTAGAG------TACCAAAAATATTAACTTTGAGTGACGTTATTTCGATTTTACGTATAATAATATATGATTGGTTTGATATAAGGTTTATGAGAAATACTCCAATGACTACGTTCACAGTTAATAAATTGAAGCAATTATATGAAAAGGATAAA---ACTGCAGAATATGATTCAGGTATATCCGATGTTGA------------A
		</sequence>
		<sequence>
			<taxon idref="Homosapiens_Uganda_2008_06_18_UGA_MRCDPRU1922_2008_G8P4"/>
			TAAAGACGCTTGCTATCAATATAAAAAATTAAACAAATTAAATAATGCAGTTTTGAAGTTAGGAGCTAATGATGTTTGGAGACCTTCTACTCTAACAAAACGTAAAGGATGGTGCTTAGATTGTTGTCAACACACGGACTTGACTTACTGCCAAGGATGTTTAATATATCACGTTTGTGAATGGTGTAGTCAATATAGCAGATGCTTTCTTGATAATGATCCGCATTTACTAAGAATGCGAACTTTTAGAAATGAAATCACAAAGAGTGACTTAGAAAACTTAATTAACATGTATGATACATTATTTCCTATAAATCAAAAAATAGTTAATAAGTTTGCAAACACAATTAAACAACATAAATGTAGAAATGAG-TATTTGATACA--ATGGTATAATCATTTTTTAATGCCAATTACACTACAGTCTTTATCAATAGAATTAGATGGAGATATATATTATATATTTGGTTACTATGACGATATGCATAAAATTAATCAGACC-CCCTTCTCATTCACGAATTTAATTAGTAAATATGATGTATTACTACTAGATAGCATGAATTTTAACAGAATGGCATTTTTACCATTAACATTACAGCAAGAGTATGCACTTAGATACTTTTCA--AAATCAAGATTTATTACTGAAA--GAAGGAAATGTATTGAACTTTCA-CATTTTTCAGATAATATATTAAATGATTTACATAACCCGAATTTTACATT-------ACAAGTGATTAGAAATTGCAGTAATATGTC---------AGGTGAATGGAATAAAGCATGTAATTTTATTAGAAATATAAGTAATTATTTTGATATACTCAAATCGTCACATACTGA---GTCTTATAATGTATCTCCTAGATGTAG--AGTATTCACACAATATAAATTAAAAATAGCATCTAAATTAATTAAACCAAATTATGTAGCATCAAATCATAATTCCTTGGCTACTGAAGTACACAATTGCAAATGGTGTTCAATT-AATAATAATTCTATTGTATGGACTGATTTCAGAATTAAAAATGTTTATAACGATATATTTAATTTTATTAGGGCTTTAGTGAAATCAAATCTTTACGTGGGACATTGTTCTTCAGAAGAAAAGATATATGAATCTATTAAGGATATTTTAAATGTATGTAAAGAAAACGAATG-GAACATGTTGGTAACGGAAATATTCAATCAATTAGATCCAATAAAGCTAAATGAGGATAGTTATGTTTTATTGAATTATGAAATAAAT------TGGAATGTTATGAATGTATT----AATTAATAGTAT---CGGTAAAG------TACCAAAAATATTAACTTTGAGTGACGTTATTTCGATTTTACGTACAATAATATATGATTGGTTTGACATAAGGTTTATGAGAAATACTCCAATGACTACGTTCACAGTTAATAAATTGAAGCAATTATATGAAAAGGATAAA---ACTGCAGAATACGATTCAGGTATATCCGATGTTGA------------A
		</sequence>
		<sequence>
			<taxon idref="Homosapiens_Uganda_2013_01_05_UGA_MUL13166_2013_G3P6"/>
			TAAAGACGCTTGCTATCAATATAAAAAATTAAACAGATTAAATAATGCAGTTTTGAAGTTAGGAGCTAATGATGTTTGGAGACCTTCTACTCTAACAAAACGTAAAGGATGGTGCTTAGATTGTTGTCAACACACGGACTTGACTTACTGCCAAGGATGTTTAATATATCACGTTTGTGAATGGTGTAGTCAATATAGCAGATGCTTTCTTGATAATGATCCGCATTTACTAAGAATGCGAACTTTTAGAAATGAAATCACAAAGAGTGACTTAGAAAACTTAATTAACATGTATGATACATTATTTCCTATAAATCAAAAAATAGTTAATAAGTTTGCAAACAAAATTAAACAACATAAATGTAGAAATGAG-TATTTGATACA--ATGGTATAATCATTTTTTAATGCCAATTACACTACAGTCTTTATCAATAGAATTAGATGGAGATATATATTATATATTTGGTTACTATGACGATATGCATAAAATTAATCAGACC-CCTTTCTCATTCACGAATTTAATTAGTAAATATGATGTGTTACTACTAGATAGCATGAATTTTGACAGAATGGCATTTTTACCATTAACATTACAGCAAGAGTATGCACTTAGATACTTTTCA--AAATCAAGATTTATTACTGAAA--GAAGGAAATGTATTGAACTTTCA-CATTTTTCAGATAATATATTAAATGATTTACATAACCCAAATTTTACATT-------ACAGGTGATTAGAAATTGCAGTAATATGTC---------AGTTGAATGGAATAAAACATGTAATTTTATTAGAAATATAAGTAATTATTTCGATATACTCAAATCGTCACATACTGA---GTCTTATAATGTATCTCCTAGATGTAG--AGTATTCACACAATATAAATTAAAAATAGCATCTAAATTAATTAAACCAAATTATGTAGCATCAAATCATAATTCCTTGGCTACTGAAGTACACAATTGCAAATGGTGTTCAATT-AATAATAATTCTATTGTATGGACTGATTTCAGAATTAAAAATGTTTATAACGATATATTTAATTTTATTAGGGCTTTAGTGAAATCAAATCTTTACGTGGGACATTGTTCTTCAGAAGAAAAGATATATGAATCTATTAAGGATATTTTAAATGTATGTAAAGAAAGCGAATG-GAACATGTTGGTAACGGAAATATTCAATCAATTAGATCCAATAAAGCTAAATGAGGATAGTTATGTTTTATTGAATTATGAAATAAAT------TGGAATGTTATGAATGTATT----AATTAATAGTAT---CGGTAAAG------TACCAAAAATATTAACTTTGAGTGACGTTATTTCGATTTTACGTACAATAATATATGATTGGTTTGACATAAGGTTTATGAGAAATACTCCAATGACTACGTTCACAGTTAATAAATTGAAGCAATTATATGAAAAGGATAAA---ACTGCAGAATACGATTCAGGTATATCCGATGTTGA------------A
		</sequence>
		<sequence>
			<taxon idref="Homosapiens_Uganda_2012_11_26_UGA_MUL12117_2012_G3P6"/>
			TAAAGACGCTTGCTATCAATATAAAAAGTTAAACAAATTAAATAATGCAGTTTTAAAGTTAGGAGCTAATGATGTTTGGAGACCTTCTACTCTAACAAAACGTAAAGGATGGTGCTTAGATTGTTGTCAACATACGGACTTGACTTACTGCCAAGGATGCTTAATATATCACGTTTGTGAATGGTGCAGTCAATATAGCAGATGTTTTCTTGATAATGATCCGCATTTACTAAGAATGCGAACTTTTAGAAATGAAATTACAAAGAGTGATTTAGAAAGCTTAATTAATATGTATAATACATTATTTCCTATAAAGCAAAAAATAGTTAATAAGTTTGCAAACACAATTAAACAACATAAATGTAGAAATGAG-TATTTGATACA--ATGGTATAATCATTTTTTAATGCCATTTACACTACAGTCTTTATCAATAGAATTAGATGGAGATATATATTATATATTTGGTTACTATGACGATATGCATAAAATTAATCAAACT-CCCTTCTCATTCACGAATTTGATTAATAAATATGACGTATTACTGCTAGATAGTATAAATTTTGACAGAATGGCATTTTTACCATTAACATTACAGCAAGAGTATGCACTTAGATATTTTTCA--AAATCAAGATTTATTACTGAAA--GAAGGAAATGTATTGAAATTTCA-CATTTTTCAGATAATATATTAAATGATTTACATAACCCGAATTTTGCATT-------ACAAGTGATTAGAAATTGTAGTAATATGTC---------AGTTGAATGGAATAAAGCATGTAATCTTATTAAAAATATAAGTAATTATTTCAATATACTCAGATCGTCACATACCGA---GTCTTATAATGTATCTCCTAGATGTAG--AGTATTCACACAATATAAATTAAAAATAGCATCTAAATTAATTAAACCAAATTATGTAGCATCAAATCATAATTCCTTGGCTACTGAAGTACACAATTGCAAATGGTGTTCAATT-AATAATAATTCTATTGTATGGACTGATTTCAGAATTAAAAATGTTTATAACGATATATTTAATTTTATTAGGGCTTTAGTGAAATCAAATCTTTACGTGGGACATTGTTCTTCAGAAGAAAAGATATATGAATCTATTAAGGATATCTTAAATGTATGTGAAGAAAACGAATG-GAGCATGTTGGTAACGGAAATATTCAATCAATTAGATCCAATAAAGTTAAATGAGGATAGCTATGTTTTGTTGAATTATGAAATAAAT------TGGAATGTTATGAATGTATT----AATTAATAGTAT---TGGTAAAG------TACCAAAAATATTAACATTGAGTGACGTCATTTCGATTTTACGTATAATAATATATGATTGGTTTGACATAAGGTTTATGAGAAATACTCCAATGACTACGTTCACAGTTAATAAATTGAAGCAATTATATGAAAAAGATAGA---ACTGCAGAATATGATTCAGGTATATCCGATGTTGA------------A
		</sequence>
		<sequence>
			<taxon idref="Homosapiens_Uganda_2013_03_21_UGA_MUL13308_2013_G8P6"/>
			TAAAGACGCTTGCTATCAATATAAAAAGTTAAACAAATTAAATAATGCAGTTTTAAAGTTAGGAGCTAATGATGTTTGGAGACCTTCTACTCTAACAAAACGTAAAGGATGGTGCTTAGATTGTTGTCAACATACGGACTTGACTTACTGCCAAGGATGCTTAATATATCACGTTTGTGAATGGTGCAGTCAATATAGCAGATGTTTTCTTGATAATGATCCGCATTTACTAAGAATGCGAACTTTTAGAAATGAAATCACAAAGAGTGATTTAGAAAGCTTAATTAATATGTATAATACATTATTTCCTATAAAGCAAAAAATAGTTAATAAGTTTGCAAACACAATTAAACAACATAAATGTAGAAATGAG-TATTTGATACA--ATGGTATAATCATTTTTTAATGCCATTTACACTACAGTCTTTATCAATAGAATTAGATGGAGATATATATTATATATTTGGTTACTATGACGATATGCATAAAATTAATCAGACT-CCCTTCTCATTCACGAATTTGATTAGTAAATATGATGTATTACTGCTAGATAGTATAAATTTTGACAGAATGGCATTTTTACCATTAACATTACAGCAAGAGTATGCACTTAGATATTTTTCA--AAATCAAGATTTATTACTGAAA--GAAGGAAATGTATTGAAATTTCA-CATTTTTCAGATAATATATTAAATGATTTACATAACCCGAATTTTACATT-------ACAAGTGATTAGAAATTGTAGTAATATGTC---------AGTTGAATGGAATAAAGCATGTAATCTTATTAAAAATATAAGTAATTATTTCAATATACTCAGATCGTCACATACCGA---GTCTTATAATGTATCTCCTAGATGTAG--AGTATTCACACAATATAAATTAAAAATAGCATCTAAATTAATTAAACCAAATTATGTAGCATCAAATCATAATTCCTTGGCTACTGAAGTACACAATTGCAAATGGTGTTCAATT-AATAATAATTCTATTGTATGGACTGATTTCAGAATTAAAAATGTTTATAACGATATATTTAATTTTATTAGGGCTTTAGTGAAATCAAATCTTTACGTGGGACATTGTTCTTCAGAAGAAAAGATATATGAATCTATTAAGGATATCTTAAATGTATGTGAAGAAAACGAATG-GAGCATGTTGGTAACGGGAATATTCAATCAATTAGATCCAATAAAGTTAAATGAGGATAGCTATGTTTTGTTGAATTATGAAATAAAT------TGGAATGTTATGAATGTATT----AATTAATAGTAT---TGGTAAAG------TACCAAAAATATTAACATTGAGTGACGTCATTTCGATTTTACGTATAATAATATATGATTGGTTTGACATAAGGTTTATGAGAAATACTCCAATGACTACGTTTACAGTTAATAAATTGAAGCAATTATATAAAAAAGATAGA---ACTGCAGAATATGATTCAGGTATATCCGATGTTGA------------A
		</sequence>
		<sequence>
			<taxon idref="Homosapiens_Uganda_2012_11_15_UGA_MUL12104_2012_G3P6"/>
			TAAAGACGCTTGCTATCAATATAAAAAGTTAAACAAATTAAATAATGCAGTTTTAAAGTTAGGAGCTAATGATGTTTGGAGACCTTCTACTCTAACGAAACGTAAAGGATGGTGCTTAGATTGTTGTCAACATACGGACTTGACTTACTGCCAAGGATGCTTAATATATCACGTTTGTGAATGGTGCAGTCAATATAGCAGATGTTTTCTTGATAATGATCCGCATTTACTAAGAATGCGAACTTTTAGAAATGAAATCACAAAGAGTGATTTAGAAAGCTTAATTAATATGTATAATACATTATTTCCTATAAAGCAAAAAATAGTTAATAAGTTTGCAAACACAATTAAACAACATAAATGTAGAAATGAG-TATTTGATACA--ATGGTATAATCATTTTTTAATGCCATTTACACTACAGTCTTTATCAATAGAATTAGATGGAGATATATATTATATATTTGGTTACTATGACGATATGCATAAAATTAATCAGACT-CCCTTCTCATTCACGAATTTGATTAGTAAATATGATGTATTACTGCTAGATAGTATAAATTTTGACAGAATGGCATTTTTACCATTAACATTACAGCAAGAGTATGCACTTAGATATTTTTCA--AAATCAAGATTTATTACTGAAA--GAAGGAAATGTATTGAAATTTCA-CATTTTTCAGATAATATATTAAATGATTTACATAACCCGAATTTTACATT-------ACAAGTGATTAGAAATTGTAGTAATATGTC---------AGTTGAATGGAATAAAGCATGTAATCTTATTAAAAATATAAGTAATTATTTCAATATACTCAGATCGTCACATACCGA---GTCTTATAATGTATCTCCTAGATGTAG--AGTATTCACACAATATAAATTAAAAATAGCATCTAAATTAATTAAACCAAATTATGTAGCATCAAATCATAATTCCTTGGCTACTGAAGTACACAATTGCAAATGGTGTTCAATT-AATAATAATTCTACTGTATGGACTGATTTCAGAATTAAAAATGTTTATAACGATATATTTAATTTTATTAGGGCTTTAGTGAAATCAAATCTTTACGTGGGACATTGTTCTTCAGAAGAAAAGATATATGAATCTATTAAGGATATCTTAAATGTATGTGAAGAAAACGAATG-GAGCATGTTGGTAACGGAAATATTCAATCAATTAGATCCAATAAAGTTAAATGAGGATAGCTATGTTTTGTTGAATTATGAAATAAAT------TGGAATGTTATGAATGTATT----AATTAATAATAT---TGGTAAAG------TACCAAAAATATTAACATTGAGTGACGTCATTTCGATTTTACGTATAATAATATATGATTGGTTTGACATAAGGTTTATGAGAAATACTCCAATGACTACGTTCACAGTTAATAAATTGAAGCAATTATATGAAAAAGATAGA---ACTGCAGAATATGATTCAGGTATATCCGATGTTGA------------A
		</sequence>
		<sequence>
			<taxon idref="Homosapiens_Gambia_2010_01_21_GMB_MRCDPRU3180_2010_G2P6"/>
			TAAAGACGCTTGCTATCAATATAAAAAGTTAAACAAATTAAATAATGCAGTTTTGAAGTTAGGAGCTAATGATGTTTGGAGACCTTCTACTCTAACAAAACGTAAAGGATGGTGCTTAGATTGTTGTCAACATACGGACTTGACTTACTGCCAAGGATGCTTAATATATCACGTTTGTGAATGGTGTAGTCAATATAGTAGATGTTTTCTTGATGATGATCCGCATTTACTAAGAATGCGAACTTTTAGAAATGAAATCACAAAGAGTGACTTAGAAAACTTGATTAATATGTATGATACATTATTTCCTATAAATCAAAAAATAGTTAATAAGTTTGCAAACACAATTAAACAACATAAATGTAGAAATGAG-TATTTGATACA--ATGGTATAATCATTTTTTAATGCCAGTTACACTACAGTCTTTATCAATAGAATTAGATGGAGATATATACTATATATTTGGTTACTATGACGATATGCATAAGATTAATCAGACT-CCCTTCTCATTCACAAATTTAATTAGTAAATATGATATATTACTGCTAGATAGTATAAATTTTGACAGAATGGCATTTTTACCATTAACATTACAGCAAGAGTATGCACTTAGATATTTTTCA--AAATCAAGATTCATTACTGAAA--GAAGGAAATGTATTGAAATTTCA-CATTTTTCAGATAATATATTAAATGATTTACATAACCCGAATTTTACATT-------ACAAGTGATTAGAAATTGCAGTAATATGTC---------AGTTGAATGGAATAAAGCATGTAATCTTATTAAAAATATAAGTAATTATTTCAATATACTCAAATCGTCACATACTGA---GTCTTATAATGTATCTCCTAGATGTAG--AGTATTCACACAATATAAATTAAAAATAGCATCTAAATTAATTAAACCAAATTATGTAGCATCAAATCATAATTCCTTGGCTACTGAAGTACACAATTGCAAATGGTGTTCAATT-AATAATAATTCTATTGTATGGACTGATTTCAGAATTAAAAATGTTTATAACGATATATTTAATTTTATTAGGGCTTTAGTGAAATCAAATCTTTACGTGGGGCATTGTTCTTCAGAAGAAAAGATATATGAATCTATTAAGGATATTTTAAATGTATGTGAAGAAAACGAATG-GAACATGCTAGTAACGGAAATATTCAACCAATTAGATCCAATAAAGTTAAAAGAGGATAGCTATGTTTTGTTGAATTATGAAATAAAT------TGGAATGTTATGAATGTATT----AATTAATAGTAT---TGGTAAAG------TACCAAAAATACTAACTTTGAGTGACGTTATTTCGATTTTACGTATAATAATATATGATTGGTTTGACATAAGGTTTATGAGAAATACTCCAATGACTACGTTCACAGTTAATAAATTGAAGCAATTATATGAAAAAGATAGA---ACTGCAGAATATGATTCAGGTATATCCGACGTTGA------------A
		</sequence>
		<sequence>
			<taxon idref="Homosapiens_Malawi_2012_06_11_MWI_BID1BI_2012_G2P4"/>
			TAAAGACGCTTGCTATCAATATAAAAAGTTAAACAAATTAAATAATGCAGTTTTAAAGTTAGGAGCTAATGATGTTTGGAGACCTTCTACTCTAACAAAACGTAAAGGATGGTGCTTAGATTGTTGTCAACATACGGACTTGACTTACTGCCAAGGATGCTTAATATATCACGTTTGTGAATGGTGTAGTCAATATAGCAGATGTTTTCTTGATAATGATCCGCATTTACTAAGAATGCGAACTTTTAGAAATGAAATCACAAAGAGTGACTTAGAAAACTTAATTAATATGTATGATACATTATTTCCTATAAATCAAAAAATAGTTAATAAGTTTGCAAACACAATTAAACAACATAAATGTAGAAATGAG-TATTTGATACA--ATGGTATAATCATTTTTTAATGCCAATTACACTGCAGTCTTTATCAATAGAATTAGATGGAGATATATATTATATATTTGGTTACTATGACGATATGCATAAAATTAATCAGACT-CCCTTCTCATTCACGAATTTAATTAGTAAATATGATGTATTACTGCTAGATAGTATAAATTTTGACAGAATGGCATTTTTACCATTAACATTACAGCAAGAGTATGCACTTAGATATTTTTCA--AAATCAAGATTCATTACTGAAA--GAAGGAAATGTATTGAAAGTTCA-CATTTTTCAGATAATATATTAAATGATTTACATAACTCGAATTTTACATT-------ACAAATAATTAGAAATTGCAGTAATATGTC---------AGTTGAATGGAATAAAGCATGTAATCTTATTAAAAATATAAGTAATTATTTCAATATACTCAAATCGTCACATACTGA---GTCTTATAATGTATCTCCTAGATGTAG--AGTATTCACACAATATAAATTAAAAATGGCATCTAAATTAATTAAACCAAATTATGTATCATCAAATCACAATTCCTTGGCTACTGAAGTACACAATTGCAAATGGTGTTCAATT-AATAATAATTCTATTGTATGGACTGATTTCAGAATTAAAAATGTTTATAACGATATATTTAATTTTATCAGGGCTTTAGTGAAATCAAATCTTTACGTGGGACATTGTTCTTCAGAAGAAAAGATATATGAATCTATTAAAGATATTTTAAATGTATGTGAAGAAAATGAATG-GAACATGTTGGTAACGGAAATATTCAACCAATTAGATCCAATAAAGTTAAATGAGGATAGTTATGTTTTGTTGAATTATGAAATAAAT------TGGAATGTTATGAATGTATT----AATTAATAGTAT---TGGTAAAG------TACCAAAAATATTAACTTTGAGTGACATTATTTCGATTTTACGTATAATAATATATGATTGGTTTGACATAAGGTTTATGAGAAATACTCCAATGACTACGTTCACAGTTAATAAATTGAAGCAATTGTATGAAAAAGATAGA---ACTGCAGAATATGATTCAGGTATATCCGATGTTGA------------A
		</sequence>
		<sequence>
			<taxon idref="Homosapiens_Togo_2010_06_TGO_MRCDPRU5124_2010_G2P4"/>
			TAAAGACGCTTGCTATCAGTATAAAAAGTTAAACAAATTAAATAATGCAGTTTTAAAGTTAGGAGCTAATGATGTTTGGAGACCTTCTACTCTAACAAAACGTAAAGGATGGTGCTTAGATTGTTGTCAACATACGGACTTGACTTACTGCCAAGGATGCTTAATATATCACGTTTGTGAATGGTGTAGTCAATATAGTAGATGTTTTCTTGATAATGATCCGCATTTACTAAGAATGCGAACTTTTAGAAATGAAATCACAAAGAGTGACTTAGAAAACTTAATTAATATGTATGATACATTATTTCCTATAAATCAAAAAATAGTTAATAAGTTTGCAAACACAATTAAACAACATAAATGTAGAAATGAG-TATTTGATACA--ATGGTATAATCATTTTTTAATGCCAGTTACACTACAGTCTTTATCAATAGAATTAGATGGAGATATATATTATATATTTGGTTACTATGACGATATGCATAAGATTAACCAGACT-CCCTTCTCATTCACGAATTTAATTAGTAAATATGATATATTACTGCTAGATAGTATAAATTTTGACAGAATGGCATTTTTACCATTAACATTACAGCAAGAGTATGCACTTAGATATTTTTCA--AAATCAAGATTCATTACTGAAA--GAAGGAAATGTATTGAAATTTCA-CATTTTTCAGATAATATATTAAATGATTTACATAACCCGAATTTTACATT-------ACAAGTGATTAGAAATTGCAGTAATATGTC---------AGTTGAATGGAATAAAGCATGTAATCTTATTAAAAATATAAGTAATTATTTCAATATACTCAAATCGTCATATACTGA---GTCTTATAATGTATCTCCTAGATGTAG--AGTATTCACACAATACAAATTAAAAATAGCATCTAAATTAATTAAACCAAATTATGTAGCATCAAATCATAATTCCTTGGCTACTGAAGTACACAATTGCAAATGGTGCTCAATT-AATAATAATTCTATTGTATGGACTGATTTCAGAATTACAAATGTTTATAACGATATATTTAATTTTATTAGGGCTTTAGTGAAATCAAATCTTTACGTGGGACATTGTTCTTCAGAAGAAAAGATATATGAATCTATTAAGGATATTTTAAATGTATGTGAAGAAAACGAATG-GAACATGTTGGTAACGGAAATATTCAACCAATTAGATCCAATAAAGTTAAATGAGGATAGCTATGTTTTGTTGAATTATGAAATAAAT------TGGAATGTTATGAATGTATT----AATTAATAGTAT---TGGTAAAG------TACCAAGAATATTAACTTTGAGTGACGTTATTTCGATTTTACGTATAATAATATATGATTGGTTTGACATAAGATTTATGAGAAATACTCCAATGACTACGTTCACAGTTAATAAATTGAAGCAATTATATGAAAAAGATAGA---ACTGCAGAATATGATTCAGGTATATCCGACGTTGA------------A
		</sequence>
		<sequence>
			<taxon idref="Homosapiens_Ghana_2008_GHA_GH01808_2008_G8P6"/>
			TAAAGACGCTTGCTATCAATATAGAAAGTTAAACAAATTAAATAATGCAGTTTTAAAGTTAGGAGCTAATGATGTTTGGAGACCTTCTACTCTAACAAAACGTAAAGGATGGTGCTTAGATTGTTGTCAACATACGGACTTGACTTACTGCCAAGGATGCTTAATATATCACGTTTGTGAATGGTGTAGTCAATATAGCAGATGTTTTCTTGATAATGATCCACATTTACTAAGAATGCGAACTTTTAGAAATGAAATCACAAAGAGTGACTTAGAAAACTTAATTAATATGTATGGTACATTATTTCCTATAAATCAAAAAATAGTTAATAAGTTTGCAAACACAATTAAACAACATAAATGTAGAAATGAA-TATTTGATACA--ATGGTATAATCATTTTTTAATGCCAGTTACACTACAGTCTTTATCAATAGAATTAGATGGAGATATATATTATATATTTGGTTACTATGACGATATGCATAAAATTAATCAGACT-CCCTTCTCATTCACGAATTTAATTAGTAAATATGATGTATTACTGCTAGATAGTATAAATTTTGACAGAATGGCATTTTTACCATTAACATTACAGCAAGAGTATGCACTTAGATATTTTTCA--AAATCAAGATTTATTACTGAAA--GAAGGAAATGTATTGAAATTTCA-CATTTTTCAGATAATATATTAAACGATTTACATAACCCGAATTTTACATT-------ACAAGTGATTAGAAATTGCAGTAATATGTC---------AGTTGAATGGAACAAAGCATGTAATCTTATTAAAAATATAAGTAATTATTTCAATATACTCAAATCGTCACATACTAA---GTCTTATAATGTATCTCCTAGATGTAG--AGTATTCACACAATATAAATTAAATATAGCATCTAAATTAATTAAACCAAATTATGTAGCATCAAATCATAATTCCTTGGCTACTGAAGTACACAATTGCAAATGGTGTTCAATT-AATAATAATTCTATTGTATGGACTGATTTCAGAATTAAAAATGTTTATAACGATATATTTAATTTTATTAGGGCTTTAGTGAAATCAAATCTTTACGTGGGACATTGTTCTTCAGAAGAAAAGATATATGAATCTATTAAGGATATCTTAAATGTATGTGAAGAAAACGAATG-GAACATGTTGGTAACGGAAATATTCAATCAATTAGATCCAATAAAGTTAAATGAGGATAGCTATGTTTTGTTGAATTATGAAATAAAT------TGGAATGTTATGAATGTATT----AATTAATAGTAT---TGGTAAAG------TACCAAAAATATTAACCTTGAGTGACGTTATTTCGATTTTACGTATAATAATATATGATTGGTTTGACATAAGGTTTATGAGAAATACTCCAATGACTACGTTCACAGTTAATAAATTGAAGCAATTATATGAAAAAGATAGA---ACTGCAGAATATGATTCAGGTATATCCGATGTTGA------------A
		</sequence>
		<sequence>
			<taxon idref="Homosapiens_Ghana_2008_GHA_GH01908_2008_G8P6"/>
			TAAAGACGCTTGCTATCAATATAGAAAGTTAAACAAATTAAATAATGCAGTTTTAAAGTTAGGAGCTAATGATGTTTGGAGACCTTCTACTCTAACAAAACGTAAAGGATGGTGCTTAGATTGTTGTCAACATACGGACTTGACTTACTGCCAAGGATGCTTAATATATCACGTTTGTGAATGGTGTAGTCAATATAGCAGATGTTTTCTTGATAATGATCCACATTTACTAAGAATGCGAACTTTTAGAAATGAAATCACAAAGAGTGACTTAGAAAACTTAATTAATATGTATGGTACATTATTTCCTATAAATCAAAAAATAGTTAATAAGTTTGCAAACACAATTAAACAACATAAATGTAGAAATGAA-TATTTGATACA--ATGGTATAATCATTTTTTAATGCCAGTTACACTACAGTCTTTATCAATAGAATTAGATGGAGATATATATTATATATTTGGTTACTATGACGATATGCATAAAATTAATCAGACT-CCCTTCTCATTCACGAATTTAATTAGTAAATATGATGTATTACTGCTAGATAGTATAAATTTTGACAGAATGGCATTTTTACCATTAACATTACAGCAAGAGTATGCACTTAGATATTTTTCA--AAATCAAGATTTATTACTGAAA--GAAGGAAATGTATTGAAATTTCA-CATTTTTCAGATAATATATTAAACGATTTACATAACCCGAATTTTACATT-------ACAAGTGATTAGAAATTGCAGTAATATGTC---------AGTTGAATGGAACAAAGCATGTAATCTTATTAAAAATATAAGTAATTATTTCAATATACTCAAATCGTCACATACTAA---GTCTTATAATGTATCTCCTAGATGTAG--AGTATTCACACAATATAAATTAAATATAGCATCTAAATTAATTAAACCAAATTATGTAGCATCAAATCATAATTCCTTGGCTACTGAAGTACACAATTGCAAATGGTGTTCAATT-AATAATAATTCTATTGTATGGACTGATTTCAGAATTAAAAATGTTTATAACGATATATTTAATTTTATTAGGGCTTTAGTGAAATCAAATCTTTACGTGGGACATTGTTCTTCAGAAGAAAAGATATATGAATCTATTAAGGATATCTTAAATGTATGTGAAGAAAACGAATG-GAACATGTTGGTAACGGAAATATTCAATCAATTAGATCCAATAAAGTTAAATGAGGATAGCTATGTTTTGTTGAATTATGAAATAAAT------TGGAATGTTATGAATGTATT----AATTAATAGTAT---TGGTAAAG------TACCAAAAATATTAACCTTGAGTGACGTTATTTCGATTTTACGTATAATAATATATGATTGGTTTGACATAAGGTTTATGAGAAATACTCCAATGACTACGTTCACAGTTAATAAATTGAAGCAATTATATGAAAAAGATAGA---ACTGCAGAATATGATTCAGGTATATCCGATGTTGA------------A
		</sequence>
		<sequence>
			<taxon idref="Homosapiens_DemocraticRepublicoftheCongo_2010_04_22_COD_KisB565_2010_G8P6"/>
			TAAAGACGCTTGTTATCAATATAAAAAGTTAAATAAATTAAATAATGCAGTTTTAAAGTTAGGAGCTAATGATGTTTGGAGACCTTCTACTCTAACAAAACGTAAAGGATGGTGCTTAGATTGTTGTCAACATACGGACTTGACTTATTGCCAAGGATGCTTAATATATCACGTTTGTGAATGGTGTAGTCAATATAGTAGATGTTTTCTTGATAATGATCCGCATTTACTAAGAATGCGAACTTTTAGAAATGAAATCACAAAGAGTGACTTAGAAAACTTAATTAATATGTATGATACATTATTTCCTATAAATCAAAAAATAGTTAATAAGTTTGCAAACACAATTAAACAACATAAATGTAGAAATGAG-TATTTGATACA--ATGGTATAATCATTTTTTAATGCCAGTTACACTACAGTCTTTATCAATAGAATTAGATGGAGATATATATTATATATTTGGTTACTATGACGATATGCATAAAATTAATCAGACT-CCCTTCTCATTCACGAATTTAATTAGTAAATATGATGTATTACTGCTAGATAGTATAAATTTTGACAGAATGGCATTTTTACCATTAACATTACAGCAAGAGTATGCACTTAGATATTTTTCA--AAATCAAGATTTATTACTGAAA--GAAGGAAATGTATTGAAATTTCA-CATTTTTCAGATAATATATTAAATGATTTACATAATCCGAATTTTACATT-------ACAAGTGATTAGAAATTGCAGTAACATGTC---------AGTTGAATGGAATAAAGCATGTAATCTTATTAAAAATATAAGTAATTATTTCAATATACTCAAATCGTCACATACTGA---GTCTTATAATGTATCTCCTAGATGTAG--AGTATTCACACAATATAAATTAAAAATAGCATCTAAATTAATTAAACCAAATTATATAGCATCAAATCATAATTCCTTGGCTACTGAAGTACACAATTGCAAATGGTGTTCAATT-AATAATAATTCTATTGTATGGACTGATTTCAGAATTAAAAATGTTTATAACGATATATTTAATTTTATTAGGGCTTTAGTGAAATCAAATCTTTACGTGGGACATTGTTCTTCAGAAGAAAAGATATATGAATCTATTAAGGATATCTTAAATGTATGTGAAGAAAACGAATG-GAACATGTTGGTAACGGAAATATTCAATCAATTAGATCCAATAAAGTTGAATGAGGATAGCTATGTTTTGTTGAATTATGAAATAAAT------TGGAATGTTATGAATGTATT----AATCAATGGTAT---TGGTAAAG------TACCAAAAATATTAACCTTGAGTGACGTTATTTCAATTTTACGTATAATAATATATGATTGGTTTGACATAAGGTTCATGAGAAATACTCCAATGACTACGTTCACAGTTAATAAATTGAAGCAATTATATGAAAAAGATAGA---ACTGCAGAATATGATTCAGGTATATCCGATGTTGA------------A
		</sequence>
		<sequence>
			<taxon idref="Homosapiens_DemocraticRepublicoftheCongo_2010_02_27_COD_KisB554_2010_G8P6"/>
			TAAAGACGCTTGCTATCAATATAAAAAGTTAAATAAATTAAATAATGCAGTTTTAAAGTTAGGAGCTAATGATGTTTGGAGACCTTCTACTCTAACAAAACGTAAAGGATGGTGCTTAGATTGTTGTCAACATACGGACTTGACTTATTGCCAAGGATGCTTAATATATCACGTTTGTGAATGGTGTAGCCAATATAGTAGATGTTTTCTTGATAATGATCCGCATTTACTAAGAATGCGAACTTTTAGAAATGAAATCACAAAGAGTGACTTAGAAAACTTAATTAATATGTATGATACATTATTTCCTATAAATCAAAAAATAGTTAATAAGTTTGCAAACACAATTAAACAACATAAATGTAGAAATGAG-TATTTGATACA--ATGGTATAATCATTTTTTAATGCCAGTTACACTACAGTCTTTATCAATAGAATTAGATGGAGATATATATTATATATTTGGTTACTATGACGATATGCATAAAATTAATCAGACT-CCCTTCTCATTCACGAATTTAATTAGTAAATATGATGTATTACTGCTAGATAGTATAAATTTTGACAGAATGGCATTTTTACCATTAACATTACAGCAAGAGTATGCACTTAGATATTTTTCA--AAATCAAGATTTATTACTGAAA--GAAGGAAATGTATTGAAATTTCA-CATTTTTCAGATAATATATTAAATGATTTACATAATCCGAATTTTACATT-------ACAAGTGATTAGAAATTGCAGTAACATGTC---------AGTTGAATGGAATAAAGCATGTAATCTTATTAAAAATATAAGTAATTATTTCAATATACTCAAATCGTCACATACTGA---GTCTTATAATGTATCTCCTAGATGTAG--AGTATTCACACAATATAAATTAAAAATAGCATCTAAATTAATTAAACCAAATTATATAGCATCAAATCATAATTCCTTGGCTACTGAAGTACACAATTGCAAATGGTGTTCAATT-AATAATAATTCTATTGTATGGACTGATTTCAGAATTAAAAATGTTTATAACGATATATTTAATTTTATTAGGGCTTTAGTGAAATCAAATCTTTACGTGGGACATTGTTCTTCAGAAGAAAAGATATATGAATCTATTAAGGATATCTTAAATGTATGTGAAGAAAACGAATG-GAACATGTTGGTAACGGAAATATTCAATCAATTAGATCCAATAAAGTTGAATGAGGATAGCTATGTTTTGTTGAATTATGAAATAAAT------TGGAATGTTATGAATGTATT----AATCAATAGTAT---TGGTAAAG------TACCAAAAATATTAACCTTGAGTGACGTTATTTCAATTTTACGTATAATAATATATGATTGGTTTGACATAAGGTTCATGAGAAATACTCCAATGACTACGTTCACAGTTAATAAATTGAAGCAATTATATGAAAAAGATAGA---ACTGCAGAATATGATTCAGGTATATCCGATGTTGA------------A
		</sequence>
		<sequence>
			<taxon idref="Homosapiens_USA_2006_Hu_USA_06242_2006_G2P6"/>
			TAAAGACGCTTGCTATCAATATAAAAAGTTAAACAAATTAAATAATGCAGTTTTAAAGTTAGGAGCTAATGATGTTTGGAGACCTTCTACTCTAACAAAACGTAAAGGATGGTGCTTAGATTGTTGTCAACATACGGACTTGACTTACTGCCAAGGATGCTTAATATATCACGTTTGTGAATGGTGTAGTCAATATAGCAGATGTTTTCTTGATAATGATCCGCATTTACTAAGAATGCGAACTTTTAGAAATGAAATCACAAAGAGTAACTTAGAAAACTTAATTAATATGTATGATACATTATTTCCTATAAATCAAAAAATAGTTAATAAGTTTGCAAACACAATTAAACAACATAAATGTAGAAATGAG-TATTTGATACA--ATGGTATAATCATTTTTTAATGCCAGTTACACTACAGTCTTTATCAATAGAATTAGATGGAGATATATATTATATATTTGGTTACTATGACGATATGCATAAAATTAATCAGACT-CCCTTCTCATTCACGAATTTAATTAGTAAATATGATGTATTACTGCTAGATAGTATAAATTTTGACAGAATGGCATTTTTACCATTAACATTACAGCAAGAGTATGCACTTAGATATTTTTCA--AAATCAAGATTTATTACTGAAA--GAAGGAAATGTATTGAAATTTCA-CATTTTTCAGATAATATATTAAATGATTTACATAATCCGAATTTTACATT-------ACAAGTGATTAGAAATTGCAGTAATATGTC---------AGTTGAATGGAATAAAGCATGTAATCTTATTAAAAATATAAGTAATTATTTCAATATACTCAAATCGTCACATACTGA---GTCTTATAATGTATCTCCTAGATGTAG--AGTATTCACACAATATAAATTAAAAATAGCATCTAAATTAATTAAACCAAATTATATAGCATCAAATCATAATTCCTTGGCTACTGAAGTACACAATTGCAAATGGTGTTCAATT-AATAATAATTCTATTGTATGGACTGATTTCAGAATTAAAAATGTTTATAACGATATATTTAATTTTATTAGGGCTTTAGTGAAATCAAATCTTTACGTGGGACATTGTTCTTCAGAAGAAAAGATATATGAATCTATTAAGGATATCTTAAATGTATGTGAAGAAAACGAATG-GAACATGTTGGTAACGGAAATATTCAATCAATTAGATCCAATAAAGTTAAATGAGGATAGCTATGTTTTGTTGAATTATGAAATAAAT------TGGAATGTTATGAATGTATT----AATTAATAGTAT---TGGTAAAG------TACCAAAAATATTAACCTTGAGTGACGTTATTTCGATTTTACGTATAATAATATATGATTGGTTTGACATAAGGTTTATGAGAAATACTCCAATGACTACGTTCACAGTTAATAAATTGAAGCAATTATATGAAAAAGATAGA---ACTGCAGAATATGATTCAGGTATATCCGATGTTGA------------A
		</sequence>
		<sequence>
			<taxon idref="Homosapiens_SouthAfrica_2008_ZAF_MRCDPRU2344_2008_G2P6"/>
			TAAAGACGCTTGCTATCAATATAAAAAGTTAAACAAATTAAATAATGCAGTTTTAAAGTTAGGAGCTAATGATGTTTGGAGACCTTCTACTCTAACAAAACGTAAAGGATGGTGCTTAGATTGTTGTCAACATACAGACTTGACTTACTGCCAAGGATGCTTAATATATCACGTTTGTGAATGGTGTAGTCAATATAGCAGATGTTTTCTTGATAATGATCCGCATTTACTAAGAATGCGAACTTTTAGAAATGAAATCACAAAGAGTGACTTAGAAAACTTAATTAATATGTATGATACATTATTTCCTATAAATCAAAAAATAGTTAATAAGTTTGCAAACACAATTAAACAACATAAATGTAGAAATGAG-TATTTGATACA--ATGGTATAATCATTTTTTAATGCCAGTTACACTACAGTCTTTATCAATAGAATTAGATGGAGATATATATTATATATTTGGTTACTATGACGATATGCATAAAATTAATCAGACT-CCCTTCTCATTCACGAATTTAATTAGTAAATATGATGTATTACTGCTAGATAGTATAAATTTTGACAGAATGGCATTTTTACCATTAACATTACAGCAAGAATATGCACTTAGATATTTTTCA--AAATCAAGATTCATTACTGAAA--GAAGGAAATGTATTGAAATTTCA-CATTTTTCAGATAATATATTAAATGATTTACATAACCCGAATTTTACATT-------ACAAGTAATTAGAAATTGCAGTAATATGTC---------AGTTGAATGGAATAAAGCATGTAATCTTATTAAAAATATAAGTAATTATTTCAATATACTCAAATCGTCACATACTGA---GTCTTATAATGTATCTCCTAGATGTAG--AGTATTCACACAATATAAATTAAAAATAGCATCTAAATTAATTAAACCAAATTATGTAGCATCAAATCACAATTCCTTGGCTACTGAAGTACACAATTGCAAATGGTGTTCAATT-AATTATAATTCTATTGTATGGACTGATTTCAGAATTAAAAATGTTTATAACGATATATTTAATTTTATTAGGGCTTTAGTGAAATCAAATCTTTACGTGGGACATTGTTCTTCAGAAGAAAAGATATATGAATCTATTAAAGATATTCTAAATGTATGTGAAGAAAACGAATG-GAACATGTTGGTAACGGAAATATTCAACCAATTAGATCCAATAAAGTTAAATGAGGATAGTTATGTTTTGTTGAATTATGAAATAAAT------TGGAATGTTATGAATGTATT----AATTAATAGTAT---TGGTAAAG------TACCAAAAATATTAACTTTGAGTGACGTTATTTCGATTTTACGTATAATAATATATGATTGGTTTGACATAAGGTTTATGAGAAATACTCCAATGACTACGTTCACAGTTAATAAATTGAAGCAATTATATGAAAAAGATAGA---ACTGCAGAATATGATTCAGGTATATCCGATGTTGA------------A
		</sequence>
		<sequence>
			<taxon idref="Homosapiens_Malawi_2012_04_03_MWI_BID1AW_2012_G2P6"/>
			TAAAGACGCTTGCTATCAATATAAAAAGTTAAACAAATTAAATAATGCAGTTTTAAAGTTAGGAGCTAATGATGTTTGGAGACCTTCTACTTTAACAAAACGTAAAGGATGGTGCTTAGATTGTTGTCAACATACAGACTTGACTTACTGCCAAGGATGCTTAATATATCACGTTTGTGAATGGTGTAGTCAATATAGCAGATGTTTTCTTGATAACGATCCGCATTTACTAAGAATGCGAACTTTTAGAAATGAAATCACAAAGAGTGACTTAGAAAACTTAATTAATATGTATGATACATTATTTCCTATAAATCAAAAAATAGTTAATAAGTTTGCAAACACAATTAAACAACATAAATGTAGAAATGAG-TATTTGATACA--ATGGTATAATCATTTTTTAATGCCAGTTACACTACAGTCTTTATCAATAGAATTAGATGGAGATATATATTATATATTTGGTTACTATGACGATATGCATAAAATTAATCAGACT-CCCTTCTCATTCACGAATTTAATTAGTAAATATGATGTATTACTGCTAGATAGTATAAATTTTGACAGAATGGCATTTTTACCATTAACATTACAGCAAGAATATGCACTTAGATATTTTTCA--AAATCAAGATTCATTACTGAAA--GAAGGAAATGTATTGAAATTTCA-CATTTTTCAGATAATATATTAAATGATTTACATAACCCGAATTTTACATT-------ACAAGTAATTAGAAATTGCAGTAATATGTC---------AGTTGAATGGAATAAAGCATGTAATCTTATTAAAAATATAAGTAATTATTTCAATATACTCAAATCGTCACATACTGA---GTATTATAATGTATCTCCTAGATGTAG--AGTATTCACACAATATAAATTAAAAATAGCATCTAAATTAATTAAACCAAATTATGTAGCATCAAATCACAATTCCTTGGCTACTGAAGTACACAATTGCAAATGGTGTTCAATT-AATAATAATTCTATTGTATGGACTGATTTCAGAATTAAAAATGTTTATAACGATATATTTAATTTTATTAGGGCTTTAGTGAAATCAAATCTTTACGTGGGACATTGTTCTTCAGAAGAAAAGATATATGAATCTATTAAAGATATTCTAAATGTATGTGAAGAAAACGAATG-GAACATGTTGGTAACGGAAATATTCAACCAATTAGATCCAATAAAGTTAGATGAGGATAGTTATGTTTTGTTGAATTATGAAATAAAT------TGGAATGTTATGAATGTATT----AATTAATAGTAT---TGGTAAAG------TACCAAAAATATTAACTTTGAGTGACGTTATTTCGATTTTACGTATAATAATATATGATTGGTTTGACATAAGGTTTATGAGAAATACTCCAATGACTACGTTCACAGTTAATAAATTGAAGCAATTATATGAAAAAGATAGA---ACTGCAGAATATGATTCAGGTATATCCGATGTTGA------------A
		</sequence>
		<sequence>
			<taxon idref="Homosapiens_Malawi_2012_06_06_MWI_BID15I_2012_G2P6"/>
			TAAAGACGCTTGCTATCAATATAAAAAGTTAAACAAATTAAATAATGCAGTTTTAAAGTTAGGAGCTAATGATGTTTGGAGACCTTCTACTTTAACAAAACGTAAAGGATGGTGCTTAGATTGTTGTCAACATACAGACTTGACTTACTGCCAAGGATGCTTAATATATCACGTTTGTGAATGGTGTAGTCAATATAGCAGATGTTTTCTTGATAACGATCCGCATTTACTAAGAATGCGAACTTTTAGAAATGAAATCACAAAGAGTGACTTAGAAAACTTAATTAATATGTATGATACATTATTTCCTATAAATCAAAAAATAGTTAATAAGTTTGCAAACACAATTAAACAACATAAATGTAGAAATGAG-TATTTGATACA--ATGGTATAATCATTTTTTAATGCCAGTTACACTACAGTCTTTATCAATAGAATTAGATGGAGATATATATTATATATTTGGTTACTATGACGATATGCATAAAATTAATCAGACT-CCCTTCTCATTCACGAATTTAATTAGTAAATATGATGTATTACTGCTAGATAGTATAAATTTTGACAGAATGGCATTTTTACCATTAACATTACAGCAAGAATATGCACTTAGATATTTTTCA--AAATCAAGATTCATTACTGAAA--GAAGGAAATGTATTGAAATTTCA-CATTTTTCAGATAATATATTAAATGATTTACATAACCCGAATTTTACATT-------ACAAGTAATTAGAAATTGCAGTAATATGTC---------AGTTGAATGGAATAAAGCATGTAATCTTATTAAAAATATAAGTAATTATTTCAATATACTCAAATCGTCACATACTGA---GTATTATAATGTATCTCCTAGATGTAG--AGTATTCACACAATATAAATTAAAAATAGCATCTAAATTAATTAAACCAAATTATGTAGCATCAAATCACAATTCCTTGGCTACTGAAGTACACAATTGCAAATGGTGTTCAATT-AATAATAATTCTATTGTATGGACTGATTTCAGAATTAAAAATGTTTATAACGATATATTTAATTTTATTAGGGCTTTAGTGAAATCAAATCTTTACGTGGGACATTGTTCTTCAGAAGAAAAGATATATGAATCTATTAAAGATATTCTAAATGTATGTGAAGAAAACGAATG-GAACATGTTGGTAACGGAAATATTCAACCAATTAGATCCAATAAAGTTAAATGAGGATAGTTATGTTTTGTTGAATTATGAAATAAAT------TGGAATGTTATGAATGTATT----AATTAATAGCAT---TGGTAAAG------TACCAAAAATATTAACTTTGAGTGACGTTATTTCGATTTTACGTATAATAATATATGATTGGTTTGACATAAGGTTTATGAGAAATACTCCAATGACTACGTTCACAGTTAATAAATTGAAGCAATTATATGAAAAAGATAGA---ACTGCAGAATATGATTCAGGTATATCCGATGTTGA------------A
		</sequence>
		<sequence>
			<taxon idref="Homosapiens_Gambia_2008_06_12_GMB_MRCDPRU3165_2008_G2P6"/>
			TAAAGACGCTTGCTATCAATATAAAAAGTTAAACAAATTAAATAATGCAGTTTTAAAGTTAGGAGCTAATGATGTTTGGAGACCTTCTACTCTAACGAAACGTAAAGGATGGTGCTTAGATTGTTGTCAACATACGGACTTGACTTACTGCCAAGGATGCTTAATATATCACGTTTGTGAATGGTGTAGTCAATATAGTAGATGTTTTCTTGATAATGATCCGCATTTACTAAGAATGCGAACTTTTAGAAATGAAATCACAAAGAGTGACTTAGAAAACTTAATTAATATGTATAATACATTATTTCCTATAAATCAAAAAATAGTTAATAAGTTTGCAAACACAATTAAACAACATAAATGTAGAAATGAG-TATTTGATACA--ATGGTATAATCATTTTTTAATGCCAGTTACACTACAGTCTTTATCAATAGAATTAGATGGAGATATATATTATATATTTGGTTACTATGACGATATGCATAAAATTAATCAGACT-CCCTTCTCATTCACGAATTTAATTAGTAAATATGATGTATTACTGCTAGATAGTATAAATTTTGACAGAATGGCATTTTTACCATTAACATTACAGCAAGAGTATGCACTTAGATATTTTTCA--AAATCAAGATTCATTACTGAAA--GAAGGAAATGTATTGAAATTTCA-CATTTTTCAGATAATATATTAAATGATTTACATAACCCGAATTTTACATT-------ACAAGTGATTAGAAATTGCAGTAATATGTC---------AGTTGAATGGAATAAAGCATGTAATCTCATTAAAAATATAAGTAATTATTTCAATATACTCAAATTGTCACATACTGA---GTCTTATAATGTATCTCCTAGATGTAG--AGTATTCACACAATATAAATTAAAAATAGCATCTAAATTAATTAAACCAAATTATGTAGCTTCAAATCATAATTCCTTGGCTACTGAAGTACACAATTGCAAATGGTGTTCAATT-AATAATAATTCTATTGTATGGACTGATTTCAGAATTAAAAATGTTTATAACGATATATTTAATTTTATTAGGGCTTTAGTGAAATCAAATCTTTACGTGGGACATTGTTCTTCAGAAGAAAAGATATATGAATCTATTAAGGATATTTTAAATGTATGTGAAGAAAACGAATG-GAACATGTTGGTAACGGAAATATTCAACCAATTAGATCCAATAAAGTTAAATGAGGATAGCTATGTTTTGTTGAATTATGATATAAAT------TGGAATGTTATGAATGTATT----AATTAATAGTAT---TGGTAAAG------TACCAAAAATATTAACTTTGAGTGACGTTATTTCGATTTTACGTATAATAATATATGATTGGTTTGACATAAGGTTTATGAGAAATACTCCAATGACTACGTTCACAGTTAATAAATTGGAGCAATTATATGAAAAAGATAGA---ACTGCAGAATATGATTCAGGTATATCCGATGTTGA------------A
		</sequence>
		<sequence>
			<taxon idref="Homosapiens_Senegal_2009_SEN_MRCDPRU2128_2009_G2P6"/>
			TAAAGACGCTTGCTATCAATATAAAAAGTTAAACAAATTAAATAATGCAGTTTTAAAGTTAGGAGCTAATGATGTTTGGAGACCTTCTACTCTAACGAAACGTAAAGGATGGTGCTTAGATTGTTGTCAACATACGGACTTGACTTACTGCCAAGGATGCTTAATATATCACGTTTGTGAATGGTGTAGTCAATATAGTAGATGTTTTCTTGATAATGATCCGCATTTACTAAGAATGCGAACTTTTAGAAATGAAATCACAAAGAGTGACTTAGAAAACTTAATTAATATGTATAATACATTATTTCCTATAAATCAAAAAATAGTTAATAAGTTTGCAAACACAATTAAACAACATAAATGTAGAAATGAG-TATTTGATACA--ATGGTATAATCATTTTTTAATGCCAGTTACACTACAGTCTTTATCAATAGAATTAGATGGAGATATATATTATATATTTGGTTACTATGACGATATGCATAAAATTAATCAGACT-CCCTTCTCATTCACGAATTTAATTAGTAAATATGATGTATTACTGCTAGATAGTATAAATTTTGACAGAATGGCATTTTTACCATTAACATTACAGCAAGAGTATGCACTTAGATATTTTTCA--AAATCAAGATTCATTACTGAAA--GAAGGAAATGTATTGAAATTTCA-CATTTTTCAGATAATATATTAAATGATTTACATAACCCGAATTTTACATT-------ACAAGTGATTAGAAATTGCAGTAATATGTC---------AGTTGAATGGAATAAAGCATGTAATCTCATTAAAAATATAAGTAATTATTTCAATATACTCAAATTGTCACATACTGA---GTCTTATAATGTATCTCCTAGATGTAG--AGTATTCACACAATATAAATTAAAAATAGCATCTAAATTAATTAAACCAAATTATGTAGCTTCAAATCATAATTCCTTGGCTACTGAAGTACACAATTGCAAATGGTGTTCAATT-AATAATAATTCTATTGTATGGACTGATTTCAGAATTAAAAATGTTTATAACGATATATTTAATTTTATTAGGGCTTTAGTGAAATCAAATCTTTACGTGGGACATTGTTCTTCAGAAGAAAAGATATATGAATCTATTAAGGATATTTTAAATGTATGTGAAGAAAACGAATG-GAACATGTTGGTAACGGAAATATTCAACCAATTAGATCCAATAAAGTTAAATGAGGATAGCTATGTTTTGTTGAATTATGATATAAAT------TGGAATGTTATGAATGTATT----AATTAATAGTAT---TGGTAAAG------TACCAAAAATATTAACTTTGAGTGACGTTATTTCGATTTTACGTATAATAATATATGATTGGTTTGACATAAGGTTTATGAGAAATACTCCAATGACTACGTTCACAGTTAATAAATTGAAGCAATTATATGAAAAAGATAGA---ACTGCAGAATATGATTCAGGTATATCCGATGTTGA------------A
		</sequence>
		<sequence>
			<taxon idref="Homosapiens_Senegal_2009_01_02_SEN_MRCDPRU2053_2009_G8P6"/>
			TAAAGACGCTTGCTATCAATATAAAAAGTTAAACAAATTAAATAATGCAGTTTTAAAGTTAGGAGCTAATGATGTTTGGAGACCTTCTACTCTAACAAAACGTAAAGGATGGTGCTTAGATTGTTGTCAACATACGGACTTGACTTACTGCCAAGGATGCTTAATATATCACGTTTGTGAATGGTGTAGTCAATATAGCAGATGTTTTCTTGATAATGATCCACATTTACTAAGAATGCGAACTTTTAGAAATGAAATCACAAAGAGTGACTTAGAAAACTTAATTAATATGTATGATACATTATTTCCTATAAATCAAAAAATAGTTACTAAGTTTGCAAACACAATTAAACAACATAAATGTAGAAATGAG-TATTTGATACA--ATGGTATAATCATTTTTTAATGCCAGTTACACTACAGTCTTTATCAATAGAATTAGATGGAGATATATATTATATATTTGGTTACTATGACGATATGCATAAAATTAATCAGACT-CCCTTCTCATTCACGAATTTAATTAGTAAATATGATGTATTACTGCTAGATAGTATAAATTTTGACAGAATGGCATTCTTACCATTAACATTACAGCAAGAGTATGCACTTAGATATTTTTCA--AAATCAAGATTCATTACTGAAA--GAAGGAAATGTATTGAAATTTCA-CATTTTTCAGATAATATATTAAATGAGTTACATAACCCGAATTTTACATT-------ACAAGTGATTAGAAATTGCAGTAATATGTC---------AGTTGAATGGAATAAAGCATGTAATCTTATTAAAAATATAAGTAATTATTTCAATATACTCAAATCGTCACATACTGA---GTCTTATAATGTATCTCCTAGATGTAG--AGTATTCACACAATATAAATTAAAAATAGCATCTAAATTAATTAAACCAAATTATGTAGCATCAAATCATAATTCCTTGGCTACTGAAGTACACAATTGCAAATGGTGTTCAATT-AATAATAATTCTATTGTATGGACTGATTTCAGAATTAAAAATGTTTATAACGATATATTTAATTTTATTAGGTCTTTAGTGAAATCAAATCTTTACGTGGGACATTGTTCTTCAGAAGAAAAGATATATGAACCTATTAAGGATATTTTAAATGTATGTGAAGAAAACGAATG-GAACATGTTGGTAACGGAAATATTCAACCAATTAGATCCAATAAAGTTAAATGAGGATAGCTATGTTTTGTTGAATTATGAAATAAAT------TGGAATGTTATGAATGTATT----AATTAATAGTAT---TGGTAAAG------TACCAAAAATATTAACCTTGAGTGACGTTATTTCGATTTTACGTATAATAATATATGATTGGTTTGACATAAGGTTTATGAGAAATACTCCAATGACTACGTTCACAGTTAATAAATTGAAGCAATTATATGAAAAAGATAGA---ACTGCAGAATATGATTCAGGTATATCCGATGTTGA------------A
		</sequence>
		<sequence>
			<taxon idref="Homosapiens_Belgium_2009_02_18_Hu_BEL_F01322_2009_G3P6"/>
			TAAAGACGCTTGCTATCAATATAAAAAGTTAAACAAATTAAATAATGCAGTTTTAAAGTTAGGAGCTAATGATGTTTGGAGACCTTCTACTCTAACAAAACGTAAAGGATGGTGCTTAGATTGTTGTCAACATACGGACTTGACTTACTGCCAAGGATGCTTAATATATCACGTTTGTGAATGGTGTAGTCAATATAGCAGATGTTTTCTTGATAATGATCCGCATTTACTAAGAATGCGAACTTTTAGAAATGAAATCACAAAGAGTGACTTAGAAAACTTAATTAATATGTATGATACATTATTTCCTATAAACCAAAAAATAGTTAATAAGTTTGCAAACACAATTAAACAACATAAATGTAGAAATGAG-TATTTGATACA--ATGGTATAATCATTTTTTAATGCCAGTTACACTACAGTCTTTATCAATAGAATTAGATGGAGATATATATTATATATTTGGTTACTATGACGATATGCATAAAATTAATCAGACT-CCCTTCTCATTCACGAATTTAATTAGTAAATATGATGTATTACTGCTAGATAGTATAAATTTTGACAGAATGGCATTTTTACCATTAACATTACAGCAAGAGTATGCACTTAGATATTTTTCA--AAATCAAGATTCATTACTGAAA--GAAGGAAATGTATTGAAATTTCA-CATTTTTCAGATAATATATTAAATGATTTACATAACCCGAATTTTACATT-------ACAAGTGATTAGAAATTGCAGTAATATGTC---------AGTTGAATGGAATAAAGCATGTAATCTTATTAAAAATATAAGTAATTATTTCAATATACTCAAATCGTCACATACTGA---GTCTTATAATGTATCTCCTAGATGTAG--AGTATTCACACAATATAAATTAAAAATAGCATCTAAATTAATTAAACCAAATTATGTAGCATCAAATCATAATTCCTTGGCTACTGAAGTACACAATTGCAAATGGTGTTCAATT-AATAATAATTCTATTGTATGGACTGATTTCAGAATTAAAAATGTTTATAACGATATATTTAATTTTATTAGGGCTTTAGTGAAATCAAATCTTTACGTGGGACATTGTTCTTCAGAAGAAAAGATATATGAATCTATTAAGGATATTTTAAATGTATGTGAAGAAAACGAATG-GAACATGTTGGTAACGGAAATATTCAACCAATTAGATCCAATAAAGTTAAATGAGGATAGCTATGTTTTGTTGAATTATGAAATAAAT------TGGAATGTTATGAATGTATT----AATTAATAGTAT---TGGTAAAG------TACCAAAAATATTAACTTTGAGTGACGTTATTTCGATTTTACGTATAATAATATATGATTGGTTTGACATAAGGTTTATGAGAAATACTCCAATGACTACGTTCACAGTTAATAAATTGAAGCAATTATATGAAAAAGATAGA---ACTGCAGAATATGATTCAGGTATATCCGATGTTGA------------A
		</sequence>
		<sequence>
			<taxon idref="Homosapiens_Belgium_2009_03_14_Hu_BEL_F01498_2009_G3P6"/>
			TAAAGACGCTTGCTATCAATATAAAAAGTTAAACAAATTAAATAATGCAGTTTTAAAGTTAGGAGCTAATGATGTTTGGAGACCTTCTACTCTAACAAAACGTAAAGGATGGTGCTTAGATTGTTGTCAACATACGGACTTGACTTACTGCCAAGGATGCTTAATATATCACGTTTGTGAATGGTGTAGTCAATATAGCAGATGTTTTCTTGATAATGATCCGCATTTACTAAGAATGCGAACTTTTAGAAATGAAATCACAAAGAGTGACTTAGAAAACTTAATTAATATGTATGATACATTATTTCCTATAAACCAAAAAATAGTTAATAAGTTTGCAAACACAATTAAACAACATAAATGTAGAAATGAG-TATTTGATACA--ATGGTATAATCATTTTTTAATGCCAGTTACACTACAGTCTTTATCAATAGAATTAGATGGAGATATATATTATATATTTGGTTACTATGACGATATGCATAAAATTAATCAGACT-CCCTTCTCATTCACGAATTTAATTAGTAAATATGATGTATTACTGCTAGATAGTATAAATTTTGACAGAATGGCATTTTTACCATTAACATTACAGCAAGAGTATGCACTTAGATATTTTTCA--AAATCAAGATTCATTACTGAAA--GAAGGAAATGTATTGAAATTTCA-CATTTTTCAGATAATATATTAAATGATTTACATAACCCGAATTTTACATT-------ACAAGTGATTAGAAATTGCAGTAATATGTC---------AGTTGAATGGAATAAAGCATGTAATCTTATTAAAAATATAAGTAATTATTTCAATATACTCAAATCGTCACATACTGA---GTCTTATAATGTATCTCCTAGATGTAG--AGTATTCACACAATATAAATTAAAAATAGCATCTAAATTAATTAAACCAAATTATGTAGCATCAAATCATAATTCCTTGGCTACTGAAGTACACAATTGCAAATGGTGTTCAATT-AATAATAATTCTATTGTATGGACTGATTTCAGAATTAAAAATGTTTATAACGATATATTTAATTTTATTAGGGCTTTAGTGAAATCAAATCTTTACGTGGGACATTGTTCTTCAGAAGAAAAGATATATGAATCTATTAAGGATATTTTAAATGTATGTGAAGAAAACGAATG-GAACATGTTGGTAACGGAAATATTCAACCAATTAGATCCAATAAAGTTAAATGAGGATAGCTATGTTTTGTTGAATTATGAAATAAAT------TGGAATGTTATGAATGTATT----AATTAATAGTAT---TGGTAAAG------TACCAAAAATATTAACTTTGAGTGACGTTATTTCGATTTTACGTATAATAATATATGATTGGTTTGACATAAGGTTTATGAGAAATACTCCAATGACTACGTTCACAGTTAATAAATTGAAGCAATTATATGAAAAAGATAGA---ACTGCAGAATATGATTCAGGTATATCCGATGTTGA------------A
		</sequence>
		<sequence>
			<taxon idref="Homosapiens_Togo_2010_11_TGO_MRCDPRU5164_2010_G3P6"/>
			TAAAGACGCTTGCTATCAATATAAAAAGTTAAACAAATTAAATAATGCAGTTTTAAAGTTAGGAGCTAACGATGTTTGGAGACCTTCTACTCTAACAAAACGTAAAGGATGGTGCTTAGATTGTTGTCAACATACGGACTTGACTTACTGCCAAGGATGCTTAATATATCACGTTTGTGAATGGTGTAGTCAATATAGCAGATGTTTTCTTGATAATGATCCGCATTTACTAAGAATGCGAACTTTTAGAAATGAAATCACAAAGAGTGACTTAGAAAACTTAATTAATATGTATGATACATTATTTCCTATAAACCAAAAAATAGTTAATAAGTTTGCAAACACAATTAAACAACATAAATGTAGAAATGAG-TATTTGATACA--ATGGTATAATCATTTTTTAATGCCAGTTACACTACAGTCTTTATCAATAGAATTAGACGGAGATATATATTATATATTTGGTTACTATGACGATATGCATAAAATTAATCAGACT-CCCTTCTCATTCACGAATTTAATTAGTAAATATGATGTATTACTGCTAGATAGTATAAATTTTGACAGAATGGCATTTTTACCATTAACATTACAGCAAGAGTATGCACTTAGATATTTTTCA--AAATCAAGATTCATTACTGAAA--GAAGGAAATGTATTGAAATTTCA-CACTTTTCAGATAATATATTAAATGATTTACATAACCCGAATTTTACATT-------ACAAGTGATTAGAAATTGCAGTAATATGTC---------AGTTGAATGGAATAAAGCATGTAATCTTATTAAAAATATAAGTAATTATTTCAATATACTCAAATCGTCACATACTGA---GTCTTATAATGTATCTCCTAGATGTAG--AGTATTCACACAATATAAATTAAAAATAGCATCTAAATTAATTAAACCAAATTATGTAGCATCAAATCATAATTCCTTGGCTACTGAAGTACACAATTGCAAATGGTGTTCAATT-AATAATAATTCTATTGTATGGACTGATTTCAGAATTAAAAATGTTTATAACGATATATTTAATTTTATTAGGGCTTTAGTGAAATCAAATCTTTACGTGGGACATTGTTCTTCAGAAGAAAAGATATATGAATCTATTAAGGATATTTTAAATGTATGTGAAGAAAACGAATG-GAACATGTTGGTAACGGAAATATTCAACCAATTAGATCCAATAAAGTTAATTGAGGATAGCTATGTTTTGTTGAATTATGAAATAAAT------TGGAATGTTATGAATGTATT----AATTAATAGTAT---TGGTAAAG------TACCAAAAATATTAACTTTGAGTGACGTTATTTCGATTTTACGTATAATAATATATGATTGGTTTGACATAAGGTTTATGAGAAATACTCCAATGACTACGTTCACAGTTAATAAATTGAAGCAATTATATGAAAAAGATAGA---ACTGCAGAATATGATTCAGGTATATCCGATGTTGA------------A
		</sequence>
		<sequence>
			<taxon idref="Homosapiens_Japan_2017_05_JPN_K917_2017_G3P8"/>
			TAAAGATGCTTGTTATCAATATAAAAAATTAAACAAATTAAATAATGTAGTTTTAAAGTTAGGAGCTAATGATGTTTGGAGACCTTCTACTCTAACAAAACGTAAAGGATGGTGCTTAGATTGTTGTCAACATACGGACTTGACTTACTGCCAAGGATGTTTAATATATCATGTGTGCGAATGGTGTAGTCAATATAGCAGATGCTTTCTTGATAATGATCCGCATTTACTAAGAATGCGAACTTTTAGAAATGAAGTCACAAAGAGTGATCTAGAAAATTTAATTAATATGTATGATGCATTATTTCCTATAAATCAAAAAATAGTTAATAAGTTTGCAAACACAATTAAACAACATAAATGTAGAAATGAG-TATTTAATACA--ATGGTATAATCATTTTTTAATGCCAATCACACTACAGTCTTTATCAATAGAATTAGATGGAGATATATATTATATATTTGGTTATTATGACGATATGCATAAAATTAATCAGACT-CCCTTCTCATTCACGAATTTAATTAGTAAATATGATGTATTACTGCTAGATAGCATAAATTTTGACAGAATGGCATTTTTACCATTAACATTACAACAGGAGTATGCACTTAGATACTTTTCA--AAGTCAAGATTTATTACTGAAA--GAAGGAAATGTATTGAACTTTCA-CATTTTTCAGATAATATATTAACTGATTTACATAACCCGAATTTTACATT-------ACAAGTGATTAGAAATTGCAGTAATATGTC---------AGTTGAATGGAATAAAGCATGTAATCTTATTAGGAATATAAGTAATTATTTCGATATATTCAAATCATCACATACAGA---GTCTTATAATGTATCTCCTAGATGTAG--AGTATTCACACAACATAAATTAAAAATAGCATCTACATTAATTAAACCAAATTATGTAGCATCAAATCATAATTCCTTGGCTACTGAAGTACGCAATTGCAAATGGTGTTCAATT-AATAATAATTCTATTGTATTGACTGATTTCAGAATTAAAAATGTTTATGATGATATATTTAATTTTATTAGGGCTTTAGTGAAATCAAATCTTTATGTAGGACATTGTTCTTCAGAAGAAAAGATATATGAATCTATTAAGGATATTTTAAACGTGTGTAAAGAAAATGAATG-GAATACGTTGGTAACGGAAATATTTAATCAATTAGATCCAATAAAGTTAAATGAGGATAGCTATGTTTTGTTGAATTATGAAATAAAT------TGGAATGTTATGAATGTGTT----AATTAATAGTAT---CGGTAAAG------TACCAAGAATATTAACTTTAAGTGACGTTATTTCGATTTTACGTATAATAATATATGATTGGTTTGACATAAGGTTTATGAGAAATACTCCAATGACTACTCTCACAGTTAATAAATTGAAACAATTATATGAAAAGGATGGA---ACCGTAGAATATGATTCAGGTATATCCGATGTCGA------------A
		</sequence>
		<sequence>
			<taxon idref="Homosapiens_Bangladesh_2013_08_02_BGN_M310_2013_G2P4"/>
			TAAAGACGCTTGTTATCAATATAAAAAATTAAACAAATTAAATAATGCAGTTTTAAAGTTAGGAGCTAATGATGTTTGGAGACCTCCTACTCTCCAAAAACGGAAAGGATGGTGCTCAGATCGTTGTCAACATACGGACTTGACTCACCGCCAAGGACGCTTAATATATCATGTTTGTGAACGGTGTAGTCAATATAGCAGACGCTTTCTCGATAATGATCCGCATTTGCTACGAATGCGAACTTTTAGAAATGAAATCACAAGGAGTGACTTAGAAAATTTAATTAATATGTATGATACATTATTTCCTATAAATCAAAAAATAGTTAATAAGTTTGCAAACACAATTAAACAACATAAATGTAGAAATGAG-TATTTAATACA--ATGGTATAATCATTTTTTAATGCCAATTACACTACAGTCTTTATCAATAGAATTAGATGGAGATATATATTATATATTTGGTTACTATGACGATATGCATAAAATTAATCAGACT-CCCTTCTCATTCACGAATTTAATTAGTAAATATGATGTATTACTGCTAGATAGCATAAATTTTGACAGAATGGCATTTTTACCATTAACATTACAGCAGGAGTATGCACTTAGATATTTTTCA--AAATCAAGATTCATTACTGAAA--GAAGGAAATGTATTGAACTTTCA-CATTTTTCAGATAATATATTAACTGATTTACATAATCCGAATTTTACGTT-------ACAAGTGATTAGAAATTGCAGTAATATGTC---------AGTTGAATGGAATAAAGCATGTAATCTTATTAGAAATATAAGTAATTATTTCGATATATTCAAATCGTCACATACTGA---GTCTTATAATGTATCTCCTAGATGTAG--AGTATTCACACAATATAAATTAAAAATAGCATCTAATTTAATCATACCAAATTATGTAGCATCAAATCATAATTCCTTGGCTACTGAAGTACGCAATTGCAAATGGTGTTCAATT-AATAATAATTCTATTGTATTCACTGATTTCAGAATTAAAAATGTTTATAATGATATATTTAATTTTATTAGGGCTTTAGTGAAATCAAATCTTTATGTAGGACATTGTTCTTCAGAAGAAAAGATATATGAATCTATTAAGGATATTTTAAATGTATGTAAAGAAAATGAGTG-GAACATGTTGGTAACGGAAATATTCAATCAATTAGATCCAATAAAGTTAAATGAGGACAGCTATGTTTTGTTGAATTATGAAATAAAT------TGGAATGTTATGAATGTATT----AATCAATAGTAT---CGGTAAAG------TACCAAGAATATTAACTTTGAGTGACGTTATTTCAATTTTACGTATAATAATATATGATTGGTTTGACGTAAGGTTTATGAGAAATACTCCGATGACTACGTTCACGGTTAATAAATTGAAACAATTATATGAAAAGGATAGA---ACTGCAGAATATGATTCAGGTATATCCGATGTTGA------------A
		</sequence>
		<sequence>
			<taxon idref="Homosapiens_USA_2005_USA_VU050654_2005_G2P4"/>
			TAAAGACGCTTGTTATCAATATAAAAAATTAAACAAATTAAATAATGCAGTTTTAAAGTTAGGAGCTAATGATGTTTGGAGACCTTCTACTCTAACAAAACGTAAAGGATGGTGCTTAGATTGTTGTCAACATACGGACTTGACTTACTGCCAAGGATGCTTAATATATCATGTTTGTGAATGGTGTAGTCAATATAACAGATGCTTTCTTGATAATGATCCGCATTTACTAAGAATGCGAACTTTTAGAAATGAAATCACAAAGAGTGACTTAGAAAATTTAATTAATATGTATGATACATTATTTCCTATAAATCAAAAAATAGTTAATAAGTTTGCAAACGCAATTAAACAACATAAATGTAGAAATGAG-TATTTGATACA--ATGGTATAATCATTTTTTAATGCCAATTACACTACAGTCTTTATCAATAGAATTAGATGGAGATATATATTATATATTTGGTTACTATGATGATATGCATAAAATTAATCAGACT-CCCTTCTCATTCACGAATTTAATTAGTAAATATGATATATTACTGCTAGACAGCATAAATTTTGACAGAATGGCATTTTTACCATTAACATTACAGCAAGAGTATGCACTTAGATATTTTTCA--AAATCAAGATTTATTACTGAAA--GAAGGAAATGTATTGAACTTTCA-CATTTTTCAGATAATATATTAAATGATTTACATAAACCGAATTTTACATT-------ACAAGTGATTAGAAATTGCAGTAATATGTC---------AGTTGAATGGAATAAAGCATGTAATCTTATTAGGAATATAAGTAATTATTTCGATATATTCAAATCGTCACATACTGA---GTCTTATAATGTATCTCCTAGATGTAG--AGTATTCACACAATATAAATTAAAAATAGCATCTAAATTAATTAAACCAAATTATGTAGCATCAAATCATAATTCCTTGGCTACTGAAGTACACAATTGCAAATGGTGTTCAATT-AATAATAATTCTATTGTATTGACTGATTTCAGAATTAAAAATGTTTATAATAATATATTTAATTTTATTAGAGCTTTAGTGAAATCAAATCTTTATGTAGGACATTGTTCTTCAGAAGAAAGGATATATGAATCTATTAAGGATATTTTAAATGTATGTAAAGAAAATGAATG-GAACATGTTGGTAACGGAAATATTCAATCAATTAGATCCAATAAAGCTAAATGAGGATAGCTATGTTTTGTTGAATCATGAAATAAAT------TGGAATGTTATGAATGTATT----AATTAATAGTAT---CGGTAAGG------TACCAAAAATATTAACTTTGAGTGACGTTATTTCGATTTTACGTATAATAATATATGATTGGTTTGACATAAGGTTTATGAGAAATACTCCAATGACTACGTTCACAGTTAATAAATTGAAGCAATTATATGAAAAGGATAGA---ACTGCAGAATATGATTCAGGTATATCCGATGTTGA------------A
		</sequence>
		<sequence>
			<taxon idref="Homosapiens_Japan_2016_JPN_MI1125_2016_G3P8"/>
			TAAAGACGCTTGTTATCAATATAAAAAATTAAACAAATTAAATAATGTAGTTTTAAAATTAGGAGCTAATGATGTTTGGAGACCTTCTACTCTAACAAAACGTAAAGGATGGTGCTTAGATTGTTGTCAACATACGGACTTGACCTACTGCCAAGGATGTTTAATATATCATGTGTGTGAATGGTGTAGTCAATATAGCAGATGCTTTCTTGATAATGATCCGCATTTACTAAGAATGCGAACTTTTAGAAATGAAATCACAAAGAGTGACTTAGAAAATTTGATTAATATGTATGATGCATTATTTCCTATAAATCAAAAAATAATTAATAAGTTTGCAAACACAATTAAACAACATAAATGTAGAAATGAG-TATTTGATACA--ATGGTATAATCATTTTTTAATGCCAATTACACTACAGTCTTTATCAATAGAATTAGATGGAGATATATATTATATATTTGGTTACTATGACGATATGCATAAAATTAATCAGACT-CCCTTCTCATTCACGAATTTAATTAGTAAATATGATGTATTACTGCTAGATAGCATAAATTTTGACAGAATGGCATTTTTACCATTAACATTACAACAGGAGTATGCACTTAGATATTTTTCA--AAATCAAGATTTATTACTGAAA--GAAGGAAATGTATTGAACTTTCA-CATTTTTCAGATAATATATTAACTGATTTACATAACCCGAATTTTACATT-------ACAAGTGATTAGAAATTGCAGTAATATGTC---------AGTTGAATGGAACAAAGCATGTAATCTTATTAGGAATATAAGCAATTATTTCGATATATTCAAATCATCACATACAGA---GTCTTATAATGTATCTCCTAGATGTAG--AGTATTCACACAATATAAATTAAAAATAGCATCTAAATTAATTAAACCAAATTATGTAGCATCAAATCATAATTCCTTGGCTACTGAAGTACGCAATTGCAAATGGTGTTCAATT-AATAATAATTCTATTGTATTAACTGATTTCAGAATTAAAAATGTTTATGATGATATATTTAATTTTATTAGGGCCTTAGTGAAATCAAATCTTTATGTAGGACATTGTTCTTCAGAAGAAAAGATATATGAATCTATTAAGGATATTTTAAACGTATGTAAAGAAAATGAATG-GAACACATTGGTAACGGAAATATTTAATCAATTAGATCCAATAAAGTTAAATGAGGACAGCTATGTTTTGTTGAATTATGAAATAAAT------TGGAATGTTATGAATGTATT----AATTAATAGTAT---CGGTAAAG------TACCAAGAATATTAACTTTAAGTGACGTTATTTCGATTTTACGTATAATAATATATGATTGGTTTGACATAAGGTTTATGAGAAATACTCCAATGACTACGTTTACAGTTAATAAATTAAAACAATTATATGAAAAGGATAGA---ACTGCAGAATATGATTCAGGTATATCCGATGTTGA------------A
		</sequence>
		<sequence>
			<taxon idref="Homosapiens_Indonesia_2014_03_17_IDN_D006389b_2014_G3P8"/>
			TAAAGACGCTTGTTATCAATATAAAAAATTAAACAAATTAAATAATGTAGTTTTAAAGTTAGGAGCTAATGATGTTTGGAGACCTTCTACTCTAACAAAACGTAAAGGATGGTGCTTAGATTGTTGTCAACATACGGACTTGACTTACTGCCAAGGATGTTTAATATATCATGTGTGCGAATGGTGTAGTCAATATAGCAGATGCTTTCTTGATAATGATCCGCATTTACTAAGAATGCGAACTTTTAGAAATGAAATCACAAAGAGTGACCTAGAAAATTTAATTAATATGTATGATGCATTATTTCCTATAAATCAAAAAATAGTTAATAAGTTTGCAAACACAATTAAACAACATAAATGTAGAAATGAG-TATTTAATACA--ATGGTATAATCACTTTTTAATGCCAATTACACTACAGTCTTTATCAATAGAATTAGATGGAGATATATATTATATATTTGGTTACTATGACGATATGCATAAAATTAATCAGACT-CCCTTCTCATTCACGAATTTAATTAGTAAATATGATGTATTACTGCTAGATAGCATAAATTTTGACAGAATGGCATTTTTACCATTAACATTACAACAGGAGTATGCACTTAGATATTTTTCA--AAATCAAGATTTATTACTGAAA--GAAGGAAATGTATTGAACTTTCA-CATTTTTCAGATAATATATTAACTGATTTACATAACCCGAATTTTACATT-------ACAAGTGATTAGAAATTGCAGTAATATGTC---------AGTTGAATGGAATAAAGCATGTAATCTTATTAGGAATATAAGTAATTATTTCGATATATTCAAATCATCACATACAGA---GTCTTATAATGTATCTCCTAGATGTAG--AGTATTCACACAATATAAATTAAAAATAGCATCTAAATTAATTAAACCAAATTATGTAGCATCAAATCATAATTCCTTGGCTACTGAAGTACGCAATTGCAAATGGTGTTCAATT-AATAATAATTCTATTGTATTGACTGATTTCAGAATTAAAAATGTTTATGATGATATATTTAATTTTATTAGGGCTTTAGTGAAATCAAATCTTTATGTAGGACATTGTTCTTCAGAAGAAAAGATATATGAATCTATTAAGGATATTTTAAACGTATGTAAAGAAAATGAATG-GAACACGTTGGTAACGGAAATATTTAATCAATTAGATCCAATAAAGTTAAATGAGAATAGCTATGTTTTGTTGAATTATGAAATAAAT------TGGAATGTTATGAATGTATT----AATTAATAGTAT---CGGTAAAG------TACCAAGAATATTAACTTTAAGTGACGTTATTTCGATTTTACGTATAATAATATATGATTGGTTTGACATAAGGTTTATGAGAAATACTCCAATGACTACGCTCACAGTTAATAAATTGAAACAATTATATGAAAAGGATAGA---ACTGCAGAATATGATTCAGGTATATCCGATATTGA------------A
		</sequence>
		<sequence>
			<taxon idref="Homosapiens_Thailand_2013_THA_BD20_2013_G2P4"/>
			TAAAGACGCTTGTTATCAATATAAAAAATTGAACAAATTAAATAATGCAGTTTTAAAGTTAGGAGCTAATGATGTTTGGAGACCTTCTACTCTAACAAAACGTAAAGGATGGTGCTTAGATTGTTGTCAACATACGGACTTGACTTACTGCCAAGGATGCTTAATATATCATGTGTGTGAATGGTGTAGTCAATATAGCAGATGCTTTCTTGATAATGATCCGCATTTACTAAGAATGCGAACTTTTAGAAATGAAATCACAAAGAGTGACTTAGAAAATTTAATTAATATGTATGATACATTATTTCCTATAAATCAAAAAATAGTTAATAAGTTTGCAAACACAATTAAACAACATAAATGTAGAAATGAG-TATTTGATACA--ATGGTATAATCATTTTTTAATGCCAATTACACTACAGTCTTTATCAATAGAATTAGATGGAGATATATATTATATATTTGGTTACTATGACGATATGCATAAAATTAATCAGACT-CCCTTCTCATTCACGAATTTAATTAGTAAATATGATGTATTACTGCTAGATAGCATAAATTTTGACAGAATGGCATTTTTACCATTAACATTACAACAGGAGTATGCACTTAGATATTTTTCA--AAATCAAGATTTATTACTGAAA--GAAGGAAATGTATTGAACTTTCA-CATTTTTCAGATAATATATTAACTGATTTACATAACCCGAATTTTACATT-------ACAAGTGATTAGAAATTGCAGTAATATGTC---------AGTTGAATGGAATAAAGCATGTAATCTTATTAGGAATATAAGTAATTATTTCGATATATTCAAATCATCACATACAGA---GTCTTATAATGTATCTCCTAGATGTAG--AATATTCACACAATATAAATTAAAAATAGCATCTAAATTAATTAAACCAAATTATGTAGCATCAAATCATAATTCCTTGGCTACTGAAGTACGCAATTGCAAATGGTGTTCAATT-AATAATAATTCTATTGTATTGACTGATTTCAGAATTAAAAATGTTTATGATGATATATTTAATTTCATTAGGGCTTTAGTGAAATCAAATCTTTATGTAGGACATTGTTCTTCAGAAGAAAAGATATATGAATCTATTAAGGACATTTTAAATGTATGTAAAGAAAATGAATG-GAACACGTTGGTAATGGCAATATTTAATCAATTAGATCCAATAAAGTTAAATGAGGATAGCTATGTTTTGTTGGATTATGAAATAAAT------TGGAATGTTATGAATGTATT----AATTAATAGTAT---CGGTAAAG------TACCAAGAATATTAACTTTAAGTGACGTTATTTCGATTTTACGTATAATAATATATGATTGGTTTGACATAAGGTTTATGAGAAATACTCCAATGACTACGTTCACAGTTAATAAATTGAAACAATTATATGAAAAGGATAGA---ATTGCAGAATATGATTCAGGTATATTCGATGTTGA------------A
		</sequence>
		<sequence>
			<taxon idref="Homosapiens_Pakistan_2010_PAK93_2010_G1P6"/>
			TAAAGACGCTTGTTATCAATATAAAAAATTAAACAAATTAAATAATGCAGTTTTAAAGTTAGGAGCTAATGATGTTTGGAGACCTTCTACTCTAACAAAACGTAAAGGATGGTGCTTAGATTGTTGTCAACATACAGACTTGACTTACTGCCAAGGATGCTTAATATATCATGTGTGTGAATGGTGTAGTCAATATAGCAGATGCTTTCTTGATAATGATCCGCATTTACTAAGAATGCGAACTTTTAGAAATGAAATCACAAAGAGTGACTTAGAAAATTTAATTAACATGTATGATATATTATTTCCTATAAATCAAAAAATAGTTAATAAGTTTGCAAACACAATTAAACAACATAAATGTAGAAATGAG-TATTTGATACA--ATGGTATAATCATTTTTTAATGCCAATTACACTACAGTCTTTATCAATAGAATTAGATGGAGATATATATTATATATTTGGTTACTATGACGATATGTATAAAATTAATCAGACT-CCCTTCTCATTCACGAATTTAATTAGTAAATATGATGTATTACTGCTAGATAGCATAAATTTTGACAGAATGGCATTTTTACCATTAACATTGCAGCAGGAGTATGCACTTAGATATTTTTCA--AAATCAAGATTTATTACTGAAA--GAAGGAAATGTATTGAACTTTCA-CATTTTTCAGATAATATATTAACTGATTTACATAACCCGAATTTTACATT-------ACAAGTGATTAGAAATTGCAGTAATATGTC---------AGTTGAATGGAATAAAGCATGTAATCTTATTAGGAATATAAGTAATTATTTCGATATATTCAAATCATCACATACAGA---GTCTTATAATGTATCTCCTAGATGTAG--AGTATTCACACAATATAAATTAAAAATAGCATCCAAATTAATTAAACCAAATTATGTAGCATCAAATCATAATTCCTTGGCTACTGAAGTACGCAATTGCAAATGGTGTTCAATT-AATAATAATTCTATTGTATTGACTGATTTCAGAATTAAAAATGTTTATAATGATATATTTAATTTTATTAGGGCTTTAGTGAAATCAAATCTTTATGTAGGACATTGTTCTTCAGAAGAAAAGATATATGAATCTATTAAGGATATTTTAAATGTATGTAAAGAAAATGAATG-GAACATGTTGGTAACGGAAATATTTAATCAATTAGATCCAATAAAGTTAAATGAGGATAGCTATGTTTTGTTGAATTATGAAATAAAT------TGGAATGTTATGAATGTATT----AATTAATAGTAT---CGGTAAAG------TACCAAGAATATTAACTTTGAGTGACGTTATTTCGATTTTACGTATAATAATATATGATTGGTTTGACATAAGGTTTATGAGAAATACTCCAATGACTACGTTCACAGTTAATAAATTGAAACAATTATATGAAAAGGATAGA---ACTGCAGAATATGATTCAGGTATATCCGATGTTGA------------A
		</sequence>
		<sequence>
			<taxon idref="Homosapiens_Thailand_2012_02_02_CMHN4912"/>
			TAAAGACGCTTGTTATCAATATAAAAAATTAAACAAATTAAATAATGCAGTTTTAAAGTTAGGAGTTAATGATGTTTGGAGACCTTCTACTCTAACAAAACGTAAAGGATGGTGCTTAGATTGTTGTCAACATACGGATTTGACTTACTGCCAAGGATGCTTAATATATCATGTGTGTGAATGGTGTAGTCAATATAGCAGATGCTTTCTTGATAATGATCCGCATTTACTAAGAATGCGAACTTTTAGAAATGAAATCACAAAGAGTGACTTAGAAAATTTAATTAATATGTATGATACATTATTTCCTATAAATCAAAAAATAGTTAATAAGTTTGCAAACACAATTAAACAACATAAATGTAGAAATGAG-TATTTGATACA--ATGGTATAATCATTTTTTAATGCCAATTACACTACAGTCTTTATCAATAGAATTAGATGGAGATATATATTATATATTTGGTTACTATGACGATATGCATAAAATTAATCAGACT-CCCTTCTCATTCACGAATTTAATTAGTAAATATGATGTATTACTGCTAGATAGCATAAATTTTGACAGAATGGCATTTTTACCATTAACATTACAGCAGGAGTATGCACTTAGATATTTTTCA--AAATCAAGATTTATTACTGAAA--GAAGGAAATGTATTGAACTTTCA-CATTTTTCAGATAATATATTAACTGATTTACATAACCCGAATTTTACATT-------ACAAGTGATTAGAAATTGCAGTAATATGTC---------AGTTGAATGGAATAAAGCATGTAATCTTATTAGGAATATAAGTAATTATTTCGATATATTCAAATCATCACATACAGA---GTCTTATAATGTATCTCCTAGATGTAG--AGTATTCACACAATATAAATTAAAAATAGCATCTAAATTAATTAAACCAAATTATGTAGCATCAAATCATAATTCCTTGGCTACTGAAGTACGCAATTGCAAATGGTGTTCAATT-AATAATAATTCTATTGTATTGACTGATTTCAGAATTAAAAATGTTTATAATGATATATTTAATTTTATTAGGGCTTTAGTGAAATCAAATCTTTATGTAGGACATTGTTCTTCAGAAGAAAAGATATATGAATCTATTAAGGATATTTTAAATGTATGTAAAGAAAATGAATG-GAACATGTTGGTAACGGAAATATTTAATCAATTAGATCCAATAAAGTTAAATGAGGATAGCTATGTTTTGTTGAATTATGAAATAAAT------TGGAATGTTATGAATGTATT----AATTAATAGTAT---CGGTAAAG------TGCCAAGAATATTAACTTTAAGTGACGTTATTTCGATTTTACGTATAATAATATATGATTGGTTTGACATAAGGTTTATGAGAAATACTCCAATGACTACGTTCACAGTTAATAAATTGAAACAATTATATGAAAAGGATAGA---ACTGCAGAATATGATTCAGGTATATCCGATGTTGA------------A
		</sequence>
		<sequence>
			<taxon idref="Homosapiens_SouthKorea_2011_CAU1103"/>
			TAAAGACGCTTGTTATCAATATAAAAAATTAAACAAATTAAATAATGCAGTTTTAAAGTTAGGAGCTAATGATGTTTGGAAACCTTCTACTCTAACAAAACGTAAAGGATGGTGCTTAGATTGTTGTCAACATACGGACTTGACTTACTGCCAAGGATGCTTAATATATCATGTGTGTGAATGGTGTAGTCAATATAGCAGATGCTTTCTTGATAATGATCCGCATTTACTAAGAATGCGAACTTTTAGAAATGAAATCACAAAGAGTGACTTAGAAAATTTAATTAATATGTATGATACATTATTTCCTATAAATCAAAAAATAGTTAATAAGTTTGCAAACACAATTAAACAACATAAATGTAGAAATGAG-TATTTGATACA--ATGGTATAATCATTTTTTAATGCCAATTACACTACAGTCTTTATCAATAGAATTAGATGGAGATATATATTATATATTTGGTTACTATGACGATATGCATAAAATTAATCAGACT-CCCTTCTCATTCACGAATTTAATTAGTAAATATGATGTATTACTGCTAGATAGCATAAATTTTGACAGAATGGCATTTTTACCATTAACATTACAGCAGGAGTATGCACTTAGATATTTTTCA--AAATCAAGATTTATTACTGAAA--GAAGGAAATGTATTGAACTTTCA-CATTTTTCAGATAATATATTAACTGATTTACATAACCCAAATTTTACATT-------ACAAGTGATTAGAAATTGCAGTAATATGTC---------AGTTGAATGGAATAAAGCATGTAATCTTATTAGGAATATAAGTAATTATTTCGATATATTCAAATCATCACATACAGA---GTCTTATAATGTATCTCCTAGATGTAG--AATATTCACACAATATAAATTAAAAATAGCATCTAAATTAATTAAATCAAATTATGTAGCATCAAATCATAATTCCTTGGCTACTGAAGTACGCAATTGCAAATGGTGTTCAATT-AATAATAATTCTATTGTATTGACTGATTTCAGAATTAAAAATGTTTATAATGATATATTTAATTTTATTAGGGCTTTAGTGAAATCAAATCTTTATGTAGGACATTGTTCTTCAGAAGAAAAGATATATGAATCTATTAAGGATATTTTAAATGTATGTAAAGAAAATGAATG-GAACACGTTGGTAACGGAAATATTTAATCAATTAGATCCAATAAAGTTAAATGAGGATAGCTATGTTTTGTTGAATTATGAAATAAAT------TGGAATGTTATGAATGTATT----AATTAATAGTAT---CGGTAAAG------TACCAAGAATATTAACTTTAAGTGACGTTATTTCGATTTTACGTATAATAATATATGATTGGTTTGACATAAGGTTTATGAGAAATACTCCAATGACTACGTTCACAGTTAATAAATTGAAACAATTATATGAAAAGGATAGA---ATTGCAGAATATGATTCAGGTATATCCGATGTTGA------------A
		</sequence>
		<sequence>
			<taxon idref="Homosapiens_Thailand_2013_THA_NPM51_2013_G2P4"/>
			TAAAGACGCTTGTTATCAATATAAAAAATTAAACAAATTAAATAATGTAGTTTTAAAGTTAGGAGCTAATGATGTTTGGAGACCTTCTACTCTAACAAAACGTAAAGGATGGTGCTTAGATTGTTGTCAACATACGGACTTGACTTACTGCCAAGGATGCTTAATATATCATGTGTGTGAATGGTGTAGTCAATATAGCAGATGCTTTCTTGATAATGATCCGCATTTACTAAGAATGCGAACTTTTAGAAATGAAATCACAAAGAGTGACTTAGAAAATTTAATTAATATGTATGATACATTATTTCCTATAAATCAAAAAATAGTTAATAAGTTTGCAAACACAATTAAACAACATAAATGTAGAAATGAG-TATTTGATACA--ATGGTATAATCATTTTTTAATGCCAATTACACTACAGTCTTTATCAATAGAATTAGATGGAGATATATATCATATATTTGGTTACTATGACGATATGCATAAAATTAATCAGACT-CCCTTCTCATTCACGAATTTAATTAGTAAATATGATGTATTACTGCTAGATAGCATAAATTTTGACAGAATGGCATTTTTACCATTAACATTACAGCAGGAGTATGCACTTAGATATTTTTCA--AAATCAAGATTTATTACTGAAA--GAAGAAAATGTATTGAACTTTCA-CATTTTTCAGATAATATATTAACTGATTTACATAACCCGAATTTTACATT-------ACAAGTGATTAGAAATTGCAGTAATATGTC---------AGTTGAATGGAATAAAGCATGTAATCTTATTAGGAATATAAGTAATTATTTCGATATATTCAAATCATCACATACAGA---GTCTTATAATGTATCTCCTAGATGTAG--AGTATTCACACAATATAAATTAAAAATAGCATCTAAATTAATTAAACCAAATTATGTAGCATCAAATCATAATTCCTTGGCTACTGAAGTACGCAATTGCAAATGGTGTTCAATT-AATAATAATTCTATTGTATTGACTGATTTCAGAATTAAAAATGTGTATAATGATATATTTAATTTTATTAGGGCTTTAGTGAAATCAAATCTTTATGTAGGACATTGTTCTTCAGAAGAAAAGATATATGAATCTATTAAGGATATTTTAAACGTATGTAAAGAAAATGAATG-GAACATGTTGGTAACGGAAATATTTAATCAATTAGATCCAATAAAGTTAAATGAGGATAGCTATGTTTTGTTGAATTATGAAATAAAT------TGGAATGTTATGAATGTATT----AATTAATAGTAT---CGGTAAAG------TACCAAGAATATTAACTTTAAGTGACGTTATTTCGATTTTACGTATAATAATATATGATTGGTTTGACATAAGGTTTATGAGAAATACTCCGATGACTACGTTCACAGTTAATAAATTGAAACAATTATATGAAAAGGGTAGA---ACTGCAGAATATGATTCAGGTATATCCGATGTTGA------------A
		</sequence>
		<sequence>
			<taxon idref="Homosapiens_Thailand_2013_THA_SSKT133_2013_G2P4"/>
			TAAAGACGCTTGTTATCAATATAAAAAATTAAACAAATTAAATAATGTAGTTTTAAAGTTAGGAGCTAATGATGTTTGGAGACCTTCTACTCTAACAAAACGTAAAGGATGGTGCTTAGATTGTTGTCAACATACGGACTTGACTTACTGCCAAGGATGCTTAATATATCATGTGTGTGAATGGTGTAGTCAATATAGCAGATGCTTTCTTGATAATGATCCGCATTTACTAAGAATGCGAACTTTTAGAAATGAAATCACAAAGAGTGACTTAGAAAATTTAATTAATATGTATGATACATTATTTCCTATAAATCAAAAAATAGTTAATAAGTTTGCAAACACGATTAAACAACATAAATGTAGAAATGAG-TATTTGATACA--ATGGTATAATCATTTTTTAATGCCAATTACACTACAGTCTTTATCAATAGAATTAGATGGAGATATATATCATATATTTGGTTACTATGACGATATGCATAAAATTAATCAGACT-CCCTTCTCATTCACGAATTTAATTAGTAAATATGATGTATTACTGCTAGATAGCATAAATTTTGACAGAATGGCATTTTTACCATTAACATTACAGCAGGAGTATGCACTTAGATATTTTTCA--AAATCAAGATTTATTACTGAAA--GAAGAAAATGTATTGAACTTTCA-CATTTTTCAGATAATATATTAACTGATTTACATAACCCGAATTTTACATT-------ACAAGTGATTAGAAATTGCAGTAATATGTC---------AGTTGAATGGAATAAAGCATGTAATCTTATTAGGAATATAAGTAATTATTTCGATATATTCAAATCGTCACATACAGA---GTCTTATAATGTATCTCCTAGATGTAG--AGTATTCACACAATATAAATTAAAAATAGCATCTAAATTAATTAAACCAAATTATGTAGCATCAAATCATAATTCCTTGGCTACTGAAGTACGCAATTGCAAATGGTGTTCAATT-AATAATAATTCTGTTGTATTGACTGATTTCAGAATTAAAAATGTGTATAATGATATATTTAATTTTATTAGGGCTTTAGTGAAATCAAATCTTTATGTAGGACATTGTTCTTCAGAAGAAAAGATATATGAATCTATTAAGGATATTTTAAACGTATGTAAAGAAAATGAATG-GAACATGTTGGTAACGGAAATATTTAATCAATTAGATCCAATAAAGTTAAATGAGGATAGCTATGTTTTGTTGAATTATGAAATAAAT------TGGAATGTTATGAATGTATT----AATTAATAGTAT---CGGTAAAG------TACCAAGAATATTAACTTTAAGTGACGTTATTTCGATTTTACGTATAATAATATATGATTGGTTTGACATAAGGTTTATGAGAAATACTCCGATGACTACGTTCACAGTTAATAAATTGAAACAATTATATGAAAAGGGTAGA---ACTGCAGAATATGATTCAGGTATATCCGATGTTGA------------A
		</sequence>
		<sequence>
			<taxon idref="Homosapiens_Australia_2011_AUS_CK20048_2011_G2P4"/>
			TAAAGACGCTTGTTATCAATATAAAAAATTAAACAAATTAAATAATGTAGTTTTAAAGTTAGGAGCTAATGATGTTTGGAGACCTTTTACTCTAACAAAACGTAAAGGATGGTGCTTAGATTGTTGTCAACATACGGACTTGACTTACTGCCAAGGATGCTTAATATATCATGTGTGTGAATGGTGCAGTCAATATAGCAGATGCTTTCTTGATAATGATCCGCATTTACTAAGAATGCGAACTTTTAGAAATGAAATCACAAAGAGTGACTTAGAAAATTTAATTAATATGTATGATACATTATTTCCTATAAATCAAAAAATAGTTAATAAGTTTGCAAACACAATTAAACAACATAAATGTAGAAATGAG-TATTTGATACA--ATGGTATAATCATTTTTTAATGCCAATTACACTACAGTCTTTATCAATAGAATTAGATGGGGATATATATTATATATTTGGTTACTATGACGATATGCATAAAATTAATCAGACT-CCCTTCTCATTCACGAATTTAATTAGTAAATATGATGTATTACTGCTAGATAGCATAAATTTTGACAGAATGGCATTTTTACCATTAACATTACAGCAGGAGTACGCACTTAGATATTTTTCA--AAATCAAGATTTATTACTGAAA--GAAGGAAATGTATTGAACTTTCA-CATTTTTCAGATAATATATTAACTGATTTACATAATCCGAATTTTACATT-------ACAAGTGATTAGAAATTGCAGTAATATGTC---------AGTTGAATGGAATAAAGCATGTAATCTTATTAGGAATATAAGTAATTATTTCGATATACTCAAATCATCACATACAGA---GTCTTATAATGTATCTCCTAGATGTAG--AGTATTCACACAATATAAATTAAAAATAGCATCTAAATTAATTAAACCAAATTATGTAGCATCAAATCATAATTCCTTGGCTACTGAAGTACGCAATTGCAAATGGTGTTCAATT-AATAATAATTCTATTGTATTGACTGATTTCAGAATTAAAAATGTTTATAATGATATATTTAATTTTATTAGGGCTTTAGTGAAATCAAATCTTTATGTAGGACATTGTTCTTCAGAAGAAAAGATATATGAATCTATTAAGGATATTTTAAACGTATGTAAAGAAAATGAATG-GAACACGTTGGTAACGGAAATATTTAATCAATTAGATCCAATAAAGTTAAATGAGGATAGCTATGTTTTGTTGAATTATGAAATAAAT------TGGAATGTTATGAATGTATT----AATTAATAGTAT---CGGTAAAG------TACCAAGAATATTAACTTTAAGTGACGTTATTTCGATTTTACGTATAATAATATATGATTGGTTTGACATAAGGTTTATGAGAAATACTCCAATGACTACGTTCACAGTTAATAAATTGAAACAATTATATGAAAAGGATAGA---ACTGCAGAATATGATTCAGGTATATCCGATGTTGA------------A
		</sequence>
		<sequence>
			<taxon idref="Homosapiens_Australia_2010_10_23_AUS_CK20055_2010_G2P4"/>
			TAAAGACGCTTGTTATCAATATAAAAAATTAAACAAATTAAATAATGTAGTTTTAAAGTTAGGAGCTAATGATGTTTGGAGACCTTCTACTCTAACAAAACGTAAAGGATGGTGCTTAGATTGTTGTCAACATACGGACTTGACTTACTGCCAAGGATGCTTAATATATCATGTGTGTGAATGGTGCAGTCAATATAGCAGATGCTTTCTTGATAATGATCCGCATTTACTAAGAATGCGAACTTTTAGAAATGAAATCACAAAGAGTGACTTAGAAAATTTAATTAATATGTATGATACATTATTTCCTATAAATCAAAAAATAGTTAATAAGTTTGCAAACACAATTAAACAACATAAATGTAGAAATGAG-TATTTGATACA--ATGGTATAATCATTTTTTAATGCCAATTACACTACAGTCTTTATCAATAGAATTAGATGGGGATATATATTATATATTTGGTTACTATGACGATATGCATAAAATTAATCAGACT-CCCTTCTCATTCACGAATTTAATTAGTAAATATGATGTATTACTGCTAGATAGCATAAATTTTGACAGAATGGCATTTTTACCATTAACATTACAGCAGGAGTACGCACTTAGATATTTTTCA--AAATCAAGATTTATTACTGAAA--GAAGGAAATGTATTGAACTTTCA-CATTTTTCAGATAATATATTAACTGATTTACATAATCCGAATTTTACATT-------ACAAGTGATTAGAAATTGCAGTAATATGTC---------AGTTGAATGGAATAAAGCATGTAATCTTATTAGGAATATAAGTAATTATTTCGATATACTCAAATCATCACATACAGA---GTCTTATAATGTATCTCCTAGATGTAG--AGTATTCACACAATATAAATTAAAAATAGCATCTAAATTAATTAAACCAAATTATGTAGCATCAAATCATAATTCCTTGGCTACTGAAGTACGCAATTGCAAATGGTGTTCAATT-AATAATAATTCTATTGTATTGACTGATTTCAGAATTAAAAATGTTTATAATGATATATTTAATTTTATTAGGGCTTTAGTGAAATCAAATCTTTATGTAGGACATTGTTCTTCAGAAGAAAAGATATATGAATCTATTAAGGATATTTTAAACGTATGTAAAGAAAATGAATG-GAACACGTTGGTAACGGAAATATTTAATCAATTAGATCCAATAAAGTTAAATGAGGATAGCTATGTTTTGTTGAATTATGAAATAAAT------TGGAATGTTATGAATGTATT----AATTAATAGTAT---CGGTAAAG------TACCAAGAATATTAACTTTAAGTGACGTTATTTCGATTTTACGTATAATAATATATGATTGGTTTGACATAAGGTTTATGAGAAATACTCCAATGACTACGTTCACAGTTAATAAATTGAAACAATTATATGAAAAGGATAGA---ACTGCAGAATATGATTCAGGTATATCCGATGTTGA------------A
		</sequence>
		<sequence>
			<taxon idref="Homosapiens_Indonesia_2016_IDN_SOEP075_2016_G3P8"/>
			TAAAGACGCTTGCTATCAATATAAAAAATTAAACAAATTAAATAATGTAGTTTTAAAGTTAGGAGCTAATGATGTTTGGAGACCTTCTACTCTAACAAAACGTAAAGGATGGTGCTTAGATTGTTGTCAACATACGGACTTGACTTACTGCCAAGGATGTTTAATATATCATGTGTGTGAATGGTGTAGTCAATATAGCAGATGCTTTCTTGATAATGATCCGCATTTACTAAGAATGCGAACTTTTAGAAATGAAATCACAAAGAGTGACTTAGAAAATTTAATTAATATGTATGATGTATTATTTCCTATAAATCAAAAAATAGTTAATAAGTTTACAAACACAATTAAACAACATAAATGTAGAAATGAG-TATTTGATACA--ATGGTATAATCATTTTTTGATGCCAATTACACTACAGTCTTTATCAATAGAATTAGATGGAGATGTATATTATATATTTGGTTACTATGACGATATGCATAAAATTAATCAGACT-CCTTTCTCATTCACGAATTTAATTAGTAAATATGATGTATTACTGCTAGATAGCATAAATTTTGACAGAATGGCATTTTTACCATTAACATTACAACAGGAGTATGCACTTAGATATTTTTCA--AAATCAAGATTTATTACTGAAA--GAAGGAAAAGTATTGAACTTTCA-CATTTTTCAGATAATATATTAACTGATTTACATAACCCGAATTTTACATT-------ACAAGTGATTAGAAATTGCAGTAATATGTT---------AGTTGAATGGAATAAAGCATGTAACCTTATTAGGAATATAAGTAATTATTTCGATATATTCAAATCATCACATACAGA---GTCTTATAATGTATCTTCTAGATGTAG--AGTATTCACACAATATAAATTAAAAATAGCATCTAAATTAATTAAACCAAATTATGTAGCATCAAATCATAATTCCTTGGCTACTGAAGTACGCAATTGCAAATGGTGTTCAATT-AATAATAATTCTATTGTATTGACTGATTTCAGAATTAAAAATGTTTATGATGATATATTTAATTTTATTAGGGCTTTAGTGAAATCAAATCTTTATGTAGGACATTGTTCTTCAGAAGAAAAGATATATGAATCTATTAAGGATATTTTAAACGTATGTAAAGAAAATGAATG-GAACACGTTGGTAACGGAAATATTTAATCAATTAGATCCAATAAAGTTAAATGAGGATAGCTATGTTTTGTTGAATTATGAAATAAAT------TGGAATGTTATGAATGTATT----AATTAATAGTAT---CGGTAAAG------TACCAAGAATATTAACTTTAAGTGACGTTATTTCGATTTTACGTATAATAATATATGATTGGTTTGACATAAGGTTTATGAGAAATACTCCAATGACTACGTTCACAGTTAATAAATTGAAACAATTATATGAAAAGGATAGA---ACTGCAGAATACGATTCAGGTATATCCGATGTTGA------------A
		</sequence>
		<sequence>
			<taxon idref="Homosapiens_Indonesia_2015_IDN_SOEP033_2015_G3P8"/>
			TAAAGACGCTTGTTATCAATATAAAAAATTAAACAAATTAAATAATGTAGTTTTAAAGTTAGGAGCTAATGATGTTTGGAGACCTTCTACTCTAACAAAACGTAAAGGATGGTGCTTAGATTGTTGTCAACATACGGACTTGACTTACTGCCAAGGATGTTTAATATATCATGTGTGTGAATGGTGTAGTCAATATAGCAGATGCTTTCTTGATAATGATCCGCATTTACTAAGAATGCGAACTTTTAGAAATGAAATCACAAAGAGTGACTTAGAAAATTTAATTAATATGTATGATACATTATTTCCTATAAATCAAAAAATAGTTAATAAGTTTGCAAACACAATTAAACAACATAAATGTAGAAATGAG-TATTTAATACA--ATGGTATAATCATTTTTTAATGCCAATTACACTACAGTCTTTATCAATAGAATTAGATGGAGATATATATTATATATTTGGTTACTATGACGATATGCATAAAATTAATCAGACT-CCCTTCTCATTCACGAATTTAATTAGTAAATATGATATATTACTGCTAGATAGCATAAATTTTGACAGAATGGCATTTTTACCATTAACATTACAACAGGAGTATGCACTTAGATATTTTTCA--AAATCAAGATTTATTACTGAAA--GAAGGAAATGTATTGAACTTTCA-CATTTTTCAGATAATATATTAACTGATTTACATAACCCGAATTTTACATT-------ACAAGTGGTTAGAAATTGCAGTAATATGTC---------AGTTGAATGGAATAAAGCATGTAATCTTATTAGGAATATAAGTAATTATTTCGATATATTCAAATCATCACATACAGA---GTCTTATAATGTATCTCCTAGATGTAG--AGTATTCACACAATATAAATTAAAAATAGCATCTAAATTAATTAAACCAAATTATGTAGCATCAAATCATAAGTCCTTGGCTACTGAAGTACGCAATTGCAAATGGTGTTCAATT-AATAATAATTCTATTGTATTGACTGATTTCAGAATTAAAAATGTTTATGATGATATATTTAATTTTATTAGGGCTTTAGTGAAATCAAATCTTTATGTAGGACATTGTTCTTCAGAAGAAAAGATATATGAATCTATTAAGGATATTTTAAACGTATGTAAAGAAAATGAATG-GAACACGTTGGTAACGGAAATATTTAATCAATTAGATCCAATAAAGTTAAATGAAGATAGCTATGTTTTGTTAAATTATGAAATAAAT------TGGAATGTTATGAATGTATT----AATTAATAGTAT---CGGTAAAG------TACCAAGAATATTAACTTTAAGTGATGTTACTTCGATTTTACGTATAATAATATATGATTGGTTTGACATAAGGTTTATGAGAAATACTCCAATGACTACGTTCACAGTTAATAAATTGAAACAATTATATGAAAAGGATAGA---ACTGCAGAATATGATTCAGGTATATCCGATGTTGA------------A
		</sequence>
		<sequence>
			<taxon idref="Homosapiens_Spain_2015_03_23_ESP_SS98242319_2015_G3P8"/>
			TAAAGACGCTTGTTATCAATATAAAAAATTAAACAAATTAAATAATGTAGTTTTAAAGTTAGGAGCTAATGATGTTTGGAGACCTTCTACTCTAACAAAACGTAAAGGATGGTGCTTAGATTGTTGTCAACATACGGACTTGACTTACTGCCAAGGATGTTTAATATATCATGTGTGCGAATGGTGTAGTCAATATAGCAGATGCTTTCTTGATAATGATCCGCATTTACTAAGAATGCGAACTTTTAGAAATGAAATCACAAAGAGTGACCTAGAAAATTTAATTAATATGTATGATGCATTATTTCCTATAAATCAAAAAATAGTTAATAAGTTTGCAAACACAATTAAACAACATAAATGTAGAAATGAG-TATTTAATACA--ATGGTATAATCATTTTTTAATGCCAATTACATTACAGTCTTTATCAATAGAATTAGATGGAGATATATATTATATATTTGGTTACTATGACGATATGCATAAAATTAATCAGACT-CCCTTCTCATTCACGAATTTAATTAGTAAATATGATGTATTACTGCTAGATAGCATAAATTTTGACAGAATGGCATTTTTACCATTAACATTACAACAGGAGTATGCAATTAGATATTTTTCA--AAATCAAGATTTATTACTGAAA--GAAGGAAATGTATTGAACTTTCA-CATTTTACAGATAATATATTAACTGATTTACATAACCCGAATTTTACATT-------ACAAGTGATTAGAAATTGCAGTAATATGTC---------AGTTGAATGGAATAAAGCATGTAATCTTATTAGGAATATAAGTAATTATTTCGATATATTCAAATCATCATATACAGA---GTCTTATAATGTATCTCCTAGATGTAG--AGTATTCACACAATATAAATTAAAAATAGCATCTAAATTAATTAAACCAAATTATGTAGCATCAAATCATAATTCCTTGGCTACTGAAGTACGCAATTGCAAATGGTGTTCAATT-AATAATAATTCTATTGTATTGACTGATTTCAGAATTAAAAATGTTTATGATGATATATTTAATTTTATTAGGGCTTTAGTGAAATCAAATCTTTATGTAGGACATTGTTCTTCAGAAGAAAAGATATATGAATCTATTAAGGATATTTTAAACGTATGTAAAGAAAATGAATG-GAACACGTTGGTAACGGAAATATTTAATCAATTAGATCCAATAAAGTTAAATGAGGATAGCTATGTTTTGTTGAATTATGAAATAAAT------TGGAATGTTATGAATGTATT----AATTAATAGTAT---CGGTAAAG------TACCAAGAATATTAACTTTAAGTGACGTTATTTCGATTTTACGTATAATAATATATGATTGGTTTGACATAAGGTTTATGAGAAATACTCCAATGACTACGCTCACAGTTAATAAATTGAAACAATTATATGAAAAGGATAGA---ACTGCAGAATATGATTCAGGTATATCCGATGTTGA------------A
		</sequence>
		<sequence>
			<taxon idref="Homosapiens_Spain_2015_03_17_ESP_SS98244047_2015_G3P8"/>
			TAAAGACGCTTGTTATCAATATAAAAAATTAAACAAATTAAATAATGTAGTTTTAAAGTTAGGAGCTAATGATGTTTGGAGACCTTCTACTCTAACAAAACGTAAAGGATGGTGCTTAGATTGTTGTCAACATACGGACTTGACTTACTGCCAAGGATGTTTAATATATCATGTGTGCGAATGGTGTAGTCAATATAGCAGATGCTTTCTTGATAATGATCCGCATTTACTAAGAATGCGAACTTTTAGAAATGAAATCACAAAGAGTGACCTAGAAAATTTAATTAATATGTATGATGCATTATTTCCTATAAATCAAAAAATAGTTAATAAGTTTGCAAACACAATTAAACAACATAAATGTAGAAATGAG-TATTTAATACA--ATGGTATAATCATTTTTTAATGCCAATTACATTACAGTCTTTATCAATAGAATTAGATGGAGATATATATTATATATTTGGTTACTATGACGATATGCATAAAATTAATCAGACT-CCCTTCTCATTCACGAATTTAATTAGTAAATATGATGTATTACTGCTAGATAGCATAAATTTTGACAGAATGGCATTTTTACCATTAACATTACAACAGGAGTATGCAATTAGATATTTTTCA--AAATCAAGATTTATTACTGAAA--GAAGGAAATGTATTGAACTTTCA-CATTTTACAGATAATATATTAACTGATTTACATAACCCGAATTTTACATT-------ACAAGTGATTAGAAATTGCAGTAATATGTC---------AGTTGAATGGAATAAAGCATGTAATCTTATTAGGAATATAAGTAATTATTTCGATATATTCAAATCATCATATACAGA---GTCTTATAATGTATCTCCTAGATGTAG--AGTATTCACACAATATAAATTAAAAATAGCATCTAAATTAATTAAACCAAATTATGTAGCATCAAATCATAATTCCTTGGCTACTGAAGTACGCAATTGCAAATGGTGTTCAATT-AATAATAATTCTATTGTATTGACTGATTTCAGAATTAAAAATGTTTATGATGATATATTTAATTTTATTAGGGCTTTAGTGAAATCAAATCTTTATGTAGGACATTGTTCTTCAGAAGAAAAGATATATGAATCTATTAAGGATATTTTAAACGTATGTAAAGAAAATGAATG-GAACACGTTGGTAACGGAAATATTTAATCAATTAGATCCAATAAAGTTAAATGAGGATAGCTATGTTTTGTTGAATTATGAAATAAAT------TGGAATGTTATGAATGTATT----AATTAATAGTAT---CGGTAAAG------TACCAAGAATATTAACTTTAAGTGACGTTATTTCGATTTTACGTATAATAATATATGATTGGTTTGACATAAGGTTTATGAGAAATACTCCAATGACTACGCTCACAGTTAATAAATTGAAACAATTATATGAAAAGGATAGA---ACTGCAGAATATGATTCAGGTATATCCGATGTTGA------------A
		</sequence>
		<sequence>
			<taxon idref="Homosapiens_Japan_2017_03_JPN_SO1162_2017_G8P8"/>
			TAAAGACGCTTGTTATCAATATAAAAAATTAAACAAATTAAATAATGTAGTTTTAAAGTTAGGAGCTAATGATGTTTGGAGACCTTCTACTCTAACAAAACGTAAAGGATGGTGCTTAGATTGTTGTCAACATACGGACTTGACTTACTGCCAAGGATGTTTAATATATCATGTGTGTGAATGGTGTAGTCAATATAGCAGATGCTTTCTTGATAATGATCCGCATTTACTAAGAATGCGAACTTTTAGAAATGAAATCACAAAGAGTGACTTAGAAAATTTAATTAATATGTATGATGCATTATTTCCTATAAATCAAAAAATAGTTAATAAGTTTGCAAACACAATTAAACAACATAAATGTAGAAATGAG-TATTTGATACA--ATGGTATAATCATTTTTTAATGCCAATTACACTACAGTCTTTAGCAATAGAATTAGATGGAGATGTATATTATATATTTGGTTACTATGACGATATGCATAAAATTAATCAGACT-CCCTTCTCATTCACGAATTTAATTAGTAAATATGATGTATTACTGCTAGATAGCATAAATTTTAACAGAATGGCATTTTTACCATTAACATTACAACAGGAGTATGCACTTAGATATTTTTCA--AAATCAAGATTTATTACTGAAA--GAAGGAAATGTATTGAACTTTCA-CATTTTTCAGATAATATATTAACTGATTTACATAACCCGAATTTTACATT-------ACAAGTGATTAGAAATTGCAGTAATATGTC---------AGTTGAATGGAATAAAGCATGTAATCTTATTAGGAATATAAGTAATTATTTCGATATATTCAAATCATCACATACAGA---GTCTTATAACGTATCTCCTAGATGTAG--AGTATTCACACAATATAAATTAAAAATAGCATCTAAATTAATTAAACCAAATTATGTAGCATCAAATCATAATTCCTTGGCTACTGAAGTACGCAATTGCAAATGGTGTTCAATT-AATAATAATTCTATTGTATTGACTGATTTCAGAATTAAAAATGTTTATAATGATATATTTAATTTTATTAGGGCTTTAGTGAAATCAAATCTTTATGTAGGACATTGTTCTTCAGAAGAAAAGATATATGAATCTATTAAGGATATTTTAAACGTATGTAAAGAAAATGAATG-GAACACGTTGGTAACGGAAATATTTAATCAATTAGATCCAATAAAGTTAAATGAGGATAGCTATGTTTTGTTGAATTATGAAATAAAT------TGGAATGTTATGAATGTATT----AATTAATAGTAT---CGGTAAAG------TACCAAGAATATTAACTTTAAGTGACGTTATTTCGATTTTACGTATAATAATATATGATTGGTTTGACATAAGGTTTATGAGAAATACTCCAATGACTACGTTCACAGTTAATAAATTGAAACAATTATATGAAAAGGATAGA---ACTACAGAATATGATTCAGGTATATCCGATGTTGA------------A
		</sequence>
		<sequence>
			<taxon idref="Homosapiens_Philippines_2012_08_PHI_TGO12016_2012_G1P8"/>
[truncated: 1,185,709 more chars]
