# Supplementary material for: Rotavirus A Genome Segments Show Distinct Segregation and Codon Usage Patterns
Source: Viruses. 2021 Jul 27;13(8):1460. doi: 10.3390/v13081460 (PMC8402926; doi:10.3390/v13081460)
Supplement: Supplementary file 1 [file viruses-13-01460-s001.zip › SI_file_8_segment7.xml]

<?xml version="1.0" standalone="yes"?>

<!-- Generated by BEAUTi v1.10.3                                             -->
<!--       by Alexei J. Drummond, Andrew Rambaut and Marc A. Suchard         -->
<!--       Department of Computer Science, University of Auckland and        -->
<!--       Institute of Evolutionary Biology, University of Edinburgh        -->
<!--       David Geffen School of Medicine, University of California, Los Angeles-->
<!--       http://beast.community/                                           -->
<beast version="1.10.3">
	

	<!-- The list of taxa to be analysed (can also include dates/ages).          -->
	<!-- ntax=789                                                                -->
	<taxa id="taxa">
		<taxon id="Bostaurus_Japan_2008_06_Dai10">
			<date value="2008.0" direction="forwards" units="years"/>
		</taxon>
		<taxon id="Homosapiens_USA_2012_USA_2012741499_2012_G24P14">
			<date value="2012.0" direction="forwards" units="years"/>
		</taxon>
		<taxon id="Bostaurus_China_2008_DQ75">
			<date value="2008.0" direction="forwards" units="years"/>
		</taxon>
		<taxon id="Homosapiens_Belgium_2012_BEL_BE5028_2012_G3P14">
			<date value="2012.0" direction="forwards" units="years"/>
		</taxon>
		<taxon id="Homosapiens_Hungary_2002_HUN_18202_2002_G8P14">
			<date value="2002.0" direction="forwards" units="years"/>
		</taxon>
		<taxon id="Homosapiens_Tunisia_2008_TUN_17237_2008_G6P9">
			<date value="2008.0" direction="forwards" units="years"/>
		</taxon>
		<taxon id="Lamaguanicoe_Argentina_1999_01Guanat_ARG_Chubut_1999_G8P14">
			<date value="1999.0" direction="forwards" units="years"/>
		</taxon>
		<taxon id="Bostaurus_Japan_2013_02_19_JPN_TottoriSG_2013_G15P14">
			<date value="2013.0" direction="forwards" units="years"/>
		</taxon>
		<taxon id="Homosapiens_Honduras_2011_Hu_HON_2011825363_2011_G10P14">
			<date value="2011.0" direction="forwards" units="years"/>
		</taxon>
		<taxon id="Homosapiens_Australia_2012_07_25_AUS_RCH272_2012_G3P14">
			<date value="2012.0" direction="forwards" units="years"/>
		</taxon>
		<taxon id="Bostaurus_USA_1992_USA_RotaTeqWI794_1992_G6P1">
			<date value="1992.0" direction="forwards" units="years"/>
		</taxon>
		<taxon id="Homosapiens_Australia_2008_02_01_AUS_CK20039_2008_G1P8">
			<date value="2008.0" direction="forwards" units="years"/>
		</taxon>
		<taxon id="Bostaurus_USA_1992_USA_RotaTeqWI788_1992_G3P75">
			<date value="1992.0" direction="forwards" units="years"/>
		</taxon>
		<taxon id="Bostaurus_USA_1996_USA_RotaTeqBrB9_1996_G4P75">
			<date value="1996.0" direction="forwards" units="years"/>
		</taxon>
		<taxon id="Bostaurus_USA_1992_USA_RotaTeqSC29_1992_G2P75">
			<date value="1992.0" direction="forwards" units="years"/>
		</taxon>
		<taxon id="Bostaurus_USA_1992_USA_RotaTeqWI799_1992_G1P75">
			<date value="1992.0" direction="forwards" units="years"/>
		</taxon>
		<taxon id="Homosapiens_USA_2012_04_17_US_2012841174_2012_G8P14">
			<date value="2012.0" direction="forwards" units="years"/>
		</taxon>
		<taxon id="Bostaurus_Turkey_2015_TUR_Amasya2_2015_G8P5">
			<date value="2015.0" direction="forwards" units="years"/>
		</taxon>
		<taxon id="Bostaurus_Turkey_2015_TUR_Amasya1_2015_G8P5">
			<date value="2015.0" direction="forwards" units="years"/>
		</taxon>
		<taxon id="Homosapiens_Belgium_2000_BEL_B4106_2000_G3P14">
			<date value="2000.0" direction="forwards" units="years"/>
		</taxon>
		<taxon id="Homosapiens_Thailand_2015_THA_DB2015066_2015_G10P14">
			<date value="2015.0" direction="forwards" units="years"/>
		</taxon>
		<taxon id="Homosapiens_Thailand_2012_THA_SKT27_2012_G6P14">
			<date value="2012.0" direction="forwards" units="years"/>
		</taxon>
		<taxon id="Bostaurus_SouthAfrica_2009_10_ZAF_MRCDPRU3005_2009_G6P11">
			<date value="2009.0" direction="forwards" units="years"/>
		</taxon>
		<taxon id="Hippotragusniger_SouthAfrica_2008_05_25Antelopewt_ZAF_RC1808_G6P14">
			<date value="2008.0" direction="forwards" units="years"/>
		</taxon>
		<taxon id="Bostaurus_SouthAfrica_2007_ZAF_MRCDPRU1604_2007_G6P1">
			<date value="2007.0" direction="forwards" units="years"/>
		</taxon>
		<taxon id="Bostaurus_SouthAfrica_2007_ZAF_1604_2007_G8P1">
			<date value="2007.0" direction="forwards" units="years"/>
		</taxon>
		<taxon id="Lamaguanicoe_Argentina_1998_11Guanat_ARG_Rio_Negro_1998_G8P1">
			<date value="1998.0" direction="forwards" units="years"/>
		</taxon>
		<taxon id="Bostaurus_Argentina_1998_ARG_B383_1998_G15P11">
			<date value="1998.0" direction="forwards" units="years"/>
		</taxon>
		<taxon id="Homosapiens_Nicaragua_2010_NCA_OL_2010_G4P6">
			<date value="2010.0" direction="forwards" units="years"/>
		</taxon>
		<taxon id="Susscrofa_China_2008_China_NMTL_2008_G9P23">
			<date value="2008.0" direction="forwards" units="years"/>
		</taxon>
		<taxon id="Susscrofa_Japan_2014_01_08_JPN_BU2_2014_G5P7">
			<date value="2014.0" direction="forwards" units="years"/>
		</taxon>
		<taxon id="Homosapiens_Japan_2011_11_Ryukyu1120">
			<date value="2011.0" direction="forwards" units="years"/>
		</taxon>
		<taxon id="Susscrofa_SouthKorea_2006_PRG9235">
			<date value="2006.0" direction="forwards" units="years"/>
		</taxon>
		<taxon id="Susscrofa_SouthKorea_2006_PRG942">
			<date value="2006.0" direction="forwards" units="years"/>
		</taxon>
		<taxon id="Susscrofa_SouthKorea_2006_PRG921">
			<date value="2006.0" direction="forwards" units="years"/>
		</taxon>
		<taxon id="Homosapiens_China_2000_LL3354">
			<date value="2000.0" direction="forwards" units="years"/>
		</taxon>
		<taxon id="Susscrofa_SouthKorea_2006_PRG9121">
			<date value="2006.0" direction="forwards" units="years"/>
		</taxon>
		<taxon id="Homosapiens_China_2006_02_27_CHN_R946_2006_G3P6">
			<date value="2006.0" direction="forwards" units="years"/>
		</taxon>
		<taxon id="Homosapiens_China_2013_03_CHN_R1954_2013_G4P6">
			<date value="2013.0" direction="forwards" units="years"/>
		</taxon>
		<taxon id="Homosapiens_USA_2012_04_16_USA_12US1134_2012_G3P9">
			<date value="2012.0" direction="forwards" units="years"/>
		</taxon>
		<taxon id="Bostaurus_SouthKorea_2004_KJ561">
			<date value="2004.0" direction="forwards" units="years"/>
		</taxon>
		<taxon id="Bostaurus_SouthKorea_2004_K5">
			<date value="2004.0" direction="forwards" units="years"/>
		</taxon>
		<taxon id="Ailuropodamelanoleuca_China_2009_GiantpandaCH1">
			<date value="2009.0" direction="forwards" units="years"/>
		</taxon>
		<taxon id="Homosapiens_Nepal_2004_04_NPL_KTM368_2004_G11P25">
			<date value="2004.0" direction="forwards" units="years"/>
		</taxon>
		<taxon id="Homosapiens_USA_2007_USA_2007769947_2007_G1P8">
			<date value="2007.0" direction="forwards" units="years"/>
		</taxon>
		<taxon id="Homosapiens_USA_1974_USA_DC102_1974_G1P8">
			<date value="1974.0" direction="forwards" units="years"/>
		</taxon>
		<taxon id="Homosapiens_USA_1974_USA_DC1476_1974_G1P8">
			<date value="1974.0" direction="forwards" units="years"/>
		</taxon>
		<taxon id="Homosapiens_India_2004_05_IND_N292_2004_G10P11">
			<date value="2004.0" direction="forwards" units="years"/>
		</taxon>
		<taxon id="Homosapiens_India_2003_03_IND_N74_2003_G10P11">
			<date value="2003.0" direction="forwards" units="years"/>
		</taxon>
		<taxon id="Homosapiens_India_2003_01_IND_N36_2003_G10P11">
			<date value="2003.0" direction="forwards" units="years"/>
		</taxon>
		<taxon id="Homosapiens_India_2004_05_IND_N284_2004_G10P11">
			<date value="2004.0" direction="forwards" units="years"/>
		</taxon>
		<taxon id="Homosapiens_India_2004_03_IND_N243_2004_G10P11">
			<date value="2004.0" direction="forwards" units="years"/>
		</taxon>
		<taxon id="Homosapiens_India_2004_02_IND_N212_2004_G10P11">
			<date value="2004.0" direction="forwards" units="years"/>
		</taxon>
		<taxon id="Homosapiens_India_2004_05_IND_N313_2004_G10P11">
			<date value="2004.0" direction="forwards" units="years"/>
		</taxon>
		<taxon id="Homosapiens_India_2004_02_IND_N215_2004_G10P11">
			<date value="2004.0" direction="forwards" units="years"/>
		</taxon>
		<taxon id="Homosapiens_Belgium_2000_02_25_Bel_BE00067_2000_G1P8">
			<date value="2000.0" direction="forwards" units="years"/>
		</taxon>
		<taxon id="Homosapiens_Belgium_2002_04_01_Bel_BE00085_2002_G1P8">
			<date value="2002.0" direction="forwards" units="years"/>
		</taxon>
		<taxon id="Homosapiens_Belgium_2008_08_05_BEL_BE00042_2008_G1P8">
			<date value="2008.0" direction="forwards" units="years"/>
		</taxon>
		<taxon id="Homosapiens_Australia_2006_11_06_Victoria_CK00045_2006_G1P8">
			<date value="2006.0" direction="forwards" units="years"/>
		</taxon>
		<taxon id="Homosapiens_Australia_2007_11_16_AUS_CK00075_2007_G1P8">
			<date value="2007.0" direction="forwards" units="years"/>
		</taxon>
		<taxon id="Homosapiens_Australia_2007_08_05_AUS_CK00051_2007_G1P8">
			<date value="2007.0" direction="forwards" units="years"/>
		</taxon>
		<taxon id="Homosapiens_Australia_2007_08_30_AUS_CK00054_2007_G1P8">
			<date value="2007.0" direction="forwards" units="years"/>
		</taxon>
		<taxon id="Homosapiens_Australia_2007_08_18_AUS_CK00052_2007_G1P8">
			<date value="2007.0" direction="forwards" units="years"/>
		</taxon>
		<taxon id="Homosapiens_USA_1991_USA_DC5685_1991_G1P8">
			<date value="1991.0" direction="forwards" units="years"/>
		</taxon>
		<taxon id="Homosapiens_USA_1988_USA_DC4455_1988_G1P8">
			<date value="1988.0" direction="forwards" units="years"/>
		</taxon>
		<taxon id="Homosapiens_USA_1979_USA_DC222_1979_G1P8">
			<date value="1979.0" direction="forwards" units="years"/>
		</taxon>
		<taxon id="Homosapiens_USA_1979_USA_DC255_1979_G1P8">
			<date value="1979.0" direction="forwards" units="years"/>
		</taxon>
		<taxon id="Homosapiens_USA_1980_USA_DC1292_1980_G1P8">
			<date value="1980.0" direction="forwards" units="years"/>
		</taxon>
		<taxon id="Homosapiens_USA_1978_USA_DC799_1978_G1P8">
			<date value="1978.0" direction="forwards" units="years"/>
		</taxon>
		<taxon id="Homosapiens_USA_1974_USA_DC104_1974_G1P8">
			<date value="1974.0" direction="forwards" units="years"/>
		</taxon>
		<taxon id="Homosapiens_USA_1974_USA_Wa_1974_G1P8">
			<date value="1974.0" direction="forwards" units="years"/>
		</taxon>
		<taxon id="Homosapiens_USA_1975_USA_DC435_1975_G1P8">
			<date value="1975.0" direction="forwards" units="years"/>
		</taxon>
		<taxon id="Homosapiens_USA_1974_USA_DC436_1974_G1P8">
			<date value="1974.0" direction="forwards" units="years"/>
		</taxon>
		<taxon id="Homosapiens_USA_1975_USA_DC425_1975_G1P8">
			<date value="1975.0" direction="forwards" units="years"/>
		</taxon>
		<taxon id="Homosapiens_Zambia_2009_10_19_ZMB_MRCDPRU3495_2009_G9P6">
			<date value="2009.0" direction="forwards" units="years"/>
		</taxon>
		<taxon id="Homosapiens_BurkinaFaso_2009_01_01_BFA_MRCDPRU2862_2009_G1P8">
			<date value="2009.0" direction="forwards" units="years"/>
		</taxon>
		<taxon id="Homosapiens_Togo_2010_10_TGO_MRCDPRU5153_2010_G1P8">
			<date value="2010.0" direction="forwards" units="years"/>
		</taxon>
		<taxon id="Homosapiens_Cameroon_2009_CMR_MRCDPRU1480_2009_G1P6">
			<date value="2009.0" direction="forwards" units="years"/>
		</taxon>
		<taxon id="Homosapiens_Canada_2007_CAN_RT03207_2007_G1P8">
			<date value="2007.0" direction="forwards" units="years"/>
		</taxon>
		<taxon id="Homosapiens_Canada_2009_CAN_RT08209_2009_G1P8">
			<date value="2009.0" direction="forwards" units="years"/>
		</taxon>
		<taxon id="Homosapiens_Gambia_2010_GMB_MRCDPRU3176_2010_G1P8">
			<date value="2010.0" direction="forwards" units="years"/>
		</taxon>
		<taxon id="Homosapiens_SouthAfrica_2005_ZAF_MRCDPRU822_2005_G1P8">
			<date value="2005.0" direction="forwards" units="years"/>
		</taxon>
		<taxon id="Homosapiens_Canada_2008_CAN_RT12207_2008_G1P8">
			<date value="2008.0" direction="forwards" units="years"/>
		</taxon>
		<taxon id="Homosapiens_Belgium_2008_01_13_BEL_BE00029_2008_G1P8">
			<date value="2008.0" direction="forwards" units="years"/>
		</taxon>
		<taxon id="Homosapiens_Belgium_2008_02_25_BEL_BE00036_2008_G1P8">
			<date value="2008.0" direction="forwards" units="years"/>
		</taxon>
		<taxon id="Homosapiens_SouthAfrica_2008_08_22_ZAF_MRCDPRU2711_2008_G9P8">
			<date value="2008.0" direction="forwards" units="years"/>
		</taxon>
		<taxon id="Homosapiens_SouthAfrica_2008_ZAF_MRCDPRU2943_2008_G9P8">
			<date value="2008.0" direction="forwards" units="years"/>
		</taxon>
		<taxon id="Homosapiens_SouthAfrica_2008_ZAF_MRCDPRU2343_2008_G9P8">
			<date value="2008.0" direction="forwards" units="years"/>
		</taxon>
		<taxon id="Homosapiens_Zambia_2008_08_03_ZMB_MRCDPRU1660_2008_G12P6">
			<date value="2008.0" direction="forwards" units="years"/>
		</taxon>
		<taxon id="Homosapiens_SouthAfrica_2009_08_07_ZAF_MRCDPRU1270_2009_G1P8">
			<date value="2009.0" direction="forwards" units="years"/>
		</taxon>
		<taxon id="Homosapiens_Swaziland_2010_09_15_SWZ_MRCDPRU5119_2010_G1P8">
			<date value="2010.0" direction="forwards" units="years"/>
		</taxon>
		<taxon id="Homosapiens_SouthAfrica_2009_ZAF_MRCDPRU2294_2009_G1P8">
			<date value="2009.0" direction="forwards" units="years"/>
		</taxon>
		<taxon id="Homosapiens_Italy_2010_ITA_AV21_2010_G9P8">
			<date value="2010.0" direction="forwards" units="years"/>
		</taxon>
		<taxon id="Homosapiens_Thailand_2013_THA_PCB118_2013_G1P8">
			<date value="2013.0" direction="forwards" units="years"/>
		</taxon>
		<taxon id="Homosapiens_Thailand_2013_THA_SKT98_2013_G1P8">
			<date value="2013.0" direction="forwards" units="years"/>
		</taxon>
		<taxon id="Homosapiens_Togo_2010_12_TGO_MRCDPRU5171_2010_G12P8">
			<date value="2010.0" direction="forwards" units="years"/>
		</taxon>
		<taxon id="Homosapiens_Australia_2011_11_12_AUS_CK00108_2011_G1P8">
			<date value="2011.0" direction="forwards" units="years"/>
		</taxon>
		<taxon id="Homosapiens_Australia_2011_12_07_AUS_CK00110_2011_G1P8">
			<date value="2011.0" direction="forwards" units="years"/>
		</taxon>
		<taxon id="Homosapiens_Australia_2006_06_24_Victoria_CK00037_2006_G1P8">
			<date value="2006.0" direction="forwards" units="years"/>
		</taxon>
		<taxon id="Homosapiens_Belgium_2008_03_07_BEL_BE00031_2008_G1P8">
			<date value="2008.0" direction="forwards" units="years"/>
		</taxon>
		<taxon id="Homosapiens_Canada_2007_CAN_RT01907_2007_G1P8">
			<date value="2007.0" direction="forwards" units="years"/>
		</taxon>
		<taxon id="Homosapiens_USA_2007_USA2007719907_2007_G1P8">
			<date value="2007.0" direction="forwards" units="years"/>
		</taxon>
		<taxon id="Homosapiens_USA_2007_USA2007719945_2007_G1P8">
			<date value="2007.0" direction="forwards" units="years"/>
		</taxon>
		<taxon id="Homosapiens_Australia_2005_12_17_Victoria_CK00027_2005_G1P8">
			<date value="2005.0" direction="forwards" units="years"/>
		</taxon>
		<taxon id="Homosapiens_Australia_2005_12_30_Victoria_CK00028_2005_G1P8">
			<date value="2005.0" direction="forwards" units="years"/>
		</taxon>
		<taxon id="Homosapiens_Australia_2005_09_05_Victoria_CK00023_2005_G1P8">
			<date value="2005.0" direction="forwards" units="years"/>
		</taxon>
		<taxon id="Homosapiens_Australia_2005_11_14_Victoria_CK00026_2005_G1P8">
			<date value="2005.0" direction="forwards" units="years"/>
		</taxon>
		<taxon id="Homosapiens_Belgium_2009_03_19_BEL_BE00045_2009_G1P8">
			<date value="2009.0" direction="forwards" units="years"/>
		</taxon>
		<taxon id="Homosapiens_Belgium_2005_02_28_BEL_BE00004_2005_G1P8">
			<date value="2005.0" direction="forwards" units="years"/>
		</taxon>
		<taxon id="Homosapiens_USA_2008_USA_2008747323_2008_G1P8">
			<date value="2008.0" direction="forwards" units="years"/>
		</taxon>
		<taxon id="Homosapiens_Australia_2007_11_27_AUS_CK00079_2007_G1P8">
			<date value="2007.0" direction="forwards" units="years"/>
		</taxon>
		<taxon id="Homosapiens_USA_2008_USA2008747307_2008_G9P8">
			<date value="2008.0" direction="forwards" units="years"/>
		</taxon>
		<taxon id="Homosapiens_Australia_2004_07_22_Victoria_CK00006_2004_G1P8">
			<date value="2004.0" direction="forwards" units="years"/>
		</taxon>
		<taxon id="Homosapiens_Bangladesh_2002_08_22_BGD_Matlab36_2002_G11P8">
			<date value="2002.0" direction="forwards" units="years"/>
		</taxon>
		<taxon id="Homosapiens_India_2003_IND_VR10431_2003_G1P8">
			<date value="2003.0" direction="forwards" units="years"/>
		</taxon>
		<taxon id="Homosapiens_India_2003_IND_VR10250_2003_G1P8">
			<date value="2003.0" direction="forwards" units="years"/>
		</taxon>
		<taxon id="Homosapiens_India_2003_IND_VR11281_2003_G1P8">
			<date value="2003.0" direction="forwards" units="years"/>
		</taxon>
		<taxon id="Homosapiens_India_2003_IND_VR10040_2003_G1P8">
			<date value="2003.0" direction="forwards" units="years"/>
		</taxon>
		<taxon id="Homosapiens_Ethiopia_2007_ETH_MRCDPRU1840_2007_G1P8">
			<date value="2007.0" direction="forwards" units="years"/>
		</taxon>
		<taxon id="Homosapiens_SouthAfrica_2007_09_09_ZAF_MRCDPRU1840_2007_G1P8">
			<date value="2007.0" direction="forwards" units="years"/>
		</taxon>
		<taxon id="Homosapiens_Ethiopia_2009_ETH_MRCDPRU1843_2009_G1P8">
			<date value="2009.0" direction="forwards" units="years"/>
		</taxon>
		<taxon id="Homosapiens_Thailand_2009_CU537KK_09">
			<date value="2009.0" direction="forwards" units="years"/>
		</taxon>
		<taxon id="Homosapiens_USA_2007_USA_2007719635_2007_G1P8">
			<date value="2007.0" direction="forwards" units="years"/>
		</taxon>
		<taxon id="Homosapiens_Thailand_2008_CU328NR_08">
			<date value="2008.0" direction="forwards" units="years"/>
		</taxon>
		<taxon id="Homosapiens_Thailand_2008_CU329NR_08">
			<date value="2008.0" direction="forwards" units="years"/>
		</taxon>
		<taxon id="Homosapiens_Belgium_2008_03_20_BEL_BE00035_2008_G1P8">
			<date value="2008.0" direction="forwards" units="years"/>
		</taxon>
		<taxon id="Homosapiens_USA_2007_USA2007719825_2007_G1P8">
			<date value="2007.0" direction="forwards" units="years"/>
		</taxon>
		<taxon id="Homosapiens_SouthAfrica_2007_ZAF_MRCDPRU1381_2007_G1P8">
			<date value="2007.0" direction="forwards" units="years"/>
		</taxon>
		<taxon id="Homosapiens_USA_2015_02_10_USA_SSCRTV_00075_2015_G12P8">
			<date value="2015.0" direction="forwards" units="years"/>
		</taxon>
		<taxon id="Homosapiens_USA_2013_02_13_USA_VU1213200_2013_G12P8">
			<date value="2013.0" direction="forwards" units="years"/>
		</taxon>
		<taxon id="Homosapiens_Belgium_2001_11_13_Bel_BE00076_2001_G1P8">
			<date value="2001.0" direction="forwards" units="years"/>
		</taxon>
		<taxon id="Homosapiens_India_2009_RV09">
			<date value="2009.0" direction="forwards" units="years"/>
		</taxon>
		<taxon id="Homosapiens_USA_2009_USA2009727051_2009_G9P8">
			<date value="2009.0" direction="forwards" units="years"/>
		</taxon>
		<taxon id="Homosapiens_USA_2009_USA2009727047_2009_G9P8">
			<date value="2009.0" direction="forwards" units="years"/>
		</taxon>
		<taxon id="Homosapiens_USA_2009_Bethesda_DC1_2009_G9P8">
			<date value="2009.0" direction="forwards" units="years"/>
		</taxon>
		<taxon id="Homosapiens_SouthAfrica_2011_07_15_ZAF_MRCDPRU4090_2011_G12P6">
			<date value="2011.0" direction="forwards" units="years"/>
		</taxon>
		<taxon id="Homosapiens_Cameroon_2009_CMR_MRCDPRU3043_2009_G12P8">
			<date value="2009.0" direction="forwards" units="years"/>
		</taxon>
		<taxon id="Homosapiens_USA_2013_02_14_USA_VU1213199_2013_G12P8">
			<date value="2013.0" direction="forwards" units="years"/>
		</taxon>
		<taxon id="Homosapiens_USA_2012_05_30_USA_VU1112192_2012_G12P8">
			<date value="2012.0" direction="forwards" units="years"/>
		</taxon>
		<taxon id="Homosapiens_Uganda_2011_UGA_MRCDPRU4620_2011_G12P8">
			<date value="2011.0" direction="forwards" units="years"/>
		</taxon>
		<taxon id="Homosapiens_USA_2013_03_07_USA_VU121334_2013_G12P8">
			<date value="2013.0" direction="forwards" units="years"/>
		</taxon>
		<taxon id="Homosapiens_USA_2013_02_08_USA_VU1213102_2013_G12P8">
			<date value="2013.0" direction="forwards" units="years"/>
		</taxon>
		<taxon id="Homosapiens_India_2013_RV1326">
			<date value="2013.0" direction="forwards" units="years"/>
		</taxon>
		<taxon id="Homosapiens_India_2013_RV1327">
			<date value="2013.0" direction="forwards" units="years"/>
		</taxon>
		<taxon id="Homosapiens_USA_2012_12_23_USA_VU121379_2012_G12P8">
			<date value="2012.0" direction="forwards" units="years"/>
		</taxon>
		<taxon id="Homosapiens_USA_2011_USA_CNMC13_2011_G12P8">
			<date value="2011.0" direction="forwards" units="years"/>
		</taxon>
		<taxon id="Homosapiens_USA_2013_03_18_USA_VU1213141_2013_G12P8">
			<date value="2013.0" direction="forwards" units="years"/>
		</taxon>
		<taxon id="Homosapiens_USA_2011_USA_CNMC12_2011_G12P8">
			<date value="2011.0" direction="forwards" units="years"/>
		</taxon>
		<taxon id="Homosapiens_USA_2012_04_27_USA_VU111254_2012_G12P8">
			<date value="2012.0" direction="forwards" units="years"/>
		</taxon>
		<taxon id="Homosapiens_USA_2013_01_07_USA_SSCRTV_00005_2013_G12P8">
			<date value="2013.0" direction="forwards" units="years"/>
		</taxon>
		<taxon id="Homosapiens_Togo_2010_09_TGO_MRCDPRU5144_2010_G12P8">
			<date value="2010.0" direction="forwards" units="years"/>
		</taxon>
		<taxon id="Homosapiens_USA_2011_USA_CNMC101_2011_G12P8">
			<date value="2011.0" direction="forwards" units="years"/>
		</taxon>
		<taxon id="Homosapiens_USA_2011_USA_CNMC116_2011_G12P8">
			<date value="2011.0" direction="forwards" units="years"/>
		</taxon>
		<taxon id="Homosapiens_USA_2011_USA_CNMC113_2011_G12P8">
			<date value="2011.0" direction="forwards" units="years"/>
		</taxon>
		<taxon id="Homosapiens_USA_2011_USA_CNMC11_2011_G12P8">
			<date value="2011.0" direction="forwards" units="years"/>
		</taxon>
		<taxon id="Homosapiens_USA_2011_USA_CNMC28_2011_G12P8">
			<date value="2011.0" direction="forwards" units="years"/>
		</taxon>
		<taxon id="Homosapiens_USA_2011_USA_CNMC27_2011_G12P8">
			<date value="2011.0" direction="forwards" units="years"/>
		</taxon>
		<taxon id="Homosapiens_USA_2011_USA_CNMC7_2011_G12P8">
			<date value="2011.0" direction="forwards" units="years"/>
		</taxon>
		<taxon id="Homosapiens_USA_2011_USA_CNMC26_2011_G12P8">
			<date value="2011.0" direction="forwards" units="years"/>
		</taxon>
		<taxon id="Homosapiens_USA_2011_USA_CNMC121_2011_G12P8">
			<date value="2011.0" direction="forwards" units="years"/>
		</taxon>
		<taxon id="Homosapiens_USA_2011_USA_CNMC29_2011_G12P8">
			<date value="2011.0" direction="forwards" units="years"/>
		</taxon>
		<taxon id="Homosapiens_USA_2011_USA_CNMC106_2011_G12P8">
			<date value="2011.0" direction="forwards" units="years"/>
		</taxon>
		<taxon id="Homosapiens_USA_2011_USA_CNMC115_2011_G12P8">
			<date value="2011.0" direction="forwards" units="years"/>
		</taxon>
		<taxon id="Homosapiens_USA_2011_USA_CNMC21_2011_G12P8">
			<date value="2011.0" direction="forwards" units="years"/>
		</taxon>
		<taxon id="Homosapiens_USA_2011_USA_CNMC24_2011_G12P8">
			<date value="2011.0" direction="forwards" units="years"/>
		</taxon>
		<taxon id="Homosapiens_USA_2011_USA_CNMC8_2011_G12P8">
			<date value="2011.0" direction="forwards" units="years"/>
		</taxon>
		<taxon id="Homosapiens_Paraguay_2007_10_PRY_1157A_2007_G9P4">
			<date value="2007.0" direction="forwards" units="years"/>
		</taxon>
		<taxon id="Homosapiens_Paraguay_2007_09_PRY_1541SR_2007_G9P8">
			<date value="2007.0" direction="forwards" units="years"/>
		</taxon>
		<taxon id="Homosapiens_Paraguay_2008_07_PRY_1550SR_2008_G9P8">
			<date value="2008.0" direction="forwards" units="years"/>
		</taxon>
		<taxon id="Homosapiens_Paraguay_2009_07_PRY_1705SR_2009_G9P8">
			<date value="2009.0" direction="forwards" units="years"/>
		</taxon>
		<taxon id="Homosapiens_Paraguay_2009_08_PRY_1720SR_2009_G9P8">
			<date value="2009.0" direction="forwards" units="years"/>
		</taxon>
		<taxon id="Homosapiens_Paraguay_2005_07_PRY_1041SR_2005_G9P8">
			<date value="2005.0" direction="forwards" units="years"/>
		</taxon>
		<taxon id="Homosapiens_Paraguay_2006_08_PRY_1393SR_2006_G9P8">
			<date value="2006.0" direction="forwards" units="years"/>
		</taxon>
		<taxon id="Homosapiens_Paraguay_2006_09_PRY_1441SR_2006_G9P8">
			<date value="2006.0" direction="forwards" units="years"/>
		</taxon>
		<taxon id="Homosapiens_Paraguay_2004_08_PRY_521SR_2004_G9P8">
			<date value="2004.0" direction="forwards" units="years"/>
		</taxon>
		<taxon id="Homosapiens_Paraguay_2004_07_PRY_498SR_2004_G9P8">
			<date value="2004.0" direction="forwards" units="years"/>
		</taxon>
		<taxon id="Homosapiens_Canada_2007_CAN_RT06607_2007_G1P8">
			<date value="2007.0" direction="forwards" units="years"/>
		</taxon>
		<taxon id="Bostaurus_Uganda_2013_01_09_UGA_BUW14A035_2014_G12P8">
			<date value="2013.0" direction="forwards" units="years"/>
		</taxon>
		<taxon id="Homosapiens_USA_2013_04_04_USA_VU1213149_2013_G12P8">
			<date value="2013.0" direction="forwards" units="years"/>
		</taxon>
		<taxon id="Homosapiens_USA_2013_05_23_USA_SSCRTV_00024_2013_G12P8">
			<date value="2013.0" direction="forwards" units="years"/>
		</taxon>
		<taxon id="Homosapiens_USA_2013_02_02_USA_SSCRTV_00006_2013_G12P8">
			<date value="2013.0" direction="forwards" units="years"/>
		</taxon>
		<taxon id="Homosapiens_USA_2013_02_25_USA_VU121331_2013_G12P8">
			<date value="2013.0" direction="forwards" units="years"/>
		</taxon>
		<taxon id="Homosapiens_SouthAfrica_2010_07_25_ZAF_MRCDPRU1544_2010_G1P8">
			<date value="2010.0" direction="forwards" units="years"/>
		</taxon>
		<taxon id="Homosapiens_SouthAfrica_2010_06_16_ZAF_MRCDPRU1492_2010_G1P8">
			<date value="2010.0" direction="forwards" units="years"/>
		</taxon>
		<taxon id="Homosapiens_SouthAfrica_2010_10_15_ZAF_MRCDPRU1506_2010_G1P8">
			<date value="2010.0" direction="forwards" units="years"/>
		</taxon>
		<taxon id="Homosapiens_Italy_2010_ITA_JES11_2010_G9P8">
			<date value="2010.0" direction="forwards" units="years"/>
		</taxon>
		<taxon id="Homosapiens_USA_2013_03_11_USA_VU1213138_2013_G12P8">
			<date value="2013.0" direction="forwards" units="years"/>
		</taxon>
		<taxon id="Homosapiens_Australia_2010_10_27_AUS_CK20043_2010_G1P8">
			<date value="2010.0" direction="forwards" units="years"/>
		</taxon>
		<taxon id="Homosapiens_Canada_2008_CAN_RT10307_2008_G1P8">
			<date value="2008.0" direction="forwards" units="years"/>
		</taxon>
		<taxon id="Homosapiens_Nepal_2009_04_29_NPL_09N3294_2009_G12P6">
			<date value="2009.0" direction="forwards" units="years"/>
		</taxon>
		<taxon id="Homosapiens_Canada_2009_CAN_RT02609_2009_G1P8">
			<date value="2009.0" direction="forwards" units="years"/>
		</taxon>
		<taxon id="Homosapiens_USA_2011_USA_CNMC20_2011_G1P8">
			<date value="2011.0" direction="forwards" units="years"/>
		</taxon>
		<taxon id="Homosapiens_USA_2013_02_19_USA_VU1213116_2013_G12P8">
			<date value="2013.0" direction="forwards" units="years"/>
		</taxon>
		<taxon id="Homosapiens_USA_2013_03_22_USA_VU121338_2013_G12P8">
			<date value="2013.0" direction="forwards" units="years"/>
		</taxon>
		<taxon id="Homosapiens_USA_2013_01_17_USA_VU12138_2013_G12P8">
			<date value="2013.0" direction="forwards" units="years"/>
		</taxon>
		<taxon id="Homosapiens_USA_2013_01_27_USA_VU121395_2013_G12P8">
			<date value="2013.0" direction="forwards" units="years"/>
		</taxon>
		<taxon id="Homosapiens_USA_2013_02_01_USA_VU121399_2013_G12P8">
			<date value="2013.0" direction="forwards" units="years"/>
		</taxon>
		<taxon id="Homosapiens_USA_2013_02_07_USA_VU1213103_2013_G12P8">
			<date value="2013.0" direction="forwards" units="years"/>
		</taxon>
		<taxon id="Homosapiens_USA_2012_11_19_USA_VU1112194_2012_G12P8">
			<date value="2012.0" direction="forwards" units="years"/>
		</taxon>
		<taxon id="Homosapiens_USA_2013_03_04_USA_VU121333_2013_G12P8">
			<date value="2013.0" direction="forwards" units="years"/>
		</taxon>
		<taxon id="Homosapiens_USA_2013_02_10_USA_VU1213107_2013_G12P8">
			<date value="2013.0" direction="forwards" units="years"/>
		</taxon>
		<taxon id="Homosapiens_USA_2013_02_26_USA_VU1213122_2013_G12P8">
			<date value="2013.0" direction="forwards" units="years"/>
		</taxon>
		<taxon id="Homosapiens_USA_2013_01_28_USA_VU121318_2013_G12P8">
			<date value="2013.0" direction="forwards" units="years"/>
		</taxon>
		<taxon id="Homosapiens_USA_2013_01_20_USA_VU121389_2013_G12P8">
			<date value="2013.0" direction="forwards" units="years"/>
		</taxon>
		<taxon id="Homosapiens_USA_2013_01_15_USA_VU12139_2013_G12P8">
			<date value="2013.0" direction="forwards" units="years"/>
		</taxon>
		<taxon id="Homosapiens_Nicaragua_2010_NCA_25J_2010_G1P8">
			<date value="2010.0" direction="forwards" units="years"/>
		</taxon>
		<taxon id="Homosapiens_Nicaragua_2010_NCA_9J_2010_G1P8">
			<date value="2010.0" direction="forwards" units="years"/>
		</taxon>
		<taxon id="Homosapiens_Nicaragua_2010_NCA_7J_2010_G1P8">
			<date value="2010.0" direction="forwards" units="years"/>
		</taxon>
		<taxon id="Homosapiens_Australia_2009_03_13_AUS_CK00088_2009_G1P8">
			<date value="2009.0" direction="forwards" units="years"/>
		</taxon>
		<taxon id="Homosapiens_Belgium_2008_03_11_BEL_BE00039_2008_G1P8">
			<date value="2008.0" direction="forwards" units="years"/>
		</taxon>
		<taxon id="Homosapiens_USA_2007_USA2007719739_2007_G1P8">
			<date value="2007.0" direction="forwards" units="years"/>
		</taxon>
		<taxon id="Homosapiens_SouthAfrica_2007_05_08_ZAF_MRCDPRU1327_2007_G1P8">
			<date value="2007.0" direction="forwards" units="years"/>
		</taxon>
		<taxon id="Homosapiens_Malawi_2012_04_16_MWI_BID14A_2012_G1P8">
			<date value="2012.0" direction="forwards" units="years"/>
		</taxon>
		<taxon id="Homosapiens_Thailand_2009_CU615TK_09">
			<date value="2009.0" direction="forwards" units="years"/>
		</taxon>
		<taxon id="Homosapiens_Thailand_2009_CU616TK_09">
			<date value="2009.0" direction="forwards" units="years"/>
		</taxon>
		<taxon id="Homosapiens_Germany_2008_07_GER17208">
			<date value="2008.0" direction="forwards" units="years"/>
		</taxon>
		<taxon id="Homosapiens_Zimbabwe_2011_ZWE_MRCDPRU184411_2011_G1P8">
			<date value="2011.0" direction="forwards" units="years"/>
		</taxon>
		<taxon id="Homosapiens_SouthAfrica_2009_ZAF_MRCDPRU1191_2009_G12P8">
			<date value="2009.0" direction="forwards" units="years"/>
		</taxon>
		<taxon id="Homosapiens_SouthAfrica_2006_05_16_ZAF_MRCDPRU803_2006_G1P8">
			<date value="2006.0" direction="forwards" units="years"/>
		</taxon>
		<taxon id="Homosapiens_SouthAfrica_2006_ZAF_MRCDPRU832_2006_G1P8">
			<date value="2006.0" direction="forwards" units="years"/>
		</taxon>
		<taxon id="Homosapiens_SouthAfrica_2006_05_24_ZAF_MRCDPRU840_2006_G1P8">
			<date value="2006.0" direction="forwards" units="years"/>
		</taxon>
		<taxon id="Homosapiens_SouthAfrica_2000_06_12_ZAF_MRCDPRU867_2000_G1P8">
			<date value="2000.0" direction="forwards" units="years"/>
		</taxon>
		<taxon id="Homosapiens_SouthAfrica_2006_05_25_ZAF_MRCDPRU839_2006_G1P8">
			<date value="2006.0" direction="forwards" units="years"/>
		</taxon>
		<taxon id="Homosapiens_SouthAfrica_2006_04_30_ZAF_MRCDPRU748_2006_G1P8">
			<date value="2006.0" direction="forwards" units="years"/>
		</taxon>
		<taxon id="Homosapiens_India_2013_RV1302">
			<date value="2013.0" direction="forwards" units="years"/>
		</taxon>
		<taxon id="Homosapiens_India_2013_RV1305">
			<date value="2013.0" direction="forwards" units="years"/>
		</taxon>
		<taxon id="Homosapiens_Canada_2007_CAN_RT01507_2007_G1P8">
			<date value="2007.0" direction="forwards" units="years"/>
		</taxon>
		<taxon id="Homosapiens_Belgium_2008_03_03_BEL_BE00034_2008_G1P8">
			<date value="2008.0" direction="forwards" units="years"/>
		</taxon>
		<taxon id="Homosapiens_Belgium_2009_02_24_BEL_BE00043_2009_G1P8">
			<date value="2009.0" direction="forwards" units="years"/>
		</taxon>
		<taxon id="Homosapiens_Belgium_2008_03_20_BEL_BE00040_2008_G1P8">
			<date value="2008.0" direction="forwards" units="years"/>
		</taxon>
		<taxon id="Homosapiens_SouthAfrica_2008_08_26_ZAF_MRCDPRU2489_2008_G1P8">
			<date value="2008.0" direction="forwards" units="years"/>
		</taxon>
		<taxon id="Homosapiens_SouthAfrica_2007_05_13_ZAF_MRCDPRU1350_2007_G1P8">
			<date value="2007.0" direction="forwards" units="years"/>
		</taxon>
		<taxon id="Homosapiens_Australia_2008_01_16_AUS_CK00083_2008_G1P8">
			<date value="2008.0" direction="forwards" units="years"/>
		</taxon>
		<taxon id="Homosapiens_Canada_2007_CAN_RT09207_2007_G1P8">
			<date value="2007.0" direction="forwards" units="years"/>
		</taxon>
		<taxon id="Homosapiens_Canada_2008_CAN_RT09507_2008_G1P8">
			<date value="2008.0" direction="forwards" units="years"/>
		</taxon>
		<taxon id="Homosapiens_Canada_2009_CAN_RT06309_2009_G1P8">
			<date value="2009.0" direction="forwards" units="years"/>
		</taxon>
		<taxon id="Homosapiens_Swaziland_2010_08_10_SWZ_MRCDPRU4550_2010_G1P8">
			<date value="2010.0" direction="forwards" units="years"/>
		</taxon>
		<taxon id="Homosapiens_SouthAfrica_2009_09_16_ZAF_MRCDPRU1389_2009_G1P8">
			<date value="2009.0" direction="forwards" units="years"/>
		</taxon>
		<taxon id="Homosapiens_SouthAfrica_2009_06_09_ZAF_MRCDPRU2306_2009_G1P8">
			<date value="2009.0" direction="forwards" units="years"/>
		</taxon>
		<taxon id="Homosapiens_SouthAfrica_2009_06_19_ZAF_MRCDPRU2325_2009_G1P8">
			<date value="2009.0" direction="forwards" units="years"/>
		</taxon>
		<taxon id="Homosapiens_Zimbabwe_2009_ZWE_MRCDPRU1794_2009_G12P6">
			<date value="2009.0" direction="forwards" units="years"/>
		</taxon>
		<taxon id="Homosapiens_SouthAfrica_2007_05_16_ZAF_MRCDPRU1370_2007_G1P8">
			<date value="2007.0" direction="forwards" units="years"/>
		</taxon>
		<taxon id="Homosapiens_SouthAfrica_2008_ZAF_MRCDPRU1039_2008_G1P8">
			<date value="2008.0" direction="forwards" units="years"/>
		</taxon>
		<taxon id="Homosapiens_Malawi_2009_01_08_MWI_MW5184_2001_G1P8">
			<date value="2009.0" direction="forwards" units="years"/>
		</taxon>
		<taxon id="Homosapiens_Malawi_2012_06_29_MWI_BID1CH_2012_G1P8">
			<date value="2012.0" direction="forwards" units="years"/>
		</taxon>
		<taxon id="Homosapiens_Malawi_2012_02_13_MWI_BID111_2012_G1P8">
			<date value="2012.0" direction="forwards" units="years"/>
		</taxon>
		<taxon id="Homosapiens_SouthAfrica_2008_ZAF_MRCDPRU1052_2008_G1P8">
			<date value="2008.0" direction="forwards" units="years"/>
		</taxon>
		<taxon id="Homosapiens_SouthAfrica_2008_ZAF_MRCDPRU2125_2008_G1P8">
			<date value="2008.0" direction="forwards" units="years"/>
		</taxon>
		<taxon id="Homosapiens_Belgium_2006_02_13_BEL_BE00017_2006_G1P8">
			<date value="2006.0" direction="forwards" units="years"/>
		</taxon>
		<taxon id="Homosapiens_SouthAfrica_2008_ZAF_MRCDPRU2429_2008_G1P8">
			<date value="2008.0" direction="forwards" units="years"/>
		</taxon>
		<taxon id="Homosapiens_Togo_2010_07_TGO_MRCDPRU5123_2010_G9P8">
			<date value="2010.0" direction="forwards" units="years"/>
		</taxon>
		<taxon id="Homosapiens_USA_2011_USA_CNMC126_2011_G1P8">
			<date value="2011.0" direction="forwards" units="years"/>
		</taxon>
		<taxon id="Homosapiens_USA_2013_04_19_USA_SSCRTV_00017_2013_G3P8">
			<date value="2013.0" direction="forwards" units="years"/>
		</taxon>
		<taxon id="Homosapiens_USA_2013_05_28_USA_SSCRTV_00026_2013_G3P8">
			<date value="2013.0" direction="forwards" units="years"/>
		</taxon>
		<taxon id="Homosapiens_USA_2012_08_29_USA_VU111260_2012_G3P8">
			<date value="2012.0" direction="forwards" units="years"/>
		</taxon>
		<taxon id="Homosapiens_China_2011_02_CHN_E2484_2011_G4P8">
			<date value="2011.0" direction="forwards" units="years"/>
		</taxon>
		<taxon id="Homosapiens_China_2015_12_18_CHN_km15100_G9P8">
			<date value="2015.0" direction="forwards" units="years"/>
		</taxon>
		<taxon id="Homosapiens_China_2015_12_07_CHN_km15094_G9P8">
			<date value="2015.0" direction="forwards" units="years"/>
		</taxon>
		<taxon id="Homosapiens_China_2011_Hu_JS2011">
			<date value="2011.0" direction="forwards" units="years"/>
		</taxon>
		<taxon id="Homosapiens_China_2012_Hu_JS2012">
			<date value="2012.0" direction="forwards" units="years"/>
		</taxon>
		<taxon id="Homosapiens_China_2016_Hu_JS2016">
			<date value="2016.0" direction="forwards" units="years"/>
		</taxon>
		<taxon id="Homosapiens_China_2014_Hu_JS2014">
			<date value="2014.0" direction="forwards" units="years"/>
		</taxon>
		<taxon id="Homosapiens_Canada_2007_CAN_RT03707_2007_G3P8">
			<date value="2007.0" direction="forwards" units="years"/>
		</taxon>
		<taxon id="Homosapiens_China_2000_12_20_CHN_A16_2000_G3P8">
			<date value="2000.0" direction="forwards" units="years"/>
		</taxon>
		<taxon id="Homosapiens_SouthAfrica_2009_06_22_ZAF_MRCDPRU2330_2009_G1P8">
			<date value="2009.0" direction="forwards" units="years"/>
		</taxon>
		<taxon id="Homosapiens_SouthAfrica_2010_07_30_ZAF_MRCDPRU1554_2010_G12P8">
			<date value="2010.0" direction="forwards" units="years"/>
		</taxon>
		<taxon id="Homosapiens_SouthAfrica_2011_04_11_ZAF_MRCDPRU83_2011_G1P8">
			<date value="2011.0" direction="forwards" units="years"/>
		</taxon>
		<taxon id="Homosapiens_Thailand_2011_CU956KK_11">
			<date value="2011.0" direction="forwards" units="years"/>
		</taxon>
		<taxon id="Homosapiens_Thailand_2010_CU875BK_10">
			<date value="2010.0" direction="forwards" units="years"/>
		</taxon>
		<taxon id="Homosapiens_Thailand_2011_CU957KK_11">
			<date value="2011.0" direction="forwards" units="years"/>
		</taxon>
		<taxon id="Homosapiens_USA_2008_USA2008747112_2008_G3P8">
			<date value="2008.0" direction="forwards" units="years"/>
		</taxon>
		<taxon id="Homosapiens_USA_2011_USA_CNMC118_2011_G3P8">
			<date value="2011.0" direction="forwards" units="years"/>
		</taxon>
		<taxon id="Homosapiens_USA_2011_USA_CNMC127_2011_G3P8">
			<date value="2011.0" direction="forwards" units="years"/>
		</taxon>
		<taxon id="Homosapiens_USA_2011_USA_CNMC2_2011_G3P8">
			<date value="2011.0" direction="forwards" units="years"/>
		</taxon>
		<taxon id="Homosapiens_Australia_2007_09_17_AUS_CK00056_2007_G1P8">
			<date value="2007.0" direction="forwards" units="years"/>
		</taxon>
		<taxon id="Homosapiens_Australia_2007_10_08_AUS_CK00062_2007_G1P8">
			<date value="2007.0" direction="forwards" units="years"/>
		</taxon>
		<taxon id="Homosapiens_Australia_2006_08_10_Victoria_CK00047_2006_G1P8">
			<date value="2006.0" direction="forwards" units="years"/>
		</taxon>
		<taxon id="Homosapiens_Australia_2009_02_27_AUS_CK00087_2009_G1P8">
			<date value="2009.0" direction="forwards" units="years"/>
		</taxon>
		<taxon id="Homosapiens_Thailand_2009_CU460KK_09">
			<date value="2009.0" direction="forwards" units="years"/>
		</taxon>
		<taxon id="Homosapiens_China_2010_12_12_CHN_E2432_2010_G3P8">
			<date value="2010.0" direction="forwards" units="years"/>
		</taxon>
		<taxon id="Homosapiens_China_2010_12_07_CHN_E2421_2010_G3P8">
			<date value="2010.0" direction="forwards" units="years"/>
		</taxon>
		<taxon id="Homosapiens_China_2015_Hu_JS2015">
			<date value="2015.0" direction="forwards" units="years"/>
		</taxon>
		<taxon id="Homosapiens_USA_2008_USA2008747322_2008_G3P8">
			<date value="2008.0" direction="forwards" units="years"/>
		</taxon>
		<taxon id="Homosapiens_Canada_2008_CAN_RT13107_2008_G3P8">
			<date value="2008.0" direction="forwards" units="years"/>
		</taxon>
		<taxon id="Homosapiens_Paraguay_2009_08_PRY_1755SR_2009_G1P8">
			<date value="2009.0" direction="forwards" units="years"/>
		</taxon>
		<taxon id="Homosapiens_China_2010_12_07_CHN_E2422_2010_G3P8">
			<date value="2010.0" direction="forwards" units="years"/>
		</taxon>
		<taxon id="Homosapiens_Japan_2016_JPN_CH1023_2016_G9P8">
			<date value="2016.0" direction="forwards" units="years"/>
		</taxon>
		<taxon id="Homosapiens_Japan_2016_JPN_IS1080_2016_G9P8">
			<date value="2016.0" direction="forwards" units="years"/>
		</taxon>
		<taxon id="Homosapiens_Japan_2016_JPN_MI1128_2016_G9P8">
			<date value="2016.0" direction="forwards" units="years"/>
		</taxon>
		<taxon id="Homosapiens_Zimbabwe_2012_ZWE_MRCDPRU1102_2012_G9P8">
			<date value="2012.0" direction="forwards" units="years"/>
		</taxon>
		<taxon id="Homosapiens_China_2011_10_22_CHN_Z1557_2011_G3P8">
			<date value="2011.0" direction="forwards" units="years"/>
		</taxon>
		<taxon id="Homosapiens_Canada_2008_CAN_RT19307_2008_G1P8">
			<date value="2008.0" direction="forwards" units="years"/>
		</taxon>
		<taxon id="Homosapiens_Italy_2010_ITA_PR192_2010_G3P8">
			<date value="2010.0" direction="forwards" units="years"/>
		</taxon>
		<taxon id="Homosapiens_Italy_2010_ITA_PR204_2010_G3P8">
			<date value="2010.0" direction="forwards" units="years"/>
		</taxon>
		<taxon id="Homosapiens_China_2008_02_25_CHN_E956_2008_G3P8">
			<date value="2008.0" direction="forwards" units="years"/>
		</taxon>
		<taxon id="Homosapiens_China_2010_Hu_JS2010">
			<date value="2010.0" direction="forwards" units="years"/>
		</taxon>
		<taxon id="Homosapiens_China_2013_Hu_JS2013">
			<date value="2013.0" direction="forwards" units="years"/>
		</taxon>
		<taxon id="Homosapiens_Canada_2009_CAN_RT01809_2009_G3P8">
			<date value="2009.0" direction="forwards" units="years"/>
		</taxon>
		<taxon id="Homosapiens_China_2006_09_21_CHN_R1267_2006_G3P8">
			<date value="2006.0" direction="forwards" units="years"/>
		</taxon>
		<taxon id="Homosapiens_SouthAfrica_2006_04_12_ZAF_MRCDPRU724_2006_G3P8">
			<date value="2006.0" direction="forwards" units="years"/>
		</taxon>
		<taxon id="Homosapiens_USA_2007_USA_2007719674_2007_G1P8">
			<date value="2007.0" direction="forwards" units="years"/>
		</taxon>
		<taxon id="Homosapiens_Canada_2007_CAN_RT05407_2007_G1P8">
			<date value="2007.0" direction="forwards" units="years"/>
		</taxon>
		<taxon id="Homosapiens_Canada_2009_CAN_RT01009_2009_G3P8">
			<date value="2009.0" direction="forwards" units="years"/>
		</taxon>
		<taxon id="Homosapiens_Canada_2009_CAN_RT00409_2009_G3P8">
			<date value="2009.0" direction="forwards" units="years"/>
		</taxon>
		<taxon id="Homosapiens_Belgium_2007_03_22_BEL_BE00025_2007_G1P8">
			<date value="2007.0" direction="forwards" units="years"/>
		</taxon>
		<taxon id="Homosapiens_Italy_2005_ITA_PR3602_2005_G3P8">
			<date value="2005.0" direction="forwards" units="years"/>
		</taxon>
		<taxon id="Homosapiens_Italy_2005_ITA_PR799_2005_G3P8">
			<date value="2005.0" direction="forwards" units="years"/>
		</taxon>
		<taxon id="Homosapiens_USA_2008_USA2008747337_2008_G3P8">
			<date value="2008.0" direction="forwards" units="years"/>
		</taxon>
		<taxon id="Homosapiens_USA_2008_Vanderbilt_VU080916_2008_G3P8">
			<date value="2008.0" direction="forwards" units="years"/>
		</taxon>
		<taxon id="Homosapiens_USA_2008_Vanderbilt_VU080920_2008_G3P8">
			<date value="2008.0" direction="forwards" units="years"/>
		</taxon>
		<taxon id="Homosapiens_USA_2008_USA2008747500_2008_G3P8">
			<date value="2008.0" direction="forwards" units="years"/>
		</taxon>
		<taxon id="Homosapiens_USA_2008_Vanderbilt_VU080927_2008_G3P8">
			<date value="2008.0" direction="forwards" units="years"/>
		</taxon>
		<taxon id="Homosapiens_Thailand_2010_CU747KK_10">
			<date value="2010.0" direction="forwards" units="years"/>
		</taxon>
		<taxon id="Homosapiens_Thailand_2011_CU938BK_11">
			<date value="2011.0" direction="forwards" units="years"/>
		</taxon>
		<taxon id="Homosapiens_Thailand_2010_CU766KK_10">
			<date value="2010.0" direction="forwards" units="years"/>
		</taxon>
		<taxon id="Homosapiens_Thailand_2011_CU976KK_11">
			<date value="2011.0" direction="forwards" units="years"/>
		</taxon>
		<taxon id="Homosapiens_China_2004_10_21_CHN_Y106_2004_G3P8">
			<date value="2004.0" direction="forwards" units="years"/>
		</taxon>
		<taxon id="Homosapiens_China_2010_02_01_CHN_E2000_2010_G3P8">
			<date value="2010.0" direction="forwards" units="years"/>
		</taxon>
		<taxon id="Homosapiens_China_2009_10_19_CHN_E1861_2009_G3P8">
			<date value="2009.0" direction="forwards" units="years"/>
		</taxon>
		<taxon id="Homosapiens_China_2003_11_26_CHN_R107_2003_G3P8">
			<date value="2003.0" direction="forwards" units="years"/>
		</taxon>
		<taxon id="Homosapiens_China_2002_09_CHN_31_2002_G3P8">
			<date value="2002.0" direction="forwards" units="years"/>
		</taxon>
		<taxon id="Homosapiens_China_2009_10_12_CHN_E1857_2009_G3P8">
			<date value="2009.0" direction="forwards" units="years"/>
		</taxon>
		<taxon id="Homosapiens_China_2004_01_05_CHN_R303_2004_G3P8">
			<date value="2004.0" direction="forwards" units="years"/>
		</taxon>
		<taxon id="Homosapiens_China_2003_01_31_CHN_723_2003_G3P8">
			<date value="2003.0" direction="forwards" units="years"/>
		</taxon>
		<taxon id="Homosapiens_USA_2009_USA2009726997_2009_G3P8">
			<date value="2009.0" direction="forwards" units="years"/>
		</taxon>
		<taxon id="Homosapiens_China_2008_10_21_CHN_E1367_2008_G3P8">
			<date value="2008.0" direction="forwards" units="years"/>
		</taxon>
		<taxon id="Homosapiens_China_2007_10_18_CHN_E707_2007_G3P8">
			<date value="2007.0" direction="forwards" units="years"/>
		</taxon>
		<taxon id="Homosapiens_China_2007_06_18_CHN_E329_2007_G3P8">
			<date value="2007.0" direction="forwards" units="years"/>
		</taxon>
		<taxon id="Homosapiens_China_2009_02_08_CHN_L1066_2009_G3P8">
			<date value="2009.0" direction="forwards" units="years"/>
		</taxon>
		<taxon id="Homosapiens_Malawi_2000_08_28_MWI_MW2468_2000_G1P8">
			<date value="2000.0" direction="forwards" units="years"/>
		</taxon>
		<taxon id="Homosapiens_Malawi_2000_01_23_MWI_MW2620_2001_G1P8">
			<date value="2000.0" direction="forwards" units="years"/>
		</taxon>
		<taxon id="Homosapiens_Malawi_2003_05_07_MWI_OP2612_2002_G1P8">
			<date value="2003.0" direction="forwards" units="years"/>
		</taxon>
		<taxon id="Homosapiens_Malawi_2002_12_08_MWI_MW2954_2002_G1P8">
			<date value="2002.0" direction="forwards" units="years"/>
		</taxon>
		<taxon id="Homosapiens_Malawi_2004_03_01_MWI_MW21070_2004_G1P8">
			<date value="2004.0" direction="forwards" units="years"/>
		</taxon>
		<taxon id="Homosapiens_Malawi_2003_09_05_MWI_MW21026_2003_G1P8">
			<date value="2003.0" direction="forwards" units="years"/>
		</taxon>
		<taxon id="Homosapiens_Malawi_2004_06_16_MWI_MW21117_2004_G1P8">
			<date value="2004.0" direction="forwards" units="years"/>
		</taxon>
		<taxon id="Homosapiens_Malawi_2000_08_29_MWI_MW2519_2000_G1P8">
			<date value="2000.0" direction="forwards" units="years"/>
		</taxon>
		<taxon id="Homosapiens_Malawi_2000_11_24_MWI_OP2334_2000_G1P8">
			<date value="2000.0" direction="forwards" units="years"/>
		</taxon>
		<taxon id="Homosapiens_Malawi_2002_02_28_MWI_MW2825_2002_G1P8">
			<date value="2002.0" direction="forwards" units="years"/>
		</taxon>
		<taxon id="Homosapiens_Argentina_1998_ARG_Men1741_1998_G4P8">
			<date value="1998.0" direction="forwards" units="years"/>
		</taxon>
		<taxon id="Homosapiens_Nepal_2009_06_07_NPL_09N3392_2009_G12P6">
			<date value="2009.0" direction="forwards" units="years"/>
		</taxon>
		<taxon id="Homosapiens_Ethiopia_2010_09_22_ETH_MRCDPRU5002_2010_G12P8">
			<date value="2010.0" direction="forwards" units="years"/>
		</taxon>
		<taxon id="Homosapiens_USA_2005_Vanderbilt_VU050674_2005_G12P8">
			<date value="2005.0" direction="forwards" units="years"/>
		</taxon>
		<taxon id="Homosapiens_USA_2005_Vanderbilt_VU050672_2005_G12P8">
			<date value="2005.0" direction="forwards" units="years"/>
		</taxon>
		<taxon id="Homosapiens_Belgium_2001_03_25_Bel_BE00073_2001_G1P8">
			<date value="2001.0" direction="forwards" units="years"/>
		</taxon>
		<taxon id="Homosapiens_Nepal_2006_03_19_NPL_06N0359_2006_G12P6">
			<date value="2006.0" direction="forwards" units="years"/>
		</taxon>
		<taxon id="Homosapiens_Nepal_2005_11_14_NPL_5N0014_2005_G12P6">
			<date value="2005.0" direction="forwards" units="years"/>
		</taxon>
		<taxon id="Homosapiens_SouthAfrica_2005_ZAF_MRCDPRU2114_2005_G1P8">
			<date value="2005.0" direction="forwards" units="years"/>
		</taxon>
		<taxon id="Homosapiens_Australia_2009_09_29_AUS_CK00092_2009_G1P8">
			<date value="2009.0" direction="forwards" units="years"/>
		</taxon>
		<taxon id="Homosapiens_Australia_2009_10_26_AUS_CK00094_2009_G1P8">
			<date value="2009.0" direction="forwards" units="years"/>
		</taxon>
		<taxon id="Homosapiens_Australia_2009_09_26_AUS_CK00091_2009_G1P8">
			<date value="2009.0" direction="forwards" units="years"/>
		</taxon>
		<taxon id="Homosapiens_Togo_2008_12_23_TGO_MRCDPRU1689_2008_G12P6">
			<date value="2008.0" direction="forwards" units="years"/>
		</taxon>
		<taxon id="Homosapiens_DemocraticRepublicoftheCongo_2009_01_28_COD_KisB504_2009_G1P6">
			<date value="2009.0" direction="forwards" units="years"/>
		</taxon>
		<taxon id="Homosapiens_Uganda_2013_01_15_UGA_MUL13183_2013_G12P6">
			<date value="2013.0" direction="forwards" units="years"/>
		</taxon>
		<taxon id="Homosapiens_Uganda_2011_UGA_MRCDPRU4616_2011_G12P6">
			<date value="2011.0" direction="forwards" units="years"/>
		</taxon>
		<taxon id="Homosapiens_Uganda_2010_UGA_MRCDPRU3713_2010_G12P6">
			<date value="2010.0" direction="forwards" units="years"/>
		</taxon>
		<taxon id="Homosapiens_Zambia_2008_10_19_ZMB_MRCDPRU1680_2008_G12P6">
			<date value="2008.0" direction="forwards" units="years"/>
		</taxon>
		<taxon id="Homosapiens_Zambia_2009_11_21_ZMB_MRCDPRU3507_2009_G12P6">
			<date value="2009.0" direction="forwards" units="years"/>
		</taxon>
		<taxon id="Homosapiens_Zambia_2009_11_20_ZMB_MRCDPRU3506_2009_G12P6">
			<date value="2009.0" direction="forwards" units="years"/>
		</taxon>
		<taxon id="Homosapiens_Zambia_2009_07_20_ZMB_MRCDPRU3488_2009_G12P6">
			<date value="2009.0" direction="forwards" units="years"/>
		</taxon>
		<taxon id="Homosapiens_Zambia_2009_09_08_ZMB_MRCDPRU3491_2009_G12P6">
			<date value="2009.0" direction="forwards" units="years"/>
		</taxon>
		<taxon id="Homosapiens_SouthAfrica_2005_09_25_ZAF_MRCDPRU2132_2005_G1P8">
			<date value="2005.0" direction="forwards" units="years"/>
		</taxon>
		<taxon id="Homosapiens_SouthAfrica_2007_10_18_ZAF_MRCDPRU1911_2007_G12P6">
			<date value="2007.0" direction="forwards" units="years"/>
		</taxon>
		<taxon id="Homosapiens_SouthAfrica_2009_ZAF_3176WC_2009_G12P6">
			<date value="2009.0" direction="forwards" units="years"/>
		</taxon>
		<taxon id="Homosapiens_SouthAfrica_2009_ZAF_3133WC_2009_G12P4">
			<date value="2009.0" direction="forwards" units="years"/>
		</taxon>
		<taxon id="Homosapiens_SouthAfrica_2004_08_17_ZAF_MRCDPRU1370_2004_G12P6">
			<date value="2004.0" direction="forwards" units="years"/>
		</taxon>
		<taxon id="Homosapiens_Nepal_2005_12_16_NPL_5N0109_2005_G12P6">
			<date value="2005.0" direction="forwards" units="years"/>
		</taxon>
		<taxon id="Homosapiens_Nepal_2006_04_03_NPL_06N0397_2006_G12P6">
			<date value="2006.0" direction="forwards" units="years"/>
		</taxon>
		<taxon id="Homosapiens_Cameroon_2009_CMR_MRCDPRU1417_2009_G9P8">
			<date value="2009.0" direction="forwards" units="years"/>
		</taxon>
		<taxon id="Homosapiens_Zambia_2009_ZMB_MRCDPRU1648_2009_G1P8">
			<date value="2009.0" direction="forwards" units="years"/>
		</taxon>
		<taxon id="Homosapiens_Malawi_2008_01_04_MWI_0P5001_2008_G1P8">
			<date value="2008.0" direction="forwards" units="years"/>
		</taxon>
		<taxon id="Homosapiens_Malawi_2005_03_08_MWI_MW21253_2005_G1P8">
			<date value="2005.0" direction="forwards" units="years"/>
		</taxon>
		<taxon id="Homosapiens_SouthAfrica_2002_05_15_ZAF_MRCDPRU4381_2002_G1P8">
			<date value="2002.0" direction="forwards" units="years"/>
		</taxon>
		<taxon id="Homosapiens_SouthAfrica_2003_ZAF_MRCDPRU2218_2003_G1P8">
			<date value="2003.0" direction="forwards" units="years"/>
		</taxon>
		<taxon id="Homosapiens_Belgium_2000_02_28_Bel_BE00068_2000_G1P8">
			<date value="2000.0" direction="forwards" units="years"/>
		</taxon>
		<taxon id="Homosapiens_Belgium_1999_12_23_Bel_BE00052_1999_G1P8">
			<date value="1999.0" direction="forwards" units="years"/>
		</taxon>
		<taxon id="Homosapiens_Australia_2001_05_23_AUS_CK20019_2001_G1P8">
			<date value="2001.0" direction="forwards" units="years"/>
		</taxon>
		<taxon id="Homosapiens_SouthAfrica_2003_04_17_ZAF_MRCDPRU400_2003_G1P8">
			<date value="2003.0" direction="forwards" units="years"/>
		</taxon>
		<taxon id="Homosapiens_SouthAfrica_2003_04_30_ZAF_MRCDPRU445_2003_G1P8">
			<date value="2003.0" direction="forwards" units="years"/>
		</taxon>
		<taxon id="Homosapiens_SouthAfrica_2003_ZAF_MRCDPRU648_2003_G1P8">
			<date value="2003.0" direction="forwards" units="years"/>
		</taxon>
		<taxon id="Homosapiens_SouthAfrica_2003_05_05_ZAF_MRCDPRU451_2003_G1P8">
			<date value="2003.0" direction="forwards" units="years"/>
		</taxon>
		<taxon id="Homosapiens_SouthAfrica_2004_06_02_ZAF_MRCDPRU1264_2004_G1P8">
			<date value="2004.0" direction="forwards" units="years"/>
		</taxon>
		<taxon id="Homosapiens_SouthAfrica_2004_06_01_ZAF_MRCDPRU1262_2004_G1P8">
			<date value="2004.0" direction="forwards" units="years"/>
		</taxon>
		<taxon id="Homosapiens_SouthAfrica_2004_06_05_ZAF_MRCDPRU1275_2004_G1P8">
			<date value="2004.0" direction="forwards" units="years"/>
		</taxon>
		<taxon id="Homosapiens_SouthAfrica_2002_ZAF_MRCDPRU4617_2002_G1P6">
			<date value="2002.0" direction="forwards" units="years"/>
		</taxon>
		<taxon id="Homosapiens_SouthAfrica_2003_08_05_ZAF_MRCDPRU2107_2003_G1P6">
			<date value="2003.0" direction="forwards" units="years"/>
		</taxon>
		<taxon id="Homosapiens_SouthAfrica_2005_ZAF_MRCDPRU213005_2005_G12P6">
			<date value="2005.0" direction="forwards" units="years"/>
		</taxon>
		<taxon id="Homosapiens_Belgium_2008_03_31_BEL_BE00038_2008_G1P8">
			<date value="2008.0" direction="forwards" units="years"/>
		</taxon>
		<taxon id="Homosapiens_Zimbabwe_2011_ZWE_MRCDPRU1855_2011_G9P8">
			<date value="2011.0" direction="forwards" units="years"/>
		</taxon>
		<taxon id="Homosapiens_Zimbabwe_2009_ZWE_MRCDPRU1841_2009_G9P8">
			<date value="2009.0" direction="forwards" units="years"/>
		</taxon>
		<taxon id="Homosapiens_Zimbabwe_2010_ZWE_MRCDPRU3367_2010_9P8">
			<date value="2010.0" direction="forwards" units="years"/>
		</taxon>
		<taxon id="Homosapiens_Senegal_2009_02_19_SEN_MRCDPRU2136_2009_G1P6">
			<date value="2009.0" direction="forwards" units="years"/>
		</taxon>
		<taxon id="Homosapiens_SouthAfrica_2010_MRCDPRU4677">
			<date value="2010.0" direction="forwards" units="years"/>
		</taxon>
		<taxon id="Homosapiens_Zimbabwe_2009_ZWE_MRCDPRU1708_2009_G9P8">
			<date value="2009.0" direction="forwards" units="years"/>
		</taxon>
		<taxon id="Homosapiens_Zimbabwe_2009_MRCDPRU1723">
			<date value="2009.0" direction="forwards" units="years"/>
		</taxon>
		<taxon id="Homosapiens_Zimbabwe_2008_07_07_ZWE_MRCDPRU1734_2008_G9P8">
			<date value="2008.0" direction="forwards" units="years"/>
		</taxon>
		<taxon id="Homosapiens_Italy_2010_ITA_AV28_2010_G9P8">
			<date value="2010.0" direction="forwards" units="years"/>
		</taxon>
		<taxon id="Homosapiens_Australia_2010_11_16_AUS_CK00103_2010_G1P8">
			<date value="2010.0" direction="forwards" units="years"/>
		</taxon>
		<taxon id="Homosapiens_Ethiopia_2012_ETH_MRCDPRU842_2012_G9P8">
			<date value="2012.0" direction="forwards" units="years"/>
		</taxon>
		<taxon id="Homosapiens_Senegal_2009_01_19_SEN_MRCDPRU2051_2009_G9P8">
			<date value="2009.0" direction="forwards" units="years"/>
		</taxon>
		<taxon id="Homosapiens_Belgium_2004_06_23_BEL_BE00003_2004_G9P8">
			<date value="2004.0" direction="forwards" units="years"/>
		</taxon>
		<taxon id="Homosapiens_Paraguay_2008_10_PRY_1670SR_2008_G1P8">
			<date value="2008.0" direction="forwards" units="years"/>
		</taxon>
		<taxon id="Homosapiens_Paraguay_2008_10_PRY_1692SR_2008_G1P8">
			<date value="2008.0" direction="forwards" units="years"/>
		</taxon>
		<taxon id="Homosapiens_Cameroon_2009_MRCDPRU1424">
			<date value="2009.0" direction="forwards" units="years"/>
		</taxon>
		<taxon id="Homosapiens_Belgium_2009_04_27_BEL_BE00047_2009_G1P8">
			<date value="2009.0" direction="forwards" units="years"/>
		</taxon>
		<taxon id="Homosapiens_Belgium_2009_03_20_BEL_BE00049_2009_G1P8">
			<date value="2009.0" direction="forwards" units="years"/>
		</taxon>
		<taxon id="Homosapiens_Belgium_2010_01_13_Bel_BE00094_2009_G1P8">
			<date value="2010.0" direction="forwards" units="years"/>
		</taxon>
		<taxon id="Homosapiens_Canada_2009_CAN_RT07209_2009_G1P8">
			<date value="2009.0" direction="forwards" units="years"/>
		</taxon>
		<taxon id="Homosapiens_Australia_2009_10_23_AUS_CK00093_2009_G1P8">
			<date value="2009.0" direction="forwards" units="years"/>
		</taxon>
		<taxon id="Homosapiens_Australia_2010_12_20_AUS_CK00106_2010_G1P8">
			<date value="2010.0" direction="forwards" units="years"/>
		</taxon>
		<taxon id="Homosapiens_Australia_2010_10_02_AUS_CK00101_2010_G1P8">
			<date value="2010.0" direction="forwards" units="years"/>
		</taxon>
		<taxon id="Homosapiens_Belgium_2007_BEL_BE00041_2007_G1P8">
			<date value="2007.0" direction="forwards" units="years"/>
		</taxon>
		<taxon id="Homosapiens_Canada_2009_CAN_RT00509_2009_G1P8">
			<date value="2009.0" direction="forwards" units="years"/>
		</taxon>
		<taxon id="Homosapiens_Canada_2008_CAN_RT09907_2008_G1P8">
			<date value="2008.0" direction="forwards" units="years"/>
		</taxon>
		<taxon id="Homosapiens_Belgium_2008_02_05_BEL_BE00032_2008_G1P8">
			<date value="2008.0" direction="forwards" units="years"/>
		</taxon>
		<taxon id="Homosapiens_Belgium_2007_12_17_BEL_BE00028_2007_G1P8">
			<date value="2007.0" direction="forwards" units="years"/>
		</taxon>
		<taxon id="Homosapiens_Belgium_2006_01_20_BEL_BE00012_2006_G1P8">
			<date value="2006.0" direction="forwards" units="years"/>
		</taxon>
		<taxon id="Homosapiens_Belgium_2005_12_04_BEL_BE00009_2005_G1P8">
			<date value="2005.0" direction="forwards" units="years"/>
		</taxon>
		<taxon id="Homosapiens_Belgium_2008_03_23_BEL_BE00037_2008_G1P8">
			<date value="2008.0" direction="forwards" units="years"/>
		</taxon>
		<taxon id="Homosapiens_Belgium_2010_03_03_Bel_BE00100_2009_G1P8">
			<date value="2010.0" direction="forwards" units="years"/>
		</taxon>
		<taxon id="Homosapiens_Belgium_2007_03_18_BEL_BE00024_2007_G1P8">
			<date value="2007.0" direction="forwards" units="years"/>
		</taxon>
		<taxon id="Homosapiens_Canada_2008_CAN_RT10107_2008_G1P8">
			<date value="2008.0" direction="forwards" units="years"/>
		</taxon>
		<taxon id="Homosapiens_Belgium_2008_01_07_BEL_BE00027_2008_G1P8">
			<date value="2008.0" direction="forwards" units="years"/>
		</taxon>
		<taxon id="Homosapiens_Italy_2012_ITA_PR460_2012_G3P8">
			<date value="2012.0" direction="forwards" units="years"/>
		</taxon>
		<taxon id="Homosapiens_Italy_2012_ITA_PR348_2012_G3P8">
			<date value="2012.0" direction="forwards" units="years"/>
		</taxon>
		<taxon id="Homosapiens_Belgium_2003_02_12_Bel_BE00090_2003_G1P8">
			<date value="2003.0" direction="forwards" units="years"/>
		</taxon>
		<taxon id="Homosapiens_Belgium_2009_02_10_BEL_BE00044_2009_G1P8">
			<date value="2009.0" direction="forwards" units="years"/>
		</taxon>
		<taxon id="Homosapiens_USA_2007_USA_2007719720_2007_G1P8">
			<date value="2007.0" direction="forwards" units="years"/>
		</taxon>
		<taxon id="Homosapiens_Paraguay_2000_07_PRY_476_2000_G4P8">
			<date value="2000.0" direction="forwards" units="years"/>
		</taxon>
		<taxon id="Homosapiens_Paraguay_2005_07_PRY_954SR_2005_G4P8">
			<date value="2005.0" direction="forwards" units="years"/>
		</taxon>
		<taxon id="Homosapiens_Argentina_1998_ARG_Res1717_1998_G4P8">
			<date value="1998.0" direction="forwards" units="years"/>
		</taxon>
		<taxon id="Homosapiens_Paraguay_1999_07_PRY_349_1999_G4P8">
			<date value="1999.0" direction="forwards" units="years"/>
		</taxon>
		<taxon id="Homosapiens_Paraguay_1998_08_PRY_3_1998_G4P8">
			<date value="1998.0" direction="forwards" units="years"/>
		</taxon>
		<taxon id="Homosapiens_Belgium_2010_02_15_Bel_BE00097_2009_G1P8">
			<date value="2010.0" direction="forwards" units="years"/>
		</taxon>
		<taxon id="Homosapiens_Zimbabwe_2011_ZWE_MRCDPRU1850_2011_G4P8">
			<date value="2011.0" direction="forwards" units="years"/>
		</taxon>
		<taxon id="Homosapiens_Canada_2009_CAN_RT03809_2009_G4P8">
			<date value="2009.0" direction="forwards" units="years"/>
		</taxon>
		<taxon id="Homosapiens_Canada_2009_CAN_RT03909_2009_G4P8">
			<date value="2009.0" direction="forwards" units="years"/>
		</taxon>
		<taxon id="Homosapiens_Canada_2007_CAN_RT04807_2007_G4P8">
			<date value="2007.0" direction="forwards" units="years"/>
		</taxon>
		<taxon id="Homosapiens_Italy_2007_ITA_ASTI23_2007_G9P8">
			<date value="2007.0" direction="forwards" units="years"/>
		</taxon>
		<taxon id="Homosapiens_Belgium_1999_12_27_Bel_BE00055_1999_G1P8">
			<date value="1999.0" direction="forwards" units="years"/>
		</taxon>
		<taxon id="Homosapiens_USA_2007_USA_2007719685_2007_G1P8">
			<date value="2007.0" direction="forwards" units="years"/>
		</taxon>
		<taxon id="Homosapiens_Canada_2008_CAN_RT09407_2008_G1P8">
			<date value="2008.0" direction="forwards" units="years"/>
		</taxon>
		<taxon id="Homosapiens_USA_2013_08_29_USA_VU1213162_2013_G1P8">
			<date value="2013.0" direction="forwards" units="years"/>
		</taxon>
		<taxon id="Homosapiens_Australia_2008_02_27_AUS_CK00085_2008_G1P8">
			<date value="2008.0" direction="forwards" units="years"/>
		</taxon>
		<taxon id="Homosapiens_Australia_2008_02_13_AUS_CK00084_2008_G1P8">
			<date value="2008.0" direction="forwards" units="years"/>
		</taxon>
		<taxon id="Homosapiens_Canada_2009_CAN_RT07009_2009_G1P8">
			<date value="2009.0" direction="forwards" units="years"/>
		</taxon>
		<taxon id="Homosapiens_Belgium_2001_05_13_Bel_BE00112_2009_G1P8">
			<date value="2001.0" direction="forwards" units="years"/>
		</taxon>
		<taxon id="Homosapiens_USA_1991_USA_DC5413_1991_G1P8">
			<date value="1991.0" direction="forwards" units="years"/>
		</taxon>
		<taxon id="Homosapiens_USA_2007_USA2007744509_2007_G1P8">
			<date value="2007.0" direction="forwards" units="years"/>
		</taxon>
		<taxon id="Homosapiens_USA_2007_USA2007744510_2007_G1P8">
			<date value="2007.0" direction="forwards" units="years"/>
		</taxon>
		<taxon id="Homosapiens_USA_2007_USA2007719698_2007_G1P8">
			<date value="2007.0" direction="forwards" units="years"/>
		</taxon>
		<taxon id="Homosapiens_Australia_2007_01_03_Victoria_CK00034_2007_G1P8">
			<date value="2007.0" direction="forwards" units="years"/>
		</taxon>
		<taxon id="Homosapiens_USA_2008_USA_2008747288_2008_G1P8">
			<date value="2008.0" direction="forwards" units="years"/>
		</taxon>
		<taxon id="Homosapiens_Belgium_2006_01_03_BEL_BE00010_2006_G1P8">
			<date value="2006.0" direction="forwards" units="years"/>
		</taxon>
		<taxon id="Homosapiens_Australia_2007_11_06_AUS_CK00071_2007_G1P8">
			<date value="2007.0" direction="forwards" units="years"/>
		</taxon>
		<taxon id="Homosapiens_Australia_2007_11_08_AUS_CK00072_2007_G1P8">
			<date value="2007.0" direction="forwards" units="years"/>
		</taxon>
		<taxon id="Homosapiens_Australia_2007_11_02_AUS_CK00070_2007_G1P8">
			<date value="2007.0" direction="forwards" units="years"/>
		</taxon>
		<taxon id="Homosapiens_Australia_2007_11_19_AUS_CK00077_2007_G1P8">
			<date value="2007.0" direction="forwards" units="years"/>
		</taxon>
		<taxon id="Homosapiens_Australia_2007_11_17_AUS_CK00076_2007_G1P8">
			<date value="2007.0" direction="forwards" units="years"/>
		</taxon>
		<taxon id="Homosapiens_Australia_2007_12_30_AUS_CK00082_2007_G1P8">
			<date value="2007.0" direction="forwards" units="years"/>
		</taxon>
		<taxon id="Homosapiens_Australia_2007_09_27_AUS_CK00060_2007_G1P8">
			<date value="2007.0" direction="forwards" units="years"/>
		</taxon>
		<taxon id="Homosapiens_Paraguay_2003_04_PRY_139SR_2003_G1P8">
			<date value="2003.0" direction="forwards" units="years"/>
		</taxon>
		<taxon id="Homosapiens_Paraguay_2004_08_PRY_610SR_2004_G1P8">
			<date value="2004.0" direction="forwards" units="years"/>
		</taxon>
		<taxon id="Homosapiens_Belgium_2008_01_17_BEL_BE00030_2008_G1P8">
			<date value="2008.0" direction="forwards" units="years"/>
		</taxon>
		<taxon id="Homosapiens_Belgium_2008_02_28_BEL_BE00033_2008_G1P8">
			<date value="2008.0" direction="forwards" units="years"/>
		</taxon>
		<taxon id="Homosapiens_Paraguay_2004_03_PRY_455SR_2004_G1P8">
			<date value="2004.0" direction="forwards" units="years"/>
		</taxon>
		<taxon id="Homosapiens_Paraguay_2005_02_PRY_836SR_2005_G1P8">
			<date value="2005.0" direction="forwards" units="years"/>
		</taxon>
		<taxon id="Homosapiens_Paraguay_2003_09_PRY_325SR_2003_G1P8">
			<date value="2003.0" direction="forwards" units="years"/>
		</taxon>
		<taxon id="Homosapiens_Paraguay_2002_10_PRY_54SR_2002_G4P8">
			<date value="2002.0" direction="forwards" units="years"/>
		</taxon>
		<taxon id="Homosapiens_Paraguay_2003_10_PRY_334SR_2003_G1P8">
			<date value="2003.0" direction="forwards" units="years"/>
		</taxon>
		<taxon id="Homosapiens_Paraguay_2003_10_PRY_326IPN_2003_G1P8">
			<date value="2003.0" direction="forwards" units="years"/>
		</taxon>
		<taxon id="Homosapiens_Paraguay_2004_07_PRY_533SR_2004_G9P8">
			<date value="2004.0" direction="forwards" units="years"/>
		</taxon>
		<taxon id="Homosapiens_USA_1978_Bethesda_DC827_1978_G4P8">
			<date value="1978.0" direction="forwards" units="years"/>
		</taxon>
		<taxon id="Homosapiens_Malawi_1999_07_19_MWI_MW2009_1999_G1P8">
			<date value="1999.0" direction="forwards" units="years"/>
		</taxon>
		<taxon id="Homosapiens_Malawi_1998_03_05_MWI_MW1337_1998_G1P8">
			<date value="1998.0" direction="forwards" units="years"/>
		</taxon>
		<taxon id="Homosapiens_Australia_2004_07_27_Victoria_CK00007_2004_G1P8">
			<date value="2004.0" direction="forwards" units="years"/>
		</taxon>
		<taxon id="Homosapiens_USA_1989_USA_DC3695_40HT_1989_G1P8">
			<date value="1989.0" direction="forwards" units="years"/>
		</taxon>
		<taxon id="Homosapiens_USA_1988_USA_DC4087_1988_G1P8">
			<date value="1988.0" direction="forwards" units="years"/>
		</taxon>
		<taxon id="Homosapiens_Belgium_2009_07_06_BEL_BE00048_2009_G1P8">
			<date value="2009.0" direction="forwards" units="years"/>
		</taxon>
		<taxon id="Homosapiens_USA_1989_USA_DC3669_1989_G1P8">
			<date value="1989.0" direction="forwards" units="years"/>
		</taxon>
		<taxon id="Homosapiens_USA_1989_USA_DC3853_1989_G1P8">
			<date value="1989.0" direction="forwards" units="years"/>
		</taxon>
		<taxon id="Homosapiens_USA_1989_USA_DC3828_1989_G1P8">
			<date value="1989.0" direction="forwards" units="years"/>
		</taxon>
		<taxon id="Homosapiens_USA_1989_USA_DC3859_1989_G1P8">
			<date value="1989.0" direction="forwards" units="years"/>
		</taxon>
		<taxon id="Homosapiens_USA_1980_Bethesda_DC4613_1980_G4P8">
			<date value="1980.0" direction="forwards" units="years"/>
		</taxon>
		<taxon id="Homosapiens_USA_1980_Bethesda_DC1285_1980_G4P8">
			<date value="1980.0" direction="forwards" units="years"/>
		</taxon>
		<taxon id="Homosapiens_USA_1991_USA_DC5423_1991_G1P8">
			<date value="1991.0" direction="forwards" units="years"/>
		</taxon>
		<taxon id="Homosapiens_USA_1991_USA_DC5404_1991_G1P8">
			<date value="1991.0" direction="forwards" units="years"/>
		</taxon>
		<taxon id="Homosapiens_USA_1991_USA_DC5362_1991_G1P8">
			<date value="1991.0" direction="forwards" units="years"/>
		</taxon>
		<taxon id="Homosapiens_Paraguay_2008_09_PRY_1638SR_2008_G1P8">
			<date value="2008.0" direction="forwards" units="years"/>
		</taxon>
		<taxon id="Homosapiens_USA_2008_USA2008747106_2008_G1P8">
			<date value="2008.0" direction="forwards" units="years"/>
		</taxon>
		<taxon id="Homosapiens_USA_2008_USA2008747100_2008_G1P8">
			<date value="2008.0" direction="forwards" units="years"/>
		</taxon>
		<taxon id="Homosapiens_Canada_2008_CAN_RT18607_2008_G1P8">
			<date value="2008.0" direction="forwards" units="years"/>
		</taxon>
		<taxon id="Homosapiens_Canada_2007_CAN_RT03107_2007_G1P8">
			<date value="2007.0" direction="forwards" units="years"/>
		</taxon>
		<taxon id="Homosapiens_Canada_2008_CAN_RT17807_2008_G1P8">
			<date value="2008.0" direction="forwards" units="years"/>
		</taxon>
		<taxon id="Homosapiens_Canada_2007_CAN_RT05507_2007_G1P8">
			<date value="2007.0" direction="forwards" units="years"/>
		</taxon>
		<taxon id="Homosapiens_Canada_2007_CAN_RT02807_2007_G1P8">
			<date value="2007.0" direction="forwards" units="years"/>
		</taxon>
		<taxon id="Homosapiens_Canada_2008_CAN_RT18507_2008_G1P8">
			<date value="2008.0" direction="forwards" units="years"/>
		</taxon>
		<taxon id="Homosapiens_Australia_2004_06_14_Victoria_CK00048_2004_G1P8">
			<date value="2004.0" direction="forwards" units="years"/>
		</taxon>
		<taxon id="Homosapiens_USA_2007_USA2007744270_2007_G1P8">
			<date value="2007.0" direction="forwards" units="years"/>
		</taxon>
		<taxon id="Homosapiens_USA_1980_Bethesda_DC1359_1980_G4P8">
			<date value="1980.0" direction="forwards" units="years"/>
		</taxon>
		<taxon id="Homosapiens_USA_1978_USA_DC1179_1978_G1P8">
			<date value="1978.0" direction="forwards" units="years"/>
		</taxon>
		<taxon id="Homosapiens_USA_1977_USA_DC1083_1977_G1P8">
			<date value="1977.0" direction="forwards" units="years"/>
		</taxon>
		<taxon id="Homosapiens_USA_1978_USA_DC1164_1978_G1P8">
			<date value="1978.0" direction="forwards" units="years"/>
		</taxon>
		<taxon id="Homosapiens_Gambia_2010_01_11_GMB_MRCDPRU3174_2010_G1P8">
			<date value="2010.0" direction="forwards" units="years"/>
		</taxon>
		<taxon id="Homosapiens_Belgium_2008_11_05_BEL_BE00046_2008_G1P8">
			<date value="2008.0" direction="forwards" units="years"/>
		</taxon>
		<taxon id="Homosapiens_Senegal_2009_SEN_MRCDPRU213009_2009_G1P8">
			<date value="2009.0" direction="forwards" units="years"/>
		</taxon>
		<taxon id="Homosapiens_Belgium_2006_03_15_BEL_BE00015_2006_G1P8">
			<date value="2006.0" direction="forwards" units="years"/>
		</taxon>
		<taxon id="Homosapiens_Belgium_2006_01_30_BEL_BE00016_2006_G1P8">
			<date value="2006.0" direction="forwards" units="years"/>
		</taxon>
		<taxon id="Homosapiens_Belgium_2006_01_27_BEL_BE00014_2006_G1P8">
			<date value="2006.0" direction="forwards" units="years"/>
		</taxon>
		<taxon id="Homosapiens_Belgium_2006_02_16_BEL_BE00018_2006_G1P8">
			<date value="2006.0" direction="forwards" units="years"/>
		</taxon>
		<taxon id="Homosapiens_Belgium_2005_03_19_BEL_BE00007_2005_G1P8">
			<date value="2005.0" direction="forwards" units="years"/>
		</taxon>
		<taxon id="Homosapiens_Belgium_2005_03_12_BEL_BE00006_2005_G1P8">
			<date value="2005.0" direction="forwards" units="years"/>
		</taxon>
		<taxon id="Homosapiens_Argentina_1998_ARG_Res1730_1998_G4P8">
			<date value="1998.0" direction="forwards" units="years"/>
		</taxon>
		<taxon id="Homosapiens_Paraguay_2002_09_PRY_10SR_2002_G9P4">
			<date value="2002.0" direction="forwards" units="years"/>
		</taxon>
		<taxon id="Homosapiens_Paraguay_2002_08_PRY_2SR_2002_G9P8">
			<date value="2002.0" direction="forwards" units="years"/>
		</taxon>
		<taxon id="Homosapiens_Paraguay_2000_08_PRY_469_2000_G9P8">
			<date value="2000.0" direction="forwards" units="years"/>
		</taxon>
		<taxon id="Homosapiens_Paraguay_2000_07_PRY_467_2000_G9P8">
			<date value="2000.0" direction="forwards" units="years"/>
		</taxon>
		<taxon id="Homosapiens_Paraguay_2000_07_PRY_472_2000_G9P8">
			<date value="2000.0" direction="forwards" units="years"/>
		</taxon>
		<taxon id="Homosapiens_Paraguay_2000_08_PRY_473_2000_G9P8">
			<date value="2000.0" direction="forwards" units="years"/>
		</taxon>
		<taxon id="Homosapiens_SouthAfrica_2009_ZAF_MRCDPRU1923_2009_G1P8">
			<date value="2009.0" direction="forwards" units="years"/>
		</taxon>
		<taxon id="Homosapiens_Uganda_2012_12_28_UGA_MUL12147_2012_G9P8">
			<date value="2012.0" direction="forwards" units="years"/>
		</taxon>
		<taxon id="Homosapiens_Uganda_2012_11_06_UGA_MUL12093_2012_G9P8">
			<date value="2012.0" direction="forwards" units="years"/>
		</taxon>
		<taxon id="Homosapiens_Uganda_2013_01_05_UGA_MUL13163_2013_G9P8">
			<date value="2013.0" direction="forwards" units="years"/>
		</taxon>
		<taxon id="Homosapiens_Uganda_2013_03_17_UGA_NSA13043_2013_G9P8">
			<date value="2013.0" direction="forwards" units="years"/>
		</taxon>
		<taxon id="Homosapiens_Uganda_2013_03_07_UGA_MUL13285_2013_G9P8">
			<date value="2013.0" direction="forwards" units="years"/>
		</taxon>
		<taxon id="Homosapiens_DemocraticRepublicoftheCongo_2008_10_29_COD_KisB521_2008_G12P6">
			<date value="2008.0" direction="forwards" units="years"/>
		</taxon>
		<taxon id="Homosapiens_Uganda_2008_10_24_UGA_MRCDPRU1944_2008_G9P8">
			<date value="2008.0" direction="forwards" units="years"/>
		</taxon>
		<taxon id="Homosapiens_SouthAfrica_2009_05_08_ZAF_MRCDPRU135_2009_G1P8">
			<date value="2009.0" direction="forwards" units="years"/>
		</taxon>
		<taxon id="Homosapiens_Kenya_2010_MRCDPRU2427">
			<date value="2010.0" direction="forwards" units="years"/>
		</taxon>
		<taxon id="Homosapiens_China_2015_12_23_CHN_km15105_G9P8">
			<date value="2015.0" direction="forwards" units="years"/>
		</taxon>
		<taxon id="Homosapiens_China_2015_12_08_CHN_km15095_G9P8">
			<date value="2015.0" direction="forwards" units="years"/>
		</taxon>
		<taxon id="Homosapiens_China_2015_11_26_CHN_km15066_G9P8">
			<date value="2015.0" direction="forwards" units="years"/>
		</taxon>
		<taxon id="Homosapiens_USA_2008_Vanderbilt_VU080939_2008_G12P8">
			<date value="2008.0" direction="forwards" units="years"/>
		</taxon>
		<taxon id="Homosapiens_China_2016_01_28_CHN_km15118_G9P8">
			<date value="2016.0" direction="forwards" units="years"/>
		</taxon>
		<taxon id="Homosapiens_Thailand_2008_CU331NR_08">
			<date value="2008.0" direction="forwards" units="years"/>
		</taxon>
		<taxon id="Homosapiens_China_2015_12_07_CHN_km15093_G9P8">
			<date value="2015.0" direction="forwards" units="years"/>
		</taxon>
		<taxon id="Homosapiens_China_2012_09_CHN_E3239_2012_G3P8">
			<date value="2012.0" direction="forwards" units="years"/>
		</taxon>
		<taxon id="Homosapiens_China_2013_03_02_CHN_L1621_2013_G3P8">
			<date value="2013.0" direction="forwards" units="years"/>
		</taxon>
		<taxon id="Homosapiens_USA_2011_USA_CNMC114_2011_G1P8">
			<date value="2011.0" direction="forwards" units="years"/>
		</taxon>
		<taxon id="Homosapiens_USA_2011_USA_CNMC22_2011_G1P8">
			<date value="2011.0" direction="forwards" units="years"/>
		</taxon>
		<taxon id="Homosapiens_USA_2011_USA_CNMC120_2011_G1P8">
			<date value="2011.0" direction="forwards" units="years"/>
		</taxon>
		<taxon id="Homosapiens_USA_2013_02_04_USA_VU1213101_2013_G9P8">
			<date value="2013.0" direction="forwards" units="years"/>
		</taxon>
		<taxon id="Homosapiens_China_2011_01_19_CHN_R1604_2011_G3P8">
			<date value="2011.0" direction="forwards" units="years"/>
		</taxon>
		<taxon id="Homosapiens_China_2011_11_CHN_E2835_2011_G3P8">
			<date value="2011.0" direction="forwards" units="years"/>
		</taxon>
		<taxon id="Homosapiens_China_2012_01_01_CHN_L1450_2012_G3P8">
			<date value="2012.0" direction="forwards" units="years"/>
		</taxon>
		<taxon id="Homosapiens_Australia_2009_01_25_AUS_CK00086_2009_G1P8">
			<date value="2009.0" direction="forwards" units="years"/>
		</taxon>
		<taxon id="Homosapiens_China_2012_01_11_CHN_Z1602_2012_G3P8">
			<date value="2012.0" direction="forwards" units="years"/>
		</taxon>
		<taxon id="Homosapiens_Italy_2009_ITA_PR1470_2009_G3P8">
			<date value="2009.0" direction="forwards" units="years"/>
		</taxon>
		<taxon id="Homosapiens_Belgium_2007_01_13_BEL_BE00021_2007_G1P8">
			<date value="2007.0" direction="forwards" units="years"/>
		</taxon>
		<taxon id="Homosapiens_Australia_2010_05_23_AUS_CK00100_2010_G1P8">
			<date value="2010.0" direction="forwards" units="years"/>
		</taxon>
		<taxon id="Homosapiens_Belgium_2010_02_21_Bel_BE00098_2009_G1P8">
			<date value="2010.0" direction="forwards" units="years"/>
		</taxon>
		<taxon id="Homosapiens_Canada_2009_CAN_RT03109_2009_G3P8">
			<date value="2009.0" direction="forwards" units="years"/>
		</taxon>
		<taxon id="Homosapiens_Canada_2009_CAN_RT01709_2009_G3P8">
			<date value="2009.0" direction="forwards" units="years"/>
		</taxon>
		<taxon id="Homosapiens_Canada_2009_CAN_RT02509_2009_G3P8">
			<date value="2009.0" direction="forwards" units="years"/>
		</taxon>
		<taxon id="Homosapiens_Canada_2008_CAN_RT09807_2008_G1P8">
			<date value="2008.0" direction="forwards" units="years"/>
		</taxon>
		<taxon id="Homosapiens_Belgium_2007_02_06_BEL_BE00023_2007_G1P8">
			<date value="2007.0" direction="forwards" units="years"/>
		</taxon>
		<taxon id="Homosapiens_USA_2011_USA_CNMC30_2011_G1P8">
			<date value="2011.0" direction="forwards" units="years"/>
		</taxon>
		<taxon id="Homosapiens_USA_2011_USA_CNMC3_2011_G1P8">
			<date value="2011.0" direction="forwards" units="years"/>
		</taxon>
		<taxon id="Homosapiens_USA_2011_USA_CNMC112_2011_G1P8">
			<date value="2011.0" direction="forwards" units="years"/>
		</taxon>
		<taxon id="Homosapiens_USA_2011_USA_CNMC23_2011_G1P8">
			<date value="2011.0" direction="forwards" units="years"/>
		</taxon>
		<taxon id="Homosapiens_Australia_2010_05_12_AUS_CK00095_2010_G1P8">
			<date value="2010.0" direction="forwards" units="years"/>
		</taxon>
		<taxon id="Homosapiens_China_2011_01_09_CHN_E2461_2011_G3P8">
			<date value="2011.0" direction="forwards" units="years"/>
		</taxon>
		<taxon id="Homosapiens_Canada_2009_CAN_RT02009_2009_G3P8">
			<date value="2009.0" direction="forwards" units="years"/>
		</taxon>
		<taxon id="Homosapiens_USA_2011_USA_CNMC117_2011_G1P8">
			<date value="2011.0" direction="forwards" units="years"/>
		</taxon>
		<taxon id="Homosapiens_Canada_2007_CAN_RT00507_2007_G1P8">
			<date value="2007.0" direction="forwards" units="years"/>
		</taxon>
		<taxon id="Homosapiens_USA_2011_USA_CNMC125_2011_G1P8">
			<date value="2011.0" direction="forwards" units="years"/>
		</taxon>
		<taxon id="Homosapiens_USA_2011_USA_CNMC9_2011_G1P8">
			<date value="2011.0" direction="forwards" units="years"/>
		</taxon>
		<taxon id="Homosapiens_Canada_2009_CAN_RT01909_2009_G3P8">
			<date value="2009.0" direction="forwards" units="years"/>
		</taxon>
		<taxon id="Homosapiens_Australia_2006_08_02_Victoria_CK00029_2006_G1P8">
			<date value="2006.0" direction="forwards" units="years"/>
		</taxon>
		<taxon id="Homosapiens_Canada_2008_CAN_RT11807_2008_G1P8">
			<date value="2008.0" direction="forwards" units="years"/>
		</taxon>
		<taxon id="Homosapiens_Canada_2008_CAN_RT13407_2008_G1P8">
			<date value="2008.0" direction="forwards" units="years"/>
		</taxon>
		<taxon id="Homosapiens_USA_1988_USA_DC4345_1988_G1P8">
			<date value="1988.0" direction="forwards" units="years"/>
		</taxon>
		<taxon id="Homosapiens_USA_1980_Bethesda_DC1208_1980_G4P8">
			<date value="1980.0" direction="forwards" units="years"/>
		</taxon>
		<taxon id="Homosapiens_USA_1980_Bethesda_DC4608_1980_G4P8">
			<date value="1980.0" direction="forwards" units="years"/>
		</taxon>
		<taxon id="Homosapiens_USA_1988_Bethesda_DC4320_1988_G4P8">
			<date value="1988.0" direction="forwards" units="years"/>
		</taxon>
		<taxon id="Homosapiens_USA_1976_USA_DC2314_1976_G1P8">
			<date value="1976.0" direction="forwards" units="years"/>
		</taxon>
		<taxon id="Homosapiens_USA_1980_USA_DC1210_1980_G1P8">
			<date value="1980.0" direction="forwards" units="years"/>
		</taxon>
		<taxon id="Homosapiens_USA_1979_USA_DC527_1979_G1P8">
			<date value="1979.0" direction="forwards" units="years"/>
		</taxon>
		<taxon id="Homosapiens_USA_1979_USA_DC247_1979_G1P8">
			<date value="1979.0" direction="forwards" units="years"/>
		</taxon>
		<taxon id="Homosapiens_USA_1979_USA_DC582_1979_G1P8">
			<date value="1979.0" direction="forwards" units="years"/>
		</taxon>
		<taxon id="Homosapiens_USA_1980_USA_DC1212_1980_G1P8">
			<date value="1980.0" direction="forwards" units="years"/>
		</taxon>
		<taxon id="Homosapiens_USA_1979_USA_DC273_1979_G1P8">
			<date value="1979.0" direction="forwards" units="years"/>
		</taxon>
		<taxon id="Homosapiens_USA_1979_USA_DC570_1979_G1P8">
			<date value="1979.0" direction="forwards" units="years"/>
		</taxon>
		<taxon id="Homosapiens_SriLanka_2009_LKA_R1207_2009_G4P6">
			<date value="2009.0" direction="forwards" units="years"/>
		</taxon>
		<taxon id="Homosapiens_Australia_2009_05_10_AUS_CK00089_2009_G1P8">
			<date value="2009.0" direction="forwards" units="years"/>
		</taxon>
		<taxon id="Homosapiens_Thailand_2010_CU769KK_10">
			<date value="2010.0" direction="forwards" units="years"/>
		</taxon>
		<taxon id="Homosapiens_China_2007_03_13_CHN_E093_2007_G3P8">
			<date value="2007.0" direction="forwards" units="years"/>
		</taxon>
		<taxon id="Homosapiens_Canada_2008_CAN_RT18807_2008_G1P8">
			<date value="2008.0" direction="forwards" units="years"/>
		</taxon>
		<taxon id="Homosapiens_Australia_1977_11_10_AUS_CK20001_1977_G2P4">
			<date value="1977.0" direction="forwards" units="years"/>
		</taxon>
		<taxon id="Homosapiens_Bangladesh_2013_08_02_BGN_M310_2013_G2P4">
			<date value="2013.0" direction="forwards" units="years"/>
		</taxon>
		<taxon id="Homosapiens_Kenya_1989_08_D205">
			<date value="1989.0" direction="forwards" units="years"/>
		</taxon>
		<taxon id="Homosapiens_USA_2005_USA_VU050654_2005_G2P4">
			<date value="2005.0" direction="forwards" units="years"/>
		</taxon>
		<taxon id="Homosapiens_SouthKorea_2012_CAU1206">
			<date value="2012.0" direction="forwards" units="years"/>
		</taxon>
		<taxon id="Homosapiens_Bangladesh_2013_09_21_BGN_M334_2013_G2P4">
			<date value="2013.0" direction="forwards" units="years"/>
		</taxon>
		<taxon id="Homosapiens_Bangladesh_2013_11_30_BGN_M289_2013_G2P4">
			<date value="2013.0" direction="forwards" units="years"/>
		</taxon>
		<taxon id="Homosapiens_Bangladesh_2013_08_07_BGN_M315_2013_G2P4">
			<date value="2013.0" direction="forwards" units="years"/>
		</taxon>
		<taxon id="Homosapiens_Bangladesh_2013_08_05_BGN_M313_2013_G2P4">
			<date value="2013.0" direction="forwards" units="years"/>
		</taxon>
		<taxon id="Homosapiens_Bangladesh_2013_08_05_BGN_M312_2013_G2P4">
			<date value="2013.0" direction="forwards" units="years"/>
		</taxon>
		<taxon id="Homosapiens_USA_2010_05_15_USA_LB1562_2010_G9P4">
			<date value="2010.0" direction="forwards" units="years"/>
		</taxon>
		<taxon id="Homosapiens_India_2013_IND_Kol065_2013_G9P4">
			<date value="2013.0" direction="forwards" units="years"/>
		</taxon>
		<taxon id="Homosapiens_India_2013_IND_Kol051_2013_G9P4">
			<date value="2013.0" direction="forwards" units="years"/>
		</taxon>
		<taxon id="Homosapiens_India_2013_IND_Kol066_2013_G9P4">
			<date value="2013.0" direction="forwards" units="years"/>
		</taxon>
		<taxon id="Homosapiens_India_2013_IND_Kol064_2013_G9P4">
			<date value="2013.0" direction="forwards" units="years"/>
		</taxon>
		<taxon id="Homosapiens_India_2013_IND_Kol047_2013_G9P4">
			<date value="2013.0" direction="forwards" units="years"/>
		</taxon>
		<taxon id="Homosapiens_India_2011_IND_Kol018_2011_G9P4">
			<date value="2011.0" direction="forwards" units="years"/>
		</taxon>
		<taxon id="Homosapiens_India_2011_IND_Kol006_2011_G9P4">
			<date value="2011.0" direction="forwards" units="years"/>
		</taxon>
		<taxon id="Homosapiens_India_2010_RV10">
			<date value="2010.0" direction="forwards" units="years"/>
		</taxon>
		<taxon id="Homosapiens_India_2012_IND_Kol040_2012_G9P4">
			<date value="2012.0" direction="forwards" units="years"/>
		</taxon>
		<taxon id="Homosapiens_India_2012_IND_Kol028_2012_G9P4">
			<date value="2012.0" direction="forwards" units="years"/>
		</taxon>
		<taxon id="Homosapiens_India_2012_IND_Kol041_2012_G9P4">
			<date value="2012.0" direction="forwards" units="years"/>
		</taxon>
		<taxon id="Homosapiens_Thailand_2008_CU110BK_08">
			<date value="2008.0" direction="forwards" units="years"/>
		</taxon>
		<taxon id="Homosapiens_Malawi_2013_09_17_MWI_BID2FT_2013_G1P8">
			<date value="2013.0" direction="forwards" units="years"/>
		</taxon>
		<taxon id="Homosapiens_Malawi_2013_04_17_MWI_BID1JK_2013_G2P4">
			<date value="2013.0" direction="forwards" units="years"/>
		</taxon>
		<taxon id="Homosapiens_Malawi_2012_06_15_MWI_BID15V_2012_G2P4">
			<date value="2012.0" direction="forwards" units="years"/>
		</taxon>
		<taxon id="Homosapiens_Malawi_2012_06_25_MWI_BID1CT_2012_G2P4">
			<date value="2012.0" direction="forwards" units="years"/>
		</taxon>
		<taxon id="Homosapiens_Malawi_2013_05_16_MWI_BID1PU_2013_G1P8">
			<date value="2013.0" direction="forwards" units="years"/>
		</taxon>
		<taxon id="Homosapiens_Malawi_2013_07_04_MWI_BID1LW_2013_G1P8">
			<date value="2013.0" direction="forwards" units="years"/>
		</taxon>
		<taxon id="Homosapiens_Malawi_2013_07_30_MWI_BID1KY_2013_G1P8">
			<date value="2013.0" direction="forwards" units="years"/>
		</taxon>
		<taxon id="Homosapiens_Malawi_2014_01_23_MWI_BID2Q6_2014_G1P8">
			<date value="2014.0" direction="forwards" units="years"/>
		</taxon>
		<taxon id="Homosapiens_USA_2011_USA_2011729115_2011_G2P4">
			<date value="2011.0" direction="forwards" units="years"/>
		</taxon>
		<taxon id="Homosapiens_India_2013_IND_Kol063_2013_G9P4">
			<date value="2013.0" direction="forwards" units="years"/>
		</taxon>
		<taxon id="Homosapiens_Australia_2010_09_19_AUS_CK20042_2010_G2P4">
			<date value="2010.0" direction="forwards" units="years"/>
		</taxon>
		<taxon id="Homosapiens_Philippines_2012_06_PHI_TGO12007_2012_G2P4">
			<date value="2012.0" direction="forwards" units="years"/>
		</taxon>
		<taxon id="Homosapiens_Philippines_2012_06_PHI_TGO12003_2012_G2P4">
			<date value="2012.0" direction="forwards" units="years"/>
		</taxon>
		<taxon id="Homosapiens_Bangladesh_2010_01_BGN_J251_2010_G2P4">
			<date value="2010.0" direction="forwards" units="years"/>
		</taxon>
		<taxon id="Homosapiens_Bangladesh_2000_04_20_BGD_RV176_2000_G12P6">
			<date value="2000.0" direction="forwards" units="years"/>
		</taxon>
		<taxon id="Homosapiens_Bangladesh_2000_02_14_BGD_RV161_2000_G12P6">
			<date value="2000.0" direction="forwards" units="years"/>
		</taxon>
		<taxon id="Homosapiens_Bangladesh_2010_01_BGN_J263_2010_G2P4">
			<date value="2010.0" direction="forwards" units="years"/>
		</taxon>
		<taxon id="Homosapiens_Bangladesh_2010_01_BGN_J266_2010_G2P4">
			<date value="2010.0" direction="forwards" units="years"/>
		</taxon>
		<taxon id="Homosapiens_Bangladesh_2010_01_BGN_J265_2010_G2P4">
			<date value="2010.0" direction="forwards" units="years"/>
		</taxon>
		<taxon id="Homosapiens_Canada_2008_CAN_RT12807_2008_G2P4">
			<date value="2008.0" direction="forwards" units="years"/>
		</taxon>
		<taxon id="Homosapiens_Ethiopia_2012_ETH_MRCDPRU850_2012_G12P8">
			<date value="2012.0" direction="forwards" units="years"/>
		</taxon>
		<taxon id="Homosapiens_Ethiopia_2010_10_18_ETH_MRCDPRU5010_2010_G12P8">
			<date value="2010.0" direction="forwards" units="years"/>
		</taxon>
		<taxon id="Homosapiens_Bangladesh_2010_02_BGN_J300_2010_G2P4">
			<date value="2010.0" direction="forwards" units="years"/>
		</taxon>
		<taxon id="Homosapiens_Bangladesh_2010_02_BGN_J303_2010_G2P4">
			<date value="2010.0" direction="forwards" units="years"/>
		</taxon>
		<taxon id="Homosapiens_USA_2008_USA_VU080935_2008_G2P4">
			<date value="2008.0" direction="forwards" units="years"/>
		</taxon>
		<taxon id="Homosapiens_USA_2007_USA_2007719869_2007_G2P4">
			<date value="2007.0" direction="forwards" units="years"/>
		</taxon>
		<taxon id="Homosapiens_India_2011_RV11">
			<date value="2011.0" direction="forwards" units="years"/>
		</taxon>
		<taxon id="Homosapiens_Ethiopia_2008_12_29_ETH_MRCDPRU1873_2008_G3P6">
			<date value="2008.0" direction="forwards" units="years"/>
		</taxon>
		<taxon id="Homosapiens_USA_2008_USA_VU080938_2008_G2P4">
			<date value="2008.0" direction="forwards" units="years"/>
		</taxon>
		<taxon id="Homosapiens_Ethiopia_2008_07_23_ETH_MRCDPRU184408_2008_G3P6">
			<date value="2008.0" direction="forwards" units="years"/>
		</taxon>
		<taxon id="Homosapiens_Australia_2010_10_14_AUS_CK20054_2010_G2P4">
			<date value="2010.0" direction="forwards" units="years"/>
		</taxon>
		<taxon id="Homosapiens_Australia_2010_10_28_AUS_CK20046_2010_G2P4">
			<date value="2010.0" direction="forwards" units="years"/>
		</taxon>
		<taxon id="Homosapiens_Australia_2010_11_16_AUS_CK20059_2010_G2P4">
			<date value="2010.0" direction="forwards" units="years"/>
		</taxon>
		<taxon id="Homosapiens_Australia_2010_11_15_AUS_CK20058_2010_G2P4">
			<date value="2010.0" direction="forwards" units="years"/>
		</taxon>
		<taxon id="Homosapiens_Ethiopia_2009_07_18_ETH_MRCDPRU2241_2009_G3P6">
			<date value="2009.0" direction="forwards" units="years"/>
		</taxon>
		<taxon id="Homosapiens_USA_2008_USA_VU080911_2008_G2P4">
			<date value="2008.0" direction="forwards" units="years"/>
		</taxon>
		<taxon id="Homosapiens_USA_2008_USA_VU080913_2008_G2P4">
			<date value="2008.0" direction="forwards" units="years"/>
		</taxon>
		<taxon id="Homosapiens_Malawi_2012_03_14_MWI_BID19T_2012_G2P4">
			<date value="2012.0" direction="forwards" units="years"/>
		</taxon>
		<taxon id="Homosapiens_Malawi_2012_05_12_MWI_BID1B8_2012_G2P4">
			<date value="2012.0" direction="forwards" units="years"/>
		</taxon>
		<taxon id="Homosapiens_Malawi_2012_02_13_MWI_BID11D_2012_G2P4">
			<date value="2012.0" direction="forwards" units="years"/>
		</taxon>
		<taxon id="Homosapiens_Malawi_2012_01_17_MWI_BID124_2012_G2P4">
			<date value="2012.0" direction="forwards" units="years"/>
		</taxon>
		<taxon id="Susscrofa_SouthAfrica_2007_ZAF_MRCDPRU1533_2007_G2P4">
			<date value="2007.0" direction="forwards" units="years"/>
		</taxon>
		<taxon id="Homosapiens_SouthAfrica_2012_06_14_ZAF_MRCDPRU82_2012_G2P4">
			<date value="2012.0" direction="forwards" units="years"/>
		</taxon>
		<taxon id="Homosapiens_Pakistan_2010_PAK93_2010_G1P6">
			<date value="2010.0" direction="forwards" units="years"/>
		</taxon>
		<taxon id="Homosapiens_Australia_2006_07_09_AUS_CK20026_2006_G2P4">
			<date value="2006.0" direction="forwards" units="years"/>
		</taxon>
		<taxon id="Homosapiens_Thailand_2012_02_02_CMHN4912">
			<date value="2012.0" direction="forwards" units="years"/>
		</taxon>
		<taxon id="Homosapiens_Thailand_2013_THA_BD20_2013_G2P4">
			<date value="2013.0" direction="forwards" units="years"/>
		</taxon>
		<taxon id="Homosapiens_Australia_2010_10_23_AUS_CK20055_2010_G2P4">
			<date value="2010.0" direction="forwards" units="years"/>
		</taxon>
		<taxon id="Homosapiens_Australia_2011_AUS_CK20048_2011_G2P4">
			<date value="2011.0" direction="forwards" units="years"/>
		</taxon>
		<taxon id="Homosapiens_SouthKorea_2011_CAU1103">
			<date value="2011.0" direction="forwards" units="years"/>
		</taxon>
		<taxon id="Homosapiens_Australia_2004_02_28_AUS_336190_2004_G2P4">
			<date value="2004.0" direction="forwards" units="years"/>
		</taxon>
		<taxon id="Homosapiens_Gambia_2008_06_12_GMB_MRCDPRU3165_2008_G2P6">
			<date value="2008.0" direction="forwards" units="years"/>
		</taxon>
		<taxon id="Homosapiens_Senegal_2009_SEN_MRCDPRU2128_2009_G2P6">
			<date value="2009.0" direction="forwards" units="years"/>
		</taxon>
		<taxon id="Homosapiens_Uganda_2013_01_05_UGA_MUL13166_2013_G3P6">
			<date value="2013.0" direction="forwards" units="years"/>
		</taxon>
		<taxon id="Homosapiens_Uganda_2013_03_21_UGA_MUL13308_2013_G8P6">
			<date value="2013.0" direction="forwards" units="years"/>
		</taxon>
		<taxon id="Homosapiens_Uganda_2012_11_26_UGA_MUL12117_2012_G3P6">
			<date value="2012.0" direction="forwards" units="years"/>
		</taxon>
		<taxon id="Homosapiens_Uganda_2012_11_15_UGA_MUL12104_2012_G3P6">
			<date value="2012.0" direction="forwards" units="years"/>
		</taxon>
		<taxon id="Homosapiens_Togo_2010_11_TGO_MRCDPRU5164_2010_G3P6">
			<date value="2010.0" direction="forwards" units="years"/>
		</taxon>
		<taxon id="Homosapiens_Gambia_2010_01_21_GMB_MRCDPRU3180_2010_G2P6">
			<date value="2010.0" direction="forwards" units="years"/>
		</taxon>
		<taxon id="Homosapiens_Togo_2010_06_TGO_MRCDPRU5124_2010_G2P4">
			<date value="2010.0" direction="forwards" units="years"/>
		</taxon>
		<taxon id="Homosapiens_Belgium_2009_02_18_Hu_BEL_F01322_2009_G3P6">
			<date value="2009.0" direction="forwards" units="years"/>
		</taxon>
		<taxon id="Homosapiens_Belgium_2009_03_14_Hu_BEL_F01498_2009_G3P6">
			<date value="2009.0" direction="forwards" units="years"/>
		</taxon>
		<taxon id="Homosapiens_Ghana_2008_GHA_GH01808_2008_G8P6">
			<date value="2008.0" direction="forwards" units="years"/>
		</taxon>
		<taxon id="Homosapiens_Ghana_2008_GHA_GH01908_2008_G8P6">
			<date value="2008.0" direction="forwards" units="years"/>
		</taxon>
		<taxon id="Homosapiens_Malawi_2012_04_03_MWI_BID1AW_2012_G2P6">
			<date value="2012.0" direction="forwards" units="years"/>
		</taxon>
		<taxon id="Homosapiens_Malawi_2012_06_11_MWI_BID1BI_2012_G2P4">
			<date value="2012.0" direction="forwards" units="years"/>
		</taxon>
		<taxon id="Homosapiens_Malawi_2012_06_06_MWI_BID15I_2012_G2P6">
			<date value="2012.0" direction="forwards" units="years"/>
		</taxon>
		<taxon id="Homosapiens_USA_2006_Hu_USA_06242_2006_G2P6">
			<date value="2006.0" direction="forwards" units="years"/>
		</taxon>
		<taxon id="Homosapiens_Senegal_2009_01_02_SEN_MRCDPRU2053_2009_G8P6">
			<date value="2009.0" direction="forwards" units="years"/>
		</taxon>
		<taxon id="Homosapiens_SouthAfrica_2008_ZAF_MRCDPRU2344_2008_G2P6">
			<date value="2008.0" direction="forwards" units="years"/>
		</taxon>
		<taxon id="Homosapiens_Australia_2000_08_13_AUS_CK20007_2000_G2P4">
			<date value="2000.0" direction="forwards" units="years"/>
		</taxon>
		<taxon id="Homosapiens_Australia_2000_09_14_AUS_CK20016_2000_G2P4">
			<date value="2000.0" direction="forwards" units="years"/>
		</taxon>
		<taxon id="Homosapiens_SouthAfrica_2007_02_20_ZAF_MRCDPRU81_2007_G2P4">
			<date value="2007.0" direction="forwards" units="years"/>
		</taxon>
		<taxon id="Homosapiens_Zambia_2009_ZMB_MRCDPRU1673_2009_G2P4">
			<date value="2009.0" direction="forwards" units="years"/>
		</taxon>
		<taxon id="Homosapiens_SouthAfrica_2005_ZAF_MRCDPRU128005_2005_G2P8">
			<date value="2005.0" direction="forwards" units="years"/>
		</taxon>
		<taxon id="Homosapiens_SouthAfrica_2009_05_18_ZAF_MRCDPRU1061_2009_G2P4">
			<date value="2009.0" direction="forwards" units="years"/>
		</taxon>
		<taxon id="Homosapiens_Australia_2010_08_15_AUS_CK20040_2010_G2P4">
			<date value="2010.0" direction="forwards" units="years"/>
		</taxon>
		<taxon id="Homosapiens_Australia_2010_11_24_AUS_CK20060_2010_G2P4">
			<date value="2010.0" direction="forwards" units="years"/>
		</taxon>
		<taxon id="Homosapiens_Japan_2016_JPN_K2116_2016_G2P4">
			<date value="2016.0" direction="forwards" units="years"/>
		</taxon>
		<taxon id="Homosapiens_Japan_2016_JPN_CH1020_2016_G2P4">
			<date value="2016.0" direction="forwards" units="years"/>
		</taxon>
		<taxon id="Homosapiens_Japan_2016_JPN_K316_2016_G2P4">
			<date value="2016.0" direction="forwards" units="years"/>
		</taxon>
		<taxon id="Homosapiens_Japan_2016_JPN_MI1132_2016_G2P4">
			<date value="2016.0" direction="forwards" units="years"/>
		</taxon>
		<taxon id="Homosapiens_Australia_2010_09_26_AUS_CK20052_2010_G2P4">
			<date value="2010.0" direction="forwards" units="years"/>
		</taxon>
		<taxon id="Homosapiens_Australia_2010_10_24_AUS_CK20056_2010_G2P4">
			<date value="2010.0" direction="forwards" units="years"/>
		</taxon>
		<taxon id="Homosapiens_Australia_2010_11_27_AUS_CK20050_2010_G2P4">
			<date value="2010.0" direction="forwards" units="years"/>
		</taxon>
		<taxon id="Homosapiens_Australia_2010_05_19_AUS_CK20049_2010_G2P4">
			<date value="2010.0" direction="forwards" units="years"/>
		</taxon>
		<taxon id="Homosapiens_USA_2007_USA_2007769964_2007_G2P4">
			<date value="2007.0" direction="forwards" units="years"/>
		</taxon>
		<taxon id="Homosapiens_Canada_2007_CAN_RT03607_2007_G2P4">
			<date value="2007.0" direction="forwards" units="years"/>
		</taxon>
		<taxon id="Homosapiens_SouthAfrica_2009_ZAF_3203WC_2009_G2P4">
			<date value="2009.0" direction="forwards" units="years"/>
		</taxon>
		<taxon id="Homosapiens_Canada_2008_CAN_RT12507_2008_G2P4">
			<date value="2008.0" direction="forwards" units="years"/>
		</taxon>
		<taxon id="Homosapiens_Canada_2007_CAN_RT06807_2007_G2P4">
			<date value="2007.0" direction="forwards" units="years"/>
		</taxon>
		<taxon id="Homosapiens_Canada_2007_CAN_RT00807_2007_G2P4">
			<date value="2007.0" direction="forwards" units="years"/>
		</taxon>
		<taxon id="Homosapiens_Thailand_2013_THA_SSKT133_2013_G2P4">
			<date value="2013.0" direction="forwards" units="years"/>
		</taxon>
		<taxon id="Homosapiens_Thailand_2013_THA_NPM51_2013_G2P4">
			<date value="2013.0" direction="forwards" units="years"/>
		</taxon>
		<taxon id="Homosapiens_SouthKorea_2015_CAU1511">
			<date value="2015.0" direction="forwards" units="years"/>
		</taxon>
		<taxon id="Homosapiens_Australia_2008_01_12_AUS_CK20038_2008_G6P4">
			<date value="2008.0" direction="forwards" units="years"/>
		</taxon>
		<taxon id="Homosapiens_Australia_2008_01_09_AUS_CK20037_2008_G2P4">
			<date value="2008.0" direction="forwards" units="years"/>
		</taxon>
		<taxon id="Homosapiens_Japan_2016_JPN_MI1125_2016_G3P8">
			<date value="2016.0" direction="forwards" units="years"/>
		</taxon>
		<taxon id="Homosapiens_Japan_2017_05_JPN_K917_2017_G3P8">
			<date value="2017.0" direction="forwards" units="years"/>
		</taxon>
		<taxon id="Homosapiens_Japan_2017_03_JPN_SO1162_2017_G8P8">
			<date value="2017.0" direction="forwards" units="years"/>
		</taxon>
		<taxon id="Homosapiens_Thailand_2014_THA_NP130_2014_G8P8_THA_NP130_2014_G8P8">
			<date value="2014.0" direction="forwards" units="years"/>
		</taxon>
		<taxon id="Homosapiens_Thailand_2013_02_THA_SKT109_2013_G1P8">
			<date value="2013.0" direction="forwards" units="years"/>
		</taxon>
		<taxon id="Homosapiens_Thailand_2013_03_THA_SSKT41_2013_G1P8">
			<date value="2013.0" direction="forwards" units="years"/>
		</taxon>
		<taxon id="Homosapiens_Thailand_2013_04_THA_PCB180_2013_G1P8">
			<date value="2013.0" direction="forwards" units="years"/>
		</taxon>
		<taxon id="Homosapiens_Thailand_2014_THA_SKT457_2014_G8P8_THA_SKT457_2014_G8P8">
			<date value="2014.0" direction="forwards" units="years"/>
		</taxon>
		<taxon id="Homosapiens_Thailand_2014_THA_SSL55_2014_G8P8_THA_SSL55_2014_G8P8">
			<date value="2014.0" direction="forwards" units="years"/>
		</taxon>
		<taxon id="Homosapiens_Thailand_2013_THA_SWL12_2013_G8P8_THA_SWL12_2013_G8P8">
			<date value="2013.0" direction="forwards" units="years"/>
		</taxon>
		<taxon id="Homosapiens_Thailand_2014_THA_SSKT269_2014_G8P8_THA_SSKT269_2014_G8P8">
			<date value="2014.0" direction="forwards" units="years"/>
		</taxon>
		<taxon id="Homosapiens_Thailand_2013_THA_SKT107_2013_G8P8_THA_SKT107_2013_G8P8">
			<date value="2013.0" direction="forwards" units="years"/>
		</taxon>
		<taxon id="Homosapiens_Thailand_2013_THA_PCB79_2013_G8P8_THA_PCB79_2013_G8P8">
			<date value="2013.0" direction="forwards" units="years"/>
		</taxon>
		<taxon id="Homosapiens_Thailand_2013_THA_PCB84_2013_G8P8_THA_PCB84_2013_G8P8">
			<date value="2013.0" direction="forwards" units="years"/>
		</taxon>
		<taxon id="Homosapiens_Thailand_2013_THA_PCB85_2013_G8P8_THA_PCB85_2013_G8P8">
			<date value="2013.0" direction="forwards" units="years"/>
		</taxon>
		<taxon id="Homosapiens_Thailand_2014_THA_PCB656_2014_G8P8_THA_PCB656_2014_G8P8">
			<date value="2014.0" direction="forwards" units="years"/>
		</taxon>
		<taxon id="Homosapiens_Thailand_2013_THA_KKL17_2013_G8P8_THA_KKL17_2013_G8P8">
			<date value="2013.0" direction="forwards" units="years"/>
		</taxon>
		<taxon id="Homosapiens_Thailand_2013_THA_PCB103_2013_G8P8_THA_PCB103_2013_G8P8">
			<date value="2013.0" direction="forwards" units="years"/>
		</taxon>
		<taxon id="Homosapiens_Indonesia_2015_IDN_SOEP033_2015_G3P8">
			<date value="2015.0" direction="forwards" units="years"/>
		</taxon>
		<taxon id="Homosapiens_Indonesia_2016_IDN_SOEP075_2016_G3P8">
			<date value="2016.0" direction="forwards" units="years"/>
		</taxon>
		<taxon id="Homosapiens_Philippines_2012_11_PHI_TGO12045_2012_G1P8">
			<date value="2012.0" direction="forwards" units="years"/>
		</taxon>
		<taxon id="Homosapiens_Philippines_2012_08_PHI_TGO12016_2012_G1P8">
			<date value="2012.0" direction="forwards" units="years"/>
		</taxon>
		<taxon id="Homosapiens_Spain_2015_03_17_ESP_SS98244047_2015_G3P8">
			<date value="2015.0" direction="forwards" units="years"/>
		</taxon>
		<taxon id="Homosapiens_Spain_2015_03_23_ESP_SS98242319_2015_G3P8">
			<date value="2015.0" direction="forwards" units="years"/>
		</taxon>
		<taxon id="Homosapiens_Indonesia_2014_03_17_IDN_D006389b_2014_G3P8">
			<date value="2014.0" direction="forwards" units="years"/>
		</taxon>
		<taxon id="Homosapiens_Australia_2001_07_01_AUS_CK20021_2001_G2P4">
			<date value="2001.0" direction="forwards" units="years"/>
		</taxon>
		<taxon id="Homosapiens_Australia_2001_06_29_AUS_CK20020_2001_G2P4">
			<date value="2001.0" direction="forwards" units="years"/>
		</taxon>
		<taxon id="Homosapiens_SouthKorea_2013_CAU1308">
			<date value="2013.0" direction="forwards" units="years"/>
		</taxon>
		<taxon id="Homosapiens_SouthAfrica_1999_ZAF_MRCDPRU9164_1999_G9P6">
			<date value="1999.0" direction="forwards" units="years"/>
		</taxon>
		<taxon id="Homosapiens_Malawi_2004_01_24_MWI_MW21057_2004_G1P8">
			<date value="2004.0" direction="forwards" units="years"/>
		</taxon>
		<taxon id="Homosapiens_SouthAfrica_2003_ZAF_MRCDPRU2126_2003_G9P6">
			<date value="2003.0" direction="forwards" units="years"/>
		</taxon>
		<taxon id="Homosapiens_Germany_2009_01_GER1H09">
			<date value="2009.0" direction="forwards" units="years"/>
		</taxon>
		<taxon id="Homosapiens_Canada_2008_CAN_RT09607_2008_G2P4">
			<date value="2008.0" direction="forwards" units="years"/>
		</taxon>
		<taxon id="Homosapiens_Thailand_2014_THA_LSL7_2014_G2P4_THA_LSL7_2014_G2P4">
			<date value="2014.0" direction="forwards" units="years"/>
		</taxon>
		<taxon id="Homosapiens_Thailand_2014_THA_LS202_2014_G2P4_THA_LS202_2014_G2P4">
			<date value="2014.0" direction="forwards" units="years"/>
		</taxon>
		<taxon id="Homosapiens_SouthKorea_2010_CAU1001">
			<date value="2010.0" direction="forwards" units="years"/>
		</taxon>
		<taxon id="Homosapiens_SouthKorea_2011_CAU1104">
			<date value="2011.0" direction="forwards" units="years"/>
		</taxon>
		<taxon id="Homosapiens_Paraguay_2008_09_PRY_1636SR_2008_G2P4">
			<date value="2008.0" direction="forwards" units="years"/>
		</taxon>
		<taxon id="Homosapiens_Paraguay_2007_08_PRY_1504SR_2007_G2P4">
			<date value="2007.0" direction="forwards" units="years"/>
		</taxon>
		<taxon id="Homosapiens_SouthKorea_2010_CAU1002">
			<date value="2010.0" direction="forwards" units="years"/>
		</taxon>
		<taxon id="Homosapiens_USA_2007_USA_2007719874_2007_G2P4">
			<date value="2007.0" direction="forwards" units="years"/>
		</taxon>
		<taxon id="Homosapiens_Australia_2007_05_02_AUS_CK20036_2007_G2P4">
			<date value="2007.0" direction="forwards" units="years"/>
		</taxon>
		<taxon id="Homosapiens_Paraguay_2007_07_PRY_1488SR_2007_G2P4">
			<date value="2007.0" direction="forwards" units="years"/>
		</taxon>
		<taxon id="Homosapiens_Paraguay_2006_08_PRY_1395SR_2006_G2P4">
			<date value="2006.0" direction="forwards" units="years"/>
		</taxon>
		<taxon id="Homosapiens_Paraguay_2006_08_PRY_1388SR_2006_G2P4">
			<date value="2006.0" direction="forwards" units="years"/>
		</taxon>
		<taxon id="Homosapiens_Thailand_2009_CU473BK_09">
			<date value="2009.0" direction="forwards" units="years"/>
		</taxon>
		<taxon id="Homosapiens_Thailand_2009_CU438KK_09">
			<date value="2009.0" direction="forwards" units="years"/>
		</taxon>
		<taxon id="Homosapiens_Thailand_2009_CU497BK_09">
			<date value="2009.0" direction="forwards" units="years"/>
		</taxon>
		<taxon id="Homosapiens_Thailand_2009_CU436KK_09">
			<date value="2009.0" direction="forwards" units="years"/>
		</taxon>
		<taxon id="Homosapiens_Canada_2009_CAN_RT07409_2009_G2P4">
			<date value="2009.0" direction="forwards" units="years"/>
		</taxon>
		<taxon id="Homosapiens_Australia_2009_02_27_AUS_V203_2009_G2P4">
			<date value="2009.0" direction="forwards" units="years"/>
		</taxon>
		<taxon id="Homosapiens_SouthAfrica_2003_06_20_ZAF_MRCDPRU618_2003_G2P4">
			<date value="2003.0" direction="forwards" units="years"/>
		</taxon>
		<taxon id="Homosapiens_Australia_2000_09_04_AUS_CK20010_2000_G2P4">
			<date value="2000.0" direction="forwards" units="years"/>
		</taxon>
		<taxon id="Homosapiens_Australia_2000_09_12_AUS_CK20015_2000_G2P4">
			<date value="2000.0" direction="forwards" units="years"/>
		</taxon>
		<taxon id="Homosapiens_Australia_2010_09_01_AUS_CK20041_2010_G2P4">
			<date value="2010.0" direction="forwards" units="years"/>
		</taxon>
		<taxon id="Homosapiens_Australia_2011_05_25_AUS_CK20047_2011_G2P4">
			<date value="2011.0" direction="forwards" units="years"/>
		</taxon>
		<taxon id="Homosapiens_Australia_2006_10_30_AUS_CK20034_2006_G2P4">
			<date value="2006.0" direction="forwards" units="years"/>
		</taxon>
		<taxon id="Homosapiens_DemocraticRepublicoftheCongo_2010_02_27_COD_KisB554_2010_G8P6">
			<date value="2010.0" direction="forwards" units="years"/>
		</taxon>
		<taxon id="Homosapiens_DemocraticRepublicoftheCongo_2010_04_22_COD_KisB565_2010_G8P6">
			<date value="2010.0" direction="forwards" units="years"/>
		</taxon>
		<taxon id="Homosapiens_Australia_2001_09_13_AUS_CK20022_2001_G2P4">
			<date value="2001.0" direction="forwards" units="years"/>
		</taxon>
		<taxon id="Homosapiens_SouthAfrica_1999_ZAF_MRCDPRU1815_1999_G2P6">
			<date value="1999.0" direction="forwards" units="years"/>
		</taxon>
		<taxon id="Homosapiens_Ghana_1999_GHA_MRCDPRU1818_1999_G2P6">
			<date value="1999.0" direction="forwards" units="years"/>
		</taxon>
		<taxon id="Homosapiens_SouthAfrica_1999_ZAF_MRCDPRU1845_1999_G2P6">
			<date value="1999.0" direction="forwards" units="years"/>
		</taxon>
		<taxon id="Homosapiens_Uganda_2008_06_18_UGA_MRCDPRU1922_2008_G8P4">
			<date value="2008.0" direction="forwards" units="years"/>
		</taxon>
		<taxon id="Homosapiens_DemocraticRepublicoftheCongo_2003_COD_DRC88_2003_G8P8">
			<date value="2003.0" direction="forwards" units="years"/>
		</taxon>
		<taxon id="Homosapiens_DemocraticRepublicoftheCongo_2003_COD_DRC86_2003_G8P6">
			<date value="2003.0" direction="forwards" units="years"/>
		</taxon>
		<taxon id="Equuscaballus_Ireland_2003_IRL_03V04954_2003_G3P12">
			<date value="2003.0" direction="forwards" units="years"/>
		</taxon>
		<taxon id="Canislupusfamiliaris_USA_1980_CU1">
			<date value="1980.0" direction="forwards" units="years"/>
		</taxon>
		<taxon id="Canislupusfamiliaris_USA_1979_K9">
			<date value="1979.0" direction="forwards" units="years"/>
		</taxon>
		<taxon id="Canislupusfamiliaris_USA_1979_7910_G3P3">
			<date value="1979.0" direction="forwards" units="years"/>
		</taxon>
		<taxon id="Homosapiens_USA_1984_HCR3A">
			<date value="1984.0" direction="forwards" units="years"/>
		</taxon>
		<taxon id="Homosapiens_Israel_1985_Ro1845">
			<date value="1985.0" direction="forwards" units="years"/>
		</taxon>
		<taxon id="Feliscatus_Italy_2005_ITA_BA222_2005_G3P9">
			<date value="2005.0" direction="forwards" units="years"/>
		</taxon>
		<taxon id="Homosapiens_Japan_2010_02_KF17">
			<date value="2010.0" direction="forwards" units="years"/>
		</taxon>
		<taxon id="Homosapiens_Germany_2014_09_DEU_GER2914_2014_G6P9">
			<date value="2014.0" direction="forwards" units="years"/>
		</taxon>
		<taxon id="Homosapiens_Paraguay_2006_11_PRY_1471SR_2006_G12P9">
			<date value="2006.0" direction="forwards" units="years"/>
		</taxon>
		<taxon id="Homosapiens_Paraguay_2007_09_PRY_1135A_2007_G12P9">
			<date value="2007.0" direction="forwards" units="years"/>
		</taxon>
		<taxon id="Homosapiens_Paraguay_2007_08_PRY_1093A_2007_G12P4">
			<date value="2007.0" direction="forwards" units="years"/>
		</taxon>
		<taxon id="Equuscaballus_Argentina_2008_12_17_ARG_E4040_2008_G14P12">
			<date value="2008.0" direction="forwards" units="years"/>
		</taxon>
		<taxon id="Equuscaballus_Argentina_1993_ARG_E30_1993_G3P12">
			<date value="1993.0" direction="forwards" units="years"/>
		</taxon>
		<taxon id="Equuscaballus_Argentina_2006_11_21_ARG_E403_2006_G14P12">
			<date value="2006.0" direction="forwards" units="years"/>
		</taxon>
	</taxa>
	
	

	<!-- The sequence alignment (each sequence refers to a taxon above).         -->
	<!-- ntax=789 nchar=148                                                      -->
	<alignment id="alignment1" dataType="nucleotide">
		<sequence>
			<taxon idref="Bostaurus_Japan_2008_06_Dai10"/>
			---------------------------ATG----------------------------------------------------------------------------------------------------------------------
		</sequence>
		<sequence>
			<taxon idref="Homosapiens_USA_2012_USA_2012741499_2012_G24P14"/>
			--GGCATTTAATGCTTTTCAGTGGTTGATG-TTCTATACTG----ACTCGACATT--ATTACCATCTTCACATGACCCTCTATGAGCACAATAGTTAAAAGCTAACACTGTCAAAAACCTAAATGGCTATAGGGGCGTT-ATGTGACC
		</sequence>
		<sequence>
			<taxon idref="Bostaurus_China_2008_DQ75"/>
			--GGCTTTTAATGCTTTTCAGTGGTTGATG-TTACATAAT---ATAG-----TTA-AATTACCATCTTCACATGACCCTCTATGAGCACAATAGTTAAAAGCTAACACTGTCAAAAACCTAAATGGCTATAGGGGCGTT-ATGTA---
		</sequence>
		<sequence>
			<taxon idref="Homosapiens_Belgium_2012_BEL_BE5028_2012_G3P14"/>
			--GGCTTTTAATGCTTTTCAGTGGTTGATG-TCACATAATCTAACTA-------A--ATTACCATCTTCACATGACCCTCTATGAGCACAATAGTTAAAAGCTAACACTGTCAAAAACCTAAATGGCTATAGGGGCGTT-ATGTGA--
		</sequence>
		<sequence>
			<taxon idref="Homosapiens_Hungary_2002_HUN_18202_2002_G8P14"/>
			--GGCATTTAATGCTTTTCAGTGGTTGATG-TCACATAATATGATTA-------A--ATTACCATCTTCACATGACCCTCTATGAGCACAATAGTTAAAAGCTAACACTGTCAAAAACCTAAATGGCTATAGGGGCGTT-ATGTGACC
		</sequence>
		<sequence>
			<taxon idref="Homosapiens_Tunisia_2008_TUN_17237_2008_G6P9"/>
			--GGCTTTTAATGCTTTTCAGTGGTTGATG-TCACATAATATAATTA-------A--ATTACCATCTTCACATGACCCTCTATGAGCACAATAGTTAAAAGCTAACACTGTCAAAAACCTAAATGGCTATAGGGGCGTT-ATGTGACC
		</sequence>
		<sequence>
			<taxon idref="Lamaguanicoe_Argentina_1999_01Guanat_ARG_Chubut_1999_G8P14"/>
			--GGCTTTTAATGCTTTTCAGTGGTTGATG-TCACATAATATAATCA-------A--TTTACCATCTTCACATGACCCTCTATGAGCACAATAGTTAAAAGCTAACACTGTCAAAAACCTAAATGGCTATAGGGGCGTT-ATGTGACC
		</sequence>
		<sequence>
			<taxon idref="Bostaurus_Japan_2013_02_19_JPN_TottoriSG_2013_G15P14"/>
			--GGCATTTAATGCTTTTCAGTGGTTGATG-TCACATAATATAATTA-------A--CTTACCATCTTCACATGACCCTCTATGAGCACAATAGTTAAAAGCTAACACTGTCAAAAACCTAAATGGCTATAGGGGCGTT-ATGCGACC
		</sequence>
		<sequence>
			<taxon idref="Homosapiens_Honduras_2011_Hu_HON_2011825363_2011_G10P14"/>
			--GGCATTTAATGCTTTTCAGTGGTTGATG-TCACATAATATAATTA---A-ATT-----ACCATCTTCACATGACCCTCTATGAGCACAATAGTTAAAAGCTAACACTGTCAAAAACCTAAATGGCTATAGGGGCGTT-ATGGGACC
		</sequence>
		<sequence>
			<taxon idref="Homosapiens_Australia_2012_07_25_AUS_RCH272_2012_G3P14"/>
			--GGCTTTTAATGCTTTTCAGTGGTTGATG-TCACATAATATAATCA----AATT-----ACCATCTTCACATGGCCCTCTATGAGCACAATAGTTAAAAGCTAACACTGTCAAAAACCTAAATGGCTATGGGGGCGTT-ATGTGACC
		</sequence>
		<sequence>
			<taxon idref="Bostaurus_USA_1992_USA_RotaTeqWI794_1992_G6P1"/>
			--GGCTTTTAATGCTTTTCAGTGGTTGATG-TCACATAATATAATTA----AATT-----ACCATCTTCACATGACCCTCTATGAGCACAATAGTTAAAAGCTAACACTGTCAAAAACCTAAATGGCTATAGGGGCGTT-ATGTGACC
		</sequence>
		<sequence>
			<taxon idref="Homosapiens_Australia_2008_02_01_AUS_CK20039_2008_G1P8"/>
			---------------------TGGTTGATG-TCACATAATATAATTA----AATT-----ACCATCTTCACATGACCCTCTATGAGCACAATAGTTAAAAGCTAACA-----------------------------------------
		</sequence>
		<sequence>
			<taxon idref="Bostaurus_USA_1992_USA_RotaTeqWI788_1992_G3P75"/>
			--GGCTTTTAATGCTTTTCAGTGGTTGATG-TCACATAAT---ATAA-TTAAATT-----ACCATCTTCACATGACCCTCTATGAGCACAATAGTTAAAAGCTAACACTGTCAAAAACCTAAATGGCTATAGGGGCGTT-ATGTGACC
		</sequence>
		<sequence>
			<taxon idref="Bostaurus_USA_1996_USA_RotaTeqBrB9_1996_G4P75"/>
			--GGCTTTTAATGCTTTTCAGTGGTTGATG-TCACATAATATAATTA----AATT-----ACCATCTTCACATGACCCTCTATGAGCACAATAGTTAAAAGCTAACACTGTCAAAAACCTAAATGGCTATAGGGGCGTT-ATGTGACC
		</sequence>
		<sequence>
			<taxon idref="Bostaurus_USA_1992_USA_RotaTeqSC29_1992_G2P75"/>
			--GGCTTTTAATGCTTTTCAGTGGTTGATG-TCACATAATATAATTA----AATT-----ACCATCTTCACATGACCCTCTATGAGCACAATAGTTAAAAGCTAACACTGTCAAAAACCTAAATGGCTATAGGGGCGTT-ATGTGACC
		</sequence>
		<sequence>
			<taxon idref="Bostaurus_USA_1992_USA_RotaTeqWI799_1992_G1P75"/>
			--GGCTTTTAATGCTTTTCAGTGGTTGATG-TCACATAATATAATTA----AATT-----ACCATCTTCACATGACCCTCTATGAGCACAATAGTTAAAAGCTAACACTGTCAAAAACCTAAATGGCTATAGGGGCGTT-TTGTGACC
		</sequence>
		<sequence>
			<taxon idref="Homosapiens_USA_2012_04_17_US_2012841174_2012_G8P14"/>
			--GGCATTTAATGCTTTTCAGTGGTTGATG-TCACATAATATAATTA---A-ATT-----ACCATCTTCACATGACCCTCTATGAGCACAATAGTTAAAAGCTAACACTGTCAAAAACCTAAATGGCTATAGGGGCGTT-ATGTGACC
		</sequence>
		<sequence>
			<taxon idref="Bostaurus_Turkey_2015_TUR_Amasya2_2015_G8P5"/>
			--GGCTTTTAATGCTTTTCAGTGGTTGATG-TCACATAAT---ATAA-----TTA-AATTACCATCTTCACATGACCCTCTATGAGCACAATAGTTAAAAGCTAACACTGTCAAAAACCTAAATGGCTATAGGGGCGTT-ATGTGACC
		</sequence>
		<sequence>
			<taxon idref="Bostaurus_Turkey_2015_TUR_Amasya1_2015_G8P5"/>
			--GGCTTTTAATGCTTTTCAGTGGTTGATG-TCACATAATATAATTA---------AATTACCATCTTCACATGACCCTCTATGAGCACAATAGTTAAAAGCTAACACTGTCAAAAACCTAAATGGCTATAGGGGCGTT-ATGTGACC
		</sequence>
		<sequence>
			<taxon idref="Homosapiens_Belgium_2000_BEL_B4106_2000_G3P14"/>
			--GGCTTTTAATGCTTTTCAGTGGTTGATG-TCACATAAT---ATAATTTACAAA--ATCACCATCTTCACATGACCCTCTATGAGCACAATAGTTAAAAGCTAACACTGTCAAAAACCTAAATGGCTATGGGGGCGTT-ATGTGACC
		</sequence>
		<sequence>
			<taxon idref="Homosapiens_Thailand_2015_THA_DB2015066_2015_G10P14"/>
			----------ATGCTTTTCAGTGGTTGATG-TCACATAAT---ATAACTAACAAA--ATTACCATCTCCACATGACCCTCTATGAGCACAATAGTTAAAAGCTAACACTGTCAAAAACCTAAATGGCTATAGGGGCGTT-A-------
		</sequence>
		<sequence>
			<taxon idref="Homosapiens_Thailand_2012_THA_SKT27_2012_G6P14"/>
			--GGCATTTAATGCTTTTCAGTGGTTGATG-TCACATAAT---ATAACTAACAAA--ATTACCATCTCCACATGACCCTCTATGAGCACAATAGTTAAAAGCTAACACTGTCAAAAACCTAAATGGCTATAGGGGCGTT-ACATGACC
		</sequence>
		<sequence>
			<taxon idref="Bostaurus_SouthAfrica_2009_10_ZAF_MRCDPRU3005_2009_G6P11"/>
			---------------------TGGTTGATG-TCACATAAT---ATAACTGACTAA--ATTACCATCTCCACATGACCCTCTATGAGCACAATAGTTAAAAGCTAACA-----------------------------------------
		</sequence>
		<sequence>
			<taxon idref="Hippotragusniger_SouthAfrica_2008_05_25Antelopewt_ZAF_RC1808_G6P14"/>
			--GGCATTTAATGCTTTTCAGTGGTTGATG-TCACATAAT---ATAACTGACTAA--ATTACCATCTCCACATGACCCTCTATGAGCACAATAGTTAAAAGCTAACACTGTCAAAAACCTAAATGGCTATAGGGGCGTT-ATGTGACC
		</sequence>
		<sequence>
			<taxon idref="Bostaurus_SouthAfrica_2007_ZAF_MRCDPRU1604_2007_G6P1"/>
			---------------------TGGTTGATG-TCACATAAT---ATAACTGACTAA--ATTACCATCTCCACATGACCCTCTATGAGCACAATAGTTAAAAGCTAACA-----------------------------------------
		</sequence>
		<sequence>
			<taxon idref="Bostaurus_SouthAfrica_2007_ZAF_1604_2007_G8P1"/>
			--GGCATTTAATGCTTTTCAGTGGTTGATG-TCACATAAT---ATAACTGACTAA--ATTACCATCTCCACATGACCCTCTATGAGCACAATAGTTAAAAGCTAACACTGTCAAAAACCTAAATGGCTATAGGGGCGTT-ATGTGACC
		</sequence>
		<sequence>
			<taxon idref="Lamaguanicoe_Argentina_1998_11Guanat_ARG_Rio_Negro_1998_G8P1"/>
			--GGCATTTAATGCTTTTCAGTGGTTGATG-TCACGTAAT---GTAACTAATAAA--ATTACCATCTACACATGACCCTCTATGAGCACAATAGTTAAAAGCTAACACTGTCAAAAACCTAAATGGCTATAGGGGCGTT-ATGTGACC
		</sequence>
		<sequence>
			<taxon idref="Bostaurus_Argentina_1998_ARG_B383_1998_G15P11"/>
			--GGCATTTAATGCTTTTCAGTGGTTGATG-TCACGTAATGTAACTA-----ACA-AATTACCATCTACACATGACCCTCTATGAGCACAATAGTTAAAAGCTAACACTGTCAAAAACCTAGATGGCTATAGGGGCGTT-ATGTGACC
		</sequence>
		<sequence>
			<taxon idref="Homosapiens_Nicaragua_2010_NCA_OL_2010_G4P6"/>
			----------------------------------------------------------------------------------------------------------------------------------------------------
		</sequence>
		<sequence>
			<taxon idref="Susscrofa_China_2008_China_NMTL_2008_G9P23"/>
			---------------------------ATG-TCACATAATTGACAAC-----AAA--TTAACCATCTACACATGACCCTCTATGAGCACAATAGTTAAAAGCTAACACTGTCAAAAACCTAAATGGCTATAGGGGCGTT-ATGTGACC
		</sequence>
		<sequence>
			<taxon idref="Susscrofa_Japan_2014_01_08_JPN_BU2_2014_G5P7"/>
			--GGCTTTTAATGCTTTTCAGTGGTTGATG-TCACATAATCGACAAC-----AGA--TTAACCATCTACACATGACCCTCTATGAGCACAATAGTTAAAAGCTAACACTGTCAAAAACCTAAATGGCTATAGGGGCGTT-ATGT----
		</sequence>
		<sequence>
			<taxon idref="Homosapiens_Japan_2011_11_Ryukyu1120"/>
			--GGCTTTTAATGCTTTTCAGTGGTTGATG-TCACATAATTGACAGC-----TGA--TTAACCATCTACACATGACCCTCTATGAGCACAATAGTTAAAAGCTAACACTGTCAAAAACCTAAATGGCTATAGGGGCGTT-ATGTGACC
		</sequence>
		<sequence>
			<taxon idref="Susscrofa_SouthKorea_2006_PRG9235"/>
			--GGCTTTTAATGCTTTTCAGTGGTTGATG-TCACATAATTGGCAAC-----AGA--TTAACCATCTACACATGACCCTCTATGAGCACAATAGTTAAAAGCTAACACTGTCAAAAACCTAAATGGCTATAGGGGCGTT-ATGTGACC
		</sequence>
		<sequence>
			<taxon idref="Susscrofa_SouthKorea_2006_PRG942"/>
			--GGCTTTTAATGCTTTTCAGTGGTTGATG-TCACATAATTGGCAAC-----AGA--TTAACCATCTACACATGACCCTCTATGAGCACAATAGTTAAAAGCTAACACTGTCAAAAACCTAAATGGCTATAGGGGCGTT-ATGTGACC
		</sequence>
		<sequence>
			<taxon idref="Susscrofa_SouthKorea_2006_PRG921"/>
			--GGCTTTTAATGCTTTTCAGTGGTTGATG-TCACATAATTGGCAAC-----AGA--TTAACCATCTACACATGACCCTCTATGAGCACAATAGTTAAAAGCTAACACTGTCAAAAACCTAAATGGCTATAGGGGCGTT-ATGTGACC
		</sequence>
		<sequence>
			<taxon idref="Homosapiens_China_2000_LL3354"/>
			--GGCTTTTAATGCTTTTCAGTGGTTGATG-TCACATAATTGACAAT-----AGA--TTAACCATCTACACATGACCCTCTATGAGCACAATAGTTAAAAGCTAACACTGTCAAAAACCTAAATGGCTATAGGGGCGTT-ATGTA---
		</sequence>
		<sequence>
			<taxon idref="Susscrofa_SouthKorea_2006_PRG9121"/>
			--GGCTTTTAATGCTTTTCAGTGGTTGATG-TCACATAATTGACAAC-----AGA--TTAACCATCTACACATGACCCTCTATGAGCACAATAGTTAAAAGCTAACACTGTCAAAAACCTAAATGGCTATAGGGGCGTT-ATGTGACC
		</sequence>
		<sequence>
			<taxon idref="Homosapiens_China_2006_02_27_CHN_R946_2006_G3P6"/>
			--GGCTTTTAATGCTTTTCAGTGGTTGATG-TCACATAATTGACAAC-----AAA--TTAACCATCTACACATGACCCTCTATGAGCACAATAGTTAAAAGCTAACACTGTCAAAAACCTAAATGGCTATAGGGGCGTTAATGTGACC
		</sequence>
		<sequence>
			<taxon idref="Homosapiens_China_2013_03_CHN_R1954_2013_G4P6"/>
			--GGCTTTTAATGCTTTTCAGTGGTTGATG-TCACATAATTGACAAC-----AAA--TTAACCATCTACACATGACCCTCTATGAGCACAATAGTTAAAAGCTAACACTGTCAAAAACCTAAATGGCTATAGGGGCGTT-ATGTGACC
		</sequence>
		<sequence>
			<taxon idref="Homosapiens_USA_2012_04_16_USA_12US1134_2012_G3P9"/>
			--GGCTTTTAATGCTTTTCAGTGGTTGATG-TCACATAATT-TAAAT-----ATA--TTAACCATCTACACATGACCCTCTATGAGCACAATAGTTAAAAGCTAACACTGTCAAAAACCTAAATGGCTATAGGGGCGTT-ATGTGACC
		</sequence>
		<sequence>
			<taxon idref="Bostaurus_SouthKorea_2004_KJ561"/>
			--GGCTTTTAATGCTTTTCAGTGGTTGATG-TCACATAATT-TAAAT-----ATA--TTAACCATCTACACATGGCCCTCTATGAGCACAATAGTTAAAAGCTAACACTGTCAAAAACCTAAATGGCTATAGGGGCGTT-ATGTGACC
		</sequence>
		<sequence>
			<taxon idref="Bostaurus_SouthKorea_2004_K5"/>
			--GGCTTTTAATGCTTTTCAGTGGTTGATG-TCACATAATT-TAAAT-----ATA--TTAACCATCTACACATGACCCTCTATGAGCACAATAGTTAAAAGCTGACACTGTCAAAAACCTAAATGGCTATAGGGGCGTT-ATGTGACC
		</sequence>
		<sequence>
			<taxon idref="Ailuropodamelanoleuca_China_2009_GiantpandaCH1"/>
			--G----CTAATGCTTTTCAGTGGTTGATG-TCACATAATT-TAAAT-----ATA--TTAACCATCTACACATGACCCTCTATGAGCACAATA-------------------------------------------------------
		</sequence>
		<sequence>
			<taxon idref="Homosapiens_Nepal_2004_04_NPL_KTM368_2004_G11P25"/>
			--GGCTTTTAATGCTTTTCAGTGGTTGATG-TCACATAATT--TAAA-----ATA--TTAACCATCCGCACATGACCCTCTATGAGCACAATAGTTAAAAGCTAACACTGTCAAAAACCTAAATGGCTATAGGGGCGTT-ATGTGACC
		</sequence>
		<sequence>
			<taxon idref="Homosapiens_USA_2007_USA_2007769947_2007_G1P8"/>
			---------------------TGGTTGCTG-TCACATAATT--AAA------ATA--TTAACCATCTACACATGACCCTCTATGAGCACAATAGTTAAAAGCTAACA-----------------------------------------
		</sequence>
		<sequence>
			<taxon idref="Homosapiens_USA_1974_USA_DC102_1974_G1P8"/>
			---------------------TGGTTGCTG-TCACATAATT--AAAC-----ATA--TTAACCATCTACACATGACCCTCTATGAGCACAATAGTTAAAAGCTAACA-----------------------------------------
		</sequence>
		<sequence>
			<taxon idref="Homosapiens_USA_1974_USA_DC1476_1974_G1P8"/>
			---------------------TGGTTGCTG-TCACATAATT--AAAC-----ATA--TTAACCATCTACGCATGACCCTCTATGAGCACAATAGTTAAAAGCTAACA-----------------------------------------
		</sequence>
		<sequence>
			<taxon idref="Homosapiens_India_2004_05_IND_N292_2004_G10P11"/>
			--------TAATGCTTTTCAGTGGTTGCTG-TCACATAATTAAAAAA-----ATA--TTAACCATCTACACATGACCCTCTATGAGCACAATAGTTAAAAGCTAACACTGTCAAAAACCTAAATGGCTATAGGG--------------
		</sequence>
		<sequence>
			<taxon idref="Homosapiens_India_2003_03_IND_N74_2003_G10P11"/>
			-------TTAATGCTTTTCAGTGGTTGCTG-TCACATAATT-AAAAA-----ATA--TTAACCATCTACACATGACCCTCTATGAGCACAATAGTTAAAAGCTAACACTGTCAA----------------------------------
		</sequence>
		<sequence>
			<taxon idref="Homosapiens_India_2003_01_IND_N36_2003_G10P11"/>
			------TTTAATGCTTTTCAGTGGTTGCTG-TCACATAATT-AAAAA-----ATA--TTAACCATCTACACATGACCCTCTATGAGCACAATAGTTAAAAGCTAACACTGTCAAAAACCTAAATGGCTATAGG---------------
		</sequence>
		<sequence>
			<taxon idref="Homosapiens_India_2004_05_IND_N284_2004_G10P11"/>
			--------TAATGCTTTTCAGTGGTTGCTG-TCACATAATT--AAAA-----ATA--TTAACCATCTACACATGACCCTCTATGAGCACAATAGTTAAAAGCTAACACTGTCAAAAACCTAAATGGCTATA-----------------
		</sequence>
		<sequence>
			<taxon idref="Homosapiens_India_2004_03_IND_N243_2004_G10P11"/>
			---------AATGCTTTTCAGTGGTTGCTG-TCACATAATT--AAAA-----ATA--TTAACCATCTACACATGACCCTCTATGAGCACAATAGTTAAAAGCTAACACTGTCAAAAACCTAAATGGCTA-------------------
		</sequence>
		<sequence>
			<taxon idref="Homosapiens_India_2004_02_IND_N212_2004_G10P11"/>
			--------TAATGCTTTTCAGTGGTTGCTG-TCACATAATT--AAAA-----ATA--TTAACCATCTACACATGACCCTCTATGAGCACAATAGTTAAAAGCTAACACTGTCAAAAACCTAAATGGCTATAGGG--------------
		</sequence>
		<sequence>
			<taxon idref="Homosapiens_India_2004_05_IND_N313_2004_G10P11"/>
			--------TAATGCTTTTCAGTGGTTGCTG-TCACATAATT--AAAA-----ATA--TTAACCATCTACACATGACCCTCTATGAGCACAATAGTTAAAAGCTAACACTGTCAAAAACCTAAATGGCTATAG----------------
		</sequence>
		<sequence>
			<taxon idref="Homosapiens_India_2004_02_IND_N215_2004_G10P11"/>
			------------------CAGTGGTTGCTG-TCACATAATT--AAAA-----ATA--TTAATCATCTACACATGACCCTCTATGAGCACAATAGTTAAAAGCTAACACTGTCAAAAACCTAAATGGCTA-------------------
		</sequence>
		<sequence>
			<taxon idref="Homosapiens_Belgium_2000_02_25_Bel_BE00067_2000_G1P8"/>
			---------------------TGGTTGTTG-TCACATAATT--AAAG-----ATA--TTAACCATCTACACATGACCC----------------------------------------------------------------------
		</sequence>
		<sequence>
			<taxon idref="Homosapiens_Belgium_2002_04_01_Bel_BE00085_2002_G1P8"/>
			---------------------TGGTTGTTG-TCACATAATT--AAAG-----ATA--TTAACCATCTACACATGACCCTCTATGAGCACAATAGTTAAAAGCTAACA-----------------------------------------
		</sequence>
		<sequence>
			<taxon idref="Homosapiens_Belgium_2008_08_05_BEL_BE00042_2008_G1P8"/>
			---------------------TGGTTGTTG-TCACATAATT--AAAG-----ATA--TTAACCATCTACACATGACCCTCTATGAGCACAATAGTTAAAAGCTAACA-----------------------------------------
		</sequence>
		<sequence>
			<taxon idref="Homosapiens_Australia_2006_11_06_Victoria_CK00045_2006_G1P8"/>
			---------------------TGGTTGTTG-TCACATAA-------------------------------------------------------------------------------------------------------------
		</sequence>
		<sequence>
			<taxon idref="Homosapiens_Australia_2007_11_16_AUS_CK00075_2007_G1P8"/>
			---------------------TGGTTGTTG-TCACATAATT--AAAG-----ATA--TTAACCATCTACACATGACCCTCTATGAGCACAATAGTTAAAAGCTAACACTGTCAAAAACCTAA--------------------------
		</sequence>
		<sequence>
			<taxon idref="Homosapiens_Australia_2007_08_05_AUS_CK00051_2007_G1P8"/>
			----------------------GGTTGTTG-TCACATAATT--AAAG-----ATA--TTAACCATCTACACATGACCCTCTATGAGCACAATAGTTAAAAGCTAACA-----------------------------------------
		</sequence>
		<sequence>
			<taxon idref="Homosapiens_Australia_2007_08_30_AUS_CK00054_2007_G1P8"/>
			---------------------TGGTTGTTG-TCACATAATT--AAAG-----ATA--TTAACCATCTACACATGACCCTCTATGAGCACAATAGTTAAAAGCTAACA-----------------------------------------
		</sequence>
		<sequence>
			<taxon idref="Homosapiens_Australia_2007_08_18_AUS_CK00052_2007_G1P8"/>
			----------ATGCTTTTCAGTGGTTGTTG-TCACATAATT--AAAG-----ATA--TTAACCATCTACACATGACCCTCTATGAGCACAATAGTTAAAAGCTAACACTGTCAAAAACCTAA--------------------------
		</sequence>
		<sequence>
			<taxon idref="Homosapiens_USA_1991_USA_DC5685_1991_G1P8"/>
			--GGCTTTTAATGCTTTTCAGTGGTTGCTG-TTACATAATT--AAAA-----ATA--TTAACCATCTACACATGACCCTCTATGAGCACAATAGTTAAAAGCTAACACTGTCAAAAACCTAAATGGCTATAGGGGCGTT-ATGTGACC
		</sequence>
		<sequence>
			<taxon idref="Homosapiens_USA_1988_USA_DC4455_1988_G1P8"/>
			--GGCTTTTAATGCTTTTCAGTGGTTGTTG-TCGTATAATT--AAAA-----ATA--TTAACCATCTACACATGACCCTCTATGAGCACAATAGTTAAAAGCTAACACTGTCAAAAACCTGAATGGCTATAGGGGCGTT-ATGTGACC
		</sequence>
		<sequence>
			<taxon idref="Homosapiens_USA_1979_USA_DC222_1979_G1P8"/>
			---------------------TGGTTGTTG-TCACATAATT--AAAA-----ATA--TTAACCATCTACACATGACCCTCTATGAGCACAATAGTTAAAAGCTAACA-----------------------------------------
		</sequence>
		<sequence>
			<taxon idref="Homosapiens_USA_1979_USA_DC255_1979_G1P8"/>
			---------------------TGGTTGTTG-TCACATAATT--AAAA-----ATA--TTAACCATCTACACATGACCCTCTATGAGCACAATAGTTAAAAGCTAACA-----------------------------------------
		</sequence>
		<sequence>
			<taxon idref="Homosapiens_USA_1980_USA_DC1292_1980_G1P8"/>
			---------------------TGGTTGTTG-TCACATAATT--AAAA-----ATA--TTAACCATCTACACATGACCCTCTATGAGCACAATAGTTAAAAGCTAACA-----------------------------------------
		</sequence>
		<sequence>
			<taxon idref="Homosapiens_USA_1978_USA_DC799_1978_G1P8"/>
			---------------------TGGTTGTTG-TCACATAATT--AAAA-----ATA--TTAACCATCTACACATGACCCTCTATGAGCACAATAGTTAAAAGCTAACA-----------------------------------------
		</sequence>
		<sequence>
			<taxon idref="Homosapiens_USA_1974_USA_DC104_1974_G1P8"/>
			---------------------TGGTTGTTG-TCACATAATT--AAAA-----ATA--TTAACCATCTACACATGACCCTCTATGAGCACAATAGTTAAAAGCTAACA-----------------------------------------
		</sequence>
		<sequence>
			<taxon idref="Homosapiens_USA_1974_USA_Wa_1974_G1P8"/>
			--GGCTTTTAATGCTTTTCAGTGGTTGTTG-TCACATAATT--AAAA-----ATA--TTGACCATCTACACATGACCCTCTATGAGCACAATAGTTAAAAGCTAACACTGTCAAAAACCTAAATGGCTATAGGGGCGTT-ATGTGACC
		</sequence>
		<sequence>
			<taxon idref="Homosapiens_USA_1975_USA_DC435_1975_G1P8"/>
			---------------------TGGTTGTTG-TCACATAATT--AAAA-----ATA--TTAACCATCTACACATGACCCTCTATGAGCACAATAGTTAAAAGCTAACA-----------------------------------------
		</sequence>
		<sequence>
			<taxon idref="Homosapiens_USA_1974_USA_DC436_1974_G1P8"/>
			---------------------TGGTTGTTG-TCACATAATT--AAAA-----ATA--TTAACCATCTACACATGACCCTCTATGAGCACAATAGTTAAAAGCTAACA-----------------------------------------
		</sequence>
		<sequence>
			<taxon idref="Homosapiens_USA_1975_USA_DC425_1975_G1P8"/>
			---------------------TGGTTGTTG-TCACATAATT--AAAA-----ATA--TTAACCATCTACACATGACCCTCTATGAGCACAATAGTTAAAAGCTAACA-----------------------------------------
		</sequence>
		<sequence>
			<taxon idref="Homosapiens_Zambia_2009_10_19_ZMB_MRCDPRU3495_2009_G9P6"/>
			---------------------TGGTTACTG-TCACATAATT--AAAG-----ATA--TTAACCATCTACACATGACCCTCTATGAGCATAATAGTTAAAAGCTAACA-----------------------------------------
		</sequence>
		<sequence>
			<taxon idref="Homosapiens_BurkinaFaso_2009_01_01_BFA_MRCDPRU2862_2009_G1P8"/>
			---------------------TGGTTACTG-TCACATAGTT--AAAG-----ATA--TTAACCATCTACACATGACCCTCTATGAGCATAATAGTTAAAAGCTAACA-----------------------------------------
		</sequence>
		<sequence>
			<taxon idref="Homosapiens_Togo_2010_10_TGO_MRCDPRU5153_2010_G1P8"/>
			---------------------TGGTTACTG-TCACATAATT--AAAG-----ATA--TTAACCATCTACACATGACCCTCTATGAGCATAATAGTTAAAAGCTAACA-----------------------------------------
		</sequence>
		<sequence>
			<taxon idref="Homosapiens_Cameroon_2009_CMR_MRCDPRU1480_2009_G1P6"/>
			---------------------TGGTTACTG-TCACATAATT--AAAA-----ATA--TTAACCATCTACACATGACCCTCTATGAGCATAATAGTTAAAAGCTAACA-----------------------------------------
		</sequence>
		<sequence>
			<taxon idref="Homosapiens_Canada_2007_CAN_RT03207_2007_G1P8"/>
			----------------------------------------------------------------------------------------------------------------------------------------------------
		</sequence>
		<sequence>
			<taxon idref="Homosapiens_Canada_2009_CAN_RT08209_2009_G1P8"/>
			----------------------------------------------------------------------------------------------------------------------------------------------------
		</sequence>
		<sequence>
			<taxon idref="Homosapiens_Gambia_2010_GMB_MRCDPRU3176_2010_G1P8"/>
			---------------------TGGTTACTG-TCACATAATT--AAAG-----ATA--TTAACCATCTACACATGACCCTCTATGAGCATAATAGTTAAAAGCTAACA-----------------------------------------
		</sequence>
		<sequence>
			<taxon idref="Homosapiens_SouthAfrica_2005_ZAF_MRCDPRU822_2005_G1P8"/>
			---------------------TGGTTACTG-TCACATAATT--AAAG-----ATA--TTAACCATCTACACATGACCCTCTATGAGCATAATAGTTAAAAGCTAACA-----------------------------------------
		</sequence>
		<sequence>
			<taxon idref="Homosapiens_Canada_2008_CAN_RT12207_2008_G1P8"/>
			----------------------------------------------------------------------------------------------------------------------------------------------------
		</sequence>
		<sequence>
			<taxon idref="Homosapiens_Belgium_2008_01_13_BEL_BE00029_2008_G1P8"/>
			---------------------TGGTTGCTG-TCACATAATT--AAAG-----ATA--TTAACCATCTACACATGACCCTCTATGAGCACAATAGTTAAAAGCTAACA-----------------------------------------
		</sequence>
		<sequence>
			<taxon idref="Homosapiens_Belgium_2008_02_25_BEL_BE00036_2008_G1P8"/>
			---------------------TGGTTGCTG-TCACATAATT--AAAG-----ATA--TTAACCGTCTACACATGACCCTCTATGAGCACAATAGTTAAAAGCTAACA-----------------------------------------
		</sequence>
		<sequence>
			<taxon idref="Homosapiens_SouthAfrica_2008_08_22_ZAF_MRCDPRU2711_2008_G9P8"/>
			---------------------TGGTTGCTG-TCACATAATC--AAAG-----ATA--TTAACCATCTACACATGACCCTCTATGAGCACAATAGTTAAAAGCTAACA-----------------------------------------
		</sequence>
		<sequence>
			<taxon idref="Homosapiens_SouthAfrica_2008_ZAF_MRCDPRU2943_2008_G9P8"/>
			---------------------TGGTTGCTG-TCACATAATC--AAAG-----ATA--TTAACCATCTACACATGACCCTCTATGAGCACAATAGTTAAAAGCTAACA-----------------------------------------
		</sequence>
		<sequence>
			<taxon idref="Homosapiens_SouthAfrica_2008_ZAF_MRCDPRU2343_2008_G9P8"/>
			---------------------TGGTTGCTG-TCACATAATC--AAAG-----ATA--TTAACCATCTACACATGACCCTCTATGAGCACAATAGTTAAAAGCTAACA-----------------------------------------
		</sequence>
		<sequence>
			<taxon idref="Homosapiens_Zambia_2008_08_03_ZMB_MRCDPRU1660_2008_G12P6"/>
			---------------------TGGTTGCTG-TCACATAATC--AAAG-----ATA--TTAACCATCTACACATGACCCTCTATGAGCACAATAGTTAAAAGCTAACA-----------------------------------------
		</sequence>
		<sequence>
			<taxon idref="Homosapiens_SouthAfrica_2009_08_07_ZAF_MRCDPRU1270_2009_G1P8"/>
			---------------------TGGTTGTTG-TCACACAATT--AAAG-----ATA--TTACCCATCTACACATGACCCTCTATGAGCACAATAGTTAAAAGCTAACA-----------------------------------------
		</sequence>
		<sequence>
			<taxon idref="Homosapiens_Swaziland_2010_09_15_SWZ_MRCDPRU5119_2010_G1P8"/>
			---------------------TGGTTGTTG-TCACACAATT--AAAG-----ATA--TTACCCATCTACACATGACCCTCTATGAGCACAATAGTTAAAAGCTAACA-----------------------------------------
		</sequence>
		<sequence>
			<taxon idref="Homosapiens_SouthAfrica_2009_ZAF_MRCDPRU2294_2009_G1P8"/>
			---------------------TGGTTGTTG-TCACACAATT--AAAG-----ATA--TTACCCATCTACACATGACCCTCTATGAGCACAATAGTTAAAAGCTAACA-----------------------------------------
		</sequence>
		<sequence>
			<taxon idref="Homosapiens_Italy_2010_ITA_AV21_2010_G9P8"/>
			--GGCTTTTAATGCTTTTCAGTGGTTGCTG-TCACACAATT--AAAG-----ATA--TTACCCATCTACACATGACCCTCTATGAGCACAATAGTTAAAAGCTAACACTGTCAAAAACCTAAATGGCTATAGGGGCGTT-ATGTGACC
		</sequence>
		<sequence>
			<taxon idref="Homosapiens_Thailand_2013_THA_PCB118_2013_G1P8"/>
			--GGCTTTTAATGCTTTTCAGTGGTTGCTG-TCACATAATT--AAAA-----ATA--TTAACCATCTACACATGACCCTCTATGAGCACAATAGTTAAAAGCTAACACTGTCAAAAACCTAAATGGCTATAGGGGCGTT-ATGTGACC
		</sequence>
		<sequence>
			<taxon idref="Homosapiens_Thailand_2013_THA_SKT98_2013_G1P8"/>
			--GGCTTTTAATGCTTTTCAGTGGTTGCTG-TTACATAATT-AAAAA-----ATA--TTAACCATCTACACATGACCCTCTATGGGCACAATAGTTAAAAGCTAACACTGTCAAAAACCTAAATGGCTATAGGGGCGTT-ATGTGACC
		</sequence>
		<sequence>
			<taxon idref="Homosapiens_Togo_2010_12_TGO_MRCDPRU5171_2010_G12P8"/>
			---------------------TGGTTGCTG-TCACATAATT--AAAG-----TTA--TGAACCATCTACACATGACCCTCTATGAGCACAATAGTTAAAAGCTAACA-----------------------------------------
		</sequence>
		<sequence>
			<taxon idref="Homosapiens_Australia_2011_11_12_AUS_CK00108_2011_G1P8"/>
			----------------------------------------------------------------------------------------------------------------------------------------------------
		</sequence>
		<sequence>
			<taxon idref="Homosapiens_Australia_2011_12_07_AUS_CK00110_2011_G1P8"/>
			----------------------------------------------------------------------------------------------------------------------------------------------------
		</sequence>
		<sequence>
			<taxon idref="Homosapiens_Australia_2006_06_24_Victoria_CK00037_2006_G1P8"/>
			-----------------------GTTGCTG-TCACATAATT--AAAG-----ATA--TTACCCATCTACACATGACCCTCTATGAGCACAATAGTTAAAAGCTAACA-----------------------------------------
		</sequence>
		<sequence>
			<taxon idref="Homosapiens_Belgium_2008_03_07_BEL_BE00031_2008_G1P8"/>
			---------------------TGGTTGCTG-TCACATAA-------------------------------------------------------------------------------------------------------------
		</sequence>
		<sequence>
			<taxon idref="Homosapiens_Canada_2007_CAN_RT01907_2007_G1P8"/>
			----------------------------------------------------------------------------------------------------------------------------------------------------
		</sequence>
		<sequence>
			<taxon idref="Homosapiens_USA_2007_USA2007719907_2007_G1P8"/>
			---------------------TGGTTGCTG-TCACATAATT--AAAG-----ATA--TTAACCATCTACACATGACCCTCTATGAGCACAATAGTTAAAAGCTAACA-----------------------------------------
		</sequence>
		<sequence>
			<taxon idref="Homosapiens_USA_2007_USA2007719945_2007_G1P8"/>
			---------------------------CTG-TCACATAATT--AAAG-----ATA--TTAACCATCTACAC-----------------------------------------------------------------------------
		</sequence>
		<sequence>
			<taxon idref="Homosapiens_Australia_2005_12_17_Victoria_CK00027_2005_G1P8"/>
			---------------------TGGTTGCTG-TCACATAATT--AAAG-----ATA--TTAACCATCTACACATGACCCTCTATGAGCACAATAGTTAAAAGCTAACA-----------------------------------------
		</sequence>
		<sequence>
			<taxon idref="Homosapiens_Australia_2005_12_30_Victoria_CK00028_2005_G1P8"/>
			---------------------TGGTTGCTG-TCACATAATT--AAAG-----ATA--TTAACCATCTACACATGACCCTCTATGAGCACAATAGTTAAAAGCTAACA-----------------------------------------
		</sequence>
		<sequence>
			<taxon idref="Homosapiens_Australia_2005_09_05_Victoria_CK00023_2005_G1P8"/>
			---------------------TGGTTGCTG-TCACATAATT--AAAG-----ATA--TTAACCATCTACACATGACCCTCTATGAGCACAATAGTTAAAAGCTAACA-----------------------------------------
		</sequence>
		<sequence>
			<taxon idref="Homosapiens_Australia_2005_11_14_Victoria_CK00026_2005_G1P8"/>
			---------------------TGGTTGCTG-TCACATAATT--AAAG-----ATA--TTAACCATCTACACATGACCCTCTATGAGCACAATAGTTAAAAGCTAACA-----------------------------------------
		</sequence>
		<sequence>
			<taxon idref="Homosapiens_Belgium_2009_03_19_BEL_BE00045_2009_G1P8"/>
			---------------------TGGTTGCTG-TCACATAATT--AAAG-----ATA--TTAACCATCTACACATGACCCTCTATGAGCACAATAGTTAAAAGCTAACA-----------------------------------------
		</sequence>
		<sequence>
			<taxon idref="Homosapiens_Belgium_2005_02_28_BEL_BE00004_2005_G1P8"/>
			---------------------TGGTTGCTG-TCACATAATT--AAAG-----ATA--TTAACCATCTACACATGACCCTCTATGAGCACAATAGTTAAAAGCTAACA-----------------------------------------
		</sequence>
		<sequence>
			<taxon idref="Homosapiens_USA_2008_USA_2008747323_2008_G1P8"/>
			---------------------TGGTTGCTG-TCACATAATT--AAAG-----ATA--TTAACCATCTACACATGACCCTCTATGAGCACAATAGTTAAAAGCTAACA-----------------------------------------
		</sequence>
		<sequence>
			<taxon idref="Homosapiens_Australia_2007_11_27_AUS_CK00079_2007_G1P8"/>
			---------------------TGGTTGCTG-TCACATAATT--AAAG-----ATA--TTAACCATCTACACATGACCCTCTATGAGCACAATAGTTAAAAGCTAACA-----------------------------------------
		</sequence>
		<sequence>
			<taxon idref="Homosapiens_USA_2008_USA2008747307_2008_G9P8"/>
			----------------------------------------------------------------------------------------------------------------------------------------------------
		</sequence>
		<sequence>
			<taxon idref="Homosapiens_Australia_2004_07_22_Victoria_CK00006_2004_G1P8"/>
			---------------------TGGTTGCTG-TCACATAATT--AAAG-----ATA--TTAACCATCTACACATGACCCTCTATGAGCACAATAGTTAAAAGCTAACA-----------------------------------------
		</sequence>
		<sequence>
			<taxon idref="Homosapiens_Bangladesh_2002_08_22_BGD_Matlab36_2002_G11P8"/>
			--GGCTTTTAATGCTTTTCAGTGGTTGCTG-TCACATAATT--AAAG-----ATA--TTAACCATCTACACATGACCCTCTATGAGCACAATAGTTAAAAGCTAACACTGTCAAAAACCTAAATGGCTATAGGGGCGTT-ATGTGACC
		</sequence>
		<sequence>
			<taxon idref="Homosapiens_India_2003_IND_VR10431_2003_G1P8"/>
			--GGCATTTAATGCTTTTCAGTGGTTGCTG-TCACATAATT--AAAG-----ATA--TTAACCATCTACACATGACCCTCTATGAGCACAATAGTTAAAAGCTAACACTGTCA-----------------------------------
		</sequence>
		<sequence>
			<taxon idref="Homosapiens_India_2003_IND_VR10250_2003_G1P8"/>
			---------------------TGGTTGCTG-TCACATAATT--AAAG-----ATA--TTAACCATCTACACATGACCCTCTATGAGCACAATAGTTAAAAGCTAACA-----------------------------------------
		</sequence>
		<sequence>
			<taxon idref="Homosapiens_India_2003_IND_VR11281_2003_G1P8"/>
			--GGCTTTTAATGCTTTTCAGTGGTTGCTG-TCACATAATT--AAAG-----ATA--TTAACCATCTACACATGACCCTCTATGAGCACAATAGTTAAAAGCTAACA-----------------------------------------
		</sequence>
		<sequence>
			<taxon idref="Homosapiens_India_2003_IND_VR10040_2003_G1P8"/>
			--GGCTTTTAATGCTTTTCAGTGGTTGCTG-TCACATAATT--AAAG-----ATA--TTAACCATCTACACATGACCCTCTATGAGCACAATAGTTAAAAGCTAACACTGTCAAAAACCTAA--------------------------
		</sequence>
		<sequence>
			<taxon idref="Homosapiens_Ethiopia_2007_ETH_MRCDPRU1840_2007_G1P8"/>
			---------------------TGGTTGCTG-TCACATAATT--AAAG-----ATA--TTAACCATCTACACATGACCCTCTATGAGCACAATAGTTAAAAGCTAACA-----------------------------------------
		</sequence>
		<sequence>
			<taxon idref="Homosapiens_SouthAfrica_2007_09_09_ZAF_MRCDPRU1840_2007_G1P8"/>
			---------------------TGGTTGCTG-TCACATAATT--AAAG-----ATA--TTAACCATCTACACATGACCCTCTATGAGCACAATAGTTAAAAGCTAACA-----------------------------------------
		</sequence>
		<sequence>
			<taxon idref="Homosapiens_Ethiopia_2009_ETH_MRCDPRU1843_2009_G1P8"/>
			---------------------TGGTTGCTG-TCACATAATT--AAAG-----ATA--TTAACCATCTACACATGACCCTCTATGAGCACAATAGTTAAAAGCTAACA-----------------------------------------
		</sequence>
		<sequence>
			<taxon idref="Homosapiens_Thailand_2009_CU537KK_09"/>
			---GCTTTTAATGCTTTTCAGTGGTTGCTG-TCACATAATT--AAAG-----ATA--TTAACCATCTACACATGACCCTCTATGAGCACAATAGTTAAAAGCTAACA-----------------------------------------
		</sequence>
		<sequence>
			<taxon idref="Homosapiens_USA_2007_USA_2007719635_2007_G1P8"/>
			---------------------TGGTTGCTG-TCACATAATT--AAAG-----ATA--TTAACCATCTACACATGACCCTCTATGAGCACAATAGTTAAAAGCTAACA-----------------------------------------
		</sequence>
		<sequence>
			<taxon idref="Homosapiens_Thailand_2008_CU328NR_08"/>
			---GCTTTTAATGCTTTTCAGTGGTTGCTG-TCACATAATT--AAAG-----ATA--TTAACCATCTACACATGACCCTCTATGAGCACAATAGTTAAAAGCTAACA-----------------------------------------
		</sequence>
		<sequence>
			<taxon idref="Homosapiens_Thailand_2008_CU329NR_08"/>
			---GCTTTTAATGCTTTTCAGTGGTTGCTG-TCACATAATT--AAAG-----ATA--TTAACCATCTACACATGACCCTCTATGAGCACAATAG-TAAAAGCTAACAC----------------------------------------
		</sequence>
		<sequence>
			<taxon idref="Homosapiens_Belgium_2008_03_20_BEL_BE00035_2008_G1P8"/>
			---------------------TGGTTGCTG-TCACATAATT--AAAG-----ATA--TTAACCATCTACACATGACCCTCTATGAGCACAATAGTTAAAAGCTAACA-----------------------------------------
		</sequence>
		<sequence>
			<taxon idref="Homosapiens_USA_2007_USA2007719825_2007_G1P8"/>
			---------------------TGGTTGCTG-TCACATAATT--AAAG-----ATA--TTAACCATCTACACATGACCCTCTATGAGCACAATAGTTAAAAGCTAACA-----------------------------------------
		</sequence>
		<sequence>
			<taxon idref="Homosapiens_SouthAfrica_2007_ZAF_MRCDPRU1381_2007_G1P8"/>
			---------------------TGGTTGCTG-TCACATAATT--AAAG-----ATA--TTAACCATCTACACATGACCCTCTATGAGCACAATAGTTAAAAGCTAACA-----------------------------------------
		</sequence>
		<sequence>
			<taxon idref="Homosapiens_USA_2015_02_10_USA_SSCRTV_00075_2015_G12P8"/>
			-------------------------------TCACATAATT--AAAG-----ATA--CTAACCATCTACACATGACCCTCTATGAGCACAATAGTTAAAAGCTAACACTGTCAAAAACCTAAATGG----------------------
		</sequence>
		<sequence>
			<taxon idref="Homosapiens_USA_2013_02_13_USA_VU1213200_2013_G12P8"/>
			---------------------TGGTTGCTG-TCACATAATT--AAAG-----TTA--TGAACCATCTACACATGACCCTCTATGAGCACAATAGTTAAAAGCTAACA-----------------------------------------
		</sequence>
		<sequence>
			<taxon idref="Homosapiens_Belgium_2001_11_13_Bel_BE00076_2001_G1P8"/>
			---------------------TGGTTGCTG-TCACATAATT--AAAG-----ATA--TTAACCATCTACACATGACCCTCTATGAGCACAATAGTTAAAAGCTAACA-----------------------------------------
		</sequence>
		<sequence>
			<taxon idref="Homosapiens_India_2009_RV09"/>
			--GGCTTTTAATGCTTTTCAGTGGTTGCTG-TCACATAATT--AAAG-----ATA--TTAACCATCTACACATGACCCTCTATGAGCACAATAGTTAAAAGCTAACACTGTCAAAAACCTAAATGGCTATAGGCGCGTT-ATGTGACC
		</sequence>
		<sequence>
			<taxon idref="Homosapiens_USA_2009_USA2009727051_2009_G9P8"/>
			---------------------TGGTTGCTG-TCACATAATT--AAAG-----ATA--TTAACCATCTACACATGACCCTCTATGAGCACAATAGTTAAAAGCTAACA-----------------------------------------
		</sequence>
		<sequence>
			<taxon idref="Homosapiens_USA_2009_USA2009727047_2009_G9P8"/>
			---------------------TGGTTGCTG-TCACATAATT--AAAG-----ATA--TTAACCATCTACACATGA-------------------------------------------------------------------------
		</sequence>
		<sequence>
			<taxon idref="Homosapiens_USA_2009_Bethesda_DC1_2009_G9P8"/>
			----------------------------------------------------------------------------------------------------------------------------------------------------
		</sequence>
		<sequence>
			<taxon idref="Homosapiens_SouthAfrica_2011_07_15_ZAF_MRCDPRU4090_2011_G12P6"/>
			---------------------TGGTTGCTG-TCACATAATT--AAAG-----ATA--TTAACCATCTACACATGACCCTCTATGAGCACAATAGTTAGAAGCTAACA-----------------------------------------
		</sequence>
		<sequence>
			<taxon idref="Homosapiens_Cameroon_2009_CMR_MRCDPRU3043_2009_G12P8"/>
			---------------------TGGTTGCTG-TCACATAATT--AAAG-----TTA--TGAACCATCTACACATGACCCTCTATGAGCACAATAGTTAAAAGCTAACA-----------------------------------------
		</sequence>
		<sequence>
			<taxon idref="Homosapiens_USA_2013_02_14_USA_VU1213199_2013_G12P8"/>
			---------------TTTCAGTGGTTGCTG-TCACATAATT--AAAG-----ATA--TTAACCATCTACACATGACCCTCTATGAGCACAATAGTTAAAAGCTAACAC----------------------------------------
		</sequence>
		<sequence>
			<taxon idref="Homosapiens_USA_2012_05_30_USA_VU1112192_2012_G12P8"/>
			--GGCTTTTAATGCTTTTCAGTGGTTGCTG-TCACATAATT--AAAG-----ATA--TTAACCATCTACACATGACCCTCTATGAGCACAATAGTTAAAAGCTAACACTGT-------------------------------------
		</sequence>
		<sequence>
			<taxon idref="Homosapiens_Uganda_2011_UGA_MRCDPRU4620_2011_G12P8"/>
			---------------------TGGTTGCTG-TCACATAATT--AAAG-----ATA--TTAACCATCTACACATGACCCTCTATGAGCACAATAGTTAAAAGCTAACA-----------------------------------------
		</sequence>
		<sequence>
			<taxon idref="Homosapiens_USA_2013_03_07_USA_VU121334_2013_G12P8"/>
			------------------CAGTGGTTGCTG-TCACATAATT--AAAG-----ATA--TTAACCATCTACACATGACCCTCTATGAGCACAATAGTTAAAAGCTAACAC----------------------------------------
		</sequence>
		<sequence>
			<taxon idref="Homosapiens_USA_2013_02_08_USA_VU1213102_2013_G12P8"/>
			------------------CAGTGGTTGCTG-TCACATAATT--AAAG-----ATA--TTAACCATCTACACATGACCCTCTATGAGCACAATAGTTAAAAGCTAACA-----------------------------------------
		</sequence>
		<sequence>
			<taxon idref="Homosapiens_India_2013_RV1326"/>
			--GGCTTTTAATGCTTTTCAGTGGTTGCTG-TCACATAATT--AAAG-----ATA--TTAACCATCTACACATGACCCTCTATGAGCACAATAGTTAAAAGCTAACACTGTCAAAAACCTAAATGGCTATAGGGGCGTT-ATGTGACC
		</sequence>
		<sequence>
			<taxon idref="Homosapiens_India_2013_RV1327"/>
			--GGCTTTTAATGCTTTTCAGTGGTTGCTG-TCACATAATT--AAAG-----ATA--TTAACCATCTACACATGACCCTCTATGAGCACAATAGTTAAAAGCTAACACTGTCAAAAACCTAAATGGCTATAGGGGCGTT-ATGTGACC
		</sequence>
		<sequence>
			<taxon idref="Homosapiens_USA_2012_12_23_USA_VU121379_2012_G12P8"/>
			------------------CAGTGGTTGCTG-TCACATAATT--AAAG-----ATA--TTAACCATCTACACATGACCCTCTATGAGCACAATAGTTAAAAGCTAACA-----------------------------------------
		</sequence>
		<sequence>
			<taxon idref="Homosapiens_USA_2011_USA_CNMC13_2011_G12P8"/>
			---------------TTTCAGTGGTTGCTG-TCACATAATT--AAAG-----ATA--TTAACCATCTACACATGACCCTCTATGAGCACAATAGTTAAAAGCTAACA-----------------------------------------
		</sequence>
		<sequence>
			<taxon idref="Homosapiens_USA_2013_03_18_USA_VU1213141_2013_G12P8"/>
			------------------CAGTGGTTGCTG-TCACATAATT--AAAG-----ATA--TTAACCATCTACACATGACCCTCTATGAGCACAATAGTTAAAAGCTAACA-----------------------------------------
		</sequence>
		<sequence>
			<taxon idref="Homosapiens_USA_2011_USA_CNMC12_2011_G12P8"/>
			--GGCTTTTAATGCTTTTCAGTGGTTGCTG-TCACATAATT--AAAG-----ATA--TTAACCATCTACACATGACCCTCTATGAGCACAATAGTTAAAAGCTAACAC----------------------------------------
		</sequence>
		<sequence>
			<taxon idref="Homosapiens_USA_2012_04_27_USA_VU111254_2012_G12P8"/>
			------------------CAGTGGTTGCTG-TCACATAATT--AAAG-----ATA--TTAACCATCTACACATGACCCTCTATGAGCACAATAGTTAAAAGCTAACA-----------------------------------------
		</sequence>
		<sequence>
			<taxon idref="Homosapiens_USA_2013_01_07_USA_SSCRTV_00005_2013_G12P8"/>
			--GGCTTTTAATGCTTTTCAGTGGTTGTTG-TCACATAATT--AAAG-----TTA--TGAACCATCTACACATGACCCTCTATGAGCACAATAGTTAAAAGCTAACACTGTCAAAAACCTAAATGG----------------------
		</sequence>
		<sequence>
			<taxon idref="Homosapiens_Togo_2010_09_TGO_MRCDPRU5144_2010_G12P8"/>
			---------------------TGGTTGCTG-TCACATAATT--AAAG-----TTA--TGAACCATCTACACATGACCCTCTATGAGCACAATAGTTAAAAGCTAACA-----------------------------------------
		</sequence>
		<sequence>
			<taxon idref="Homosapiens_USA_2011_USA_CNMC101_2011_G12P8"/>
			-----TTTTAATGCTTTTCAGTGGTTGCTG-TCACATAATT--AAAG-----TTA--TGAACCATCTACACATGACCCTCTATGAGCACAATAGTTAAAAGCTAACA-----------------------------------------
		</sequence>
		<sequence>
			<taxon idref="Homosapiens_USA_2011_USA_CNMC116_2011_G12P8"/>
			--GGCTTTTAATGCTTTTCAGTGGTTGCTG-TCACATAATT--AAAG-----TTA--TGAACCATCTACACATGACCCTCTATGAGCACAATAGTTAAAAGCTAACACTGTCAAAAA-------------------------------
		</sequence>
		<sequence>
			<taxon idref="Homosapiens_USA_2011_USA_CNMC113_2011_G12P8"/>
			--GGCATTTAATGCTTTTCAGTGGTTGCTG-TCACATAATT--AAAG-----TTA--TGAACCATCTACACATGACCCTCTATGAGCACAATAGTTAAAAGCTAACACTGTCAAAAACCTAAAT------------------------
		</sequence>
		<sequence>
			<taxon idref="Homosapiens_USA_2011_USA_CNMC11_2011_G12P8"/>
			------------------CAGTGGTTGCTG-TCACATAATT--AAAG-----TTA--TGAACCATCTACACATGACCCTCTATGAGCACAATAGTTAAAAGCTAACACTGT-------------------------------------
		</sequence>
		<sequence>
			<taxon idref="Homosapiens_USA_2011_USA_CNMC28_2011_G12P8"/>
			-----TTTTAATGCTTTTCAGTGGTTGCTG-TCACATAATT--AAAG-----TTA--TGAACCATCTACACATGACCCTCTATGAGCACAATAGTTAAAAGCTAACAC----------------------------------------
		</sequence>
		<sequence>
			<taxon idref="Homosapiens_USA_2011_USA_CNMC27_2011_G12P8"/>
			------------------CAGTGGTTGCTG-TCACATAATT--AAAG-----TTA--TGAACCATCTACACATGACCCTCTATGAGCACAATAGTTAAAAGCTAACA-----------------------------------------
		</sequence>
		<sequence>
			<taxon idref="Homosapiens_USA_2011_USA_CNMC7_2011_G12P8"/>
			--GGCTTTTAATGCTTTTCAGTGGTTGCTG-TCACATAATT--AAAG-----TTA--TGAACCATCTACACATGACCCTCTATGAGCACAATAGTTAAAAGCTAACA-----------------------------------------
		</sequence>
		<sequence>
			<taxon idref="Homosapiens_USA_2011_USA_CNMC26_2011_G12P8"/>
			----------------TTCAGTGGTTGCTG-TCACATAATT--AAAG-----TTA--TGAACCATCTACACATGACCCTCTATGAGCACAATAGTTAAAAGCTAACA-----------------------------------------
		</sequence>
		<sequence>
			<taxon idref="Homosapiens_USA_2011_USA_CNMC121_2011_G12P8"/>
			---------------TTTCAGTGGTTGCTG-TCACATAATT--AAAG-----TTA--TGAACCATCTACACATGACCCTCTATGAGCACAATAGTTAAAAGCTAACA-----------------------------------------
		</sequence>
		<sequence>
			<taxon idref="Homosapiens_USA_2011_USA_CNMC29_2011_G12P8"/>
			---------------TTTCAGTGGTTGCTG-TCACATAATT--AAAG-----TTA--TGAACCATCTACACATGACCCTCTATGAGCACAATAGTTAAAAGCTAACA-----------------------------------------
		</sequence>
		<sequence>
			<taxon idref="Homosapiens_USA_2011_USA_CNMC106_2011_G12P8"/>
			--GGCTTTTAATGCTTTTCAGTGGTTGCTG-TCACATAATT--AAAG-----TTA--TGAACCATCTACACATGACCCTCTATGAGCACAATAGTTAAAAGCTAACA-----------------------------------------
		</sequence>
		<sequence>
			<taxon idref="Homosapiens_USA_2011_USA_CNMC115_2011_G12P8"/>
			--GGCTTTTAATGCTTTTCAGTGGTTGCTG-TCACATAATT--AAAG-----TTA--TGAACCATCTACACATGACCCTCTATGAGCACAATAGTTAAAAGCTAACACTGTC------------------------------------
		</sequence>
		<sequence>
			<taxon idref="Homosapiens_USA_2011_USA_CNMC21_2011_G12P8"/>
			--GGCTTTTAATGCTTTTCAGTGGTTGCTG-TCACATAATT--AAAG-----TTA--TGAACCATCTACACATGACCCTCTATGAGCACAATAGTTAAAAGCTAACACTGTCAAAAACCTAAATGG----------------------
		</sequence>
		<sequence>
			<taxon idref="Homosapiens_USA_2011_USA_CNMC24_2011_G12P8"/>
			-----TTTTAATGCTTTTCAGTGGTTGCTG-TCACATAATT--AAAG-----TTA--TGAACCATCTACACATGACCCTCTATGAGCACAATAGTTAAAAGCTAACA-----------------------------------------
		</sequence>
		<sequence>
			<taxon idref="Homosapiens_USA_2011_USA_CNMC8_2011_G12P8"/>
			--GGCTTTTAATGCTTTTCAGTGGTTGCTG-TCACATAATT--AAAG-----TTA--TGAACCATCTACACATGACCCTCTATGAGCACAATAGTTAAAAGCTAACA-----------------------------------------
		</sequence>
		<sequence>
			<taxon idref="Homosapiens_Paraguay_2007_10_PRY_1157A_2007_G9P4"/>
			---------------------TGGTTGCTG-TCACATAATT--AAAG-----ATA--TTAACCATCTACACATGACCCTCTATGAGCACAATAGTTAAAAGCTAACA-----------------------------------------
		</sequence>
		<sequence>
			<taxon idref="Homosapiens_Paraguay_2007_09_PRY_1541SR_2007_G9P8"/>
			---------------------TGGTTGCTG-TCACATAATT--AAAG-----ATA--TTAACCATCTACACATGACCCTCTATGAGCACAATAGTTAAAAGCTAACA-----------------------------------------
		</sequence>
		<sequence>
			<taxon idref="Homosapiens_Paraguay_2008_07_PRY_1550SR_2008_G9P8"/>
			---------------------TGGTTGCTG-TCACATAATT--AAAG-----ATA--TTAACCATCTACACATGATCCTCTATGAGCACAATAGTTAAAAGCTAACA-----------------------------------------
		</sequence>
		<sequence>
			<taxon idref="Homosapiens_Paraguay_2009_07_PRY_1705SR_2009_G9P8"/>
			---------------------TGGTTGCTG-TCACATAATT--AAAG-----ATA--TTAACCATCTACACATGACCCTCTATGAGCACAATAGTTAAAAGCTAACA-----------------------------------------
		</sequence>
		<sequence>
			<taxon idref="Homosapiens_Paraguay_2009_08_PRY_1720SR_2009_G9P8"/>
			---------------------TGGTTGCTG-TCACATAATT--AAAG-----ATA--TTAACCATCTACACATGACCCTCTATGAGCACAATAGTTAAAAGCTAACA-----------------------------------------
		</sequence>
		<sequence>
			<taxon idref="Homosapiens_Paraguay_2005_07_PRY_1041SR_2005_G9P8"/>
			---------------------TGGTTGCTG-TCACATAATT--AAAG-----ATA--TTAACCATCTACACATGACCCTCTATGAGCACAATAGTTAAAAGCTAACA-----------------------------------------
		</sequence>
		<sequence>
			<taxon idref="Homosapiens_Paraguay_2006_08_PRY_1393SR_2006_G9P8"/>
			---------------------TGGTTGCTG-TCACATAATT--AAAG-----ATA--TTAACCATCTACACATGATCCTCTATGAGCACAATAGTTAAAAGCTAACA-----------------------------------------
		</sequence>
		<sequence>
			<taxon idref="Homosapiens_Paraguay_2006_09_PRY_1441SR_2006_G9P8"/>
			---------------------TGGTTGCTG-TCACATAATT--AAAG-----ATA--TTAACCATCTACACATGATCCTCTATGAGCACAATAGTTAAAAGCTAACA-----------------------------------------
		</sequence>
		<sequence>
			<taxon idref="Homosapiens_Paraguay_2004_08_PRY_521SR_2004_G9P8"/>
			---------------------TGGTTGCTG-TCACATAATT--AAAG-----ATA--TTAACCATCTACACATGACCCTCTATGAGCACAATAGTTAAAAGCTAACA-----------------------------------------
		</sequence>
		<sequence>
			<taxon idref="Homosapiens_Paraguay_2004_07_PRY_498SR_2004_G9P8"/>
			---------------------TGGTTGCTG-TCACATAATT--AAAG-----ATA--TTAACCATCTACACATGACCCTCTATGAGCACAATAGTTAAAAGCTAACA-----------------------------------------
		</sequence>
		<sequence>
			<taxon idref="Homosapiens_Canada_2007_CAN_RT06607_2007_G1P8"/>
			----------------------------------------------------------------------------------------------------------------------------------------------------
		</sequence>
		<sequence>
			<taxon idref="Bostaurus_Uganda_2013_01_09_UGA_BUW14A035_2014_G12P8"/>
			--GGCTTTTAATGCTTTTCAGTGGTTGCTG-TCACATAATT--AAAG-----ATA--TTAACCATCTACACATGACCCTCTATAAGCACAATAGTTAAAAGCTAACACTGTCAAAAACCTAAATGGCTATAGGGGCGTT-ATGTGACC
		</sequence>
		<sequence>
			<taxon idref="Homosapiens_USA_2013_04_04_USA_VU1213149_2013_G12P8"/>
			------------------CAGTGGTTGCTG-TCACATAATT--AAAG-----ATA--TTAACCATCTACACATGACCCTCTATGAGCACGATAGTTAAAAGCTAACA-----------------------------------------
		</sequence>
		<sequence>
			<taxon idref="Homosapiens_USA_2013_05_23_USA_SSCRTV_00024_2013_G12P8"/>
			---------------------TGGTTGCTG-TCACATAATT--AAAG-----ATA--TTAACCATCTACACATGACCCTCTATGAGCACAATAGTTAAAAGCTAACA-----------------------------------------
		</sequence>
		<sequence>
			<taxon idref="Homosapiens_USA_2013_02_02_USA_SSCRTV_00006_2013_G12P8"/>
			---------------------TGGTTGCTG-TCACATAATT--AAAG-----ATA--TTAACCATCTACACATGACCCTCTATGAGCACAATAGTTAAAAGCTAACA-----------------------------------------
		</sequence>
		<sequence>
			<taxon idref="Homosapiens_USA_2013_02_25_USA_VU121331_2013_G12P8"/>
			-------------------AGTGGTTGCTG-TCACATAATT--AAAG-----ATA--TTAACCATCTACACATGACCCTCTATGAGCACAATAGTTAAAAGCTAACAC----------------------------------------
		</sequence>
		<sequence>
			<taxon idref="Homosapiens_SouthAfrica_2010_07_25_ZAF_MRCDPRU1544_2010_G1P8"/>
			---------------------TGGTTGCTG-TCACATAATT--AAAG-----ATA--TTAACCATCTACACATGACCCTCTATGAGCACAATAGTTAAAAGCTAACA-----------------------------------------
		</sequence>
		<sequence>
			<taxon idref="Homosapiens_SouthAfrica_2010_06_16_ZAF_MRCDPRU1492_2010_G1P8"/>
			---------------------TGGTTGCTG-TCACATAATT--AAAG-----ATA--TTAACCATCTACACATGACCCTCTATGAGCACAATAGTTAAAAGCTAACA-----------------------------------------
		</sequence>
		<sequence>
			<taxon idref="Homosapiens_SouthAfrica_2010_10_15_ZAF_MRCDPRU1506_2010_G1P8"/>
			---------------------TGGTTGCTG-TCACATAATT--AAAG-----ATA--TTAACCATCTACACATGACCCTCTATGAGCACAATAGTTAAAAGCTAACA-----------------------------------------
		</sequence>
		<sequence>
			<taxon idref="Homosapiens_Italy_2010_ITA_JES11_2010_G9P8"/>
			--GGCTTTTAATGCTTTTCAGTGGTTGCTG-TCACATAATT--AAAG-----ATG--TTAACCATCTACACATGACCCTCTATGAGCACAATAGTTAAAAGCTAACACTGTCAAAAACCTAAATGGCTATAGGGGCGTT-ATGTGACC
		</sequence>
		<sequence>
			<taxon idref="Homosapiens_USA_2013_03_11_USA_VU1213138_2013_G12P8"/>
			------------------CAGTGGTTGCTG-TCACATAATT--AAAG-----ATA--TTAACCATCTACACATGACCCTCTATGAGCACAATAGTTAAAAGCTAACA-----------------------------------------
		</sequence>
		<sequence>
			<taxon idref="Homosapiens_Australia_2010_10_27_AUS_CK20043_2010_G1P8"/>
			---------------------TGGTTGCTG-TCACATAATT--AAAG-----ATA--TTAACCATCTAAACATGACCCTCTATGAGCATAATAGTTAAAAGCTAACA-----------------------------------------
		</sequence>
		<sequence>
			<taxon idref="Homosapiens_Canada_2008_CAN_RT10307_2008_G1P8"/>
			----------------------------------------------------------------------------------------------------------------------------------------------------
		</sequence>
		<sequence>
			<taxon idref="Homosapiens_Nepal_2009_04_29_NPL_09N3294_2009_G12P6"/>
			------------------CAGTGGTTGCTG-TCACATAATT--AAAG-----ATA--TTAACCATCTACACATGACCCTCTATGAGCACAATAGTTAGAAGCTAACACTGTCAAAAACCTAAATGGCTATAGGGGCGTT-ATGTGACC
		</sequence>
		<sequence>
			<taxon idref="Homosapiens_Canada_2009_CAN_RT02609_2009_G1P8"/>
			----------------------------------------------------------------------------------------------------------------------------------------------------
		</sequence>
		<sequence>
			<taxon idref="Homosapiens_USA_2011_USA_CNMC20_2011_G1P8"/>
			----------------TTCAGTGGTTGCTG-TCACATAATT--AAAG-----ATA--TTAACCATCTACACATGACCCTCTATGAGCACAATAGTTAAAAGCTAACA-----------------------------------------
		</sequence>
		<sequence>
			<taxon idref="Homosapiens_USA_2013_02_19_USA_VU1213116_2013_G12P8"/>
			------------------CAGTGGTTGCTG-TCACATAATT--AAAG-----ATA--TTAACCATCTACACATGACCCTCTATGAGCACAATAGTTAAAAGCTAACA-----------------------------------------
		</sequence>
		<sequence>
			<taxon idref="Homosapiens_USA_2013_03_22_USA_VU121338_2013_G12P8"/>
			------------------CAGTGGTTGCTG-TCACATAATT--AAAG-----ATA--TTAACCATCTACACATGACCCTCTATGAGCACAATAGTTAAAAGCTAACAC----------------------------------------
		</sequence>
		<sequence>
			<taxon idref="Homosapiens_USA_2013_01_17_USA_VU12138_2013_G12P8"/>
			---------------TTTCAGTGGTTGCTG-TCACATAATT--AAAG-----ATA--TTAACCATCTACACATGACCCTCTATGAGCACAATAGTTAAAAGCTAACAC----------------------------------------
		</sequence>
		<sequence>
			<taxon idref="Homosapiens_USA_2013_01_27_USA_VU121395_2013_G12P8"/>
			---GCTTTTAATGCTTTTCAGTGGTTGCTG-TCACATAATT--AAAG-----ATA--TTAACCATCTACACATGACCCTCTATGAGCACAATAGTTAAAAGCTAACA-----------------------------------------
		</sequence>
		<sequence>
			<taxon idref="Homosapiens_USA_2013_02_01_USA_VU121399_2013_G12P8"/>
			------------------CAGTGGTTGCTG-TCACATAATT--AAAG-----ATA--TTAACCATCTACACATGACCCTCTATGAGCACAATAGTTAAAAGCTAACA-----------------------------------------
		</sequence>
		<sequence>
			<taxon idref="Homosapiens_USA_2013_02_07_USA_VU1213103_2013_G12P8"/>
			--GGCTTTTAATGCTTTTCAGTGGTTGCTG-TCACATAATT--AAAG-----ATA--TTAACCATCTACACATGACCCTCTATGAGCACAATAGTTAAAAGCTAACACTGTCAAAAACCTAAATGG----------------------
		</sequence>
		<sequence>
			<taxon idref="Homosapiens_USA_2012_11_19_USA_VU1112194_2012_G12P8"/>
			------------------CAGTGGTTGCTG-TCACATAATT--AAAG-----ATA--TTAACCATCTACACATGACCCTCTATGAGCACAATAGTTAAAAGCTAACA-----------------------------------------
		</sequence>
		<sequence>
			<taxon idref="Homosapiens_USA_2013_03_04_USA_VU121333_2013_G12P8"/>
			---------------TTTCAGTGGTTGCTG-TCACATAATT--AAAG-----ATA--TTAACCATCTACACATGACCCTCTATGAGCACAATAGTTAAAAGCTAACA-----------------------------------------
		</sequence>
		<sequence>
			<taxon idref="Homosapiens_USA_2013_02_10_USA_VU1213107_2013_G12P8"/>
			---------------TTTCAGTGGTTGCTG-TCACATAATT--AAAG-----ATA--TTAACCATCTACACATGACCCTCTATGAGCACAATAGTTAAAAGCTAACA-----------------------------------------
		</sequence>
		<sequence>
			<taxon idref="Homosapiens_USA_2013_02_26_USA_VU1213122_2013_G12P8"/>
			---------------TTTCAGTGGTTGCTG-TCACATAATT--AAAG-----ATA--TTAACCATCTACACATGACCCTCTATGAGCACAATAGTTAAAAGCTAACA-----------------------------------------
		</sequence>
		<sequence>
			<taxon idref="Homosapiens_USA_2013_01_28_USA_VU121318_2013_G12P8"/>
			------------------CAGTGGTTGCTG-TCACATAATT--AAAG-----ATA--TTAACCATCTACACATGACCCTCTATGAGCACAATAGTTAAAAGCTAACA-----------------------------------------
		</sequence>
		<sequence>
			<taxon idref="Homosapiens_USA_2013_01_20_USA_VU121389_2013_G12P8"/>
			------------------CAGTGGTTGCTG-TCACATAATT--AAAG-----ATA--TTAACCATCTACACATGACCCTCTATGAGCACAATAGTTAAAAGCTAACA-----------------------------------------
		</sequence>
		<sequence>
			<taxon idref="Homosapiens_USA_2013_01_15_USA_VU12139_2013_G12P8"/>
			------------------CAGTGGTTGCTG-TCACATAATT--AAAG-----ATA--TTAACCATCTACACATGACCCTCTATGAGCACAATAGTTAAAAGCTAACA-----------------------------------------
		</sequence>
		<sequence>
			<taxon idref="Homosapiens_Nicaragua_2010_NCA_25J_2010_G1P8"/>
			----------------------------------------------------------------------------------------------------------------------------------------------------
		</sequence>
		<sequence>
			<taxon idref="Homosapiens_Nicaragua_2010_NCA_9J_2010_G1P8"/>
			----------------------------------------------------------------------------------------------------------------------------------------------------
		</sequence>
		<sequence>
			<taxon idref="Homosapiens_Nicaragua_2010_NCA_7J_2010_G1P8"/>
			----------------------------------------------------------------------------------------------------------------------------------------------------
		</sequence>
		<sequence>
			<taxon idref="Homosapiens_Australia_2009_03_13_AUS_CK00088_2009_G1P8"/>
			---------------------TGGTTGCTG-TCACATAATT--AAAG-----ATA--TTAACCATCTACACATGACCCTCTATGAGCACAATAGTTAAAAGCTAACA-----------------------------------------
		</sequence>
		<sequence>
			<taxon idref="Homosapiens_Belgium_2008_03_11_BEL_BE00039_2008_G1P8"/>
			---------------------TGGTTGCTG-TCACATAATT--AAAG-----ATA--TTAACCATCTACACATGACCCTCTATGAGCACAATAGTTAAAAGCTAACA-----------------------------------------
		</sequence>
		<sequence>
			<taxon idref="Homosapiens_USA_2007_USA2007719739_2007_G1P8"/>
			---------------------------CTG-TCACATAATT--AAAG-----ATA--TTAACCATCTACACATGACCCTCTATGAGCACAATAGTTAAAAGCTAACA-----------------------------------------
		</sequence>
		<sequence>
			<taxon idref="Homosapiens_SouthAfrica_2007_05_08_ZAF_MRCDPRU1327_2007_G1P8"/>
			---------------------TGGTTGCTG-TCACATAATT--AAAG-----ATA--TTAACCATCTACACATGACCCTCTATGAGCACAATAGTTAAAAGCTAACA-----------------------------------------
		</sequence>
		<sequence>
			<taxon idref="Homosapiens_Malawi_2012_04_16_MWI_BID14A_2012_G1P8"/>
			--GGCTTTTAATGCTTTTCAGTGGTTGCTG-TCACATAATT--AAAG-----ATA--TTAACCATCTACACATGACCCTCTATGAGCACAATAGTTAAAAGCTAACACTGTCAAAAACCTAAATGGCTATAGGGGCGTT-ATGTGACC
		</sequence>
		<sequence>
			<taxon idref="Homosapiens_Thailand_2009_CU615TK_09"/>
			---GCTTTTAATGCTTTTCAGTGGTTGCTG-TCACATAATT--AAAA-----ATA--TGAACCATCTACACATGACCCTCTATGAGCACAATAGTTAAAAGCTAACA-----------------------------------------
		</sequence>
		<sequence>
			<taxon idref="Homosapiens_Thailand_2009_CU616TK_09"/>
			---GCTTTTAATGCTTTTCAGTGGTTGCTG-TCACATAATT--AAAA-----ATA--TGAACCATCTACACATGACCCTCTATGAGCACAATAG-TAAAAGCTAACAC----------------------------------------
		</sequence>
		<sequence>
			<taxon idref="Homosapiens_Germany_2008_07_GER17208"/>
			-----------------------GTTGCTG-TCACATAATT--AAAG-----ATA--TTAACCATCTACACATGACCCTCTATGAGCACAATAGTTAAAAGCTAACACTGTCAAAAACCTAAAG------------------------
		</sequence>
		<sequence>
			<taxon idref="Homosapiens_Zimbabwe_2011_ZWE_MRCDPRU184411_2011_G1P8"/>
			---------------------TGGTTGCTG-TCACATAATT--AAAG-----ATA--TTAACCATCTACACATGACCCTCTATGAGCACAATAGTTAAAAGCTAACA-----------------------------------------
		</sequence>
		<sequence>
			<taxon idref="Homosapiens_SouthAfrica_2009_ZAF_MRCDPRU1191_2009_G12P8"/>
			---------------------TGGTTGCTG-TCACATAATT--AAAG-----ATA--TTAACCATCTACATATGACCCTCTATGAGCACAATAGTTAAAAGCTAACA-----------------------------------------
		</sequence>
		<sequence>
			<taxon idref="Homosapiens_SouthAfrica_2006_05_16_ZAF_MRCDPRU803_2006_G1P8"/>
			---------------------TGGTTGCTG-TCACATAATT--AAAG-----ATA--TTAACCATCTACACATGACCCTCTATGAGCACAATAGTTAAAAGCTAACA-----------------------------------------
		</sequence>
		<sequence>
			<taxon idref="Homosapiens_SouthAfrica_2006_ZAF_MRCDPRU832_2006_G1P8"/>
			---------------------TGGTTGCTG-TCACATAATT--AAAG-----ATA--TTAACCATCTACACATGACCCTCTATGAGCACAATAGTTAAAAGCTAACA-----------------------------------------
		</sequence>
		<sequence>
			<taxon idref="Homosapiens_SouthAfrica_2006_05_24_ZAF_MRCDPRU840_2006_G1P8"/>
			---------------------TGGTTGCTG-TCACATAATT--AAAG-----ATA--TTAACCATCTACACATGACCCTCTATGAGCACAATAGTTAAAAGCTAACA-----------------------------------------
		</sequence>
		<sequence>
			<taxon idref="Homosapiens_SouthAfrica_2000_06_12_ZAF_MRCDPRU867_2000_G1P8"/>
			---------------------TGGTTGCTG-TCACATAATT--AAAG-----ATA--TTAACCATCTACACATGACCCTCTATGAGCACAATAGTTAAAAGCTAACA-----------------------------------------
		</sequence>
		<sequence>
			<taxon idref="Homosapiens_SouthAfrica_2006_05_25_ZAF_MRCDPRU839_2006_G1P8"/>
			---------------------TGGTTGCTG-TCACATAATT--AAAG-----ATA--TTAACCATCTACACATGACCCTCTATGAGCACAATAGTTAAAAGCTAACA-----------------------------------------
		</sequence>
		<sequence>
			<taxon idref="Homosapiens_SouthAfrica_2006_04_30_ZAF_MRCDPRU748_2006_G1P8"/>
			---------------------TGGTTGCTG-TCACATAATT--AAAG-----ATA--TTAACCATCTACACATGACCCTCTATGAGCACAATAGTTAAAAGCTAACA-----------------------------------------
		</sequence>
		<sequence>
			<taxon idref="Homosapiens_India_2013_RV1302"/>
			---------------------TGGTTGCTG-TCACATAATT--AAAG-----ATA--TTAACCATCTACACATGACCCTCTATGAGCACAATAGTTAAAAGCTAACA-----------------------------------------
		</sequence>
		<sequence>
			<taxon idref="Homosapiens_India_2013_RV1305"/>
			---------------------TGGTTGCTG-TCACATAATT--AAAG-----ATA--TTAACCATCTACACATGACCCTCTATGAGCACAATAGTTAAAAGCTAACA-----------------------------------------
		</sequence>
		<sequence>
			<taxon idref="Homosapiens_Canada_2007_CAN_RT01507_2007_G1P8"/>
			----------------------------------------------------------------------------------------------------------------------------------------------------
		</sequence>
		<sequence>
			<taxon idref="Homosapiens_Belgium_2008_03_03_BEL_BE00034_2008_G1P8"/>
			---------------------TGGTTGCTG-TCACATAATT--AAAG-----ATA--TTAACCATCTACACATGACCCTCTATGAGCACAATAGTTAAAAGCTAACA-----------------------------------------
		</sequence>
		<sequence>
			<taxon idref="Homosapiens_Belgium_2009_02_24_BEL_BE00043_2009_G1P8"/>
			---------------------TGGTTGCTG-TCACATAATT--AAAG-----ATA--TTAACCATCTACACATGACCCTCTATGAGCACAATAGTTAAAAGCTAACA-----------------------------------------
		</sequence>
		<sequence>
			<taxon idref="Homosapiens_Belgium_2008_03_20_BEL_BE00040_2008_G1P8"/>
			---------------------TGGTTGCTG-TCACATAATT--AAAG-----ATA--TTAACCATCTACACATGACCCTCTATGAGCAC-----------------------------------------------------------
		</sequence>
		<sequence>
			<taxon idref="Homosapiens_SouthAfrica_2008_08_26_ZAF_MRCDPRU2489_2008_G1P8"/>
			---------------------TGGTTGCTG-TCACATAATT--AAAG-----ATA--TTAACCATCTACACATGACCCTCTATGAGCACAATAGTTAAAAGCTAACA-----------------------------------------
		</sequence>
		<sequence>
			<taxon idref="Homosapiens_SouthAfrica_2007_05_13_ZAF_MRCDPRU1350_2007_G1P8"/>
			---------------------TGGTTGCTG-TCACATAATT--AAAG-----ATA--TTAACCATCTACACATGACCCTCTATGAGCACAATAGTTAAAAGCTAACA-----------------------------------------
		</sequence>
		<sequence>
			<taxon idref="Homosapiens_Australia_2008_01_16_AUS_CK00083_2008_G1P8"/>
			---------------------TGGTTGCTG-TCACATAATT--AAAG-----ATA--TTAACCATCTACACATGACCCTTTATGAGCACAATAGTTAAAAGCTAACA-----------------------------------------
		</sequence>
		<sequence>
			<taxon idref="Homosapiens_Canada_2007_CAN_RT09207_2007_G1P8"/>
			----------------------------------------------------------------------------------------------------------------------------------------------------
		</sequence>
		<sequence>
			<taxon idref="Homosapiens_Canada_2008_CAN_RT09507_2008_G1P8"/>
			----------------------------------------------------------------------------------------------------------------------------------------------------
		</sequence>
		<sequence>
			<taxon idref="Homosapiens_Canada_2009_CAN_RT06309_2009_G1P8"/>
			----------------------------------------------------------------------------------------------------------------------------------------------------
		</sequence>
		<sequence>
			<taxon idref="Homosapiens_Swaziland_2010_08_10_SWZ_MRCDPRU4550_2010_G1P8"/>
			---------------------TGGTTGCTG-TCACATAATT--AAAG-----ATA--TTAACCATCTACACATGACCCTCTATGAGCACAATAGTTAAAAGCTAACA-----------------------------------------
		</sequence>
		<sequence>
			<taxon idref="Homosapiens_SouthAfrica_2009_09_16_ZAF_MRCDPRU1389_2009_G1P8"/>
			---------------------TGGTTGCTG-TCACATAATT--AAAG-----ATA--TTAACCATCTACACATGACCCTCTATGAGCACAATAGTTAAAAGCTAACA-----------------------------------------
		</sequence>
		<sequence>
			<taxon idref="Homosapiens_SouthAfrica_2009_06_09_ZAF_MRCDPRU2306_2009_G1P8"/>
			---------------------TGGTTGCTG-TCACATAATT--AAAG-----ATA--TTAACCATCTACACATGACCCTCTATGAGCACAATAGTTAAAAGCTAACA-----------------------------------------
		</sequence>
		<sequence>
			<taxon idref="Homosapiens_SouthAfrica_2009_06_19_ZAF_MRCDPRU2325_2009_G1P8"/>
			---------------------TGGTTGCTG-TCACATAATT--AAAG-----ATA--TTAACCATCTACACATGACCCTCTATGAGCACAATAGTTAAAAGCTAACA-----------------------------------------
		</sequence>
		<sequence>
			<taxon idref="Homosapiens_Zimbabwe_2009_ZWE_MRCDPRU1794_2009_G12P6"/>
			---------------------TGGTTGCTG-TCACATAATT--AAAG-----ATA--TTAACCATCTACACATGACCCTCTATGAGCACAATAGTTAAAAGCTAACA-----------------------------------------
		</sequence>
		<sequence>
			<taxon idref="Homosapiens_SouthAfrica_2007_05_16_ZAF_MRCDPRU1370_2007_G1P8"/>
			---------------------TGGTTGCTG-TCACATAATT--AAAG-----ATA--TTAACCATCTACACATGACCCTCTATGAGCACAATAGTTAAAAGCTAACA-----------------------------------------
		</sequence>
		<sequence>
			<taxon idref="Homosapiens_SouthAfrica_2008_ZAF_MRCDPRU1039_2008_G1P8"/>
			---------------------TGGTTGCTG-TCACATAATT--AGAG-----ATA--TTAACCATCTACACATGACCCTCTATGAGCACAATAGTTAAAAGCTAACA-----------------------------------------
		</sequence>
		<sequence>
			<taxon idref="Homosapiens_Malawi_2009_01_08_MWI_MW5184_2001_G1P8"/>
			--GGCTTTTAATGCTTTTCAGTGGTTGCTG-TCACATAATT--AAAG-----ATA--TTAACCATCTACACATGACCCTCTATGAGCACAATAGTTAAAAGCTAACACTGTCAAAAACCTAAATGGCTATAGGGGCGTT---------
		</sequence>
		<sequence>
			<taxon idref="Homosapiens_Malawi_2012_06_29_MWI_BID1CH_2012_G1P8"/>
			--GGCTTTTAATGCTTTTCAGTGGTTGCTG-TCACATAATT--AAAG-----ATA--TTAACCATCTACACATGACCCTCTATGAGCACAATAGTTAAAAGCTAACACTGTCAAAAACCTAAATGGCTATAGGGGCGTT-ATGTGACC
		</sequence>
		<sequence>
			<taxon idref="Homosapiens_Malawi_2012_02_13_MWI_BID111_2012_G1P8"/>
			--GGCTTTTAATGCTTTTCAGTGGTTGCTG-TCACATAATT--AAAG-----ATA--TTAACCATCTACACATGACCCTCTATGAGCACAATAGTTAAAAGCTAACACTGTCAAAAACCTAAATGGCTATAGGGGCGTT-ATGTGACC
		</sequence>
		<sequence>
			<taxon idref="Homosapiens_SouthAfrica_2008_ZAF_MRCDPRU1052_2008_G1P8"/>
			---------------------TGGTTGCTG-TCACATAATT--AAAG-----ATA--TTAACCATCTACACATGACCCTCTATGAGCACAATAGTTAAAAGCTAACA-----------------------------------------
		</sequence>
		<sequence>
			<taxon idref="Homosapiens_SouthAfrica_2008_ZAF_MRCDPRU2125_2008_G1P8"/>
			---------------------TGGTTGCTG-TCACATAATT--AAAG-----ATA--TTAACCATCTACACATGACCCTCTATGAGCACAATAGTTAAAAGCTAACA-----------------------------------------
		</sequence>
		<sequence>
			<taxon idref="Homosapiens_Belgium_2006_02_13_BEL_BE00017_2006_G1P8"/>
			---------------------TGGTTGCTG-TCACATAATT--AAAG-----ATA--TTAACCAT-----------------------------------------------------------------------------------
		</sequence>
		<sequence>
			<taxon idref="Homosapiens_SouthAfrica_2008_ZAF_MRCDPRU2429_2008_G1P8"/>
			---------------------TGGTTGCTG-TCACATAATT--AAAG-----ATA--TTAACCATCTACACATGACCCTCTATGAGCACAATAGTTAAAAGCTAACA-----------------------------------------
		</sequence>
		<sequence>
			<taxon idref="Homosapiens_Togo_2010_07_TGO_MRCDPRU5123_2010_G9P8"/>
			---------------------TGGTTGCTG-TCACATAATT--AAAG-----ATA--TTAACCATCTACACATGACCCTCTATGAGCACAATAGTTAAGAGCTAACA-----------------------------------------
		</sequence>
		<sequence>
			<taxon idref="Homosapiens_USA_2011_USA_CNMC126_2011_G1P8"/>
			------------------CAGTGGTTGCTG-TCACATAATT--AAAG-----ATA--TTAACCATCTACACATGACCCTCTATGAGCACAATAGTTAAAAGCTAACA-----------------------------------------
		</sequence>
		<sequence>
			<taxon idref="Homosapiens_USA_2013_04_19_USA_SSCRTV_00017_2013_G3P8"/>
			---GCTTTTAATGCTTTTCAGTGGTTGCTG-TCACATAATT--AAAG-----ATA--TTAACCATCTACACATGACCCTCTATGAGCACAATAGTTAAAAGCTAACACTGTCAAAAACCTAAATGGCTAT------------------
		</sequence>
		<sequence>
			<taxon idref="Homosapiens_USA_2013_05_28_USA_SSCRTV_00026_2013_G3P8"/>
			---------------------TGGTTGCTG-TCACATAATT--------------------------------------------------------AAAGA----------------------------------------------
		</sequence>
		<sequence>
			<taxon idref="Homosapiens_USA_2012_08_29_USA_VU111260_2012_G3P8"/>
			---------------TTTCAGTGGTTGCTG-TCACATAATT--AAAG-----ATA--TTAACCATCTACACATGACCCTCTATGAGCACAATAGTTAAAAGCTAACA-----------------------------------------
		</sequence>
		<sequence>
			<taxon idref="Homosapiens_China_2011_02_CHN_E2484_2011_G4P8"/>
			--GGCTTTTAATGCTTTTCAGTGGTTGCTG-TCACACAATT--AAAG-----ATA--TTAACCATCTACACATGACCCTCTATGAGCACAATAGTTAAAAGCTAACACTGTCAAAAACCTAAATGGCTATAGGGGCGTT-ATGTGACC
		</sequence>
		<sequence>
			<taxon idref="Homosapiens_China_2015_12_18_CHN_km15100_G9P8"/>
			--------TAATGCTTTTCAGTGGTTGCTG-TCACATAATT--AAAG-----ATA--TTAACCATCTACACATGACCCTCTATGAGCACAATAGTTAAAAGCTAACA-----------------------------------------
		</sequence>
		<sequence>
			<taxon idref="Homosapiens_China_2015_12_07_CHN_km15094_G9P8"/>
			--------TAATGCTTTTCAGTGGTTGCTG-TCACATAATT--AAAG-----ATA--TTAACCATCTACACATGACCCTCTATGAGCACAATAGTTAAAAGCTAACA-----------------------------------------
		</sequence>
		<sequence>
			<taxon idref="Homosapiens_China_2011_Hu_JS2011"/>
			--GGCTTTTAATGCTTTTCAGTGGTTGCTG-TCACATAATT--AAAG-----ATA--TTAACCATCTACACATGACCCTCTATGAGCACAATAGTTAAAAGCTAACACTGTCAAAAACCTAAATGGCTATAGGGGCGTT-ATGTGACC
		</sequence>
		<sequence>
			<taxon idref="Homosapiens_China_2012_Hu_JS2012"/>
			--GGCTTTTAATGCTTTTCAGTGGTTGCTG-TCACATAATT--AAAG-----ATA--TTAACCATCTACACATGACCCTCTATGAGCACAATAGTTAAAAGCTAACACTGTCAAAAACCTAAATGGCTATAGGGGCGTT-ATGTGACC
		</sequence>
		<sequence>
			<taxon idref="Homosapiens_China_2016_Hu_JS2016"/>
			--GGCTTTTAATGCTTTTCAGTGGTTGCTG-TCACATAATT--AAAG-----ATA--TTAACCATCTACGCATGACCCTCTATGAGCACAATAGTTAAAAGCTAACACTGTCAAAAACCTAAATGGCTATAGGGGCGTT-ATGTGACC
		</sequence>
		<sequence>
			<taxon idref="Homosapiens_China_2014_Hu_JS2014"/>
			--GGCTTTTAATGCTTTTCAGTGGTTGCTG-TCACATAATT--AAAG-----ATA--TTAACCATCTACACATGATCCTCTATGAGCACAATAGTTAAAAGCTAACACTGTCAAAAACCTAAATGGCTATAGGGGCGTT-ATGTGACC
		</sequence>
		<sequence>
			<taxon idref="Homosapiens_Canada_2007_CAN_RT03707_2007_G3P8"/>
			----------------------------------------------------------------------------------------------------------------------------------------------------
		</sequence>
		<sequence>
			<taxon idref="Homosapiens_China_2000_12_20_CHN_A16_2000_G3P8"/>
			--GGCTTTTAATGCTTTTCAGTGGTTGCTG-TCACATAATT--AAAG-----ATA--TTAACCATCTACACATGACCCTCTATGAGCACAATAGTTAAAAGCTAACACTGTCAAAAACCTAAATGGCTATAGGGGCGTT-ATGTGACC
		</sequence>
		<sequence>
			<taxon idref="Homosapiens_SouthAfrica_2009_06_22_ZAF_MRCDPRU2330_2009_G1P8"/>
			---------------------TGGTTGCTG-TCACATAATT--AAAG-----ATA--TTAACCATCTACACATGACCCTCTATGAGCACAATAGTTAAAAGCTAACA-----------------------------------------
		</sequence>
		<sequence>
			<taxon idref="Homosapiens_SouthAfrica_2010_07_30_ZAF_MRCDPRU1554_2010_G12P8"/>
			---------------------TGGTTGCTG-TCACATAATT--AAAG-----ATA--TTAACCATCTACACATGACCCTCTATGAGCACAATAGTTAAAAGCTAACA-----------------------------------------
		</sequence>
		<sequence>
			<taxon idref="Homosapiens_SouthAfrica_2011_04_11_ZAF_MRCDPRU83_2011_G1P8"/>
			---------------------TGGTTGCTG-TCACATAATT--AAAG-----ATA--TTAACCATCTACACATGACCCTCTATGAGCACAATAGTTAAAAGCTAACA-----------------------------------------
		</sequence>
		<sequence>
			<taxon idref="Homosapiens_Thailand_2011_CU956KK_11"/>
			---GCTTTTAATGCTTTTCAGTGGTTGCTG-TCACATAATT--AAAG-----ATA--TTAACCATCTACACATGACCCTCTATGAGCACAATAGTTAAAAGCTAACA-----------------------------------------
		</sequence>
		<sequence>
			<taxon idref="Homosapiens_Thailand_2010_CU875BK_10"/>
			---GCTTTTAATGCTTTTCAGTGGTTGCTG-TCACATAATT--AAAG-----ATA--TTAACCATCTACACATGACCCTCTATGAGCACAATAGTTAAAAGCTAACA-----------------------------------------
		</sequence>
		<sequence>
			<taxon idref="Homosapiens_Thailand_2011_CU957KK_11"/>
			---GCTTTTAATGCTTTTCAGTGGTTGCTG-TCACATAATT--AAAG-----ATA--TTAACCATCTACACATGACCCTCTATGAGCACAATAGTTAAAAGCTAACA-----------------------------------------
		</sequence>
		<sequence>
			<taxon idref="Homosapiens_USA_2008_USA2008747112_2008_G3P8"/>
			----------------------------------------------------------------------------------------------------------------------------------------------------
		</sequence>
		<sequence>
			<taxon idref="Homosapiens_USA_2011_USA_CNMC118_2011_G3P8"/>
			---------------------TGGTTGCTG-TCACATAATT--AAAG-----ATA--TTAACCATCTACACATGACCCTCTATGAGCACAATAGTTAAAAGCTAACA-----------------------------------------
		</sequence>
		<sequence>
			<taxon idref="Homosapiens_USA_2011_USA_CNMC127_2011_G3P8"/>
			----------------TTCAGTGGTTGCTG-TCACATAATT--AAAG-----ATA--TTAACCATCTACACATGACCCTCTATGAGCACAATAGTTAAAAGCTAACAC----------------------------------------
		</sequence>
		<sequence>
			<taxon idref="Homosapiens_USA_2011_USA_CNMC2_2011_G3P8"/>
			---------------------TGGTTGCTG-TCACATAATT--AAAG-----ATA--TTAACCATCTACACATGACCCTCTATGAGCACAATAGTTAAAAGCTAACA-----------------------------------------
		</sequence>
		<sequence>
			<taxon idref="Homosapiens_Australia_2007_09_17_AUS_CK00056_2007_G1P8"/>
			---------------------TGGTTGCTG-TCACATAATT--AAAG-----ATA--TTAACCATCTACACATGACCCTCTATGAGCACAATAGTTAAAAGCTAACA-----------------------------------------
		</sequence>
		<sequence>
			<taxon idref="Homosapiens_Australia_2007_10_08_AUS_CK00062_2007_G1P8"/>
			---------------------TGGTTGCTG-TCACATAATT--AA-------------------------------------------------------------------------------------------------------
		</sequence>
		<sequence>
			<taxon idref="Homosapiens_Australia_2006_08_10_Victoria_CK00047_2006_G1P8"/>
			---------------------TGGTTGCTG-TCACATAATT--AAAG-----ATA--TTAACCATCTACACATGACCCTCTATGAGCACAATAGTTAAAAGCTAACA-----------------------------------------
		</sequence>
		<sequence>
			<taxon idref="Homosapiens_Australia_2009_02_27_AUS_CK00087_2009_G1P8"/>
			---------------------TGGTTGCTG-TCACATAATT--AAAG-----ATA--TTAACCATCTACACATGACCCTCTATGAGCACAATAGTTAAAAGCTAACA-----------------------------------------
		</sequence>
		<sequence>
			<taxon idref="Homosapiens_Thailand_2009_CU460KK_09"/>
			---GCTTTTAATGCTTTTCAGTGGTTGCTG-TCACATAATT--AAAG-----ATA--TTAACCATCTACACATGACCCTCTATGAGCACAATAG-TAAAAGCTAACAC----------------------------------------
		</sequence>
		<sequence>
			<taxon idref="Homosapiens_China_2010_12_12_CHN_E2432_2010_G3P8"/>
			--GGCTTTTAATGCTTTTCAGTGGTTGCTG-TCACATAATT--AAAG-----ATA--TTAACCATCTACGCATGACCCTCTATGAGCACAATAGTTAAAAGCTAACACTGTCAAAAACCTAAATGGCTATAGGGGCGTT-ATGTGACC
		</sequence>
		<sequence>
			<taxon idref="Homosapiens_China_2010_12_07_CHN_E2421_2010_G3P8"/>
			--GGCTTTTAATGCTTTTCAGTGGTTGCTG-TCACATAATT--AAAG-----ATA--TTAACCATCTACGCATGACCCTCTATGAGCACAATAGTTAAAAGCTAACACTGTCAAAAACCTAAATGGCTATAGGGGCGTT-ATGTGACC
		</sequence>
		<sequence>
			<taxon idref="Homosapiens_China_2015_Hu_JS2015"/>
			--GGCTTTTAATGCTTTTCAGTGGTTGCTG-TCACATAATT--ACAA-----ATG--TTAACCATCTACGCATGACCCTCTATGAGCACAATAGTTAAAAGCTAACACTGTCAAAAACCTAAATGGCTATAGGGGCGTT-ATGTGACC
		</sequence>
		<sequence>
			<taxon idref="Homosapiens_USA_2008_USA2008747322_2008_G3P8"/>
			---------------------TGGTTGCTG-TCACATAATT--AAAG-----ATA--TTAACCATCTACGCATGACCCTCTATGAGCACAATAGTTAAAAGCTAACA-----------------------------------------
		</sequence>
		<sequence>
			<taxon idref="Homosapiens_Canada_2008_CAN_RT13107_2008_G3P8"/>
			----------------------------------------------------------------------------------------------------------------------------------------------------
		</sequence>
		<sequence>
			<taxon idref="Homosapiens_Paraguay_2009_08_PRY_1755SR_2009_G1P8"/>
			---------------------TGGTTGCTG-TCACATAATT--AAAG-----ATA--TTAACCATCTACGCATGACCCTCTATGAGCACAATAGTTAAAAGCTAACA-----------------------------------------
		</sequence>
		<sequence>
			<taxon idref="Homosapiens_China_2010_12_07_CHN_E2422_2010_G3P8"/>
			--GGCTTTTAATGCTTTTCAGTGGTTGCTG-TCACATAATT--AAAG-----ATA--TTAACCATCCACACATGACCCTCTATGAGCACAATAGTTAAAAGCTAACACTGTCAAAAACCTAAATGGCTATAGGGGCGTT-ATGTGACC
		</sequence>
		<sequence>
			<taxon idref="Homosapiens_Japan_2016_JPN_CH1023_2016_G9P8"/>
			--GGCTTTTAATGCTTTTCAGTGGTTGCTG-TCACATAATT--ACAA-----ATA--TTAACCATCTACACATGACCCTCTATGAGCACAATAGTTAAAAGCTAACACTGTCAAAAACCTAAATGGCTATAGGGGCGTT-ATGTGACC
		</sequence>
		<sequence>
			<taxon idref="Homosapiens_Japan_2016_JPN_IS1080_2016_G9P8"/>
			---GCTTTTAATGCTTTTCAGTGGTTGCTG-TCACATAATT--ACAA-----ATA--TTAACCATCTACACATGACCCTCTATGAGCACAATAGTTAAAAGCTAACACTGTCAAAAACCTAAATGGCTATAGGGGCGTT-ATGTGACC
		</sequence>
		<sequence>
			<taxon idref="Homosapiens_Japan_2016_JPN_MI1128_2016_G9P8"/>
			--GGCTTTTAATGCTTTTCAGTGGTTGCTG-TCACATAATT--ACAA-----ATA--TTAACCATCTACACATGACCCTCTATGAGCACAATAGTTAAAAGCTAACACTGTCAAAAACCTAAATGGCTATAGGGGCGTT-ATGTGACC
		</sequence>
		<sequence>
			<taxon idref="Homosapiens_Zimbabwe_2012_ZWE_MRCDPRU1102_2012_G9P8"/>
			---------------------TGGTTGCTG-TCACATAATT--AAAG-----ATA--TTAACCATCTACACATGACCCTCTATGAGCACAATAGTTAAAAGCTAACA-----------------------------------------
		</sequence>
		<sequence>
			<taxon idref="Homosapiens_China_2011_10_22_CHN_Z1557_2011_G3P8"/>
			--GGCTTTTAATGCTTTTCAGTGGTTGCTG-TCACATAATT--AAAG-----ATA--TTAGCCATCTACATATGACCCTCTATGAGCACAATAGTTAAAAGCTAACACTGTCAAAAACCTAAATGGCTATAGGGGCGTT-ATGTGACC
		</sequence>
		<sequence>
			<taxon idref="Homosapiens_Canada_2008_CAN_RT19307_2008_G1P8"/>
			----------------------------------------------------------------------------------------------------------------------------------------------------
		</sequence>
		<sequence>
			<taxon idref="Homosapiens_Italy_2010_ITA_PR192_2010_G3P8"/>
			----------------------------------------------------------------------------------------------------------------------------------------------------
		</sequence>
		<sequence>
			<taxon idref="Homosapiens_Italy_2010_ITA_PR204_2010_G3P8"/>
			----------------------------------------------------------------------------------------------------------------------------------------------------
		</sequence>
		<sequence>
			<taxon idref="Homosapiens_China_2008_02_25_CHN_E956_2008_G3P8"/>
			--GGCTTTTAATGCTTTTCAGTGGTTGCTG-TCACATAATT--AAAG-----ATA--TTAACCATCTACACATGACCCTCTATGAGCACAATAGTTAAAAGCTAACACTGTCAAAAACCTAAATGGCTATAGGGGCGTT-ATGTGACC
		</sequence>
		<sequence>
			<taxon idref="Homosapiens_China_2010_Hu_JS2010"/>
			--GGCTTTTAATGCTTTTCAGTGGTTGCTG-TCACATAATT--AAAA-----ATA--TTAACCATCTACACATGACCCTCTATGAGCACAATAGTTAAAAGCTAACACTGTCAAAAACCTAAATGGCTATAGGGGCGTT-ATGTGACC
		</sequence>
		<sequence>
			<taxon idref="Homosapiens_China_2013_Hu_JS2013"/>
			--GGCTTTTAATGCTTTTCAGTGGTTGCTG-TCACATAATT--AAAA-----ATA--TTAACCATCTACACATGACCCTCTATGAGCACAATAGTTAAAAGCTAACACTGTCAAAAACCTAAATGGCTATAGGGGCGTT-ATGTGACC
		</sequence>
		<sequence>
			<taxon idref="Homosapiens_Canada_2009_CAN_RT01809_2009_G3P8"/>
			----------------------------------------------------------------------------------------------------------------------------------------------------
		</sequence>
		<sequence>
			<taxon idref="Homosapiens_China_2006_09_21_CHN_R1267_2006_G3P8"/>
			--GGCTTTTAATGCTTTTCAGTGGTTGCTG-TCACATAATT--AAAA-----ATA--TTAACCATCTACACATGACCCTCTATGAGCACAATAGTTAAAAGCTAACACTGTCAAAAACCTAAATGGCTATAGGGGCGTT-ATGTGACC
		</sequence>
		<sequence>
			<taxon idref="Homosapiens_SouthAfrica_2006_04_12_ZAF_MRCDPRU724_2006_G3P8"/>
			---------------------TGGTTGCTG-TCACATAATT--AAAG-----ATA--TTAACCATCTACACATGACCCTCTATGAGCACAATAGTTAAAAGCTAACA-----------------------------------------
		</sequence>
		<sequence>
			<taxon idref="Homosapiens_USA_2007_USA_2007719674_2007_G1P8"/>
			---------------------TGGTTGCTG-TCACATAATT--AAAG-----ATA--TTAACCATCTACACATGACCCTCTATGAGCACAATAGTTAAAAGCTAACA-----------------------------------------
		</sequence>
		<sequence>
			<taxon idref="Homosapiens_Canada_2007_CAN_RT05407_2007_G1P8"/>
			----------------------------------------------------------------------------------------------------------------------------------------------------
		</sequence>
		<sequence>
			<taxon idref="Homosapiens_Canada_2009_CAN_RT01009_2009_G3P8"/>
			----------------------------------------------------------------------------------------------------------------------------------------------------
		</sequence>
		<sequence>
			<taxon idref="Homosapiens_Canada_2009_CAN_RT00409_2009_G3P8"/>
			----------------------------------------------------------------------------------------------------------------------------------------------------
		</sequence>
		<sequence>
			<taxon idref="Homosapiens_Belgium_2007_03_22_BEL_BE00025_2007_G1P8"/>
			---------------------TGGTTGCTG-TCACATAATT--------------------------------------------------------AAAGA----------------------------------------------
		</sequence>
		<sequence>
			<taxon idref="Homosapiens_Italy_2005_ITA_PR3602_2005_G3P8"/>
			----------------------------------------------------------------------------------------------------------------------------------------------------
		</sequence>
		<sequence>
			<taxon idref="Homosapiens_Italy_2005_ITA_PR799_2005_G3P8"/>
			----------------------------------------------------------------------------------------------------------------------------------------------------
		</sequence>
		<sequence>
			<taxon idref="Homosapiens_USA_2008_USA2008747337_2008_G3P8"/>
			----------------------------------------------------------------------------------------------------------------------------------------------------
		</sequence>
		<sequence>
			<taxon idref="Homosapiens_USA_2008_Vanderbilt_VU080916_2008_G3P8"/>
			---------------------TGGTTGCTG-TCACATAATT--AAAG-----ATA--TTAACCATCTACACATGACCCTCTATGAGCACAATAGTTAAAAGCTAACA-----------------------------------------
		</sequence>
		<sequence>
			<taxon idref="Homosapiens_USA_2008_Vanderbilt_VU080920_2008_G3P8"/>
			---------------------TGGTTGCTG-TCACATAATT--AAAG-----ATA--TTAACCATCTACACATGACCCTCTATGAGCACAATAGTTAAAAGCTAACA-----------------------------------------
		</sequence>
		<sequence>
			<taxon idref="Homosapiens_USA_2008_USA2008747500_2008_G3P8"/>
			---------------------TGGTTGCTG-TCACATAATT--AAAG-----ATA--TTAACCATCTACACATGACCCTCTATGAGCACAATAGTTAAAAGCTAACA-----------------------------------------
		</sequence>
		<sequence>
			<taxon idref="Homosapiens_USA_2008_Vanderbilt_VU080927_2008_G3P8"/>
			---------------------TGGTTGCTG-TCACATAATT--AAAG-----ATA--TTAACCATCTACACATGACCCTCTATGAGCACAATAGTTAAAAGCTAACA-----------------------------------------
		</sequence>
		<sequence>
			<taxon idref="Homosapiens_Thailand_2010_CU747KK_10"/>
			---GCTTTTAATGCTTTTCAGTGGTTGCTG-TCACATAATT--AAAG-----ATA--TTAACCATCTACACATGACCCTCTATGAGCACAATAGTTAAAAGCTAACA-----------------------------------------
		</sequence>
		<sequence>
			<taxon idref="Homosapiens_Thailand_2011_CU938BK_11"/>
			---GCTTTTAATGCTTTTCAGTGGTTGCTG-TCACATAATT--AAAG-----ATA--TTAACCATCTACACATGACCCTCTATGAGCACAATAGTTAAAAGCTAACA-----------------------------------------
		</sequence>
		<sequence>
			<taxon idref="Homosapiens_Thailand_2010_CU766KK_10"/>
			---GCTTTTAATGCTTTTCAGTGGTTGCTG-TCACATAATT--AAAG-----ATA--TTAACCATCTACACATGACCCTCTATGAGCACAATAGTTAAAAGCTAACA-----------------------------------------
		</sequence>
		<sequence>
			<taxon idref="Homosapiens_Thailand_2011_CU976KK_11"/>
			---GCTTTTAATGCTTTTCAGTGGTTGCTG-TCACATAATT--AAAG-----ATA--TTAACCATCTACACATGACTCTCTATGAGCACAATAGTTAAAAGCTAACA-----------------------------------------
		</sequence>
		<sequence>
			<taxon idref="Homosapiens_China_2004_10_21_CHN_Y106_2004_G3P8"/>
			--GGCTTTTAATGCTTTTCAGTGGTTGCTG-TCACATAATT--AAAG-----ATA--TTAACCATCTGCACATGACCCTCTATGAGCACAATAGTTAAAAGCTAACACTGTCAAAAACCTAAATGGCTATAGGGGCGTT-ATGTGACC
		</sequence>
		<sequence>
			<taxon idref="Homosapiens_China_2010_02_01_CHN_E2000_2010_G3P8"/>
			--GGCTTTTAATGCTTTTCAGTGGTTGCTG-TCACATAATT--AAAG-----ATA--TTAACCATCTACACATGACCCTCTATGAGCACAATAGTTAAAAGCTAACACTGTCAAAAACCTAAATGGCTATAGGGGCGTT-ATGTGACC
		</sequence>
		<sequence>
			<taxon idref="Homosapiens_China_2009_10_19_CHN_E1861_2009_G3P8"/>
			--GGCTTTTAATGCTTTTCAGTGGTTGCTG-TCACATAATT--AAAG-----ATA--TTAACCATCTACACATGACCCTCTATGAGCACAATAGTTAAAAGCTAACACTGTCAAAAACCTAAATGGCTATAGGGGCGTT-ATGTGACC
		</sequence>
		<sequence>
			<taxon idref="Homosapiens_China_2003_11_26_CHN_R107_2003_G3P8"/>
			--GGCTTTTAATGCTTTTCAGTGGTTGCTG-TCACATAATT--AAAG-----ATA--TTAACCATCTACACATGACCCTCTATGAGCACAATAGTTAAAAGCTAACACTGTCAAAAACCTAAATGGCTATAGGGGCGTT-ATGTGACC
		</sequence>
		<sequence>
			<taxon idref="Homosapiens_China_2002_09_CHN_31_2002_G3P8"/>
			--GGCTTTTAATGCTTTTCAGTGGTTGCTG-TCACATAATT--AAAG-----ATA--TTAACCATCTACACGTGACCCTCTATGAGCACAATAGTTAAAAGCTAACACTGTCAAAAACCTAAATGGCTATAGGGGCGTT-ATGTGACC
		</sequence>
		<sequence>
			<taxon idref="Homosapiens_China_2009_10_12_CHN_E1857_2009_G3P8"/>
			--GGCTTTTAATGCTTTTCAGTGGTTGCTG-TCACATAATT--AAAG-----ATA--TTAACCATCTACACATGACCCTCTATGAGCGCAATAGTTAAAAGCTAACACTGTCAAAAACCTAAATGGCTATAGGGGCGTT-AACTGACC
		</sequence>
		<sequence>
			<taxon idref="Homosapiens_China_2004_01_05_CHN_R303_2004_G3P8"/>
			--GGCTTTTAATGCTTTTCAGTGGTTGCTG-TCACATAATT--AAAG-----ATA--TTAACCATCTACACATGACCCTCTATGAGCACAATAGTTAAAAGCTAACACTGTCAAAAACCTAAATGGCTATAGGGGCGTT-ATGTGACC
		</sequence>
		<sequence>
			<taxon idref="Homosapiens_China_2003_01_31_CHN_723_2003_G3P8"/>
			--GGCTTTTAATGCTTTTCAGTGGTTGCTG-TCACATAATT--AAAG-----ATA--TTAACCATCTACACATGACCCTCTATGAGCACAATAGTTAAAAGCTAACACTGTCAAAAACCTAAATGGCTATAGGGGCGTT-ATGTGACC
		</sequence>
		<sequence>
			<taxon idref="Homosapiens_USA_2009_USA2009726997_2009_G3P8"/>
			----------------------------------------------------------------------------------------------------------------------------------------------------
		</sequence>
		<sequence>
			<taxon idref="Homosapiens_China_2008_10_21_CHN_E1367_2008_G3P8"/>
			--GGCTTTTAATGCTTTTCAGTGGTTGCTG-TCACATAATT--AAAG-----ATA--TTAACCATCTACACATGACCCTCTATGAGCGCAATAGTTAAAAGCTAACACTGTCAAAAACCTAAATGGCTATAGGGGCGTT-ATGTGACC
		</sequence>
		<sequence>
			<taxon idref="Homosapiens_China_2007_10_18_CHN_E707_2007_G3P8"/>
			--GGCTTTTAATGCTTTTCAGTGGTTGCTG-TCACATAATT--AAAG-----ATA--TTAACCATCTACACATGACCCTCTATGAGCGCAATAGTTAAAAGCTAACACTGTCAAAAACCTAAATGGCTATAGGGGCGTT-ATGTGACC
		</sequence>
		<sequence>
			<taxon idref="Homosapiens_China_2007_06_18_CHN_E329_2007_G3P8"/>
			--GGCTTTTAATGCTTTTCAGTGGTTGCTG-TCACATAATT--AAAG-----ATA--TTAACCATCTACACATGACCCTCTATGAGCGCAATAGTTAAAAGCTAACACTGTCAAAAACCTAAATGGCTATAGGGGCGTT-ATGTGACC
		</sequence>
		<sequence>
			<taxon idref="Homosapiens_China_2009_02_08_CHN_L1066_2009_G3P8"/>
			--GGCTTTTAATGCTTTTCAGTGGTTGCTG-TCACATAATT--AAAG-----ATA--TTAACCATCTACACATGACCCTCTATGAGCGCAATAGTTAAAAGCTAACACTGTCAAAAACCTAAATGGCTATAGGGGCGTT-ATGTGACC
		</sequence>
		<sequence>
			<taxon idref="Homosapiens_Malawi_2000_08_28_MWI_MW2468_2000_G1P8"/>
			--GGCTTTTAATGCTTTTCAGTGGTTGCTG-TCACATAATT--AAAG-----ATA--TTAACCATCTACACATGACCCTCTATGAGCACAATAGTTAAAAGCTAACACTGTCAAAAACCTAAATGGCTATAGGGGCGTT-ATGTGACC
		</sequence>
		<sequence>
			<taxon idref="Homosapiens_Malawi_2000_01_23_MWI_MW2620_2001_G1P8"/>
			--GGCTTTTAATGCTTTTCAGTGGTTGCTG-TCACATAATT--AAAG-----ATA--TTAACCATCTACACATGACCCTCTATGAGCACAATAGTTAAAAGCTAACACTGTCAAAAACCTAAATGGCTATAGGGGCGTT-ATGTGACC
		</sequence>
		<sequence>
			<taxon idref="Homosapiens_Malawi_2003_05_07_MWI_OP2612_2002_G1P8"/>
			--GGCTTTTAATGCTTTTCAGTGGTTGCTG-TTACATAATT--AAAG-----ATA--TTAACCATCTACACATGACCCTCTATGAGCACAATAGTTAAAAGCTAACACTGTCAAAAACCTAAATGGCTATAGGGGCGTT-GTGCTCCC
		</sequence>
		<sequence>
			<taxon idref="Homosapiens_Malawi_2002_12_08_MWI_MW2954_2002_G1P8"/>
			--GGCTTTTAATGCTTTTCAGTGGTTGCTG-TCACATAATT--AAAA-----ATA--TTAACCATCTACACATGACCCTCTATGAGCACAATAGTTAAAAGCTAACACTGTCAAAAACCTAAATGGCTATAGGGGCGTT-ATGTGACC
		</sequence>
		<sequence>
			<taxon idref="Homosapiens_Malawi_2004_03_01_MWI_MW21070_2004_G1P8"/>
			--GGCTTTTAATGCTTTTCAGTGGTTGCTG-TTACATAATT--AAAG-----ATA--TTAACCATCTACACATGACCCTCTATGAGCACAATAGTTAAAAGCTAACACTGTCAAAAACCTAAATGGCTATAGGGGCGTT-ATGTGACC
		</sequence>
		<sequence>
			<taxon idref="Homosapiens_Malawi_2003_09_05_MWI_MW21026_2003_G1P8"/>
			--GGCTTTTAATGCTTTTCAGTGGTTGCTG-TTACATAATT--AAAG-----ATA--TTAACCATCTACACATGACCCTCTATGAGCACAATAGTTAAAAGCTAACACTGTCAAAAACCTAAATGGCTATAGGGGCGTT-ATGTGACC
		</sequence>
		<sequence>
			<taxon idref="Homosapiens_Malawi_2004_06_16_MWI_MW21117_2004_G1P8"/>
			--GGCTTTTAATGCTTTTCAGTGGTTGCTG-TTACATAATT--AAAG-----ATA--TTAACCATCTACACATGACCCTCTATGAGCACAATAGTTAAAAGCTAACACTGTCAAAAACCTAAATGGCTATAGGGGCGTT-ATGTGACC
		</sequence>
		<sequence>
			<taxon idref="Homosapiens_Malawi_2000_08_29_MWI_MW2519_2000_G1P8"/>
			--GGCTTTTAATGCTTTTCAGTGGTTGCTG-TCACATAATT--AAAG-----ATA--TTAACCATCTACACATGACCCTCTATGAGCACAATAGTTAAAAGCTAACACTGTCAAAAACCTAAATGGCTATAGGGGCGTT-ATGTGACC
		</sequence>
		<sequence>
			<taxon idref="Homosapiens_Malawi_2000_11_24_MWI_OP2334_2000_G1P8"/>
			--GGCTTTTAATGCTTTTCAGTGGTTGCTG-TCACATAATT--AAAG-----ATA--TTAACCATCTACACATGACCCTCTATGAGCACAATAGTTAAAAGCTAACACTGTCAAAAACCTAAATGGCTATAGGGGCGTT-ATGTGACC
		</sequence>
		<sequence>
			<taxon idref="Homosapiens_Malawi_2002_02_28_MWI_MW2825_2002_G1P8"/>
			--GGCTTTTAATGCTTTTCAGTGGTTGCTG-TCACATAATT--AAAG-----ATA--TTAACCATCTACACATGACCCTCTATGAGCACAATAGTTAAAAGCTAACACTGTCAAAAACCTAAATGGCTATAGGGGCGTT-ATGTGACC
		</sequence>
		<sequence>
			<taxon idref="Homosapiens_Argentina_1998_ARG_Men1741_1998_G4P8"/>
			---------------------TGGTTGCTG-TCACATAATT--AAAG-----ATA--TTAACCATCTACACATGACCCTCTATGAGCACAATAGTTAAAAGCTAACA-----------------------------------------
		</sequence>
		<sequence>
			<taxon idref="Homosapiens_Nepal_2009_06_07_NPL_09N3392_2009_G12P6"/>
			----CTTTTAATGCTTTTCAGTGGTTGCTG-TCACATAATT--AAAG-----ATA--TTAACCATCTACACATGACCCTCTATGAGCACAATAGTTAAAAGCTAACACTGTCAAAAACCTAAATGGCTATAGGGGCGTT-ATGTG---
		</sequence>
		<sequence>
			<taxon idref="Homosapiens_Ethiopia_2010_09_22_ETH_MRCDPRU5002_2010_G12P8"/>
			---------------------TGGTTGCTG-TCACATAATT--AAAG-----ATA--TTAACCATCTACACATGACCCTCTATGAGCACAATAGTTAAAAGCTAACA-----------------------------------------
		</sequence>
		<sequence>
			<taxon idref="Homosapiens_USA_2005_Vanderbilt_VU050674_2005_G12P8"/>
			---------------------TGGTTGCTG-TCACATAATT--AAAG-----ATA--TTAACCATCTACACATGACCCTCTATGAGCACAATAGTTAAAAGCTAACACTGTCAAA---------------------------------
		</sequence>
		<sequence>
			<taxon idref="Homosapiens_USA_2005_Vanderbilt_VU050672_2005_G12P8"/>
			---------------------TGGTTGCTG-TCACATAATT--AAAG-----ATA--TTAACCATCTACACATGACCCTCTATGAGCACAATAGTTAAAAGCTAACA-----------------------------------------
		</sequence>
		<sequence>
			<taxon idref="Homosapiens_Belgium_2001_03_25_Bel_BE00073_2001_G1P8"/>
			---------------------TGGTTGCTG-TCACATAATT--AAAG-----ATA--TTAACCATCTACACATGACCCTCTATGAGCACAATAGTTAAAAGCTAACA-----------------------------------------
		</sequence>
		<sequence>
			<taxon idref="Homosapiens_Nepal_2006_03_19_NPL_06N0359_2006_G12P6"/>
			------------------CAGTGGTTGCTG-TCACATAATT--AAAA-----ATA--TTAACCATCTACACATGACCCTCTATGAGCACAATAGTTAAAAGCTAACACTGTCAAAAACCTAAATGGCTATAGGGGCGTT-ATGTG---
		</sequence>
		<sequence>
			<taxon idref="Homosapiens_Nepal_2005_11_14_NPL_5N0014_2005_G12P6"/>
			------------GCTTTTCAGTGGTTGCTG-TCACATAATT--AAAA-----ATA--TTAACCATCTACACATGACCCTCTATGAGCACAATAGTTAAAAGCTAACACTGTCAAAAACCTAAATGGCTATAGGGGCGTT-ACATGACC
		</sequence>
		<sequence>
			<taxon idref="Homosapiens_SouthAfrica_2005_ZAF_MRCDPRU2114_2005_G1P8"/>
			---------------------TGGTTGCTG-TCACATAATT--AAAG-----ATA--TTAACCATCTACACATGACCCTCTATGAGCACAATAGTTAAAAGCTAACA-----------------------------------------
		</sequence>
		<sequence>
			<taxon idref="Homosapiens_Australia_2009_09_29_AUS_CK00092_2009_G1P8"/>
			---------------------TGGTTGCTG-TCACATAATT--AAAG-----ATA--TTAACCATCTACACATGACCCTCTATGAGCACAATAGTTAAAAGCTAACA-----------------------------------------
		</sequence>
		<sequence>
			<taxon idref="Homosapiens_Australia_2009_10_26_AUS_CK00094_2009_G1P8"/>
			---------------------TGGTTGCTG-TCACATAATT--AAAG-----ATA--TTAACCATCTACACATGACCCTCTATGAGCACAATAGTTAAAAGCTAACA-----------------------------------------
		</sequence>
		<sequence>
			<taxon idref="Homosapiens_Australia_2009_09_26_AUS_CK00091_2009_G1P8"/>
			---------------------TGGTTGCTG-TCACATAATT--AAAG-----ATA--TTAACCATCTACACATGACCCTCTATGAGCACAATAGTTAAAAGCTAACA-----------------------------------------
		</sequence>
		<sequence>
			<taxon idref="Homosapiens_Togo_2008_12_23_TGO_MRCDPRU1689_2008_G12P6"/>
			---------------------TGGTTGCTG-TCACATAATT--AAAG-----ATA--TTAACCATCTACACATGACCCTCTATGAGCACAATAGTTAAAAGCTAACA-----------------------------------------
		</sequence>
		<sequence>
			<taxon idref="Homosapiens_DemocraticRepublicoftheCongo_2009_01_28_COD_KisB504_2009_G1P6"/>
			--GGCTTTTAATGCTTTTCAGTGGTTGCTG-TCACATAATT--AAAG-----ATA--TTAACCATCTACACATGACCCTCTATGAGCACAATAGTTAAAAGCTAACGCTGTCAAAAACCTAAATGGCTATAGGGGCGTT-ATGTGACC
		</sequence>
		<sequence>
			<taxon idref="Homosapiens_Uganda_2013_01_15_UGA_MUL13183_2013_G12P6"/>
			--GGCTTTTAATGCTTTTCAGTGGTTGCTG-TCACATAATT--AAAG-----ATG--TTAACCATCTACACATGACCCTCTATGAGCACAATAGTTAAAAGCTAACACTGTCAAAAACCTAAATGGCTATAGGGGCGTT-ATGTGACC
		</sequence>
		<sequence>
			<taxon idref="Homosapiens_Uganda_2011_UGA_MRCDPRU4616_2011_G12P6"/>
			---------------------TGGTTGCTG-TCACATAATT--AAAG-----ATA--TTAACCATCTACACATGACCCTCTATGAGCACAATAGTTAAAAGCTAACA-----------------------------------------
		</sequence>
		<sequence>
			<taxon idref="Homosapiens_Uganda_2010_UGA_MRCDPRU3713_2010_G12P6"/>
			---------------------TGGTTGCTG-TCACATAATT--AAAG-----ATA--TTAACCATCTACACATGACCCTCTATGAGCACAATAGTTAAAAGCTAACA-----------------------------------------
		</sequence>
		<sequence>
			<taxon idref="Homosapiens_Zambia_2008_10_19_ZMB_MRCDPRU1680_2008_G12P6"/>
			---------------------TGGTTGCTG-TCACATAATT--AAAG-----ATA--TTAACCATCTACACATGACCCTCTATGAGCACAATAGTTAAAAGCTAACA-----------------------------------------
		</sequence>
		<sequence>
			<taxon idref="Homosapiens_Zambia_2009_11_21_ZMB_MRCDPRU3507_2009_G12P6"/>
			---------------------TGGTTGCTG-TCACATAATT--AAAG-----ATA--TTAACCATCTACACATGACCCTCTATGAGCACAATAGTTAAAAGCTAACA-----------------------------------------
		</sequence>
		<sequence>
			<taxon idref="Homosapiens_Zambia_2009_11_20_ZMB_MRCDPRU3506_2009_G12P6"/>
			---------------------TGGTTGCTG-TCACATAATT--AAAG-----ATA--TTAACCATCTACACATGACCCTCTATGAGCACAATAGTTAAAAGCTAACA-----------------------------------------
		</sequence>
		<sequence>
			<taxon idref="Homosapiens_Zambia_2009_07_20_ZMB_MRCDPRU3488_2009_G12P6"/>
			---------------------TGGTTGCTG-TCACATAATT--AAAG-----ATA--TTAACCATCTACACATGACCCTCTATGAGCACAATAGTTAAAAGCTAACA-----------------------------------------
		</sequence>
		<sequence>
			<taxon idref="Homosapiens_Zambia_2009_09_08_ZMB_MRCDPRU3491_2009_G12P6"/>
			---------------------TGGTTGCTG-TCACATAATT--AAAG-----ATA--TTAACCATCTACACATGACCCTCTATGAGCACAATAGTTAAAAGCTAACA-----------------------------------------
		</sequence>
		<sequence>
			<taxon idref="Homosapiens_SouthAfrica_2005_09_25_ZAF_MRCDPRU2132_2005_G1P8"/>
			---------------------TGGTTGCTG-TCACATAATT--AAAG-----ATA--TTAACCATCTACACATGACCCTCTATGAGCACAATAGTTAAAAGCTAACA-----------------------------------------
		</sequence>
		<sequence>
			<taxon idref="Homosapiens_SouthAfrica_2007_10_18_ZAF_MRCDPRU1911_2007_G12P6"/>
			---------------------TGGTTGCTG-TCACATAATT--AAAG-----ATA--TTAACCATCTACACATGACCCTCTATGAGCACAATAGTTAAAAGCTAACA-----------------------------------------
		</sequence>
		<sequence>
			<taxon idref="Homosapiens_SouthAfrica_2009_ZAF_3176WC_2009_G12P6"/>
			--GGCTTTTAATGCTTTTCAGTGGTTGCTG-TCACATAATT--AAAG-----ATA--TTAACCATCTACACATGACCCTCTATGAGCACAATAGTTAAAAGCTAACACTGTCAAAAACCTAAATGGCTATAGGGGCGTT-ATGTGACC
		</sequence>
		<sequence>
			<taxon idref="Homosapiens_SouthAfrica_2009_ZAF_3133WC_2009_G12P4"/>
			--GGCTTTTAATGCTTTTCAGTGGTTGCTG-TCACATAATT--AAAG-----ATA--TTAACCATCTACACATGACCCTCTATGAGCACAATAGTTAAAAGCTAACACTGTCAAAAACCTAAATGGCTATAGGGGCGTT-ATGTGACC
		</sequence>
		<sequence>
			<taxon idref="Homosapiens_SouthAfrica_2004_08_17_ZAF_MRCDPRU1370_2004_G12P6"/>
			---------------------TGGTTGCTG-TCACATAATT--AAAG-----ATA--TTAACCATCTACACATGACCCTCTATGAGCACAATAGTTAAAAGCTAACA-----------------------------------------
		</sequence>
		<sequence>
			<taxon idref="Homosapiens_Nepal_2005_12_16_NPL_5N0109_2005_G12P6"/>
			----------------------GGTTGCTG-TCACATAATT--AAAG-----ATA--TTAACCATCTACACATGACCCTCTATGAGCACAATAGTTAAAAGCTAACACTGTCAAAAACCTAAATGGCTAT------------------
		</sequence>
		<sequence>
			<taxon idref="Homosapiens_Nepal_2006_04_03_NPL_06N0397_2006_G12P6"/>
			--GGCTTTTAATGCTTTTCAGTGGTTGCTG-TCACATAATT--AAAG-----ATA--TTAACCATCTACACATGACCCTCTATGAGCACAATAGTTAAAAGCTAACACTGTCAAAAACCTAAATGGCTATAGGGGCGTT-ATGTGACC
		</sequence>
		<sequence>
			<taxon idref="Homosapiens_Cameroon_2009_CMR_MRCDPRU1417_2009_G9P8"/>
			---------------------TGGTTGCTG-TCACATAATT--AAAG-----ATA--TTAACCATCTACACATGACCCTCTATGAGCACAATAGTTAAAAGCTAACA-----------------------------------------
		</sequence>
		<sequence>
			<taxon idref="Homosapiens_Zambia_2009_ZMB_MRCDPRU1648_2009_G1P8"/>
			---------------------TGGTTGCTG-TCACATAATT--AAAG-----ATA--TTAACCATCTACACATGACCCTCTATGAGCACAATAGTTAAAAGCTAACA-----------------------------------------
		</sequence>
		<sequence>
			<taxon idref="Homosapiens_Malawi_2008_01_04_MWI_0P5001_2008_G1P8"/>
			--GGCTTTTAATGCTTTTCAGTGGTTGCTG-TCACATAATT--AAAG-----ATA--TTAACCATCTACACATGACCCTCTATGAGCACAATAGTTAAAAGCTAACACTGTCAAAAACCTAAATGGCTATAGGGGCGTT-ATGTGACC
		</sequence>
		<sequence>
			<taxon idref="Homosapiens_Malawi_2005_03_08_MWI_MW21253_2005_G1P8"/>
			--GGCTTTTAATGCTTTTCAGTGGTTGCTG-TCACATAATT--AAAG-----ATA--TTAACCATCTACACATGACCCTCTATGAGCACAATAGTTAAAAGCTAACACTGTCAAAAACCTAAATGGCTATAGGGGCGTT-ATGTGACC
		</sequence>
		<sequence>
			<taxon idref="Homosapiens_SouthAfrica_2002_05_15_ZAF_MRCDPRU4381_2002_G1P8"/>
			---------------------TGGTTGCTG-TCGCATAATT--AAAA-----ATA--TTAACCATCTACACATGACCCTCTATGAGCACAATAGTTAAAAGCTAACA-----------------------------------------
		</sequence>
		<sequence>
			<taxon idref="Homosapiens_SouthAfrica_2003_ZAF_MRCDPRU2218_2003_G1P8"/>
			---------------------TGGTTGCTG-TCACATAATT--GAAA-----ATA--TTAACCATCTACACATGACCCTCTATGAGCACAATAGTTAAAAGCTAACA-----------------------------------------
		</sequence>
		<sequence>
			<taxon idref="Homosapiens_Belgium_2000_02_28_Bel_BE00068_2000_G1P8"/>
			---------------------TGGTTGTTG-TCACATAATT--AAAA-----ATA--TTAACCATCTACACATGACCCTCTATGAGCACAATAGTTAAAAGCTAACA-----------------------------------------
		</sequence>
		<sequence>
			<taxon idref="Homosapiens_Belgium_1999_12_23_Bel_BE00052_1999_G1P8"/>
			---------------------TGGTTGTTG-TCACATAATT--AAAA-----ATA--ATAACCATCTACACATGACCCTCTATGAGCACAATAGTTAAAAGCTAACA-----------------------------------------
		</sequence>
		<sequence>
			<taxon idref="Homosapiens_Australia_2001_05_23_AUS_CK20019_2001_G1P8"/>
			---------------------TGGTTGCTG-TCACATAATT--AAAA-----ATA--TTAACCATCTACACATGACCCTCTATGAGCACAATAGTTAAAAGCTAACA-----------------------------------------
		</sequence>
		<sequence>
			<taxon idref="Homosapiens_SouthAfrica_2003_04_17_ZAF_MRCDPRU400_2003_G1P8"/>
			---------------------TGGTTGCTG-TCACATAATT--AAAA-----ATA--TTAACCATCTGCACATGACCCTCTATGAGCACAATAGTTAAAAGCTAACA-----------------------------------------
		</sequence>
		<sequence>
			<taxon idref="Homosapiens_SouthAfrica_2003_04_30_ZAF_MRCDPRU445_2003_G1P8"/>
			---------------------TGGTTGCTG-TCACATAATT--AAAA-----ATA--TTAACCATCTACACATGACCCTCTATGAGCACAATAGTTAAAAGCTAACA-----------------------------------------
		</sequence>
		<sequence>
			<taxon idref="Homosapiens_SouthAfrica_2003_ZAF_MRCDPRU648_2003_G1P8"/>
			---------------------TGGTTGCTG-TCACATAATT--AAAA-----ATA--TTAACCATCTACACATGACCCTCTATGAGCACAATAGTTAAAAGCTAACA-----------------------------------------
		</sequence>
		<sequence>
			<taxon idref="Homosapiens_SouthAfrica_2003_05_05_ZAF_MRCDPRU451_2003_G1P8"/>
			---------------------TGGTTGCTG-TCACATAATT--AAAA-----ATA--TTAACCATCTACACATGACCCTCTATGAGCACAATAGTTAAAAGCTAACA-----------------------------------------
		</sequence>
		<sequence>
			<taxon idref="Homosapiens_SouthAfrica_2004_06_02_ZAF_MRCDPRU1264_2004_G1P8"/>
			---------------------TGGTTGCTG-TCGCATAATT--AAAA-----ATA--TTAACCATCTACACATGACCCTCTATGAGCACAATAGTTAAAAGCTAACA-----------------------------------------
		</sequence>
		<sequence>
			<taxon idref="Homosapiens_SouthAfrica_2004_06_01_ZAF_MRCDPRU1262_2004_G1P8"/>
			---------------------TGGTTGCTG-TCGCATAATT--AAAA-----ATA--TTAACCATCTACACATGACCCTCTATGAGCACAATAGTTAAAAGCTAACA-----------------------------------------
		</sequence>
		<sequence>
			<taxon idref="Homosapiens_SouthAfrica_2004_06_05_ZAF_MRCDPRU1275_2004_G1P8"/>
			---------------------TGGTTGCTG-TCGCATAATT--AAAA-----ATA--TTAACCATCTACACATGACCCTCTATGAGCACAATAGTTAAAAGCTAACA-----------------------------------------
		</sequence>
		<sequence>
			<taxon idref="Homosapiens_SouthAfrica_2002_ZAF_MRCDPRU4617_2002_G1P6"/>
			---------------------TGGTTGCTG-TCGCATAATT--AAAA-----ATA--TTAACCATCTACACATGACCCTCTATGAGCACAATAGTTAAAAGCTAACA-----------------------------------------
		</sequence>
		<sequence>
			<taxon idref="Homosapiens_SouthAfrica_2003_08_05_ZAF_MRCDPRU2107_2003_G1P6"/>
			---------------------TGGTTGCTG-TCGCATAATT--AAAA-----ATA--TTAACCATCTACACATGACCCTCTATGAGCACAATAGTTAAAAGCTAACA-----------------------------------------
		</sequence>
		<sequence>
			<taxon idref="Homosapiens_SouthAfrica_2005_ZAF_MRCDPRU213005_2005_G12P6"/>
			---------------------TGGTTGCTG-TCGCATAATT--AAAA-----ATA--TTAACCATCTACACATGACCCTCTATGAGCACAATAGTTAAAAGCTAACA-----------------------------------------
		</sequence>
		<sequence>
			<taxon idref="Homosapiens_Belgium_2008_03_31_BEL_BE00038_2008_G1P8"/>
			---------------------TGGTTGCTG-TCGCATAATT--AAAA-----ATA--TTAACCATCTACACATGACCCTCTATGAGCACAATAGTTAAAAGCTAACA-----------------------------------------
		</sequence>
		<sequence>
			<taxon idref="Homosapiens_Zimbabwe_2011_ZWE_MRCDPRU1855_2011_G9P8"/>
			---------------------TGGTTGCTG-TCACATAATT--AAAA-----ATA--TTAACCATCTACACATGACCCTCTATGAGCACAATAGTTAAAAGCTAACA-----------------------------------------
		</sequence>
		<sequence>
			<taxon idref="Homosapiens_Zimbabwe_2009_ZWE_MRCDPRU1841_2009_G9P8"/>
			---------------------TGGTTGCTG-TCACATAATT--AAAA-----ATA--TTAACCATCTACACATGACCCTCTATGAGCACAATAGTTAAAAGCTAACA-----------------------------------------
		</sequence>
		<sequence>
			<taxon idref="Homosapiens_Zimbabwe_2010_ZWE_MRCDPRU3367_2010_9P8"/>
			---------------------TGGTTGCTG-TCACATAATT--AAAA-----ATA--TTAACCATCTACACATGACCCTCTATGAGCACAATAGTTAAAAGCTAACA-----------------------------------------
		</sequence>
		<sequence>
			<taxon idref="Homosapiens_Senegal_2009_02_19_SEN_MRCDPRU2136_2009_G1P6"/>
			---------------------TGGTTGCTG-TCACATAATC-AAAAA-----ATA--TTAACCATCTACACATGACCCTCTATGAGCACAATAGTTAAAAGCTAACA-----------------------------------------
		</sequence>
		<sequence>
			<taxon idref="Homosapiens_SouthAfrica_2010_MRCDPRU4677"/>
			--GGCTTTTAATGCTTTTCAGTGGTTGCTG-TCACATAATT--AAAA-----ATA--TTAACCATCTACACATGACCCTCTATGAGCACAATAGTTAAAAGCTAACACTGTCAAAAACCTAAATGGCTATAGGGGCGTT-ATGTGACC
		</sequence>
		<sequence>
			<taxon idref="Homosapiens_Zimbabwe_2009_ZWE_MRCDPRU1708_2009_G9P8"/>
			---------------------TGGTTGCTG-TCACATAATT--AAAA-----ATA--TTAACCATCTACACATGACCCTCTATGAGCACAATAGTTAAAAGCTAACA-----------------------------------------
		</sequence>
		<sequence>
			<taxon idref="Homosapiens_Zimbabwe_2009_MRCDPRU1723"/>
			--GGCTTTTAATGCTTTTCAGTGGTTGCTG-TCACATAATT--AAAA-----ATA--TTAACCATCTACACATGACCCTCTATGAGCACAATAGTTAAAAGCTAACACTGTCAAAAACCTAAATGGCTATAGGGGCGTT-ATGTGACC
		</sequence>
		<sequence>
			<taxon idref="Homosapiens_Zimbabwe_2008_07_07_ZWE_MRCDPRU1734_2008_G9P8"/>
			---------------------TGGTTGCTG-TCACATAATT--AAAA-----ATA--TTAACCATCTACACATGACCCTCTATGAGCACAATAGTTAAAAGCTAACA-----------------------------------------
		</sequence>
		<sequence>
			<taxon idref="Homosapiens_Italy_2010_ITA_AV28_2010_G9P8"/>
			--GGCTTTTAATGCTTTTCAGTGGTTGCTG-TCACATAATT--AAAA-----ATA--TTAACCATCTACACATGACCCTCTATGAGCACAATAGTTAAAAGCTAACACTGTCAAAAACCTAAATGGCTATAGGGGCGTT-ATGTGACC
		</sequence>
		<sequence>
			<taxon idref="Homosapiens_Australia_2010_11_16_AUS_CK00103_2010_G1P8"/>
			----------------------------------------------------------------------------------------------------------------------------------------------------
		</sequence>
		<sequence>
			<taxon idref="Homosapiens_Ethiopia_2012_ETH_MRCDPRU842_2012_G9P8"/>
			---------------------TGGTTGTTG-TCACATAATT--AAAA-----ATA--TTAACCATCTACACATGACCCTCTATGAGCACAATAGTTAAAAGCTAACA-----------------------------------------
		</sequence>
		<sequence>
			<taxon idref="Homosapiens_Senegal_2009_01_19_SEN_MRCDPRU2051_2009_G9P8"/>
			---------------------TGGTTGCTG-TCACATAATT--AAAA-----ATA--TTAACCATCTACACATGACCCTCTATGAGCACAATAGTTAAAAGCTAACA-----------------------------------------
		</sequence>
		<sequence>
			<taxon idref="Homosapiens_Belgium_2004_06_23_BEL_BE00003_2004_G9P8"/>
			---------------------TGGTTGCTG-TCACATAATT--AAAA-----ATA--TTAACCATCTACACATGACCCTCTATGAGCACAATAGTTAAAAGCTAACA-----------------------------------------
		</sequence>
		<sequence>
			<taxon idref="Homosapiens_Paraguay_2008_10_PRY_1670SR_2008_G1P8"/>
			---------------------TGGTTGCTG-TCACATAATT--AAAA-----ATA--TTAACCATCTACACATGACCCTCTATGAGCACAATAGTTAAAAGCTAACA-----------------------------------------
		</sequence>
		<sequence>
			<taxon idref="Homosapiens_Paraguay_2008_10_PRY_1692SR_2008_G1P8"/>
			---------------------TGGTTGCTG-TCACATAATT--AAAA-----ATA--TTAACCATCTACACATGACCCTCTATGAGCACAATAGTTAAAAGCTAACA-----------------------------------------
		</sequence>
		<sequence>
			<taxon idref="Homosapiens_Cameroon_2009_MRCDPRU1424"/>
			--GGCTTTTAATGCTTTTCAGTGGTTGCTG-TCACATAATT--AAAA-----ATA--TTAACCATCTACACATGACCCTCTATGAGCACAATAGTTAAAAGCTAACACTGTCAAAAACCTAAATGGCTATAGGGGCGTT-ATGTGACC
		</sequence>
		<sequence>
			<taxon idref="Homosapiens_Belgium_2009_04_27_BEL_BE00047_2009_G1P8"/>
			---------------------TGGTTGCTG-TCACATAATT--AAAA-----ATA--TTAACCATCTACACATGACCCTCTATGAGCACAATAG------------------------------------------------------
		</sequence>
		<sequence>
			<taxon idref="Homosapiens_Belgium_2009_03_20_BEL_BE00049_2009_G1P8"/>
			---------------------TGGTTGCTG-TCACATAATT--AAAA-----ATA--TTAACCATCTACACATGACCCTCTATGAGCACAATAGTTAAAAGCTAACA-----------------------------------------
		</sequence>
		<sequence>
			<taxon idref="Homosapiens_Belgium_2010_01_13_Bel_BE00094_2009_G1P8"/>
			---------------------TGGTTGCTG-TCACATAATT--AAAA-----ATA--TTAACCATCTACACATGACCCTCTATGAGCACAATAGTTAAAAGCTAACA-----------------------------------------
		</sequence>
		<sequence>
			<taxon idref="Homosapiens_Canada_2009_CAN_RT07209_2009_G1P8"/>
			----------------------------------------------------------------------------------------------------------------------------------------------------
		</sequence>
		<sequence>
			<taxon idref="Homosapiens_Australia_2009_10_23_AUS_CK00093_2009_G1P8"/>
			---------------------TGGTTGCTG-TCACATAATT--AAAA-----ATA--TTAACCATCTACACATGACCCTCTATGAGCACAATAGTTAAAAGCTAACA-----------------------------------------
		</sequence>
		<sequence>
			<taxon idref="Homosapiens_Australia_2010_12_20_AUS_CK00106_2010_G1P8"/>
			----------------------------------------------------------------------------------------------------------------------------------------------------
		</sequence>
		<sequence>
			<taxon idref="Homosapiens_Australia_2010_10_02_AUS_CK00101_2010_G1P8"/>
			----------------------------------------------------------------------------------------------------------------------------------------------------
		</sequence>
		<sequence>
			<taxon idref="Homosapiens_Belgium_2007_BEL_BE00041_2007_G1P8"/>
			---------------------TGGTTGCTG-TCACATAATT--AAAA-----ATA--TTAACCATCTACACATGACCCTCTATGAGCACAATAGTTAAAAGCTAACA-----------------------------------------
		</sequence>
		<sequence>
			<taxon idref="Homosapiens_Canada_2009_CAN_RT00509_2009_G1P8"/>
			----------------------------------------------------------------------------------------------------------------------------------------------------
		</sequence>
		<sequence>
			<taxon idref="Homosapiens_Canada_2008_CAN_RT09907_2008_G1P8"/>
			----------------------------------------------------------------------------------------------------------------------------------------------------
		</sequence>
		<sequence>
			<taxon idref="Homosapiens_Belgium_2008_02_05_BEL_BE00032_2008_G1P8"/>
			---------------------TGGTTGCTG-TCACATAATT--AAAA-----ATA--TTAACCATCTACACATGACCCTCTATGAGCACAATAGTTAAAAGCTAACA-----------------------------------------
		</sequence>
		<sequence>
			<taxon idref="Homosapiens_Belgium_2007_12_17_BEL_BE00028_2007_G1P8"/>
			---------------------TGGTTGCTG-TCACATAATT--AAAA-----ATA--TTAACCATCTACACATGACCCTCTATGAGCACAATAGTTAAAAGCTAACA-----------------------------------------
		</sequence>
		<sequence>
			<taxon idref="Homosapiens_Belgium_2006_01_20_BEL_BE00012_2006_G1P8"/>
			---------------------TGGTTGCTG-TCACATAATT--AAAA-----ATA--TTAACCATCTACACATGACCCTCTATGAGCACAATAGTTAAAAGCTAACA-----------------------------------------
		</sequence>
		<sequence>
			<taxon idref="Homosapiens_Belgium_2005_12_04_BEL_BE00009_2005_G1P8"/>
			---------------------TGGTTGCTG-TCACATAATT--AAAA-----ATA--TTAACCATCTACACATGACCCTCTATGAGCACAATAGTTAAAA------------------------------------------------
		</sequence>
		<sequence>
			<taxon idref="Homosapiens_Belgium_2008_03_23_BEL_BE00037_2008_G1P8"/>
			---------------------TGGTTGCTG-TCACATAATT--AAAA-----ATA--TTAACCATCTACACATGACCCTCTATGAGCACAATAGTTAAAAGCTAACA-----------------------------------------
		</sequence>
		<sequence>
			<taxon idref="Homosapiens_Belgium_2010_03_03_Bel_BE00100_2009_G1P8"/>
			---------------------TGGTTGCTG-TCACATAATT--AAAA-----ATA--TTAACCATCTACACATGACCCTCTATGAGCACAATAGTTAAAAGCTAACA-----------------------------------------
		</sequence>
		<sequence>
			<taxon idref="Homosapiens_Belgium_2007_03_18_BEL_BE00024_2007_G1P8"/>
			---------------------TGGTTGCTG-TCACATAATT--AAAA-----ATA--TTAACCATCTACACATGACCCTCTATGAGCACAATAGTTAAAAGCTAACA-----------------------------------------
		</sequence>
		<sequence>
			<taxon idref="Homosapiens_Canada_2008_CAN_RT10107_2008_G1P8"/>
			----------------------------------------------------------------------------------------------------------------------------------------------------
		</sequence>
		<sequence>
			<taxon idref="Homosapiens_Belgium_2008_01_07_BEL_BE00027_2008_G1P8"/>
			---------------------TGGTTGCTG-TCACATAATT--AAAA-----ATA--TTAACCATCTACACATGACCCTCTATGAGCACAATAGTTAAAAGCTAACA-----------------------------------------
		</sequence>
		<sequence>
			<taxon idref="Homosapiens_Italy_2012_ITA_PR460_2012_G3P8"/>
			----------------------------------------------------------------------------------------------------------------------------------------------------
		</sequence>
		<sequence>
			<taxon idref="Homosapiens_Italy_2012_ITA_PR348_2012_G3P8"/>
			----------------------------------------------------------------------------------------------------------------------------------------------------
		</sequence>
		<sequence>
			<taxon idref="Homosapiens_Belgium_2003_02_12_Bel_BE00090_2003_G1P8"/>
			---------------------TGGTTGCTG-TCACATAGTT-TAAAA-----ATA--TTAACCATCTACACATGACCCTCTATGAGCACAATAGTTAAAAGCTAACA-----------------------------------------
		</sequence>
		<sequence>
			<taxon idref="Homosapiens_Belgium_2009_02_10_BEL_BE00044_2009_G1P8"/>
			---------------------TGGTTGCTG-TCGCATAATT--AAAA-----ATA--TTAACCATCTACACGTGACCCTCTATGAGCACAATAGTTAAAAGCTAACA-----------------------------------------
		</sequence>
		<sequence>
			<taxon idref="Homosapiens_USA_2007_USA_2007719720_2007_G1P8"/>
			---------------------TGGTTGCTG-TCACATAATTAAAAAA-----ATA--TTAACCATCTACACATGACCCTCTATGAGCACAATAGTTAAAAGCTAACA-----------------------------------------
		</sequence>
		<sequence>
			<taxon idref="Homosapiens_Paraguay_2000_07_PRY_476_2000_G4P8"/>
			---------------------TGGTTGCTG-TCACATAATT-AAAAA-----ATA--TTAACCATCTACACATGACCCTCTATGAGCACAATAGTTAAAAGCTAACA-----------------------------------------
		</sequence>
		<sequence>
			<taxon idref="Homosapiens_Paraguay_2005_07_PRY_954SR_2005_G4P8"/>
			---------------------TGGTTGCTG-TCACATAATT-AAAAA-----ATA--TTAACCATCTACACATGACCCTCTATGAGCACAATAGTTAAAAGCTAACA-----------------------------------------
		</sequence>
		<sequence>
			<taxon idref="Homosapiens_Argentina_1998_ARG_Res1717_1998_G4P8"/>
			---------------------TGGTTGCTG-TCACATAATT-AAAAA-----ATA--TTAACCATCTACACATGACCCTCTATGAGCACAATAGTTAAAAGCTAACA-----------------------------------------
		</sequence>
		<sequence>
			<taxon idref="Homosapiens_Paraguay_1999_07_PRY_349_1999_G4P8"/>
			---------------------TGGTTGCTG-TCACATAATT-AAAAA-----ATA--TTAACCATCTACACATGACCCTCTATGAGCACAATAGTTAAAAGCTAACA-----------------------------------------
		</sequence>
		<sequence>
			<taxon idref="Homosapiens_Paraguay_1998_08_PRY_3_1998_G4P8"/>
			---------------------TGGTTGCTG-TCACATAATT-AAAAA-----ATA--TTAACCATCTACACATGACCCTCTATGAGCACAATAGTTAAAAGCTAACA-----------------------------------------
		</sequence>
		<sequence>
			<taxon idref="Homosapiens_Belgium_2010_02_15_Bel_BE00097_2009_G1P8"/>
			---------------------TGGTTGCTG-TCACATAATT-TAAAA-----ATA--TTAACCATCTACACATGACCCTCTATGAGCACAATAGTTAAAAGCTAACA-----------------------------------------
		</sequence>
		<sequence>
			<taxon idref="Homosapiens_Zimbabwe_2011_ZWE_MRCDPRU1850_2011_G4P8"/>
			---------------------TGGTTGCTG-TCACATAATT-AAAAA-----ATA--TTAACCATCTACACATGACCCTCTATGAGCACAATAGTTAAAAGCTAACA-----------------------------------------
		</sequence>
		<sequence>
			<taxon idref="Homosapiens_Canada_2009_CAN_RT03809_2009_G4P8"/>
			----------------------------------------------------------------------------------------------------------------------------------------------------
		</sequence>
		<sequence>
			<taxon idref="Homosapiens_Canada_2009_CAN_RT03909_2009_G4P8"/>
			----------------------------------------------------------------------------------------------------------------------------------------------------
		</sequence>
		<sequence>
			<taxon idref="Homosapiens_Canada_2007_CAN_RT04807_2007_G4P8"/>
			----------------------------------------------------------------------------------------------------------------------------------------------------
		</sequence>
		<sequence>
			<taxon idref="Homosapiens_Italy_2007_ITA_ASTI23_2007_G9P8"/>
			--GGCTTTTAATGCTTTTCAGTGGTTGCTG-TCGCATAATT--AAAA-----ATA--TTAACCATCTACACATGACCCTCTATGAGCACAATAGTTAAAAGCTAACACTGTCAAAAACCTAAATGGCTATAGGGGCGTT-ATGTGACC
		</sequence>
		<sequence>
			<taxon idref="Homosapiens_Belgium_1999_12_27_Bel_BE00055_1999_G1P8"/>
			---------------------TGGTTGCTG-TCGCATAATT--AAAA-----ATA--TTAACCATCTACACATGACCCTCTATGAGCACAATAGTTAAAAGCTAACA-----------------------------------------
		</sequence>
		<sequence>
			<taxon idref="Homosapiens_USA_2007_USA_2007719685_2007_G1P8"/>
			---------------------TGGTTGCTG-TCATATAATT--AAAA-----ATA--TTAACCATCTACACATGACCCTCTATGAGCACAATAGTTAAAAGCTAACA-----------------------------------------
		</sequence>
		<sequence>
			<taxon idref="Homosapiens_Canada_2008_CAN_RT09407_2008_G1P8"/>
			----------------------------------------------------------------------------------------------------------------------------------------------------
		</sequence>
		<sequence>
			<taxon idref="Homosapiens_USA_2013_08_29_USA_VU1213162_2013_G1P8"/>
			------------------CAGTGGTTGCTG-TCATATAATT--AAAA-----ATA--TTAACCATCTACACATGACCCTCTATGAGCACAATAGTTAAAAGCTAACA-----------------------------------------
		</sequence>
		<sequence>
			<taxon idref="Homosapiens_Australia_2008_02_27_AUS_CK00085_2008_G1P8"/>
			---------------------TGGTTGCTG-TCATATAATT--AAAA-----ATA--TTAACCATCTACACATGACCCTCTATGAGCACAATAGTTAAAAGCTAACA-----------------------------------------
		</sequence>
		<sequence>
			<taxon idref="Homosapiens_Australia_2008_02_13_AUS_CK00084_2008_G1P8"/>
			---------------------TGGTTGCTG-TCATATAATT--AAAA-----ATA--TTAACCATCTACACATGACCCTCTATGAGCACAATAGTTAAAAGCTAACA-----------------------------------------
		</sequence>
		<sequence>
			<taxon idref="Homosapiens_Canada_2009_CAN_RT07009_2009_G1P8"/>
			----------------------------------------------------------------------------------------------------------------------------------------------------
		</sequence>
		<sequence>
			<taxon idref="Homosapiens_Belgium_2001_05_13_Bel_BE00112_2009_G1P8"/>
			---------------------TGGTTGCTG-TCACATAATT--AAAG-----ATA--TTAACCATCTACACATGACCCTCTATGAGCACAATAGTTAAAAGCTAACA-----------------------------------------
		</sequence>
		<sequence>
			<taxon idref="Homosapiens_USA_1991_USA_DC5413_1991_G1P8"/>
			---------------------TGGTTGCTG-TCACATAATT--AAAA-----ATA--TTAACCATCTACACATGACCCTCTATGAGCACAATAGTTAAAAGCTAACA-----------------------------------------
		</sequence>
		<sequence>
			<taxon idref="Homosapiens_USA_2007_USA2007744509_2007_G1P8"/>
			---------------------------CTG-TCACATAATT--AAAA-----ATA--TTACCCATCTACACATGACCCTCTATGAGC-------------------------------------------------------------
		</sequence>
		<sequence>
			<taxon idref="Homosapiens_USA_2007_USA2007744510_2007_G1P8"/>
			---------------------TGGTTGCTG-TCACATAATT--AAAA-----ATA--TTACCCATCTACACATGACCCTCTATGAGCACAA---------------------------------------------------------
		</sequence>
		<sequence>
			<taxon idref="Homosapiens_USA_2007_USA2007719698_2007_G1P8"/>
			---------------------TGGTTGCTG-TCACATAATT--AAAA-----ATA--TTAACCATCTACACATGACCCTCTATGAGCACAATAGTTAAAAGCTAACACTGTCAAAAA-------------------------------
		</sequence>
		<sequence>
			<taxon idref="Homosapiens_Australia_2007_01_03_Victoria_CK00034_2007_G1P8"/>
			---------------------TGGTTGCTG-TCACATAATT--AAAA-----ATA--TTAACCATCTACACATGACCCTCTATGAGCACAATAGTTAAAAGCTAACA-----------------------------------------
		</sequence>
		<sequence>
			<taxon idref="Homosapiens_USA_2008_USA_2008747288_2008_G1P8"/>
			---------------------TGGTTGCTG-TCACATAATT--AAAA-----ATA--TTAACCATCTACACATGACCCTCTATGAGCACAATAGTTAAAAGCTAACACTGTCAAA---------------------------------
		</sequence>
		<sequence>
			<taxon idref="Homosapiens_Belgium_2006_01_03_BEL_BE00010_2006_G1P8"/>
			---------------------TGGTTGCTG-TCACATAATT--AAAA-----ATA--TTAACCATCTACACATGACCCTCTATGAGCACAATAGTTAAAAGCTAACA-----------------------------------------
		</sequence>
		<sequence>
			<taxon idref="Homosapiens_Australia_2007_11_06_AUS_CK00071_2007_G1P8"/>
			---------------------TGGTTGCTG-TCACATAA-------------------------------------------------------------------------------------------------------------
		</sequence>
		<sequence>
			<taxon idref="Homosapiens_Australia_2007_11_08_AUS_CK00072_2007_G1P8"/>
			---------------------TGGTTGCTG-TCACATAATT-----------------------------------------------------------------------------------------------------------
		</sequence>
		<sequence>
			<taxon idref="Homosapiens_Australia_2007_11_02_AUS_CK00070_2007_G1P8"/>
			---------------------TGGTTGCTG-TCACATAATT--AAAA-----ATA--TTAACCAT-TACACATGACCCTCTATGAGCACAATAG------------------------------------------------------
		</sequence>
		<sequence>
			<taxon idref="Homosapiens_Australia_2007_11_19_AUS_CK00077_2007_G1P8"/>
			---------------------TGGTTGCTG-TCACATAATT--AAAA-----ATA--TTAACCATCTACACATGACCCTCTATGAGCACAATAGTTAAAAGCTAACA-----------------------------------------
		</sequence>
		<sequence>
			<taxon idref="Homosapiens_Australia_2007_11_17_AUS_CK00076_2007_G1P8"/>
			---------------------TGGTTGCTG-TCACATAATT--AAAA-----ATA--TTAACCATCTACACATGACCCTCTATGAGCACAATAGTTAAAAGCTAACA-----------------------------------------
		</sequence>
		<sequence>
			<taxon idref="Homosapiens_Australia_2007_12_30_AUS_CK00082_2007_G1P8"/>
			---------------------TGGTTGCTG-TCACATAATT--AAAAAAAATATA--TTAACCATCTACACATGACCCTCTATGAGCACAATAGTTAAAAGCTAACA-----------------------------------------
		</sequence>
		<sequence>
			<taxon idref="Homosapiens_Australia_2007_09_27_AUS_CK00060_2007_G1P8"/>
			---------------------TGGTTGCTG-TCACATAATTAAAAAA----AATA--TTAACCATCTACACATGACCCTCTATGAGCACAATAGTTAAAAGCTAACA-----------------------------------------
		</sequence>
		<sequence>
			<taxon idref="Homosapiens_Paraguay_2003_04_PRY_139SR_2003_G1P8"/>
			---------------------TGGTTGCTG-TCACATAATT--AAAA-----ATA--TTAACCATCTACACATGACCCTCTATGAGCACAATAGTTAAAAGCTAACA-----------------------------------------
		</sequence>
		<sequence>
			<taxon idref="Homosapiens_Paraguay_2004_08_PRY_610SR_2004_G1P8"/>
			---------------------TGGTTGCTG-TCACATAATT--AAAA-----ATA--TTAACCATCTACACATGACCCTCTATGAGCACAATAGTTAAAAGCTAACA-----------------------------------------
		</sequence>
		<sequence>
			<taxon idref="Homosapiens_Belgium_2008_01_17_BEL_BE00030_2008_G1P8"/>
			---------------------TGGTTGCTG-TCACATAATT--AAAA-----ATA--TTAATCATCTACACATGACCCTCTATGAGCACAATAGTTAAAAGCTAACA-----------------------------------------
		</sequence>
		<sequence>
			<taxon idref="Homosapiens_Belgium_2008_02_28_BEL_BE00033_2008_G1P8"/>
			---------------------TGGTTGCTG-TCACATAATT--AAAA-----ATA--TTAATCATCTACACATGACCCTCTATGAGCACAATAGTTAAAAGCTAACA-----------------------------------------
		</sequence>
		<sequence>
			<taxon idref="Homosapiens_Paraguay_2004_03_PRY_455SR_2004_G1P8"/>
			---------------------TGGTTGCTG-TCACATAATTAAAAAA-----ATA--TTAACCATCTACACATGACCCTCTATGAGCACAATAGTTAAAAGCTAACA-----------------------------------------
		</sequence>
		<sequence>
			<taxon idref="Homosapiens_Paraguay_2005_02_PRY_836SR_2005_G1P8"/>
			---------------------TGGTTGCTG-TCACATAATT--AAAA-----ATA--TTAACCATCTACACATGACCCTCTATGAGCACAATAGTTAAAAGCTAACA-----------------------------------------
		</sequence>
		<sequence>
			<taxon idref="Homosapiens_Paraguay_2003_09_PRY_325SR_2003_G1P8"/>
			---------------------TGGTTGCTG-TCACATAATT--AAAA-----ATA--TTAACCATCTACACATGACCCTCTATGAGCACAATAGTTAAAAGCTAACA-----------------------------------------
		</sequence>
		<sequence>
			<taxon idref="Homosapiens_Paraguay_2002_10_PRY_54SR_2002_G4P8"/>
			---------------------TGGTTGCTG-TCACATAATT--AAAA-----ATA--TTAACCATCTACACATGACCCTCTATGAGCACAATAGTTAAAAGCTAACA-----------------------------------------
		</sequence>
		<sequence>
			<taxon idref="Homosapiens_Paraguay_2003_10_PRY_334SR_2003_G1P8"/>
			---------------------TGGTTGCTG-TCACATAATT--AAAA-----ATA--TTAACCATCTACACATGACCCTCTATGAGCACAATAGTTAAAAGCTAACA-----------------------------------------
		</sequence>
		<sequence>
			<taxon idref="Homosapiens_Paraguay_2003_10_PRY_326IPN_2003_G1P8"/>
			---------------------TGGTTGCTG-TCACATAATT--AAAA-----ATA--TTAACCATCTACACATGACCCTCTATGAGCACAATAGTTAAAAGCTAACA-----------------------------------------
		</sequence>
		<sequence>
			<taxon idref="Homosapiens_Paraguay_2004_07_PRY_533SR_2004_G9P8"/>
			---------------------TGGTTGCTG-TCACATAATT-AAAAA-----ATA--TTAACCATCTACACATGACCCTCTATGAGCACAATAGTTAAAAGCTAACA-----------------------------------------
		</sequence>
		<sequence>
			<taxon idref="Homosapiens_USA_1978_Bethesda_DC827_1978_G4P8"/>
			----------------------------------------------------------------------------------------------------------------------------------------------------
		</sequence>
		<sequence>
			<taxon idref="Homosapiens_Malawi_1999_07_19_MWI_MW2009_1999_G1P8"/>
			--GGCTTTTAATGCTTTTCAGTGGTTGCTG-TCACATAATT--AAAG-----ATA--TTAACCATCTACACATGACCCTCTATGAGCACAATAGTTAAAAGCTAACACTGTCAAAAACCTAAATGGCTATAGGGGCGTT-A-------
		</sequence>
		<sequence>
			<taxon idref="Homosapiens_Malawi_1998_03_05_MWI_MW1337_1998_G1P8"/>
			--GGCTTTTAATGCTTTTCAGTGGTTGCTG-TCACATAATT--AAAG-----ATA--TTAACCATCTACACATGACCCTCTATGAGCACAATAGTTAAAAGCTAACACTGTCAAAAACCTAAATGGCTATAGGGGCGTT-A-------
		</sequence>
		<sequence>
			<taxon idref="Homosapiens_Australia_2004_07_27_Victoria_CK00007_2004_G1P8"/>
			---------------------TGGTTGCTG-TCGCATAATT--AAAA-----ATA--TTAACCATCTACACATGACCCTCTATGAGCACAATAGTTAAAAGCTAACA-----------------------------------------
		</sequence>
		<sequence>
			<taxon idref="Homosapiens_USA_1989_USA_DC3695_40HT_1989_G1P8"/>
			--GGCTTTTAATGCTTTTCAGTGGTTGCTG-TCACATAATT--AAAA-----ATA--TTAACCATCTACACATGACTCTCTATGAGCACAATAGTTAAAAGCTAACACTGTCAAAAACCTAAATGGCTATAGGGGCGTT-ATGTGACC
		</sequence>
		<sequence>
			<taxon idref="Homosapiens_USA_1988_USA_DC4087_1988_G1P8"/>
			---------------------TGGTTGCTG-TCACATAATT--AAAA-----ATA--TTAACCATCTACACATGACTCTCTATGAGCACAATAGTTAAAAGCTAACA-----------------------------------------
		</sequence>
		<sequence>
			<taxon idref="Homosapiens_Belgium_2009_07_06_BEL_BE00048_2009_G1P8"/>
			---------------------TGGTTGCTG-TCACATAATT--AAAA-----ATG--TTAACCATCTACACATGACCCTCTATGAGCACAATAGTTAAAAGCTAACA-----------------------------------------
		</sequence>
		<sequence>
			<taxon idref="Homosapiens_USA_1989_USA_DC3669_1989_G1P8"/>
			---------------------TGGTTGCTG-TCACATAATT--AAAA-----ATG--TTAACCATCTACACATGACCCTCTATGAGCACAATAGTTAAAAGCTAACA-----------------------------------------
		</sequence>
		<sequence>
			<taxon idref="Homosapiens_USA_1989_USA_DC3853_1989_G1P8"/>
			---------------------TGGTTGCTG-TCACATAATT--AAAA-----ATG--TTAACCATCTACACATGACCCTCTATGAGCACAATAGTTAAAAGCTAACA-----------------------------------------
		</sequence>
		<sequence>
			<taxon idref="Homosapiens_USA_1989_USA_DC3828_1989_G1P8"/>
			---------------------TGGTTGCTG-TCACATAATT--AAAA-----ATG--TTAACCATCTACACATGACCCTCTATGAGCACAATAGTTAAAAGCTAACA-----------------------------------------
		</sequence>
		<sequence>
			<taxon idref="Homosapiens_USA_1989_USA_DC3859_1989_G1P8"/>
			---------------------TGGTTGCTG-TCACATAATT--AAAA-----ATG--TTAACCATCTACACATGACCCTCTATGAGCACAATAGTTAAAAGCTAACA-----------------------------------------
		</sequence>
		<sequence>
			<taxon idref="Homosapiens_USA_1980_Bethesda_DC4613_1980_G4P8"/>
			----------------------------------------------------------------------------------------------------------------------------------------------------
		</sequence>
		<sequence>
			<taxon idref="Homosapiens_USA_1980_Bethesda_DC1285_1980_G4P8"/>
			------------------------TTGCTG-TCACATAATT--AAAG-----ATA--TTAACCATCTACACATGACCCTCTATGAGCACAATAGTTAAAAGCTAACACTGTCAAAAACCTAAATGGCTATAGG---------------
		</sequence>
		<sequence>
			<taxon idref="Homosapiens_USA_1991_USA_DC5423_1991_G1P8"/>
			---------------------TGGTTGCTG-TCACGTAATTAAAAAA-----ATA--TTAACCATCTACACATGACCCTCTATGAGCACAATAGTTAAAAGCTAACA-----------------------------------------
		</sequence>
		<sequence>
			<taxon idref="Homosapiens_USA_1991_USA_DC5404_1991_G1P8"/>
			---------------------TGGTTGCTG-TCACGTAATT--AAAA-----ATA--TTAACCATCTACACATGACCCTCTATGAGCACAATAGTTAAAAGCTAACA-----------------------------------------
		</sequence>
		<sequence>
			<taxon idref="Homosapiens_USA_1991_USA_DC5362_1991_G1P8"/>
			---------------------TGGTTGCTG-TCACGTAATT--AAAA-----ATA--TTAACCATCTACACATGACCCTCTATGAGCACAATAGTTAAAAGCTAACACTGTCAAAAA-------------------------------
		</sequence>
		<sequence>
			<taxon idref="Homosapiens_Paraguay_2008_09_PRY_1638SR_2008_G1P8"/>
			---------------------TGGTTGCTG-TCATGTAATT--AAAA-----ATG--TTAACCATCTACACATGACCCTCTATGAGCACAATAGTTAAAAGCTAACA-----------------------------------------
		</sequence>
		<sequence>
			<taxon idref="Homosapiens_USA_2008_USA2008747106_2008_G1P8"/>
			---------------------------CTG-TCACGTAATT--AAAA-----ATA--TTAACCATCTACACATGACTCTCTATGAGTACAATA-------------------------------------------------------
		</sequence>
		<sequence>
			<taxon idref="Homosapiens_USA_2008_USA2008747100_2008_G1P8"/>
			---------------------TGGTTGCTG-TCACGTAATT--AAAA-----ATA--TTAACCATCTACACATGACTCTCTATGAGTACAATAGTTAAAAGCTAACACTGTC------------------------------------
		</sequence>
		<sequence>
			<taxon idref="Homosapiens_Canada_2008_CAN_RT18607_2008_G1P8"/>
			----------------------------------------------------------------------------------------------------------------------------------------------------
		</sequence>
		<sequence>
			<taxon idref="Homosapiens_Canada_2007_CAN_RT03107_2007_G1P8"/>
			----------------------------------------------------------------------------------------------------------------------------------------------------
		</sequence>
		<sequence>
			<taxon idref="Homosapiens_Canada_2008_CAN_RT17807_2008_G1P8"/>
			----------------------------------------------------------------------------------------------------------------------------------------------------
		</sequence>
		<sequence>
			<taxon idref="Homosapiens_Canada_2007_CAN_RT05507_2007_G1P8"/>
			----------------------------------------------------------------------------------------------------------------------------------------------------
		</sequence>
		<sequence>
			<taxon idref="Homosapiens_Canada_2007_CAN_RT02807_2007_G1P8"/>
			----------------------------------------------------------------------------------------------------------------------------------------------------
		</sequence>
		<sequence>
			<taxon idref="Homosapiens_Canada_2008_CAN_RT18507_2008_G1P8"/>
			----------------------------------------------------------------------------------------------------------------------------------------------------
		</sequence>
		<sequence>
			<taxon idref="Homosapiens_Australia_2004_06_14_Victoria_CK00048_2004_G1P8"/>
			---------------------TGGTTGCTG-TCACGTAATT--AAAA-----ATA--TTAACCATCTACACATGACCCTCTATGAGCACAATAGTTAAAAGCTAACA-----------------------------------------
		</sequence>
		<sequence>
			<taxon idref="Homosapiens_USA_2007_USA2007744270_2007_G1P8"/>
			---------------------TGGTTGCTG-TCACGTAATT--AAAA-----ATA--TTAACCATCTACACATGACCCTCTATGAGCACAATAGTTAAAAGCTAACA-----------------------------------------
		</sequence>
		<sequence>
			<taxon idref="Homosapiens_USA_1980_Bethesda_DC1359_1980_G4P8"/>
			----------------------------------------------------------------------------------------------------------------------------------------------------
		</sequence>
		<sequence>
			<taxon idref="Homosapiens_USA_1978_USA_DC1179_1978_G1P8"/>
			---------------------TGGTTGCTG-TCACATAATT-AAAAA-----ATA--TTAACCATCTACACATGACCCTCTATGAGCACAATAGTTAAAAGCTAACA-----------------------------------------
		</sequence>
		<sequence>
			<taxon idref="Homosapiens_USA_1977_USA_DC1083_1977_G1P8"/>
			---------------------TGGTTGCTG-TCACATAATT-AAAAA-----ATA--TTAACCATCTACACATGACCCTCTATGAGCACAATAGTTAAAAGCTAACA-----------------------------------------
		</sequence>
		<sequence>
			<taxon idref="Homosapiens_USA_1978_USA_DC1164_1978_G1P8"/>
			---------------------TGGTTGCTG-TCACATAATT-AAAAA-----ATA--TTAACCATCTACACATGACCCTCTATGAGCACAATAGTTAAAAGCTAACA-----------------------------------------
		</sequence>
		<sequence>
			<taxon idref="Homosapiens_Gambia_2010_01_11_GMB_MRCDPRU3174_2010_G1P8"/>
			---------------------TGGTTGATG-TCACATAATT--AAAA-----TCA--TTAACCATCTACACATGACCCTCTGTGAGCACAATAGTTAAAAGCTAACA-----------------------------------------
		</sequence>
		<sequence>
			<taxon idref="Homosapiens_Belgium_2008_11_05_BEL_BE00046_2008_G1P8"/>
			---------------------TGGTTGATG----------------------------------------------------------------------------------------------------------------------
		</sequence>
		<sequence>
			<taxon idref="Homosapiens_Senegal_2009_SEN_MRCDPRU213009_2009_G1P8"/>
			---------------------TGGTTGATG-TCACATAATT--AAAA-----TCA--TTAACCATCTACACATGACCCTCTGTGAGCACAATAGTTAAAAGCTAACA-----------------------------------------
		</sequence>
		<sequence>
			<taxon idref="Homosapiens_Belgium_2006_03_15_BEL_BE00015_2006_G1P8"/>
			---------------------TGGTTGATG-TCACATAATT--AAAA-----TCA--TTAACCATCTACACATGACCCTCTGTGAGCACAATAGTTAAAAGCTAACA-----------------------------------------
		</sequence>
		<sequence>
			<taxon idref="Homosapiens_Belgium_2006_01_30_BEL_BE00016_2006_G1P8"/>
			---------------------TGGTTGATG-TCACATAATT--AAAA-----TCA--TTAACCATCTACACATGACTCTCTGTGAGCACAATAGTTAAAAGCTAACA-----------------------------------------
		</sequence>
		<sequence>
			<taxon idref="Homosapiens_Belgium_2006_01_27_BEL_BE00014_2006_G1P8"/>
			---------------------TGGTTGATG-TCACATAATT--AAAA-----TCA--TTAACCATCTACACATGACTCTCTGTGAGCACAATAGTTAAAAGCTAACA-----------------------------------------
		</sequence>
		<sequence>
			<taxon idref="Homosapiens_Belgium_2006_02_16_BEL_BE00018_2006_G1P8"/>
			---------------------TGGTTGATG-TCACATAATT--AAAA-----TCA--TTAACCATCTACACATGACTCTCTGTGAGCACAATAGTTAAAAGCTAACAC----------------------------------------
		</sequence>
		<sequence>
			<taxon idref="Homosapiens_Belgium_2005_03_19_BEL_BE00007_2005_G1P8"/>
			---------------------TGGTTGATG-TCACATAATT--AAAA-----TCA--TTAACCATCTACACATGACCCTCTGTGAGCACA----------------------------------------------------------
		</sequence>
		<sequence>
			<taxon idref="Homosapiens_Belgium_2005_03_12_BEL_BE00006_2005_G1P8"/>
			---------------------TGGTTGATG-TCACATAATT--AAAA-----TCA--TTAACCATCTACACATGACCCTCTGTGAGCACAATAGTTAAAAGCTAACA-----------------------------------------
		</sequence>
		<sequence>
			<taxon idref="Homosapiens_Argentina_1998_ARG_Res1730_1998_G4P8"/>
			---------------------TGGTTGCTG-TCACATAATT--AAAA-----TCA--TTAACCATCTACACATGACCCTCTATGAGCACAATAGTTAAAAGCTAACA-----------------------------------------
		</sequence>
		<sequence>
			<taxon idref="Homosapiens_Paraguay_2002_09_PRY_10SR_2002_G9P4"/>
			---------------------TGGTTGCTG-TCACATAATT--AAAA-----TCA--TTAACCATCTACACATGACCCTCTATGAGCACAATAGTTAAAAGCTAACA-----------------------------------------
		</sequence>
		<sequence>
			<taxon idref="Homosapiens_Paraguay_2002_08_PRY_2SR_2002_G9P8"/>
			----------------------GGTTGCTG-TCACATAATT--AAAA-----TCA--TTAACCATCTACACATGACCCTCTATGAGCACAATAGTTAAAAGCTAACA-----------------------------------------
		</sequence>
		<sequence>
			<taxon idref="Homosapiens_Paraguay_2000_08_PRY_469_2000_G9P8"/>
			---------------------TGGTTGCTG-TCACATAATT--AAAA-----TCA--TTAACCATCTACACATGACCCTCTATGAGCACAATAGTTAAAAGCTAACA-----------------------------------------
		</sequence>
		<sequence>
			<taxon idref="Homosapiens_Paraguay_2000_07_PRY_467_2000_G9P8"/>
			---------------------TGGTTGCTG-TCACATAATT--AAAA-----TCA--TTAACCATCTACACATGACCCTCTATGAGCACAATAGTTAAAAGCTAACA-----------------------------------------
		</sequence>
		<sequence>
			<taxon idref="Homosapiens_Paraguay_2000_07_PRY_472_2000_G9P8"/>
			---------------------TGGTTGCTG-TCACATAATT--AAAA-----TCA--TTAACCATCTACACATGACCCTCTATGAGCACAATAGTTAAAAGCTAACA-----------------------------------------
		</sequence>
		<sequence>
			<taxon idref="Homosapiens_Paraguay_2000_08_PRY_473_2000_G9P8"/>
			---------------------TGGTTGCTG-TCACATAATT--AAAA-----TCA--TTAACCATCTACACATGACCCTCTATGAGCACAATAGTTAAAAGCTAACA-----------------------------------------
		</sequence>
		<sequence>
			<taxon idref="Homosapiens_SouthAfrica_2009_ZAF_MRCDPRU1923_2009_G1P8"/>
			---------------------TGGTTGCTG-TCACATGATT--AAAA-----TCA--TTAACCATCTGCACATGACCCTCTATGAGCACAATAGTTAAAAGCTAACA-----------------------------------------
		</sequence>
		<sequence>
			<taxon idref="Homosapiens_Uganda_2012_12_28_UGA_MUL12147_2012_G9P8"/>
			--GGCTTTTAATGCTTTTCAGTGGTTGCTG-TTACATGATT--AAAA-----TTA--TTAACCATCTACACATGATCCTCTATGAGCACAATAGTTAAAAGCTAACACTGTCAAAAACCTAAATGGCTATAGGGGCGTT-ATGTGACC
		</sequence>
		<sequence>
			<taxon idref="Homosapiens_Uganda_2012_11_06_UGA_MUL12093_2012_G9P8"/>
			--GGCTTTTAATGCTTTTCAGTGGTTGATG-TTATATGATT--AAAA-----TTA--TTAACCATCTACACATGATCCTCTATGAGCACAATAGTTAAAAGCTAACACTGTCAAAAACCTAAATGGCTATAGGGGCGTT-ATGTGACC
		</sequence>
		<sequence>
			<taxon idref="Homosapiens_Uganda_2013_01_05_UGA_MUL13163_2013_G9P8"/>
			--GGCTTTTAATGCTTTTCAGTGGTTGCTG-TTACATGATT--AAAA-----TTA--TTAACCATCTACACATGATCCTCTATGAGCACAATAGTTAAAAGCTAACACTGTCAAAAACCTAAATGGCTATAGGGGCGTT-ATGTGACC
		</sequence>
		<sequence>
			<taxon idref="Homosapiens_Uganda_2013_03_17_UGA_NSA13043_2013_G9P8"/>
			--GGCTTTTAATGCTTTTCAGTGGTTGCTG-TTACATGATT--AAAA-----TTA--TTAACCATCTACACATGATCCTCTATGAGCACAATAGTTAAAAGCTAACACTGTCAAAAACCTAAATGGCTATAGGGGCGTT-ATGTGACC
		</sequence>
		<sequence>
			<taxon idref="Homosapiens_Uganda_2013_03_07_UGA_MUL13285_2013_G9P8"/>
			--GGCTTTTAATGCTTTTCAGTGGTTGCTG-TTACATGATT--AAAA-----TTA--TTAACCATCTACACATGATCCTCTATGAGCACAATAGTTAAAAGCTAACACTGTCAAAAACCTAAATGGCTATAGGGGCGTT-ATGTGACC
		</sequence>
		<sequence>
			<taxon idref="Homosapiens_DemocraticRepublicoftheCongo_2008_10_29_COD_KisB521_2008_G12P6"/>
			--GGCTTTTAATGCTTTTCAGTGGTTGCTG-TCACATGATT--AAAA-----TCA--TTAACCATCTACACATGACCCTCTATGAGCACAATAGTTAAAAGCTAACACTGTCAAAAACCTAAATGGCTATAGGGGCGTT-ATGTGACC
		</sequence>
		<sequence>
			<taxon idref="Homosapiens_Uganda_2008_10_24_UGA_MRCDPRU1944_2008_G9P8"/>
			---------------------TGGTTGCTG-TCACATGATT--AAAA-----TTA--TTAACCATCTACACATGACCCTCTATGAGCACAATAGTTAAAAGCTAACA-----------------------------------------
		</sequence>
		<sequence>
			<taxon idref="Homosapiens_SouthAfrica_2009_05_08_ZAF_MRCDPRU135_2009_G1P8"/>
			---------------------TGGTTGCTG-TCACATGATT--AAAA-----TTA--TTAACCATCTACACATGACCCTCTATGAGCACAATAGTTAAAAGCTAACA-----------------------------------------
		</sequence>
		<sequence>
			<taxon idref="Homosapiens_Kenya_2010_MRCDPRU2427"/>
			--GGCTTTTAATGCTTTTCAGTGGTTGCTG-TCACATGATT--AAAA-----TTA--TTAACCATCTACACATGACCCTCTATGAGCACAATAGTTAAAAGCTAACACTGTCAAAAACCTAAATGGCTATAGGGGCGTT-ATGTGACC
		</sequence>
		<sequence>
			<taxon idref="Homosapiens_China_2015_12_23_CHN_km15105_G9P8"/>
			--------TAATGCTTTTCAGTGGTTGCTG-TCCCATAATT--AAAA-----ATA--TTAACCATCTACCCATGACCCTCTATGAGCCCAATAGTTAAAAGCTAACA-----------------------------------------
		</sequence>
		<sequence>
			<taxon idref="Homosapiens_China_2015_12_08_CHN_km15095_G9P8"/>
			--------TAATGCTTTTCAGTGGTTGCTG-TCACATAATT--AAAG-----TCA--TTAACCATCTACACATGACCCTCTATGAGCACAATAGTTAAAAGCTAACA-----------------------------------------
		</sequence>
		<sequence>
			<taxon idref="Homosapiens_China_2015_11_26_CHN_km15066_G9P8"/>
			--------TAATGCTTTTCAGTGGTTGCTG-TCCCATAATT--AAAA-----TCT--TTAACCATCTACACCTGACCCTCTATGAGCCCAATAGTTAAAAGCTAACA-----------------------------------------
		</sequence>
		<sequence>
			<taxon idref="Homosapiens_USA_2008_Vanderbilt_VU080939_2008_G12P8"/>
			---------------------TGGTTGCTG-TCACATAATT--AAAA-----TCA--TTAACCATCTACACATGACCCTCTATGAGCACAATAGTTAAAAGCTAACACTGTCAAA---------------------------------
		</sequence>
		<sequence>
			<taxon idref="Homosapiens_China_2016_01_28_CHN_km15118_G9P8"/>
			--------TAATGCTTTTCAGTGGTTGCTG-TCATATAATT--AAAG-----TCA--TTAACCATCTACACATGACCCTCTATGAGCACAATAGTTAAAAGCTAACA-----------------------------------------
		</sequence>
		<sequence>
			<taxon idref="Homosapiens_Thailand_2008_CU331NR_08"/>
			---GCTTTTAATGCTTTTCAGTGGTTGCTG-TCACATAATT--AAAA-----TCA--TTAACCATCTACACATGACCCTCTATGAGCACAATAGTTAAAAGCTAACA-----------------------------------------
		</sequence>
		<sequence>
			<taxon idref="Homosapiens_China_2015_12_07_CHN_km15093_G9P8"/>
			--------TAATGCTTTTCAGTGGTTGCTG-TCACATAATT--AAAA-----TCA--TTAACCATCTACACATGACCCTCTATGAGCACAATAGTTAAAAGCTAACA-----------------------------------------
		</sequence>
		<sequence>
			<taxon idref="Homosapiens_China_2012_09_CHN_E3239_2012_G3P8"/>
			--GGCTTTTAATGCTTTTCAGTGGTTGCTG-TCACATAATT--AAAA-----TCA--TTAACCATCTACACATGACCCTCTATGAGCACAATAGTTAAAAGCTAACACTGTCAAAAACCTAAATGGCTATAGGGGCGTT-ATGTGACC
		</sequence>
		<sequence>
			<taxon idref="Homosapiens_China_2013_03_02_CHN_L1621_2013_G3P8"/>
			--GGCTTTTAATGCTTTTCAGTGGTTGCTG-TCACATAATT--AAAA-----TCA--TTAACCATCTACACATGACCCTCTATGAGCACAATAGTTAAAAGCTAACACTGTCAAAAACCTAAATGGCTATAGGGGCGTT-ATGTGACC
		</sequence>
		<sequence>
			<taxon idref="Homosapiens_USA_2011_USA_CNMC114_2011_G1P8"/>
			---------------------TGGTTGCTG-TCACATAATT--GAAA-----TCA--TTAACCATCT--ACATGACCCTCTATGAGCACAATAGTTAAAAGCTAACA-----------------------------------------
		</sequence>
		<sequence>
			<taxon idref="Homosapiens_USA_2011_USA_CNMC22_2011_G1P8"/>
			---------------------TGGTTGCTG-TCACATAATT--GAAA-----TCA--TTAACCATCT--ACATGACCCTCTATGAGCACAATAGTTAAAAGCTAACA-----------------------------------------
		</sequence>
		<sequence>
			<taxon idref="Homosapiens_USA_2011_USA_CNMC120_2011_G1P8"/>
			---------------------TGGTTGCTG-TCACATAATT--GAAA-----TCA--TTAACCATCT--ACATGACCCTCTATGAGCACAATAGTTAAAAGCTAACA-----------------------------------------
		</sequence>
		<sequence>
			<taxon idref="Homosapiens_USA_2013_02_04_USA_VU1213101_2013_G9P8"/>
			--GGCATTTAATGCTTTTCAGTGGTTGCTG-TCACATAATT--AAAA-----TCA--TTAACCATCTACACATGACCCTCTATGAGCACAATAGTTAAAAGCTAACA-----------------------------------------
		</sequence>
		<sequence>
			<taxon idref="Homosapiens_China_2011_01_19_CHN_R1604_2011_G3P8"/>
			--GGCTTTTAATGCTTTTCAGTGGTTGCTG-TCACATAATT--AAAA-----TCA--TTAACCATCT--ACATGACCCTCTATGAGCACAATAGTTAAAAGCTAACACTGTCAAAAACCTAAATGGCTATAGGGGCGTT-ATGTGACC
		</sequence>
		<sequence>
			<taxon idref="Homosapiens_China_2011_11_CHN_E2835_2011_G3P8"/>
			--GGCTTTTAATGCTTTTCAGTGGTTGCTG-TCACATAATT--AAAA-----TCA--TTAACCATCTACACATGACCCTCTATGAGCACAATAGTTAAAAGCTAACACTGTCAAAAACCTAAATGGCTATAGGGGCGTT-ATGTGACC
		</sequence>
		<sequence>
			<taxon idref="Homosapiens_China_2012_01_01_CHN_L1450_2012_G3P8"/>
			--GGCTTTTAATGCTTTTCAGTGGTTGCTG-TCACATAATT--AAAA-----TCA--TTAACCATCTACACATGACCCTCTATGAGCACAATAGTTAAAAGCTAACACTGTCAAAAACCTAAATGGCTATAGGGGCGTT-ATGTGACC
		</sequence>
		<sequence>
			<taxon idref="Homosapiens_Australia_2009_01_25_AUS_CK00086_2009_G1P8"/>
			---------------------TGGTTGCTG-TCACATAATT--AAAA-----TCA--TTAACCATCTACACATGACCCTCTATGAGCACAATAGTTAAAAGCTAACA-----------------------------------------
		</sequence>
		<sequence>
			<taxon idref="Homosapiens_China_2012_01_11_CHN_Z1602_2012_G3P8"/>
			--GGCTTTTAATGCTTTTCAGTGGTTGCTG-TCACATAATT--AAAA-----TCA--TTAACCATCTACACATGACCCTCTATGAGCACAATAGTTAAAAGCTAACACTGTCAAAAACCTAAATGGCTATAGGGGCGTT-ATGTGACC
		</sequence>
		<sequence>
			<taxon idref="Homosapiens_Italy_2009_ITA_PR1470_2009_G3P8"/>
			----------------------------------------------------------------------------------------------------------------------------------------------------
		</sequence>
		<sequence>
			<taxon idref="Homosapiens_Belgium_2007_01_13_BEL_BE00021_2007_G1P8"/>
			---------------------------CTG-TCACATAATT--AAAA-----TCA--TTAACCATCTACACATGACCCTCTATGAGCACAATAGTTAAAAGCTAACA-----------------------------------------
		</sequence>
		<sequence>
			<taxon idref="Homosapiens_Australia_2010_05_23_AUS_CK00100_2010_G1P8"/>
			----------ATGCTTTTCAGTGGTTGCTG-TCACATAATT--AAAA-----TCA--TTAACCATCTACACATGACCCTCTATGAGCACAATAGTTAAAAGCTAACA-----------------------------------------
		</sequence>
		<sequence>
			<taxon idref="Homosapiens_Belgium_2010_02_21_Bel_BE00098_2009_G1P8"/>
			---------------------TGGTTGCTG-TCACATAATT--AAAA-----TCA--TTAACCATCTACACATGACCCTCTATGAGCACAATAGTTAAAAGCTAACA-----------------------------------------
		</sequence>
		<sequence>
			<taxon idref="Homosapiens_Canada_2009_CAN_RT03109_2009_G3P8"/>
			----------------------------------------------------------------------------------------------------------------------------------------------------
		</sequence>
		<sequence>
			<taxon idref="Homosapiens_Canada_2009_CAN_RT01709_2009_G3P8"/>
			----------------------------------------------------------------------------------------------------------------------------------------------------
		</sequence>
		<sequence>
			<taxon idref="Homosapiens_Canada_2009_CAN_RT02509_2009_G3P8"/>
			----------------------------------------------------------------------------------------------------------------------------------------------------
		</sequence>
		<sequence>
			<taxon idref="Homosapiens_Canada_2008_CAN_RT09807_2008_G1P8"/>
			----------------------------------------------------------------------------------------------------------------------------------------------------
		</sequence>
		<sequence>
			<taxon idref="Homosapiens_Belgium_2007_02_06_BEL_BE00023_2007_G1P8"/>
			---------------------TGGTTGCTG-TCACATAATT--AAAA-----TCA--TTAACCATCTACACATGACCCTCTATGAGCACAATAGTTAAAAGCTAACACTGTCAAAAACCTAAATG------GGGTCATAGCTGTTTCC
		</sequence>
		<sequence>
			<taxon idref="Homosapiens_USA_2011_USA_CNMC30_2011_G1P8"/>
			--GGCTTTTAATGCTTTTCAGTGGTTGCTG-TCACATAATT--AAAA-----TCA--TTAACCATCTACACATGACCCTCTATGAGCACAATAGTTAAAAGCTAACA-----------------------------------------
		</sequence>
		<sequence>
			<taxon idref="Homosapiens_USA_2011_USA_CNMC3_2011_G1P8"/>
			--------------------GTGGTTGCTG-TCACATAATT--AAAA-----TCA--TTAACCATCTACACATGACCCTCTATGAGCACAATAGTTAAAAGCTAACACTGTCAAAAACCTAA--------------------------
		</sequence>
		<sequence>
			<taxon idref="Homosapiens_USA_2011_USA_CNMC112_2011_G1P8"/>
			--------TAATGCTTTTCAGTGGTTGCTG-TCACATAATT--AAAA-----TCA--TTAACCATCTACACATGACCCTCTATGAGCACAATAGTTAAAAGCTAACACT---------------------------------------
		</sequence>
		<sequence>
			<taxon idref="Homosapiens_USA_2011_USA_CNMC23_2011_G1P8"/>
			--GGCTTTTAATGCTTTTCAGTGGTTGCTG-TCACATAATT--AAAA-----TCA--TTAACCATCTACACATGACCCTCTATGAGCACAATAGTTAAAAGCTAACA-----------------------------------------
		</sequence>
		<sequence>
			<taxon idref="Homosapiens_Australia_2010_05_12_AUS_CK00095_2010_G1P8"/>
			---------------------TGGTTGCTG-TCACATAATT--AAAA-----TCA--TTAACCATCTACACATGACCCTCTATGAGCACAATAGTTAAAAGCTAACA-----------------------------------------
		</sequence>
		<sequence>
			<taxon idref="Homosapiens_China_2011_01_09_CHN_E2461_2011_G3P8"/>
			--GGCTTTTAATGCTTTTCAGTGGTTGCTG-TCACATAATT--AAAA-----TCA--TTAACCATCTACACATGACCCTCTATGAGCACAATAGTTAAAAGCTAACACTGTCAAAAACCTAAATGGCTATAGGGGCGTT-ATGTGACC
		</sequence>
		<sequence>
			<taxon idref="Homosapiens_Canada_2009_CAN_RT02009_2009_G3P8"/>
			----------------------------------------------------------------------------------------------------------------------------------------------------
		</sequence>
		<sequence>
			<taxon idref="Homosapiens_USA_2011_USA_CNMC117_2011_G1P8"/>
			---------------------TGGTTGCTG-TCACATAATT--AAAA-----TCA--TTAACCATCTACACATGACCCTCTATGAGCACAATAGTTAAAAGCTAACA-----------------------------------------
		</sequence>
		<sequence>
			<taxon idref="Homosapiens_Canada_2007_CAN_RT00507_2007_G1P8"/>
			----------------------------------------------------------------------------------------------------------------------------------------------------
		</sequence>
		<sequence>
			<taxon idref="Homosapiens_USA_2011_USA_CNMC125_2011_G1P8"/>
			--------TAATGCTTTTCAGTGGTTGCTG-TCACATAATT--AAAA-----TCA--TTAACCATCTACACATGACCCTCTATGAGCACAATAGTTAAAAGCTAACA-----------------------------------------
		</sequence>
		<sequence>
			<taxon idref="Homosapiens_USA_2011_USA_CNMC9_2011_G1P8"/>
			--GGCTTTTAATGCTTTTCAGTGGTTGCTG-TCACATAATT--AAAA-----TCA--TTAACCATCTACACATGACCCTCTATGAGCACAATAGTTAAAAGCTAACAC----------------------------------------
		</sequence>
		<sequence>
			<taxon idref="Homosapiens_Canada_2009_CAN_RT01909_2009_G3P8"/>
			----------------------------------------------------------------------------------------------------------------------------------------------------
		</sequence>
		<sequence>
			<taxon idref="Homosapiens_Australia_2006_08_02_Victoria_CK00029_2006_G1P8"/>
			---------------------TGGTTGCTG-TCACATAATT--AAAA-----TCA--TTAACCATCTACACATGACCCTCTATGAGCACAATAGTTAAAAGCTAACA-----------------------------------------
		</sequence>
		<sequence>
			<taxon idref="Homosapiens_Canada_2008_CAN_RT11807_2008_G1P8"/>
			----------------------------------------------------------------------------------------------------------------------------------------------------
		</sequence>
		<sequence>
			<taxon idref="Homosapiens_Canada_2008_CAN_RT13407_2008_G1P8"/>
			----------------------------------------------------------------------------------------------------------------------------------------------------
		</sequence>
		<sequence>
			<taxon idref="Homosapiens_USA_1988_USA_DC4345_1988_G1P8"/>
			---------------------TGGTTGATG-TCACATAATACAGACT-----ATA--TTAACCATCTACACATGACCCTCTATGAGCACAATAGTTAAAAGCTAACA-----------------------------------------
		</sequence>
		<sequence>
			<taxon idref="Homosapiens_USA_1980_Bethesda_DC1208_1980_G4P8"/>
			----------------------------------------------------------------------------------------------------------------------------------------------------
		</sequence>
		<sequence>
			<taxon idref="Homosapiens_USA_1980_Bethesda_DC4608_1980_G4P8"/>
			----------------------------------------------------------------------------------------------------------------------------------------------------
		</sequence>
		<sequence>
			<taxon idref="Homosapiens_USA_1988_Bethesda_DC4320_1988_G4P8"/>
			----------------------------------------------------------------------------------------------------------------------------------------------------
		</sequence>
		<sequence>
			<taxon idref="Homosapiens_USA_1976_USA_DC2314_1976_G1P8"/>
			---------------------TGGTTGATG-TCACATAATACAGACT-----ATA--TTAACCATCTACACATGACCCTCTATGAGCACAATAGTTAAAAGCTAACA-----------------------------------------
		</sequence>
		<sequence>
			<taxon idref="Homosapiens_USA_1980_USA_DC1210_1980_G1P8"/>
			---------------------TGGTTGATG-TCACATAATACAGACT-----ATA--TTAACCATCTACACATGACCCTCTATGAGCACAATAGTTAAAAGCTAACA-----------------------------------------
		</sequence>
		<sequence>
			<taxon idref="Homosapiens_USA_1979_USA_DC527_1979_G1P8"/>
			---------------------TGGTTGATG-TCACATAATACAGACT-----ATA--TTAACCATCTACACATGACCCTCTATGAGCACAATAGTTAAAAGCTAACA-----------------------------------------
		</sequence>
		<sequence>
			<taxon idref="Homosapiens_USA_1979_USA_DC247_1979_G1P8"/>
			---------------------TGGTTGATG-TCACATAATACAGACT-----ATA--TTAACCATCTACACATGACCCTCTATGAGCACAATAGTTAAAAGCTAACA-----------------------------------------
		</sequence>
		<sequence>
			<taxon idref="Homosapiens_USA_1979_USA_DC582_1979_G1P8"/>
			---------------------TGGTTGATG-TCACATAATACAGACT-----ATA--TTAACCATCTACACATGACCCTCTATGAGCACAATAGTTAAAAGCTAACA-----------------------------------------
		</sequence>
		<sequence>
			<taxon idref="Homosapiens_USA_1980_USA_DC1212_1980_G1P8"/>
			---------------------TGGTTGATG-TCACATAATACAGACT-----ATA--TTAACCATCTACACATGACCCTCTATGAGCACAATAGTTAAAAGCTAACA-----------------------------------------
		</sequence>
		<sequence>
			<taxon idref="Homosapiens_USA_1979_USA_DC273_1979_G1P8"/>
			---------------------TGGTTGATG-TCACATAATACAGACT-----ATA--TTAACCATCTACACATGACCCTCTATGAGCACAATAGTTAAAAGCTAACA-----------------------------------------
		</sequence>
		<sequence>
			<taxon idref="Homosapiens_USA_1979_USA_DC570_1979_G1P8"/>
			---------------------TGGTTGATG-TCACATAATACAGACT-----ATA--TTAACCATCTACACATGACCCTCTATGAGCACAATAGTTAAAAGCTAACA-----------------------------------------
		</sequence>
		<sequence>
			<taxon idref="Homosapiens_SriLanka_2009_LKA_R1207_2009_G4P6"/>
			----------------------------------------------------------------------------------------------------------------------------------------------------
		</sequence>
		<sequence>
			<taxon idref="Homosapiens_Australia_2009_05_10_AUS_CK00089_2009_G1P8"/>
			---------------------TGGTTGATG-TCACATAATACAAAAT-----ATG--TTAACCATCTACACATGACCCTCTATGAGCACAATAGTTAAAAGCTAACACTGTCAAAAACCTAAA-------------------------
		</sequence>
		<sequence>
			<taxon idref="Homosapiens_Thailand_2010_CU769KK_10"/>
			---GCTTTTAATGCTTTTCAGTGGTTGATG-TCACATAATACAAAAT-----ATG--TTAACCATCTACACATGACCCTCTATGAGCACAATAGTTAAAAGCTAA-------------------------------------------
		</sequence>
		<sequence>
			<taxon idref="Homosapiens_China_2007_03_13_CHN_E093_2007_G3P8"/>
			--GGCTTTTAATGCTTTTCAGTGGTTGATG-TCACATAATACAAAAT-----ATG--TTAACCATCTACACATGACCCTCTATGAGCACAATAGTTAAAAGCTAACACTGTCAAAAACCTAAATGGCTATAGGGGCGTT-ATGTGACC
		</sequence>
		<sequence>
			<taxon idref="Homosapiens_Canada_2008_CAN_RT18807_2008_G1P8"/>
			----------------------------------------------------------------------------------------------------------------------------------------------------
		</sequence>
		<sequence>
			<taxon idref="Homosapiens_Australia_1977_11_10_AUS_CK20001_1977_G2P4"/>
			---------------------TGGTTGATG---ACATGGT------------ATA---TTACCATCTTCACGTAACCCTCTATGAGCACAATAGTTAAAAGCTAACA-----------------------------------------
		</sequence>
		<sequence>
			<taxon idref="Homosapiens_Bangladesh_2013_08_02_BGN_M310_2013_G2P4"/>
			--GGCTTTTAATGCTTTTCAGTGGTTGATG---ACATAGC------------ATA---TTATCATCTTCACGTAACCCTCTATGAGCACAATAGTTAAAAGCTAACACTGTCAAAAACCTAAATGGCTATAGGGGCGTT-ATGTGACC
		</sequence>
		<sequence>
			<taxon idref="Homosapiens_Kenya_1989_08_D205"/>
			--GGCTTTTAATGCTTTTCAGTGGTTGATG---ACAAAGT------------ATA---TTACCATCTTCACGTAACCCTCTATGAGCACAATAGTTAAAAGCTAACACTGTCAAAAACCTAAATGGCTATAGGGGCGTT-ATGTGACC
		</sequence>
		<sequence>
			<taxon idref="Homosapiens_USA_2005_USA_VU050654_2005_G2P4"/>
			---------------------TGGTTGATG---ACATATC------------ATA---TTACCATCTTCACGTAACCCTCTATGAGCACAATAGTTAAAAGCTAACA-----------------------------------------
		</sequence>
		<sequence>
			<taxon idref="Homosapiens_SouthKorea_2012_CAU1206"/>
			--GGCTTTTAATGCTTTTCAGTGGTTGATG---ACATAGC------------ATA---TTACCATCTTCACGTAACCCTCTATGAGCACAATAGTTAAAAGCTAACACTATCAAAAACC-----------------------------
		</sequence>
		<sequence>
			<taxon idref="Homosapiens_Bangladesh_2013_09_21_BGN_M334_2013_G2P4"/>
			--GGCTTTTAATGCTTTTCAGTGGTTGATG---ACATAGT------------ATA---TTACCATCTTCACGTAACCCTCTATGAGCACAATAGTTAAAAGCTAACACTGTCAAAAACCTAAATGGCTATAGGGGCGTT-ATGTGACC
		</sequence>
		<sequence>
			<taxon idref="Homosapiens_Bangladesh_2013_11_30_BGN_M289_2013_G2P4"/>
			--GGCTTTTAATGCTTTTCAGTGGTTGATG---ACATAGC------------ATA---TTACCATCTTCACGTAACCCTCTATGAGCACAATAGTTAAAAGCTAACACTGTCAAAAACCTAAATGGCTATAGGGGCGTT-ATGTGACC
		</sequence>
		<sequence>
			<taxon idref="Homosapiens_Bangladesh_2013_08_07_BGN_M315_2013_G2P4"/>
			--GGCTTTTAATGCTTTTCAGTGGTTGATG---ACATAGT------------ATA---TTACCATCTTCACGTAACCCTCTATGAGCACAATAGTTAAAAGCTAACACTGTCAAAAACCTAAATGGCTATAGGGGCGTT-ATGTGACC
		</sequence>
		<sequence>
			<taxon idref="Homosapiens_Bangladesh_2013_08_05_BGN_M313_2013_G2P4"/>
			--GGCTTTTAATGCTTTTCAGTGGTTGATG---ACATAGT------------ATA---TTACCATCTTCACGTAACCCTCTATGAGCACAATAGTTAAAAGCTAACACTGTCAAAAACCTAAATGGCTATAGGGGCGTT-ATGTGACC
		</sequence>
		<sequence>
			<taxon idref="Homosapiens_Bangladesh_2013_08_05_BGN_M312_2013_G2P4"/>
			--GGCTTTTAATGCTTTTCAGTGGTTGATG---ACATAGT------------ATA---TTACCATCTTCACGTAACCCTCTATGAGCACAATAGTTAAAAGCTAACACTGTCAAAAACCTAAATGGCTATAGGGGCGTT-ATGTGACC
		</sequence>
		<sequence>
			<taxon idref="Homosapiens_USA_2010_05_15_USA_LB1562_2010_G9P4"/>
			--GGCTTTTAATGCTTTTCAGTGGTTGATG---ACATAGT------------ATA---TTACCATCTTCACGTAACCCTCTATGAGCACAATAGTTAAAAGCTAACACTGTCAAAAACCTAAATGGCTATAGGGGCGTT-ATGTGACC
		</sequence>
		<sequence>
			<taxon idref="Homosapiens_India_2013_IND_Kol065_2013_G9P4"/>
			---------AATGCTTTTCAGTGGTTGATG---ACATAGT------------ATA---TTACCATCTTCACGTAACCCTCTATGAGCACAATAGTTAAAAGCTAACACTGTCAAAAACCTAAATGGCTATAGGGGCGTT-ATGTGACC
		</sequence>
		<sequence>
			<taxon idref="Homosapiens_India_2013_IND_Kol051_2013_G9P4"/>
			--GGCTTTTAATGCTTTTCAGTGGTTGATG---ACATAGT------------ATA---TTACCATCTTCACGTAACCCTCTATGAGCACAATAGTTAAAAGCTAACACTGTCAAAAACCTAAATGGCTATAGGGGCGTT-ATGTGACC
		</sequence>
		<sequence>
			<taxon idref="Homosapiens_India_2013_IND_Kol066_2013_G9P4"/>
			--GGCTTTTAATGCTTTTCAGTGGTTGATG---ACATAGT------------ATA---TTACCATCTTCACGTAACCCTCTATGAGCACAATAGTTAAAAGCTAACACTGTCAAAAACCTAAATGGCTATAGGGGCGTT-ATGTGACC
		</sequence>
		<sequence>
			<taxon idref="Homosapiens_India_2013_IND_Kol064_2013_G9P4"/>
			--GGCTTTTAATGCTTTTCAGTGGTTGATG---ACATAGT------------ATA---TTACCATCTTCACGTAACCCTCTATGAGCACAATAGTTAAAAGCTAACACTGTCAAAAACCTAAATGGCTATAGGGGCGTT-ATGTGACC
		</sequence>
		<sequence>
			<taxon idref="Homosapiens_India_2013_IND_Kol047_2013_G9P4"/>
			---------AATGCTTTTCAGTGGTTGATG---ACATAGT------------ATA---TTACCATCTTCACGTAACCCTCTATGAGCACAATAGTTAAAAGCTAACACTGTCAAAAACCTAAATGGCTATAGGGGCGTT-ATGTGACC
		</sequence>
		<sequence>
			<taxon idref="Homosapiens_India_2011_IND_Kol018_2011_G9P4"/>
			--GGCTTTTAATGCTTTTCAGTGGTTGATG---ACATAGT------------ATA---TTACCATCTTCACGTAACCCTCTATGAGCACAATAGTTAAAAGCTAACACTGTCAAAAACCTAAATGGCTATAGGGGCGTT-ATGTGACC
		</sequence>
		<sequence>
			<taxon idref="Homosapiens_India_2011_IND_Kol006_2011_G9P4"/>
			--GGCTTTTAATGCTTTTCAGTGGTTGATG---ACATAGT------------ATA---TTACCATCTTCACGTAACCCTCTATGAGCACAATAGTTAAAAGCTAACACTGTCAAAAACCTAAATGGCTATAGGGGCGTT-ATGTGACC
		</sequence>
		<sequence>
			<taxon idref="Homosapiens_India_2010_RV10"/>
			--GGCTTTTAATGCTTTTCAGTGGTTGATG---ACATAGT------------ATA---TTACCATCTTCACGTAACCCTCTATGAGCACAATAGTTAAAAGCTAACACTGTCAAAAACCTAAATGGCTATAGGGGCGTT-ATGTGACC
		</sequence>
		<sequence>
			<taxon idref="Homosapiens_India_2012_IND_Kol040_2012_G9P4"/>
			---------AATGCTTTTCAGTGGTTGATG---ACATAGT------------ATA---TTACCATCTTCACGTAACCCTCTATGAGCACAATAGTTAAAAGCTAACACTGTCAAAAACCTAAATGGCTATAGGGGCGTT-ATGTGACC
		</sequence>
		<sequence>
			<taxon idref="Homosapiens_India_2012_IND_Kol028_2012_G9P4"/>
			---------AATGCTTTTCAGTGGTTGATG---ACATAGT------------ATA---TTACCATCTTCACGTAACCCTCTATGAGCACAATAGTTAAAAGCTAACACTGTCAAAAACCTAAATGGCTATAGGGGCGTT-ATGTGACC
		</sequence>
		<sequence>
			<taxon idref="Homosapiens_India_2012_IND_Kol041_2012_G9P4"/>
			---------AATGCTTTTCAGTGGTTGATG---ACATAGT------------ATA---TTACCATCTTCACGTAACCCTCTATGAGCACAATAGTTAAAAGCTAACACTGTCAAAAACCTAAATGGCTATAGGGGCGTT-ATGTGACC
		</sequence>
		<sequence>
			<taxon idref="Homosapiens_Thailand_2008_CU110BK_08"/>
			---GCTTTTAATGCTTTTCAGTGGTTGATG---ACATAGC------------ATA---TTACCATCTTCACGTAACCCTCTATGAGCACAATAGTTAAAAGCTAACACTGTCAAA---------------------------------
		</sequence>
		<sequence>
			<taxon idref="Homosapiens_Malawi_2013_09_17_MWI_BID2FT_2013_G1P8"/>
			--GGCTTTTAATGCTTTTCAGTGGTTGATG---ACATAGC------------ATA---TTACCATCTTCACGTAACCCTCTATGAGCACAATAGTTAAAAGCTAACACTGTCAAAAACCTAAATGGCTATAGGGGCGTT-ATGTGACC
		</sequence>
		<sequence>
			<taxon idref="Homosapiens_Malawi_2013_04_17_MWI_BID1JK_2013_G2P4"/>
			--GGCTTTTAATGCTTTTCAGTGGTTGATG---ACATAGC------------ATA---TTACCATCTTCACGTAACCCTCTATGAGCACAATAGTTAAAAGCTAACACTGTCAAAAACCTAAATGGCTATAGGGGCGTT-ATGTGACC
		</sequence>
		<sequence>
			<taxon idref="Homosapiens_Malawi_2012_06_15_MWI_BID15V_2012_G2P4"/>
			--GGCTTTTAATGCTTTTCAGTGGTTGATG---ACATAGC------------ATA---TTACCATCTTCACGTAACCCTCTATGAGCACAATAGTTAAAAGCTAACACTGTCAAAAACCTAAATGGCTATAGGGGCGTT-ATGTGACC
		</sequence>
		<sequence>
			<taxon idref="Homosapiens_Malawi_2012_06_25_MWI_BID1CT_2012_G2P4"/>
			--GGCTTTTAATGCTTTTCAGTGGTTGATG---ACATAGC------------ATA---TTACCATCTTCACGTAACCCTCTATGAGCACAATAGTTAAAAGCTAACACTGTCAAAAACCTAAATGGCTATAGGGGCGTT-ATGTGACC
		</sequence>
		<sequence>
			<taxon idref="Homosapiens_Malawi_2013_05_16_MWI_BID1PU_2013_G1P8"/>
			--GGCTTTTAATGCTTTTCAGTGGTTGATG---ACATAGC------------ATA---TTACCATCTTCACGTAACCCTCTATGAGCACAATAGTTAAAAGCTAACACTGTCAAAAACCTAAATGGCTATAGGGGCGTT-ATGTGACC
		</sequence>
		<sequence>
			<taxon idref="Homosapiens_Malawi_2013_07_04_MWI_BID1LW_2013_G1P8"/>
			--GGCTTTTAATGCTTTTCAGTGGTTGATG---ACATAGC------------ATA---TTACCATCTTCACGTAACCCTCTATGAGCACAATAGTTAAAAGCTAACACTGTCAAAAACCTAAATGGCTATAGGGGCGTT-ATGTGACC
		</sequence>
		<sequence>
			<taxon idref="Homosapiens_Malawi_2013_07_30_MWI_BID1KY_2013_G1P8"/>
			--GGCTTTTAATGCTTTTCAGTGGTTGATG---ACATAGC------------ATA---TTACCATCTTCACGTAACCCTCTATGAGCACAATAGTTAAAAGCTAACACTGTCAAAAACCTAAATGGCTATAGGGGCGTT-ATGTGACC
		</sequence>
		<sequence>
			<taxon idref="Homosapiens_Malawi_2014_01_23_MWI_BID2Q6_2014_G1P8"/>
			--GGCTTTTAATGCTTTTCAGTGGTTGATG---ACATAGC------------ATA---TTACCATCTTCACGTAACCCTCTATGAGCACAATAGTTAAAAGCTAACACTGTCAAAAACCTAAATGGCTATAGGGGCGTT-ATGTGACC
		</sequence>
		<sequence>
			<taxon idref="Homosapiens_USA_2011_USA_2011729115_2011_G2P4"/>
			--GGCTTTTAATGCTTTTCAGTGGTTGATG---ACATAGC------------ATA---TTACCATCTTCACGTACCCCTCTATGAGCACAATAGTTAAAAGCTAACACTGTCAAAAACCTAAATGGCTATAGGGGCGTT-ATGTGACC
		</sequence>
		<sequence>
			<taxon idref="Homosapiens_India_2013_IND_Kol063_2013_G9P4"/>
			--GGCTTTTAATGCTTTTCAGTGGTTGATG---ACATAGC------------ATA---TTACCATCTTCACGTAGCCCTCTATGAGCACAATAGTTAAAAGCTAACACTGTCAAAAACCTAAATGGCTATAGGGGCGTT-ATGTGACC
		</sequence>
		<sequence>
			<taxon idref="Homosapiens_Australia_2010_09_19_AUS_CK20042_2010_G2P4"/>
			---------------------TGGTTGATG---ACATAGC------------ATA---TTACCATCTTCACGTAGCCCTCTATGAGCACAATAGTTAAAAGCTAACA-----------------------------------------
		</sequence>
		<sequence>
			<taxon idref="Homosapiens_Philippines_2012_06_PHI_TGO12007_2012_G2P4"/>
			--GGCTTTTAATGCTTTTCAGTGGTTGATG---ACATAGC------------ATA---TTACCATCTTCACGTAGCCCTCTATGAGCACAATAGTTAAAAGCTAACACTGTCAAAAACCTAAATGGCTATAGGGGCGTT-ATGTGACC
		</sequence>
		<sequence>
			<taxon idref="Homosapiens_Philippines_2012_06_PHI_TGO12003_2012_G2P4"/>
			--GGCTTTTAATGCTTTTCAGTGGTTGATG---ACATAGC------------ATA---TTACCATCTTCACGTAGCCCTCTATGAGCACAATAGTTAAAAGCTAACACTGTCAAAAACCTAAATGGCTATAGGGGCGTT-ATGTGACC
		</sequence>
		<sequence>
			<taxon idref="Homosapiens_Bangladesh_2010_01_BGN_J251_2010_G2P4"/>
			--GGCTTTTAATGCTTTTCAGTGGTTGATG---ACATAGC------------ATA---TTACCATCTTCACGTAACCCTCTATGAGCACAATAGTTAAAAGCTAACACTGTCAAAAACCTAAATGGCTATAGGGGCGTT-ATGTGACC
		</sequence>
		<sequence>
			<taxon idref="Homosapiens_Bangladesh_2000_04_20_BGD_RV176_2000_G12P6"/>
			--GGCTTTTAATGCTTTTCAGTGGTTGATG---ACATAGC------------ATA---TTACCATCTTCACGTAACCCTCTATGAGCACAATAGTTAAAAGCTAACACTGTCAAAAACCTAAATGGCTATAGGGGCGTT-ATGTGACC
		</sequence>
		<sequence>
			<taxon idref="Homosapiens_Bangladesh_2000_02_14_BGD_RV161_2000_G12P6"/>
			--GGCTTTTAATGCTTTTCAGTGGTTGATG---ACATAGC------------ATA---TTACCATCTTCACGTAACCCTCTATGAGCACAATAGTTAAAAGCTAACACTGTCAAAAACCTAAATGGCTATAGGGGCGTT-ATGTGACC
		</sequence>
		<sequence>
			<taxon idref="Homosapiens_Bangladesh_2010_01_BGN_J263_2010_G2P4"/>
			--GGCTTTTAATGCTTTTCAGTGGTTGATG---ACATAGC------------ATA---TTACCATCTTCACGTAACCCTCTATGAGCACAATAGTTAAAAGCTAACACTGTCAAAAACCTAAATGGCTATAGGGGCGTT-ATGTGACC
		</sequence>
		<sequence>
			<taxon idref="Homosapiens_Bangladesh_2010_01_BGN_J266_2010_G2P4"/>
			--GGCTTTTAATGCTTTTCAGTGGTTGATG---ACATAGC------------ATA---TTACCATCTTCACGTAACCCTCTATGAGCACAATAGTTAAAAGCTAACACTGTCAAAAACCTAAATGGCTATAGGGGCGTT-ATGTGACC
		</sequence>
		<sequence>
			<taxon idref="Homosapiens_Bangladesh_2010_01_BGN_J265_2010_G2P4"/>
			--GGCTTTTAATGCTTTTCAGTGGTTGATG---ACATAGC------------ATA---TTACCATCTTCACGTAACCCTCTATGAGCACAATAGTTAAAAGCTAACACTGTCAAAAACCTAAATGGCTATAGGGGCGTT-ATGTGACC
		</sequence>
		<sequence>
			<taxon idref="Homosapiens_Canada_2008_CAN_RT12807_2008_G2P4"/>
			----------------------------------------------------------------------------------------------------------------------------------------------------
		</sequence>
		<sequence>
			<taxon idref="Homosapiens_Ethiopia_2012_ETH_MRCDPRU850_2012_G12P8"/>
			---------------------TGGTTGATG---ACATAGC------------ATA---TTACCATCTTCACGTAACCCTCTATGAGCACAATAGTTAAAAGCTAACA-----------------------------------------
		</sequence>
		<sequence>
			<taxon idref="Homosapiens_Ethiopia_2010_10_18_ETH_MRCDPRU5010_2010_G12P8"/>
			---------------------TGGTTGATG---ACATAGC------------ATA---TTACCATCTTCACGTAACCCTCTATGAGCACAATAGTTAAAAGCTAACA-----------------------------------------
		</sequence>
		<sequence>
			<taxon idref="Homosapiens_Bangladesh_2010_02_BGN_J300_2010_G2P4"/>
			--GGCTTTTAATGCTTTTCAGTGGTTGATG---ACATAGC------------ATA---TTACCATCTTCACGTAACCCTCTATGAGCACAATAGTTAAAAGCTAACACTGTCAAAAACCTAAATGGCTATAGGGGCGTT-ATGTGACC
		</sequence>
		<sequence>
			<taxon idref="Homosapiens_Bangladesh_2010_02_BGN_J303_2010_G2P4"/>
			--GGCTTTTAATGCTTTTCAGTGGTTGATG---ACATAGC------------ATA---TTACCATCTTCACGTAACCCTCTATGAGCACAATAGTTAAAAGCTAACACTGTCAAAAACCTAAATGGCTATAGGGGCGTT-ATGTGACC
		</sequence>
		<sequence>
			<taxon idref="Homosapiens_USA_2008_USA_VU080935_2008_G2P4"/>
			---------------------TGGTTGATG---ACATAGC------------ATA---TTACCATCTTCACGTAACCCTCTATGAGCACAATAGTTAAAAGCTAACA-----------------------------------------
		</sequence>
		<sequence>
			<taxon idref="Homosapiens_USA_2007_USA_2007719869_2007_G2P4"/>
			---------------------TGGTTGATG---ACATAGC------------ATA---TTACCATCTTCACGTGACCCTCTATGAGCACAATAGTTAAAAGCTAACA-----------------------------------------
		</sequence>
		<sequence>
			<taxon idref="Homosapiens_India_2011_RV11"/>
			--GGCTTTTAATGCTTTTCAGTGGTTGATG---ACATAGC------------ATA---TTACCATCTTCACGTAACCCTCTATGAGCACAATAGTTAAAAGCTAACACTGTCAAAAACCTAAATGGCTATAGGCGCGTT-ATGTGACC
		</sequence>
		<sequence>
			<taxon idref="Homosapiens_Ethiopia_2008_12_29_ETH_MRCDPRU1873_2008_G3P6"/>
			---------------------TGGTTGATG---ACATAGC------------ATA---TTACCATCTTCACGTAACCCTCTATGAGCACAATAGTTAAAAGCTAACA-----------------------------------------
		</sequence>
		<sequence>
			<taxon idref="Homosapiens_USA_2008_USA_VU080938_2008_G2P4"/>
			---------------------TGGTTGATG---ACATAGC------------ATA---TTACCATCTTCACGTAACCCTCTATGAGCACAATAGTTAAAAGCTAACA-----------------------------------------
		</sequence>
		<sequence>
			<taxon idref="Homosapiens_Ethiopia_2008_07_23_ETH_MRCDPRU184408_2008_G3P6"/>
			---------------------TGGTTGATG---ACATAGC------------ATA---TTACCATCTTCACGTAACCCTCTATGAGCACAATAGTTAAAAGCTAACA-----------------------------------------
		</sequence>
		<sequence>
			<taxon idref="Homosapiens_Australia_2010_10_14_AUS_CK20054_2010_G2P4"/>
			---------------------TGGTTGATG---ACATAGC------------ATA---TTACCATCTTCACGTAACCCTCTATGAGCACAATAGTTAAAAGCTAACA-----------------------------------------
		</sequence>
		<sequence>
			<taxon idref="Homosapiens_Australia_2010_10_28_AUS_CK20046_2010_G2P4"/>
			---------------------TGGTTGATG---ACATAGC------------ATA---TTACCATCTTCACGTAACCCTCTATGAGCACAATAGTTAAAAGCTAACA-----------------------------------------
		</sequence>
		<sequence>
			<taxon idref="Homosapiens_Australia_2010_11_16_AUS_CK20059_2010_G2P4"/>
			---------------------TGGTTGATG---ACATAGC------------ATA---TTACCATCTTCACGTAACCCTCTATGAGCACAATAGTTAAAAGCTAACA-----------------------------------------
		</sequence>
		<sequence>
			<taxon idref="Homosapiens_Australia_2010_11_15_AUS_CK20058_2010_G2P4"/>
			---------------------TGGTTGATG---ACATAGC------------ATA---TTACCATCTTCACGTAACCCTCTATGAGCACAATAGTTAAAAGCTAACA-----------------------------------------
		</sequence>
		<sequence>
			<taxon idref="Homosapiens_Ethiopia_2009_07_18_ETH_MRCDPRU2241_2009_G3P6"/>
			---------------------TGGTTGATG---ACATAGC------------ATA---TTACCATCTTCACGTAACCCTCTATGAGCACAATAGTTAAAAGCTAACA-----------------------------------------
		</sequence>
		<sequence>
			<taxon idref="Homosapiens_USA_2008_USA_VU080911_2008_G2P4"/>
			---------------------TGGTTGATG---ACATAGC------------ATA---TTACCATCTTCACGTAACCCTCTATGAGCACAATAGTTAAAAGCTAACA-----------------------------------------
		</sequence>
		<sequence>
			<taxon idref="Homosapiens_USA_2008_USA_VU080913_2008_G2P4"/>
			---------------------TGGTTGATG---ACATAGC------------ATA---TTACCATCTTCACGTAACCCTCTATGAGCACAATAGTTAAAAGCTAACA-----------------------------------------
		</sequence>
		<sequence>
			<taxon idref="Homosapiens_Malawi_2012_03_14_MWI_BID19T_2012_G2P4"/>
			--GGCTTTTAATGCTTTTCAGTGGTTGATG---ACGTAGC------------ATA---TTACCATCTTCACGTAACCCTCTATGAGCACAATAGTTAAAAGCTAACACTGTCAAAAACCTAAATGGCTATAGGGGCGTT-ATGTGACC
		</sequence>
		<sequence>
			<taxon idref="Homosapiens_Malawi_2012_05_12_MWI_BID1B8_2012_G2P4"/>
			--GGCTTTTAATGCTTTTCAGTGGTTGATG---ACGTAGC------------ATA---TTACCATCTTCACGTAACCCTCTATGAGCACAATAGTTAAAAGCTAACACTGTCAAAAACCTAAATGGCTATAGGGGCGTT-ATGTGACC
		</sequence>
		<sequence>
			<taxon idref="Homosapiens_Malawi_2012_02_13_MWI_BID11D_2012_G2P4"/>
			--GGCTTTTAATGCTTTTCAGTGGTTGATG---ACGTAGC------------ATA---TTACCATCTTCACGTAACCCTCTATGAGCACAATAGTTAAAAGCTAACACTGTCAAAAACCTAAATGGCTATAGGGGCGTT-ATGTGACC
		</sequence>
		<sequence>
			<taxon idref="Homosapiens_Malawi_2012_01_17_MWI_BID124_2012_G2P4"/>
			--GGCTTTTAATGCTTTTCAGTGGTTGATG---ACGTAGC------------ATA---TTACCATCTTCACGTAACCCTCTATGAGCACAATAGTTAAAAGCTAACACTGTCAAAAACCTAAATGGCTATAGGGGCGTT-ATGTGACC
		</sequence>
		<sequence>
			<taxon idref="Susscrofa_SouthAfrica_2007_ZAF_MRCDPRU1533_2007_G2P4"/>
			---------------------TGGTTGATG---ACGTAGC------------ATA---TTACCATCTTCACGTAACCCTCTATGAGCACAATAGTTAAAAGCTAACA-----------------------------------------
		</sequence>
		<sequence>
			<taxon idref="Homosapiens_SouthAfrica_2012_06_14_ZAF_MRCDPRU82_2012_G2P4"/>
			---------------------TGGTTGATG---ACGTAGC------------ATA---TTACCATCTTCACGTAACCCTCTATGAGCACAATAGTTAAAAGCTAACA-----------------------------------------
		</sequence>
		<sequence>
			<taxon idref="Homosapiens_Pakistan_2010_PAK93_2010_G1P6"/>
			TGGCTTTTAAATGCTTTTCAGTGGTTGATG---ACATGGC------------ATA---TTACCATCTTCACGTAACCCTCTATGAGCACAATAGTTAAAAGC----------------------------------------------
		</sequence>
		<sequence>
			<taxon idref="Homosapiens_Australia_2006_07_09_AUS_CK20026_2006_G2P4"/>
			---------------------TGGTTGATG---ACATGGC------------ATA---TTACCATCTTCACGTAACCCTCTATGAGCACAATAGTTAAAAGCTAACA-----------------------------------------
		</sequence>
		<sequence>
			<taxon idref="Homosapiens_Thailand_2012_02_02_CMHN4912"/>
			--GGCTTTTAATGCTTTTCAGTGGTTGATG---ACATGGC------------ATA---TTATCATCTTCACGTAACCCTCTATGAGCACAATAGTTAAAAGCTAACACTGTCAAAAACCTAAATGGCTATAGGGGCGTT-ATGT----
		</sequence>
		<sequence>
			<taxon idref="Homosapiens_Thailand_2013_THA_BD20_2013_G2P4"/>
			--GGCTTTTAATGCTTTTCAGTGGTTGATG---ACATGAC------------ATA---TTATCATCTTCACGTAACCCTCTATGAGCACAATAGTTAAAAGCTAACACTGTCAAAAACCTAAATGGCTATAGGGGCGTT-ATGTGACC
		</sequence>
		<sequence>
			<taxon idref="Homosapiens_Australia_2010_10_23_AUS_CK20055_2010_G2P4"/>
			---------------------TGGTTGATG---ACATGGC------------ATA---TTATCATCTTCACGTAACCCTCTATGAGCACAATAGTTAAAAGCTAACA-----------------------------------------
		</sequence>
		<sequence>
			<taxon idref="Homosapiens_Australia_2011_AUS_CK20048_2011_G2P4"/>
			---------------------TGGTTGATG---ACATGGC------------ATA---TTATCATCTTCACGTAACCCTCTATGAGCACAATAGTTAAAAGCTAACA-----------------------------------------
		</sequence>
		<sequence>
			<taxon idref="Homosapiens_SouthKorea_2011_CAU1103"/>
			--GGCTTTTAATGCTTTTCAGTGGTTGATG---ACATGGC------------ATA---TTATCATCTTCACGTAACCCTCTATGAGCACAATAGTTAAAAGCTAACACTGTCAAAAACC-----------------------------
		</sequence>
		<sequence>
			<taxon idref="Homosapiens_Australia_2004_02_28_AUS_336190_2004_G2P4"/>
			--GGCTTTTAATGCTTTTCAGTGGTTGATG---ACATAGC------------ATA---TTACCATCTTCACGTAACCCTCTATGAGCACAATAGTTAAAAGCTAACACTGTCAAAAACCTAAATGGCTATAGGGGCGTTATGT-----
		</sequence>
		<sequence>
			<taxon idref="Homosapiens_Gambia_2008_06_12_GMB_MRCDPRU3165_2008_G2P6"/>
			---------------------TGGTTGATG---CCATAGC------------ATA---TTACCATCTTCACGTAACCCTCTATGAGCACAATAGTTAAAAGCTAACA-----------------------------------------
		</sequence>
		<sequence>
			<taxon idref="Homosapiens_Senegal_2009_SEN_MRCDPRU2128_2009_G2P6"/>
			---------------------TGGTTGATG---CCATAGC------------ATA---TTACCATCTTCACGTAACCCTCTATGAGCACAATAGTTAAAAGCTAACA-----------------------------------------
		</sequence>
		<sequence>
			<taxon idref="Homosapiens_Uganda_2013_01_05_UGA_MUL13166_2013_G3P6"/>
			--GGCTTTTAATGCTTTTCAGTGGTTGATG---CCATAGC------------ATA---TTACCATTTTCACGTAACCCTCTATGAGCACAATAGTTAAAAGCTAACACTGTCAAAAACCTAAATGGCTATAGGGGCGTT-ATGTGACC
		</sequence>
		<sequence>
			<taxon idref="Homosapiens_Uganda_2013_03_21_UGA_MUL13308_2013_G8P6"/>
			--GGCTTTTAATGCTTTTCAGTGGTTGATG---CCATAGC------------ATA---TTACCATCTTCACGTAACCCTCTATGAGCACAATAGTTAAAAGCTAACACTGTCAAAAACCTAAATGGCTATAGGGGCGTT-ATGTGACC
		</sequence>
		<sequence>
			<taxon idref="Homosapiens_Uganda_2012_11_26_UGA_MUL12117_2012_G3P6"/>
			--GGCTTTTAATGCTTTTCAGTGGTTGATG---CCATAGC------------ATA---TTACCATCTTCACGTAACCCTCTATGAGCACAATAGTTAAAAGCTAACACTGTCAAAAACCTAAATGGCTATAGGGGCGTT-ATGTGACC
		</sequence>
		<sequence>
			<taxon idref="Homosapiens_Uganda_2012_11_15_UGA_MUL12104_2012_G3P6"/>
			--GGCTTTTAATGCTTTTCAGTGGTTGATG---CCATAGC------------ATG---TTACCATCTTCACGTAACCCTCTATGAGCACAATAGTTAAAAGCTAACACTGTCAAAAACCTAAATGGCTATAGGGGCGTT-ATGTGACC
		</sequence>
		<sequence>
			<taxon idref="Homosapiens_Togo_2010_11_TGO_MRCDPRU5164_2010_G3P6"/>
			---------------------TGGTTGATG---CCATAGC------------ATA---TTACCATCTTCACGTAACCCTCTATGAGCACAATAGTTAAAAGCTAACA-----------------------------------------
		</sequence>
		<sequence>
			<taxon idref="Homosapiens_Gambia_2010_01_21_GMB_MRCDPRU3180_2010_G2P6"/>
			---------------------TGGTTGATG---TCATAGC------------ATA---TTACCATCTTCACGTAACCCTCTATGAGCACAATAGTTAAAAGCTAACA-----------------------------------------
		</sequence>
		<sequence>
			<taxon idref="Homosapiens_Togo_2010_06_TGO_MRCDPRU5124_2010_G2P4"/>
			---------------------TGGTTGATG---CCATAGC------------ATA---TTACCATCTTCACGTAACCCTCTATGAGCACAATAGTTAAAAGCTAACA-----------------------------------------
		</sequence>
		<sequence>
			<taxon idref="Homosapiens_Belgium_2009_02_18_Hu_BEL_F01322_2009_G3P6"/>
			--GGCTTTTAATGCTTTTCAGTGGTTGATG---CCATAGC------------ATA---TTACCATCTTCACGTAACCCTCTATGAGCACAATAGTTAAAAGCTAACACTGTCAAAAACCTAAATGGCTATAGGGGCGTT-ATGTGACC
		</sequence>
		<sequence>
			<taxon idref="Homosapiens_Belgium_2009_03_14_Hu_BEL_F01498_2009_G3P6"/>
			--GGCTTTTAATGCTTTTCAGTGGTTGATG---CCATAGC------------ATA---TTACCATCTTCACGTAACCCTCTATGAGCACAATAGTTAAAAGCTAACACTGTCAAAAACCTAAATGGCTATAGGGGCGTT-ATGTGACC
		</sequence>
		<sequence>
			<taxon idref="Homosapiens_Ghana_2008_GHA_GH01808_2008_G8P6"/>
			--GGCTTTTAATGCTTTTCAGTGGTTGATG---CCATAGC------------ATA---TTACCATCTTCACGTAACCCTCTATGAGCACAATAGTTAAAAGCTAACACTGTCAAAAACCTAAATGGCTATAGGGGCGTT-ATGTGACC
		</sequence>
		<sequence>
			<taxon idref="Homosapiens_Ghana_2008_GHA_GH01908_2008_G8P6"/>
			--GGCTTTTAATGCTTTTCAGTGGTTGATG----CATAGC------------ATA---TTACCATCTTCACGTACCCCTCTATGAGCACAATAGTTAAAAGCTAACACTGTCAAAAACCTAAATGGCTATAGGGGCGTT-ATGTGACC
		</sequence>
		<sequence>
			<taxon idref="Homosapiens_Malawi_2012_04_03_MWI_BID1AW_2012_G2P6"/>
			--GGCTTTTAATGCTTTTCAGTGGTTGATG---CCATAGC------------ATA---TTACCATCTTCACGTAACCCTCTATGAGCACAATAGTTAAAAGCTAACACTGTCAAAAACCTAAATGGCTATAGGGGCGTT-ATGTGACC
		</sequence>
		<sequence>
			<taxon idref="Homosapiens_Malawi_2012_06_11_MWI_BID1BI_2012_G2P4"/>
			--GGCTTTTAATGCTTTTCAGTGGTTGATG-CCATATCATA-----------------TTACCATCTTCACGTAACCCTCTATGAGCACAATAGTTAAAAGCTAACACTGTCAAAAACCTAAATGGCTATAGGGGCGTT-ATGTGACC
		</sequence>
		<sequence>
			<taxon idref="Homosapiens_Malawi_2012_06_06_MWI_BID15I_2012_G2P6"/>
			--GGCTTTTAATGCTTTTCAGTGGTTGATG-CCATATCAT-----------------ATTACCATCTTCACGTAACCCTCTATGAGCACAATAGTTAAAAGCTAACACTGTCAAAAACCTAAATGGCTATAGGGGCGTT-ATGTGACC
		</sequence>
		<sequence>
			<taxon idref="Homosapiens_USA_2006_Hu_USA_06242_2006_G2P6"/>
			--GGCTTTTAATGCTTTTCAGTGGTTGATG---CCATAGC------------ATA---TTACCATCTTCACGTAACCCTCTATGAGCACAATAGTTAAAAGCTAACACTGTCAAAAACCTAAATGGCTATAGGGGCGTT-ATGTGACC
		</sequence>
		<sequence>
			<taxon idref="Homosapiens_Senegal_2009_01_02_SEN_MRCDPRU2053_2009_G8P6"/>
			---------------------TGGTTGATG---CCATAGC------------ATA---TTACCATCTTCACGTAACCCTCTATGAGCACAATAGTTAAAAGCTAACA-----------------------------------------
		</sequence>
		<sequence>
			<taxon idref="Homosapiens_SouthAfrica_2008_ZAF_MRCDPRU2344_2008_G2P6"/>
			---------------------TGGTTGATG---CCATAGC------------ATA---TTACCATCTTCACGTAACCCTCTATGAGCACAATAGTTAAAAGCTAACA-----------------------------------------
		</sequence>
		<sequence>
			<taxon idref="Homosapiens_Australia_2000_08_13_AUS_CK20007_2000_G2P4"/>
			---------------------TGGTTGATG---ACATAGC------------ATA---TTACCATCTTCACGTAACCCTCTATGAGCACAATAGTTAAAAGCTAACA-----------------------------------------
		</sequence>
		<sequence>
			<taxon idref="Homosapiens_Australia_2000_09_14_AUS_CK20016_2000_G2P4"/>
			---------------------TGGTTGATG---ACATAGC------------ATA---TTACCATCTTCACGTAACCCTCTATGAGCACAATAGTTAAAAGCTAACA-----------------------------------------
		</sequence>
		<sequence>
			<taxon idref="Homosapiens_SouthAfrica_2007_02_20_ZAF_MRCDPRU81_2007_G2P4"/>
			---------------------TGGTTGATG---ACATAGC------------ATA---TTACCATCTTCACGTAACCCTCTATGAGCACGATAGTTAAAAGCTAACA-----------------------------------------
		</sequence>
		<sequence>
			<taxon idref="Homosapiens_Zambia_2009_ZMB_MRCDPRU1673_2009_G2P4"/>
			---------------------TGGTTGATG---ACATAGC------------ATA---TTACCATCTTCACGTAACCCTCTATGAGCACGATAGTTAAAAGCTAACA-----------------------------------------
		</sequence>
		<sequence>
			<taxon idref="Homosapiens_SouthAfrica_2005_ZAF_MRCDPRU128005_2005_G2P8"/>
			---------------------TGGTTGATG---ACATAGC------------ATA---TTACCATCTTCACGTAACCCTCTATGAGCACGATAGTTAAAAGCTAACA-----------------------------------------
		</sequence>
		<sequence>
			<taxon idref="Homosapiens_SouthAfrica_2009_05_18_ZAF_MRCDPRU1061_2009_G2P4"/>
			---------------------TGGTTGATG---ACATAGC------------ATA---TTACCATCTTCACGTAACCCTCTATGAGCACGATAGTTAAAAGCTAACA-----------------------------------------
		</sequence>
		<sequence>
			<taxon idref="Homosapiens_Australia_2010_08_15_AUS_CK20040_2010_G2P4"/>
			---------------------TGGTTGATG---ACATAGC------------ATA---TTACCATCTTCACGTAACCCTCTATGAGCACGATAGTTAAAAGCTAACA-----------------------------------------
		</sequence>
		<sequence>
			<taxon idref="Homosapiens_Australia_2010_11_24_AUS_CK20060_2010_G2P4"/>
			---------------------TGGTTGATG---ACATAGC------------ATA---TTACCATCTTCACGTAACCCTCTATGAGCACGATAGTTAAAAGCTAACA-----------------------------------------
		</sequence>
		<sequence>
			<taxon idref="Homosapiens_Japan_2016_JPN_K2116_2016_G2P4"/>
			--GGCTTTTAATGCTTTTCAGTGGTTGATG---ACATAGC------------ATA---TTACCATCTTCACGTAACCCTCTATGAGCACGATAGTTAAAAGCTAACACTGTCAAAAACCTAAATGGCTATAGGGGCGTTATGT-----
		</sequence>
		<sequence>
			<taxon idref="Homosapiens_Japan_2016_JPN_CH1020_2016_G2P4"/>
			--GGCTTTTAATGCTTTTCAGTGGTTGATG---ACATAGC------------ATA---TTACCATCTTCACGTAACCCTCTATGAGCACGATAGTTAAAAGCTAACACTGTCAAAAACCTAAATGGCTATAGGGGCGTT-ATGTGACC
		</sequence>
		<sequence>
			<taxon idref="Homosapiens_Japan_2016_JPN_K316_2016_G2P4"/>
			--GGCTTTTAATGCTTTTCAGTGGTTGATG---ACATAGC------------ATA---TTACCATCTTCACGTAACCCTCTATGAGCACGATAGTTAAAAGCTAACACTGTCAAAAACCTAAATGGCTATAGGGGCGTT-ATGTGACC
		</sequence>
		<sequence>
			<taxon idref="Homosapiens_Japan_2016_JPN_MI1132_2016_G2P4"/>
			--GGCTTTTAATGCTTTTCAGTGGTTGATG---ACATAGC------------ATA---TTACCATCTTCACGTAACCCTCTATGAGCACGATAGTTAAAAGCTAACACTGTCAAAAACCTAAATGGCTATAGGGGCGTTAT-------
		</sequence>
		<sequence>
			<taxon idref="Homosapiens_Australia_2010_09_26_AUS_CK20052_2010_G2P4"/>
			---------------------TGGTTGATG---ACATAGC------------ATA---TTACCATCTTCACGTAACCCTCTATGAGCACGATAGTTAAAAGCTAACA-----------------------------------------
		</sequence>
		<sequence>
			<taxon idref="Homosapiens_Australia_2010_10_24_AUS_CK20056_2010_G2P4"/>
			---------------------TGGTTGATG---ACATAGC------------ATA---TTACCATCTTCACGTAACCCTCTATGAGCACGATAGTTAAAAGCTAACA-----------------------------------------
		</sequence>
		<sequence>
			<taxon idref="Homosapiens_Australia_2010_11_27_AUS_CK20050_2010_G2P4"/>
			---------------------TGGTTGATG---ACATAGC------------ATA---TTACCATCTTCACGTAACCCTCTATGAGCACGATAGTTAAAAGCTAACA-----------------------------------------
		</sequence>
		<sequence>
			<taxon idref="Homosapiens_Australia_2010_05_19_AUS_CK20049_2010_G2P4"/>
			---------------------TGGTTGATG---ACATAGC------------ATA---TTACCATCTTCACGTAACCCTCTATGAGCACGATAGTTAAAAGCTAACA-----------------------------------------
		</sequence>
		<sequence>
			<taxon idref="Homosapiens_USA_2007_USA_2007769964_2007_G2P4"/>
			---------------------TGGTTGATG---ACATAGC------------ATA---TTACCATCTTCACGTAACCCTCTATGAGCACGATAGTTAAAAGCTAACA-----------------------------------------
		</sequence>
		<sequence>
			<taxon idref="Homosapiens_Canada_2007_CAN_RT03607_2007_G2P4"/>
			----------------------------------------------------------------------------------------------------------------------------------------------------
		</sequence>
		<sequence>
			<taxon idref="Homosapiens_SouthAfrica_2009_ZAF_3203WC_2009_G2P4"/>
			--GGCTTTTAATGCTTTTCAGTGGTTGATG---ATATAGC------------ATA---TTACCATCTTCACGTAACCCTCTATGAGCACAATAGTTAAAAGCTAACACTGTCAAAAACCTAAATGGCTATAGGGGCGTT-ATGTGACC
		</sequence>
		<sequence>
			<taxon idref="Homosapiens_Canada_2008_CAN_RT12507_2008_G2P4"/>
			----------------------------------------------------------------------------------------------------------------------------------------------------
		</sequence>
		<sequence>
			<taxon idref="Homosapiens_Canada_2007_CAN_RT06807_2007_G2P4"/>
			----------------------------------------------------------------------------------------------------------------------------------------------------
		</sequence>
		<sequence>
			<taxon idref="Homosapiens_Canada_2007_CAN_RT00807_2007_G2P4"/>
			----------------------------------------------------------------------------------------------------------------------------------------------------
		</sequence>
		<sequence>
			<taxon idref="Homosapiens_Thailand_2013_THA_SSKT133_2013_G2P4"/>
			--GGCTTTGAATGCTTTTCAGTGGTTGATG---ACATAGC------------ATA---TTACCATCTTCACGTAACCCTCTATGAGCACAATAGTTAAAAGCTAACACTGTCAAAAACCTAAATGGCTATAGGGGCGTT-ATGTG---
		</sequence>
		<sequence>
			<taxon idref="Homosapiens_Thailand_2013_THA_NPM51_2013_G2P4"/>
			--GGCTTTTAATGCTTTTCAGTGGTTGATG---ACATAGC------------ATA---TTACCATCTTCACGTAACCCTCTATGAGCACAATAGTTAAAAGCTAACACTGTCAAAAACCTAAATGGCTATAGGGGCGTT-ATGTGACC
		</sequence>
		<sequence>
			<taxon idref="Homosapiens_SouthKorea_2015_CAU1511"/>
			--GGCTTTTAATGCTTTTCAGTGGTTGATG---ACATAGC------------ATA---TTACCATCTTCACGTAACCCTCTATGAGCACAATAGTTAAAAGCTAACACTGTCAAAAACC-----------------------------
		</sequence>
		<sequence>
			<taxon idref="Homosapiens_Australia_2008_01_12_AUS_CK20038_2008_G6P4"/>
			---------------------TGGTTGATG---ACATAGC------------ATA---TTACCATCTTCACGTAACCCTCTATGAGCACAATAGTTAAAAGCTAACA-----------------------------------------
		</sequence>
		<sequence>
			<taxon idref="Homosapiens_Australia_2008_01_09_AUS_CK20037_2008_G2P4"/>
			---------------------TGGTTGATG---ACATAGC------------ATA---TTACCATCTTCACGTAACCCTCTATGAGCACAATAGTTAAAAGCTAACA-----------------------------------------
		</sequence>
		<sequence>
			<taxon idref="Homosapiens_Japan_2016_JPN_MI1125_2016_G3P8"/>
			----CTTTTAATGCTTTTCAGTGGTTGATG---ACATAGC------------ATA---TTACCATCTTCACGTAACCCTCTATGAGCACAATAGTTAAAAGCTAACACTGTCAAAAACCTAAATGGCTATAGGGGCGTT-ATGTGA--
		</sequence>
		<sequence>
			<taxon idref="Homosapiens_Japan_2017_05_JPN_K917_2017_G3P8"/>
			--GGCTTTTAATGCTTTTCAGTGGTTGATG---ACATAGC------------ATA---TTACCATCTTCACGTAACCCTCTATGAGCACAATAGTTAAAAGCTAACACTGTCAAAAACCTAAATGGCTATAGGGGCGTT-ATGTGA--
		</sequence>
		<sequence>
			<taxon idref="Homosapiens_Japan_2017_03_JPN_SO1162_2017_G8P8"/>
			----------------------GGTTGATG---ACATAGC------------ATA---TTACCATCTTCACGTAACCCTCTATGAGCACAACAGTTAAAAGCTAACACTGTCAAAAACCTAAATGGCTATAGGGGCG-----------
		</sequence>
		<sequence>
			<taxon idref="Homosapiens_Thailand_2014_THA_NP130_2014_G8P8_THA_NP130_2014_G8P8"/>
			--GGCTTTTAATGCTTTTCAGTGGTTGATG---ACATAGC------------ATA---TTACCATCTTCACGTAACCCTCTATGAGCACAACAGTTAAAAGCTAACACTGTCAAAAACCTAAATGGCTATAGGGGCGTT-ATGTAACC
		</sequence>
		<sequence>
			<taxon idref="Homosapiens_Thailand_2013_02_THA_SKT109_2013_G1P8"/>
			-GGCTTTTTAATGCTTTTCAGTGGTTGATG---ACATAGC------------ATA---TTACCATCTTCACGTAACCCTCTATGAGCACAACAGTTAAAAGCTAACACTGTCAAAAACCTAAATGGCTATAGGGGCGTT-ATGTGACC
		</sequence>
		<sequence>
			<taxon idref="Homosapiens_Thailand_2013_03_THA_SSKT41_2013_G1P8"/>
			--GGCTTTTAATGCTTTTCAGTGGTTGATG---ACATAGC------------ATA---TTACCATCTTCACGTAACCCTCTATGAGCACAACAGTTAAAAGCTAACACTGTCAAAAACCTAAATGGCTATAGGGGCGTT-ATGTGACC
		</sequence>
		<sequence>
			<taxon idref="Homosapiens_Thailand_2013_04_THA_PCB180_2013_G1P8"/>
			----CTTTTAATGCTTTTCAGTGGTTGATG---ACATAGC------------ATA---TTACCATCTTCACGTAACCCTCTATGAGCACAACAGTTAAAAGCTAACACTGTCAAAAACCTAAATGGCTATAGGGGCGTT-ATGTGAC-
		</sequence>
		<sequence>
			<taxon idref="Homosapiens_Thailand_2014_THA_SKT457_2014_G8P8_THA_SKT457_2014_G8P8"/>
			--GGCTTTGAATGCTTTTCAGTGGTTGATG---ACATAGC------------ATA---TTACCATCTTCACGTAACCCTCTATGAGCACAACAGTTAAAAGCTAACACTGTCAAAAACCTAAATGGCTATAGGGGCGTTATG------
		</sequence>
		<sequence>
			<taxon idref="Homosapiens_Thailand_2014_THA_SSL55_2014_G8P8_THA_SSL55_2014_G8P8"/>
			--GGCTTTTAATGCTTTTCAGTGGTTGATG---ACATAGC------------ATA---TTACCATCTTCACGTAACCCTCTATGAGCACAACAGTTAAAAGCTAACACTGTCAAAAACCTAAATGGCTATAGGGGCGTT-ATGTGACC
		</sequence>
		<sequence>
			<taxon idref="Homosapiens_Thailand_2013_THA_SWL12_2013_G8P8_THA_SWL12_2013_G8P8"/>
			--GGCTTTTAATGCTTTTCAGTGGTTGATG---ACATAGC------------ATA---TTACCATCTTCACGTAACCCTCTATGAGCACAACAGTTAAAAGCTAACACTGTCAAAAACCTAAATGGCTATAGGGGCGTT-ATGTGACC
		</sequence>
		<sequence>
			<taxon idref="Homosapiens_Thailand_2014_THA_SSKT269_2014_G8P8_THA_SSKT269_2014_G8P8"/>
			--GGCTTTTAATGCTTTTCAGTGGTTGATG-ACATAGCATA-----------------TTACCATCTTCACGTAACCCTCTATGAGCACAACAGTTAAAAGCTAACACTGTCAAAAACCTAAATGGCTATAGGGGCGTT-ATGTGACC
		</sequence>
		<sequence>
			<taxon idref="Homosapiens_Thailand_2013_THA_SKT107_2013_G8P8_THA_SKT107_2013_G8P8"/>
			--GGCTTTTAATGCTTTTCAGTGGTTGATG-ACATAGCATA-----------------TTACCATCTTCACGTAACCCTCTATGAGCACAACAGTTAAAAGCTAACACTGTCAAAAACCTAAATGGCTATAGGGGCGTT-ATGTGACC
		</sequence>
		<sequence>
			<taxon idref="Homosapiens_Thailand_2013_THA_PCB79_2013_G8P8_THA_PCB79_2013_G8P8"/>
			--GGCTTTTAATGCTTTTCAGTGGTTGATG-ACATAGCATA-----------------TTACCATCTTCACGTAACCCTCTATGAGCACAACAGTTAAAAGCTAACACTGTCAAAAACCTAAATGGCTATAGGGGCGTT-ATGTGACC
		</sequence>
		<sequence>
			<taxon idref="Homosapiens_Thailand_2013_THA_PCB84_2013_G8P8_THA_PCB84_2013_G8P8"/>
			--GGCTTTTAATGCTTTTCAGTGGTTGATG---ACATAGC------------ATA---TTACCATCTTCACGTAACCCTCTATGAGCACAACAGTTAAAAGCTAACACTGTCAAAAACCTAAATGGCTATAGGGGCGTT-ATGTGACC
		</sequence>
		<sequence>
			<taxon idref="Homosapiens_Thailand_2013_THA_PCB85_2013_G8P8_THA_PCB85_2013_G8P8"/>
			--GGCTTTTAATGCTTTTCAGTGGTTGATG---ACATAGC------------ATA---TTACCATCTTCACGTAACCCTCTATGAGCACAACAGTTAAAAGCTAACACTGTCAAAAACCTAAATGGCTATAGGGGCGTT-ATGTGACC
		</sequence>
		<sequence>
			<taxon idref="Homosapiens_Thailand_2014_THA_PCB656_2014_G8P8_THA_PCB656_2014_G8P8"/>
			--GGCTTTTAATGCTTTTCAGTGGTTGATG---ACATAGC------------ATA---TTACCATCTTCACGTAACCCTCTATGAGCACAACAGTTAAAAGCTAACACTGTCAAAAACCTAAATGGCTATAGGGGCGTT-ATGTGACC
		</sequence>
		<sequence>
			<taxon idref="Homosapiens_Thailand_2013_THA_KKL17_2013_G8P8_THA_KKL17_2013_G8P8"/>
			--GGCTTTTAATGCTTTTCAGTGGTTGATG---ACATAGC------------ATA---TTACCATCTTCACGTAACCCTCTATGAGCACAACAGTTAAAAGCTAACACTGTCAAAAACCTAAATGGCTATAGGGGCGTT-ATGTGACC
		</sequence>
		<sequence>
			<taxon idref="Homosapiens_Thailand_2013_THA_PCB103_2013_G8P8_THA_PCB103_2013_G8P8"/>
			--GGCTTTTAATGCTTTTCAGTGGTTGATG---ACATAGC------------ATA---TTACCATCTTCACGTAACCCTCTATGAGCACAACAGTTAAAAGCTAACACTGTCAAAAACCTAAATGGCTATAGGGGCGTT-ATGTGACC
		</sequence>
		<sequence>
			<taxon idref="Homosapiens_Indonesia_2015_IDN_SOEP033_2015_G3P8"/>
			--GGCTTTTAATGCTTTTCAGTGGTTGATG---ACATAGA------------ATA---TTACCATCTTCACGTAACCCTCTATGAGCACAATAGTTAAAAGCTAACACTGTCAAAAACCTAAATGGCTATAGGGGCG-----------
		</sequence>
		<sequence>
			<taxon idref="Homosapiens_Indonesia_2016_IDN_SOEP075_2016_G3P8"/>
			--GGCTTTTAATGCTTTTCAGTGGTTGATG---ACATAGC------------ATA---TTACCATCTTCACGTGACCCTCTATGAGCACAATAGTTAAAAGCTAACACTGTCAAAAACCTAAATGGCTATAGGGGCGTT-ATGTGACC
		</sequence>
		<sequence>
			<taxon idref="Homosapiens_Philippines_2012_11_PHI_TGO12045_2012_G1P8"/>
			--GGCTTTTAATGCTTTTCAGTGGTTGATG---ATATAGC------------ATA---TTACCATCTTCACGTAACCCTCTATGAGCACAATAGTTAAAAGCTAACACTGTCAAAAACCTAAATGGCTATAGGGGCGTT-ATGTGACC
		</sequence>
		<sequence>
			<taxon idref="Homosapiens_Philippines_2012_08_PHI_TGO12016_2012_G1P8"/>
			--GGCTTTTAATGCTTTTCAGTGGTTGATG---ATATAGT------------ATA---TTACCATCTTCACGTAACCCTCTATGAGCACAATAGTTAAAAGCTAACACTGTCAAAAACCTAAATGGCTATAGGGGCGTT-ATGTGACC
		</sequence>
		<sequence>
			<taxon idref="Homosapiens_Spain_2015_03_17_ESP_SS98244047_2015_G3P8"/>
			--GGCTTTTAATGCTTTTCAGTGGTTGATG---ACATAGC------------ATA---TTACCATCTTCACGTAACCCTCTATGAGCACAATAGTTAAAAGCTAACACTGTCAAAAACCTAAATGGCTATAGGGGCGTT-ATGTGACC
		</sequence>
		<sequence>
			<taxon idref="Homosapiens_Spain_2015_03_23_ESP_SS98242319_2015_G3P8"/>
			--GGCTTTTAATGCTTTTCAGTGGTTGATG---ACATAGC------------ATA---TTACCATCTTCACGTAACCCTCTATGAGCACAATAGTTAAAAGCTAACACTGTCAAAAACCTAAATGGCTATAGGGGCGTT-ATGTGACC
		</sequence>
		<sequence>
			<taxon idref="Homosapiens_Indonesia_2014_03_17_IDN_D006389b_2014_G3P8"/>
			--GGCTTTTAATGCTTTTCAGTGGTTGATG---ACATAGC------------ATA---TTACCATCTTCACGTAACCCTCTATGAGCACAATAGTTAAAAGCTAACACTGTCAAAAACCTAAATGGCTATAGGGGCGTTATGT-----
		</sequence>
		<sequence>
			<taxon idref="Homosapiens_Australia_2001_07_01_AUS_CK20021_2001_G2P4"/>
			---------------------TGGTTGATG---ACATGGC------------ATA---TTACCATCTTCACGTAACCCTCTATGAGCACAATAGTTAAAAGCTAACA-----------------------------------------
		</sequence>
		<sequence>
			<taxon idref="Homosapiens_Australia_2001_06_29_AUS_CK20020_2001_G2P4"/>
			---------------------TGGTTGATG---ACATGGC------------ATA---TTACCATCTTCACGTAACCCTCTATGAGCACAATAGTTAAAAGCTAACA-----------------------------------------
		</sequence>
		<sequence>
			<taxon idref="Homosapiens_SouthKorea_2013_CAU1308"/>
			--GGCTTTTAATGCTTTTCAGTGGTTGATG---ACATAGC------------ATA---TTACCATCTTCACGTAACCCTCTATGAGCACAATAGTTAAAAGCTAACACTGTCAAAAACC-----------------------------
		</sequence>
		<sequence>
			<taxon idref="Homosapiens_SouthAfrica_1999_ZAF_MRCDPRU9164_1999_G9P6"/>
			---------------------TGGTTGATG---ACATAGC------------ATA---TTACCATCTTCACGTAACCCTCTATGAGCACAATAGTTAAAAGCTAACA-----------------------------------------
		</sequence>
		<sequence>
			<taxon idref="Homosapiens_Malawi_2004_01_24_MWI_MW21057_2004_G1P8"/>
			--GGCTTTTAATGCTTTTCAGTGGTTGATG---ACATAGT------------ATA---TTACCATCTTCACGTAACCCTCTATGAGCACAATAGTTAAAAGCTAACACTGTCAAAAACCTAAATGGCTATAGGGGCGTT-ATGTGACC
		</sequence>
		<sequence>
			<taxon idref="Homosapiens_SouthAfrica_2003_ZAF_MRCDPRU2126_2003_G9P6"/>
			---------------------TGGTTGATG---ACATAGC------------ATA---TTACCATCTTCACGTAACCCTCTATGAGCACAATAGTTAAAAGCTAACA-----------------------------------------
		</sequence>
		<sequence>
			<taxon idref="Homosapiens_Germany_2009_01_GER1H09"/>
			-----------------------GTTGATG---ACATAGC------------ATA---TTACCATCTTCACGTAACCCTCTATGAGCACAATAGTTAAAAGCTAACACTGTCAAAAACCTAAATG-----------------------
		</sequence>
		<sequence>
			<taxon idref="Homosapiens_Canada_2008_CAN_RT09607_2008_G2P4"/>
			----------------------------------------------------------------------------------------------------------------------------------------------------
		</sequence>
		<sequence>
			<taxon idref="Homosapiens_Thailand_2014_THA_LSL7_2014_G2P4_THA_LSL7_2014_G2P4"/>
			---GCTTTTAATGCTTTTCAGTGGTTGATG---ACATAGC------------ATA---TTACCATCTTCACGTAACCCTCTATGAGCACAATAGTTAAAAGCTAACACTGTCAAAAACCTAAATGGCTATAGGGGCGTT-ATGTGACC
		</sequence>
		<sequence>
			<taxon idref="Homosapiens_Thailand_2014_THA_LS202_2014_G2P4_THA_LS202_2014_G2P4"/>
			---GCTTTTAATGCTTTTCAGTGGTTGATG---ACATAGC------------ATA---TTACCATCTTCACGTAACCCTCTATGAGCACAATAGTTAAAAGCTAACACTGTCAAAAACCTAAATGGCTATAGGGGCGTT-ATGTGACC
		</sequence>
		<sequence>
			<taxon idref="Homosapiens_SouthKorea_2010_CAU1001"/>
			--GGCTTTTAATGCTTTTCAGTGGTTGATG---ACATAGC------------ATA---TTACCATCTTCACGTAACCCTCTATGAGCACAATAGTTAAAAGCTAACACTGTCAAAAACC-----------------------------
		</sequence>
		<sequence>
			<taxon idref="Homosapiens_SouthKorea_2011_CAU1104"/>
			--GGCTTTTAATGCTTTTCAGTGGTTGATG---ACATAGC------------ATA---TTACCATCTTCACGTAACCCTCTATGAGCACAATAGTTAAAAGCTAACACTGTCAAAAACC-----------------------------
		</sequence>
		<sequence>
			<taxon idref="Homosapiens_Paraguay_2008_09_PRY_1636SR_2008_G2P4"/>
			---------------------TGGTTGATG---ACATAGC------------ATA---TTACCATCTTCACGTAACCCTCTATGAGCACAATAGTTAAAAGCTAACA-----------------------------------------
		</sequence>
		<sequence>
			<taxon idref="Homosapiens_Paraguay_2007_08_PRY_1504SR_2007_G2P4"/>
			---------------------TGGTTGATG---ACATAGC------------ATA---TTACCATCTTCACGTAACCCTCTATGAGCACAATAGTTAAAAGCTAACA-----------------------------------------
		</sequence>
		<sequence>
			<taxon idref="Homosapiens_SouthKorea_2010_CAU1002"/>
			--GGCTTTTAATGCTTTTCAGTGGTTGATG---ACATAGC------------ATA---TTACCATCTTCACGTAACCCTCTATGAGCACAATAGTTAAAAGCTAACACTGTCAAAAACC-----------------------------
		</sequence>
		<sequence>
			<taxon idref="Homosapiens_USA_2007_USA_2007719874_2007_G2P4"/>
			---------------------TGGTTGATG---ACATAGC------------ATA---TTACCATCTTCACGTAACCCTCTATGAGCACAATAGTTAAAAGCTAACA-----------------------------------------
		</sequence>
		<sequence>
			<taxon idref="Homosapiens_Australia_2007_05_02_AUS_CK20036_2007_G2P4"/>
			---------------------TGGTTGATG---ACATAGC------------ATA---TTACCATCTTCACGTAACCCTCTATGAGCACAATAGTTAAAAGCTAACA-----------------------------------------
		</sequence>
		<sequence>
			<taxon idref="Homosapiens_Paraguay_2007_07_PRY_1488SR_2007_G2P4"/>
			---------------------TGGTTGATG---GCATAGC------------ATA---TTACCATCTTCACGTAACCCTCTATGAGCACAATAGTTAAAAGCTAACA-----------------------------------------
		</sequence>
		<sequence>
			<taxon idref="Homosapiens_Paraguay_2006_08_PRY_1395SR_2006_G2P4"/>
			---------------------TGGTTGATG---ACATAGC------------ATA---TTACCATCTTCACGTAACCCTCTATGAGCACAATAGTTAAAAGCTAACA-----------------------------------------
		</sequence>
		<sequence>
			<taxon idref="Homosapiens_Paraguay_2006_08_PRY_1388SR_2006_G2P4"/>
			---------------------TGGTTGATG---ACATAGC------------ATA---TTACCATCTTCACGTAACCCTCTATGAGCACAATAGTTAAAAGCTAACA-----------------------------------------
		</sequence>
		<sequence>
			<taxon idref="Homosapiens_Thailand_2009_CU473BK_09"/>
			---GCTTTTAATGCTTTTCAGTGGTTGATG---ACATAGC------------ATA---TTACCATCTTCACGTAACCCTCTATGAGCACAATAGTTAAAAGCTAACACTGTCAAA---------------------------------
		</sequence>
		<sequence>
			<taxon idref="Homosapiens_Thailand_2009_CU438KK_09"/>
			---GCTTTTAATGCTTTTCAGTGGTTGATG---ACATAGC------------ATA---TTACCATCTTCACGTAACCCTCTATGAGCACAATAGTTAAAAGCTAACACTGTCAAA---------------------------------
		</sequence>
		<sequence>
			<taxon idref="Homosapiens_Thailand_2009_CU497BK_09"/>
			---GCTTTTAATGCTTTTCAGTGGTTGATG---ACATAGC------------ATA---TTACCATCTTCACGTAACCCTCTATGAGCACAATAGTTAAAAGCTAACACTGTCAAA---------------------------------
		</sequence>
		<sequence>
			<taxon idref="Homosapiens_Thailand_2009_CU436KK_09"/>
			---GCTTTTAATGCTTTTCAGTGGTTGATG---ACATAGC------------ATA---TTACCATCTTCACGTAACCCTCTATGAGCACAATAGTTAAAAGCTAACACTGTCAAA---------------------------------
		</sequence>
		<sequence>
			<taxon idref="Homosapiens_Canada_2009_CAN_RT07409_2009_G2P4"/>
			----------------------------------------------------------------------------------------------------------------------------------------------------
		</sequence>
		<sequence>
			<taxon idref="Homosapiens_Australia_2009_02_27_AUS_V203_2009_G2P4"/>
			--GGCTTTTAATGCTTTTCAGTGGTTGATG---ACATAGC------------ATA---TTACCATCTTCACGTAACCCTCTATGAGCACAATAGTTAAAAGCTAACACTGTCAAAAACCTAAATGGCTATAGGGGCGTTATGT-----
		</sequence>
		<sequence>
			<taxon idref="Homosapiens_SouthAfrica_2003_06_20_ZAF_MRCDPRU618_2003_G2P4"/>
			---------------------TGGTTGATG---ACATAGC------------ATA---TTACCATCTTCACGTAACCCTCTATGAGCACAATAGTTAAAAGCTAACA-----------------------------------------
		</sequence>
		<sequence>
			<taxon idref="Homosapiens_Australia_2000_09_04_AUS_CK20010_2000_G2P4"/>
			---------------------TGGTTGATG---ACATAGC------------ATA---TTACCATCTTCACGTAACCCTCTATGAGCACAATAGTTAAAAGCTAACA-----------------------------------------
		</sequence>
		<sequence>
			<taxon idref="Homosapiens_Australia_2000_09_12_AUS_CK20015_2000_G2P4"/>
			---------------------TGGTTGATG---ACATAGC------------ATA---TTACCATCTTCACGTAACCCTCTATGAGCACAATAGTTAAAAGCTAACA-----------------------------------------
		</sequence>
		<sequence>
			<taxon idref="Homosapiens_Australia_2010_09_01_AUS_CK20041_2010_G2P4"/>
			---------------------TGGTTGATG---ACATAGC------------ATA---TTACCATCTTCACGTAACCCTCTATGAGCACAATAGTTAAAAGCTAACA-----------------------------------------
		</sequence>
		<sequence>
			<taxon idref="Homosapiens_Australia_2011_05_25_AUS_CK20047_2011_G2P4"/>
			---------------------TGGTTGATG---ACATAGC------------ATA---TTACCATCTTCACGTAACCCTCTATGAGCACAATAGTTAAAAGCTAACA-----------------------------------------
		</sequence>
		<sequence>
			<taxon idref="Homosapiens_Australia_2006_10_30_AUS_CK20034_2006_G2P4"/>
			---------------------TGGTTGATG---ACATAGC------------ATA---TTACCATCTTCACGTAACCCTCTATGAGCACAATAGTTAAAAGCTAACA-----------------------------------------
		</sequence>
		<sequence>
			<taxon idref="Homosapiens_DemocraticRepublicoftheCongo_2010_02_27_COD_KisB554_2010_G8P6"/>
			--GGCTTTTAATGCTTTTCAGTGGTTGATG---ACATAGC------------ATA---TTACCATCTTCACGTAACCCTCTATGAGCACAATAGTTAAAAGCTAACACTGTCAAAAACCTAAATGGCTATGGGGGCGTT-ATGTGACC
		</sequence>
		<sequence>
			<taxon idref="Homosapiens_DemocraticRepublicoftheCongo_2010_04_22_COD_KisB565_2010_G8P6"/>
			--GGCTTTTAATGCTTTTCAGTGGTTGATG---ACATAGC------------ATA---TTACCATCTTCACGTAACCCTCTATGAGCACAATAGTTAAAAGCTAACACTGTCAAAAACCTAAATGGCTATGGGGGCGTT-ATGTGACC
		</sequence>
		<sequence>
			<taxon idref="Homosapiens_Australia_2001_09_13_AUS_CK20022_2001_G2P4"/>
			---------------------TGGTTGATG---ACGTAGC------------ATA---TTATCATCTTCACGTAACCCTCTATGAGCACAATAGTTAAAAGCTAACA-----------------------------------------
		</sequence>
		<sequence>
			<taxon idref="Homosapiens_SouthAfrica_1999_ZAF_MRCDPRU1815_1999_G2P6"/>
			---------------------TGGTTGATG---ACATAGC------------ATA---TTATCATCTTCACGTAACCCTCTATGAGCACAATAGTTAAAAGCTAACA-----------------------------------------
		</sequence>
		<sequence>
			<taxon idref="Homosapiens_Ghana_1999_GHA_MRCDPRU1818_1999_G2P6"/>
			---------------------TGGTTGATG---ACATAGC------------ATA---TTACCATCTTCACGTAACCCTCTATGAGCACAATAGTTAAAAGCTAACA-----------------------------------------
		</sequence>
		<sequence>
			<taxon idref="Homosapiens_SouthAfrica_1999_ZAF_MRCDPRU1845_1999_G2P6"/>
			---------------------TGGTTGATG---ACATAGC------------ATA---TTACCATCTTCACGTAACCCTCTATGAGCACAATAGTTAAAAGCTAACA-----------------------------------------
		</sequence>
		<sequence>
			<taxon idref="Homosapiens_Uganda_2008_06_18_UGA_MRCDPRU1922_2008_G8P4"/>
			---------------------TGGTTGATG---ACATAGC------------ATA---TTACCATCTTCACGTAACCCTCTATGAGCACAATAGTTAAAAGCTAACA-----------------------------------------
		</sequence>
		<sequence>
			<taxon idref="Homosapiens_DemocraticRepublicoftheCongo_2003_COD_DRC88_2003_G8P8"/>
			--GGCTTTTAATGCTTTTCAGTGGTTGATG---ACATAGC------------ATA---CTACCATCTTCACGTAACCCTCTATGAGCACAATAGTTAAAAGCTAACACTGTCAAAAACCTAAATGGCTATAGGGGCGTT-ATGTGACC
		</sequence>
		<sequence>
			<taxon idref="Homosapiens_DemocraticRepublicoftheCongo_2003_COD_DRC86_2003_G8P6"/>
			--GGCTTTTAATGCTTTTCAGTGGTTGATG---ACATAGC------------ATA---TTACCATCTTCACGTAACCCTCTATGAGCACAATAGTTAAAAGCTAACACTGTCAAAAACCTAAATGGCTATAGGGGCGTT-ATGTGACC
		</sequence>
		<sequence>
			<taxon idref="Equuscaballus_Ireland_2003_IRL_03V04954_2003_G3P12"/>
			--GGCATTTAATGCTTTTCAGTGGTTGATG---ATTAA-----------AATAAA--ATCACTGTTTGCACATGACCCTCTATGAGCACAATAGTTAAAAGCTAACACTGTCAAAAACCTAAATGGCTATAGGGGCGTT-ATGTGACC
		</sequence>
		<sequence>
			<taxon idref="Canislupusfamiliaris_USA_1980_CU1"/>
			-----------------------GTTGATG---ACGAATT-------AGTGAATA------TCATCTACACATGACCCTCTATGAGCACAATAGTTAAAAGCTAACACTGTCAAAAACCTAAATG-----------------------
		</sequence>
		<sequence>
			<taxon idref="Canislupusfamiliaris_USA_1979_K9"/>
			-----------------------GTTGATG---ACGAATT-------AGTGAATA------CCATCTACACATGACCCTCTATGAGCACAATAGTTAAAAGCTAACACTGTCAAAAACCTAAATG-----------------------
		</sequence>
		<sequence>
			<taxon idref="Canislupusfamiliaris_USA_1979_7910_G3P3"/>
			-----------------------GTTGATG---ACGAATTAGTGAAT-------A------TCATCTACACATGACCCTCTATGAGCACAATAGTTAAAAGCTAACACTGTCAAAAACCTAAATG-----------------------
		</sequence>
		<sequence>
			<taxon idref="Homosapiens_USA_1984_HCR3A"/>
			-----------------------GTTGATG---ACGAATT-------AGTGAATG------TCATCTACACATGACCCTCTATGAGCACAATAGTTAAAAGCTAACACTGTCAAAAACCTAAATG-----------------------
		</sequence>
		<sequence>
			<taxon idref="Homosapiens_Israel_1985_Ro1845"/>
			-----------------------GTTGATG---ACGAATTAGTAAAT-------A------TCATCTACACATGACCCTCTATGAGCACAATAGTTAAAAGCTAACACTGTCAAAAACCTAAATG-----------------------
		</sequence>
		<sequence>
			<taxon idref="Feliscatus_Italy_2005_ITA_BA222_2005_G3P9"/>
			--GGCTTTTAATGCTTTTCAGTGGTTGATG-TGGTATAAAA-----------ATAATTTTACCATCTCCACATGACCCTCTATGAGCACAATAGTTAAAAGCTAACACTGTCAAAAACCTAAATGGCTATAGGGGCGTT-ATGTGACC
		</sequence>
		<sequence>
			<taxon idref="Homosapiens_Japan_2010_02_KF17"/>
			--GGCATTTAATGCTTTTCAGTGGTTGATGGTGGTATAAA----AAT-----AAT--TTTACCATCTCCACATGACCCTCTATGAGCACAATAGTTAAAAGCTAACACTGTCAAAAACCTAAATGGCTATAGGGGCGTT-ATGTGGCC
		</sequence>
		<sequence>
			<taxon idref="Homosapiens_Germany_2014_09_DEU_GER2914_2014_G6P9"/>
			----------------------GGTTGATG-TGATATAAAA-----------ATAATTTTACCATCTCCACATGACCCTCTATGAGCACAATAGTTAAAAGCTAACACTGTCAAAAACCTAAATG-----------------------
		</sequence>
		<sequence>
			<taxon idref="Homosapiens_Paraguay_2006_11_PRY_1471SR_2006_G12P9"/>
			---------------------TGGTTGATGAATGGACAATT--AAAT-----ACC--ATTACCATCTACACATGACCCTCTATGAGCACGATAGTTAAAAGCTAACA-----------------------------------------
		</sequence>
		<sequence>
			<taxon idref="Homosapiens_Paraguay_2007_09_PRY_1135A_2007_G12P9"/>
			---------------------TGGTTGATG----TTGAATGGACAATTAAATACC--ATTACCATCTACACATGACCCTCTATGAGCACGATAGTTAAAAGCTAACA-----------------------------------------
		</sequence>
		<sequence>
			<taxon idref="Homosapiens_Paraguay_2007_08_PRY_1093A_2007_G12P4"/>
			---------------------TGGTTGATG----TTGAATGGACAATTAAATACC--ATTACCATCTACACATGACCCTCTATGAGCACGATAGTTAAAAGCTAACA-----------------------------------------
		</sequence>
		<sequence>
			<taxon idref="Equuscaballus_Argentina_2008_12_17_ARG_E4040_2008_G14P12"/>
			--GGCTTTTAATGCTTTTCAGTGGTTGACG-TGACATAATA-----------ATG---TCACCATCTACATATGACCCTCTATGAGCGCAATAGTTAAAAGCTAACACTGTCAAAAACCTAAATGGCTATAGGGGCGTT-ATGTGACC
		</sequence>
		<sequence>
			<taxon idref="Equuscaballus_Argentina_1993_ARG_E30_1993_G3P12"/>
			--GGCATTTAATGCTTTTCAGTGGTTGACG-TGATATAATA-----------ATG---TCACCATCTACACATGACCCTCTATGAGCGCAATAGTTAAAAGCTAACACTGTCAAAAACCTAAATGGCTATAGGGGCGTT-ATGTGACC
		</sequence>
		<sequence>
			<taxon idref="Equuscaballus_Argentina_2006_11_21_ARG_E403_2006_G14P12"/>
			--GGCATTTAATGCTTTTCAGTGGTTGACG-TGATATAATA-----------ATG---TCACCATCTACACATGACCCTCTATGAGCGCAATAGTTAAAAGCTAACACTGTCAAAAACCTAAATGGCTATAGGGGCGTT-ATGTGACC
		</sequence>
	</alignment>
	
	

	<!-- The sequence alignment (each sequence refers to a taxon above).         -->
	<!-- ntax=789 nchar=942                                                      -->
	<alignment id="alignment2" dataType="nucleotide">
		<sequence>
			<taxon idref="Bostaurus_Japan_2008_06_Dai10"/>
			CTCAAGATGGAGTCTACTCAACAGATGGCCGTCTCAATAATTAATTCTTCATTTGAAGCTGCAGTCGTCGCTGCTACCTCTACTCTTGAGTTAATGGGAATAGAATATGATTACAATGAAGTGTACACTAGAGTTAAAAGTAAATTTGACTACGTGATGGATGATTCTGGAGTAAAGAATAACCTAATTGGTAAAGCCATCACTGTGGATCAGGCTCTGAATGGTAGATTTAGTTCAGCCATCAGAAATAGGAATTGGATGTCTGATTCTAAAACAGTAGCTAAACTTGATGAGGATGTGAATAAATTGAGAATTATGTTATCTTCAAAAGGAATTGATCAAAAAATGAGAGTGCTTAATGCATGCTTCAGCGTTAAGAGAGCACCTGGGAAATCATCATCGATAATAAAGTGTACTAAATTAATGAAAGATAAGTTGGAACGTGGAGAAGTAGAAGTGGACGATTCTTTTGTAGATGAGAAGATGGATGTTGATTCAATTGATTGGAAAGCGAGATATGATCAATTGGAGAAAAGATTTGAATCACTAAAACAGAGAGTTAATGAAAAATATAATAATTGGGTTTATAAAGCAAAAAAAGTGAATGAAAATATGCATTCTTTACAGGACGTGATGGCGAGACAACAAGCATACATTAATGATCTACAAATTCATAATAATAAATTAGAAAAGGATTTACAAAATAAAGTAAATTCGTTAGTGTCTTCAGTGGAATGGTATCTCAGATCAATGGAGTTGCCTGAAGAGATAAAGTCTGACATGGAACAGCAAATTAATTCTATAGACTTAATAAATCCAGTAAATGCCATCGATGATTTAGAACAAATAATAAGAAACTTAATTTCTGATTATGATAAGATATTTTTGATGTTCAAAGGATTGATGCAGCGCTGTAACTATGAATATACTTACGAAT-AA--
		</sequence>
		<sequence>
			<taxon idref="Homosapiens_USA_2012_USA_2012741499_2012_G24P14"/>
			CTCAAGATGGAGTCTACTCAGCAGATGGCCGTCTCAATAATTAATTCTTCATTTGAAGCTGCAGTCGTCGCTGCTACTTCTACTCTTGAGTTAATGGGGATAGAATATGACTACAATGAAGTGTACACTAGAGTTAAAAGTAAATTTGACTACGTGATGGATGATTCTGGAGTAAAAAACAACCTAATTGGTAAAGCCATCACTGTGGATCAGGCTCTGAATGGTAAGTTTAGTTCAGCCATCAGAAATAGGAATTGGATGTCCGATTCTAGAACAGTAGCTAAACTTGATGAGGATGTAAATAAATTGAGAATTATGTTATCTTCAAAAGGAATTGATCAAAAAATGAGAGTACTTAATGCATGCTTCAGTGTTAAGAGAGCACCTGGGAAATCATCATCAATAATAAAGTGTACTAAATTAATGAAGGATAAATTGGAGCGTGGAGAAGTGGAAGTGGATGATTCTTTTGTGGATGAGAAGATGGATGTTGATTCCATTGATTGGAAAGCGAGGTATGATCAATTGGAGAAAAGATTCGAATCACTAAAGCAGAGAGTTAATGAAAAATATAATAATTGGGTTTATAAAGCAAAAAAAGTAAATGAGAATATGCATTCTTTGCAGGACGTAATAGCGAGACAGCAAGCATACATTAATGATCTACAAATTCATAATAATAAATTGGAGAAGGATCTACAAAATAAGGTAAATTCGTTGGTGTCTTCAGTGGAATGGTATCTCAGATCAATGGAGTTGCCTGAAGAGATAAAGTCTGACATTGAACAGCAAATTAATTCCATAGACTTAATAAATCCAGTAAATGCTATCGATGATCTAGAACAAATAATAAGAAATTTAATTTCCGATTATGATAAGATATTTTTAATGTTCAAAGGGTTGATGCAGCGCTGTAACTATGAATACGTTTACGAATGAC--
		</sequence>
		<sequence>
			<taxon idref="Bostaurus_China_2008_DQ75"/>
			CTCAAAATGGAGTCTACTCAGCAGATGGCTAGTTCGATCATTAACACTTCTTTTGAAGCTGCAGTTGTTGCTGCCACTTCAACTCTTGAACTTATGGGTATTCAATATGATTATAATGAAGTGTATACCAGGGTTARGAGTAAATTTGATTATGTAATGGATGATTCAGGTGTTAAGAACAATTTGCTAGGCAAAGCAGCAACTATCGATCAGGCACTAAATGGAAAATTTGGTTCAGCAGCGAAAAATAGAAATTGGATGGTTGATGCTAGGACTACAGCTAGATTAGATGAGGATGTGAATAAACTTAGAATGATGCTATCCTCTAAAGGAATTGACCAAAAGATGAGAGTACTTAATGCATGTTTCAGTGTGAAAAGAGCTCCAGGTAAATCATCATCAATAATCAAATGCACTAGATTAATGAGAGATAAAATTGAACGTGGTGAAGTTGAGGTAGATGATTCATTCGTTGAAGAAAAAATGGAAGTTGATACAATAGATTGGAAGTCTAGATATGAACAATTGGAAAAACGTTTTGAATCACTAAAGCAAAGAGTAAGTGAAAAATACACAAGTTGGGTGCAAAAGGCAAAAAAAGTAAATGAAAACATGTACTCTCTTCAAAATGTCATATCACAACAACAAAGCCAAATTGCTGATTTACAACATTATTGCAATAAATTGGAAGTTGATTTACAAAATAAAATCAGTTCGCTCGTATCTTCAGTTGAATGGTACATGAAGTCCATGGAACTGCCTGATGAAATTAAGACGGATATTGAACAACAGCTAAATTCCATTGACGTAATCAATCCAATTAATGCTATAGATGATTTTGAATCACTGATTAGAAATATTATACTTGATTATGACAGAATATTTTTAATGTTTAAGGGACTAATGAGGCGATGCAACTATGAATATACGTATGAAT-AG--
		</sequence>
		<sequence>
			<taxon idref="Homosapiens_Belgium_2012_BEL_BE5028_2012_G3P14"/>
			CTCAAGATGGAGTCTACACAGCAGATGGCTAGCTCGATTATCAACACTTCTTTTGAAGCCGCAGTCGTTGCTGCCACTTCAACCCTTGAACTTATGGGTATTAAATATGATTATAATGAAGTATATACTAGAGTTAAAAGCAAATTTGATTACGTAATGGATGACTCAGGTGTTAAAAATAATCTGTTGGGTAAAGCGGCAACTATTGATCAGGCATTGAATGGAAAATTTGGTTCAGCAGCAAGAAATAGAAATTGGATGGCTGATACTAGAACTGCAGCTAGATTAGATGAGGATGTGAATAAACTTAGAATGATGTTATCATCTAGAGGAATTGATCAAAAGATGAGAGTACTTAATGCGTGTTTCAGTGTGAAGAGAATTCCAGGTAAATCATCATCGGTCATTAAATGCACTAGATTGATGAAAGATAACATTGAGCGTGGTGAAGTTGAAGTAGATGATTCGTTTGTTGAAGAGAAAATGGAAATTGATACAATTGATTGGAAGTCTAGATATGAACAGTTGGAAAAACGATTTGAATCAATGAAACAAAGGGTAAATGAAAAATATACAAGTTGGGTGCAAAAGGCGAARAAGGTGAATGAAAATATGTACTCTCTCCAAAATGTTATATCACAACAGCAAAGCCCGATTGCTGATTTACAACATTACTGTAATAAATTGGAAGTTGATCTACAAAATAAAATTAGTTCACTTGTATCTTCAGTTGAATGGTACATCAGATCAATGGAGTTGCCTGATGAAATTAAGACAGATATTGCACAGCAATTGAATTCCATTGACGTAATTAATCCGATTAATGCTATAGATGACTTTGAATCACTGATTAGAAATATTATACTCGATTATGATGGAATATTTTTAATGTTTAAAGGACTAATGAGGCAATGCAACTATGAATATACGTATGAAT-AG--
		</sequence>
		<sequence>
			<taxon idref="Homosapiens_Hungary_2002_HUN_18202_2002_G8P14"/>
			CTCAAGATGGAGTCTACTCAGCAGATGGCGAGTTCGATCATTAACACTTCTTTCGAAGCTGCAGTTGTTGCTGCCACTTCAACTCTTGAACTCATGGGTATTCAATATGACTACAATGAAGTTTATACTAGAGTTAAGAGCAAATTTGATTATGTAATGGATGATTCAGGTGTTAAAAATAACCTATTGGGTAAAGCAGCAACTATCGATCAGGCACTAAATGGAAAGTTTGGCTCAGCAGCAAGAAATAGAAATTGGATGGTTGATACTAGAACTACAGCTAGATTAGATGAGGATGTGAATAAGCTTAGGATGATGCTGTCATCTAAAGGAATCGATCAAAAGATGAGAGTACTTAATGCATGTTTCAGTGTTAAGAGAGTCCCAGGTAAATCATCATCAATAATTAAATGTACTAGACTAATGAGAGATAAGATTGAACGTGGTGAGGTCGAAGTGGATGACTCATTCGTTGAAGAAAAAATGGAAGTTGATACAATTGATTGGAAGTCTAGATATGAACAATTGGAAAAACGTTTTGAATCACTAAAACAAAGGGTAAATGAAAAATACACTAGTTGGGTGCAAAAGGCAAAAAAAGTAAATGAAAATATGTACTCTCTCCAAAATGTCATATCACAACAGCAAAGCCAAATCGCTGATTTACAACATTACTGTAATAAATTGGAAGTTGACCTACAGAATAAAATTAGTTCACTTGTGTCTTCAGTTGAATGGTACATGAAATCAATGGAATTGCCTGATGAAGTTAAGACGGACATTGAACAGCAGCTAAATTCAATTGACGTAATCAACCCAATTAATGCTATAGATGATTTTGAATCACTGATCAGAAACGTTATACTTGATTATGATAGAATATTTTTAATGTTTAAAGGACTGATGAGGCAATGCAACTATGAATATACGTATGAAT-AG--
		</sequence>
		<sequence>
			<taxon idref="Homosapiens_Tunisia_2008_TUN_17237_2008_G6P9"/>
			CTCAAGATGGAGTCTACACAGCAGATGGCTAGTTCGATTATTAACACTTCTTTTGAAGCCGCAGTCGTTGCTGCCACTTCGACTCTTGAACTTATGGGTATTCAATATGACTATAATGAAGTCTATACTAGGGTTAAGAGCAAATTTGATTACATAATGGATGATTCAGGTGTTAAAAATAATCTGTTGGGCAAAGCAGTAACTATTGATCAAGCACTGAATGGAAAATTTGATTCAGCAGCAAGAAATAGAAATTGGATGACTGATGCTAAAACTACAGCTAGATTAGATGAAGATGTAAATAAACTTAGAATGATGCTATCATCTAAAGGAATTGATCAAAAGATGAGAGTACTTAATGCATGTTTCAGTGTGAAAAGAGTACCAGGTAAATCATCATCAATAATTAAATGTACTAGATTAATGAGAGATAAGATTGAACGTGGTGAAGTCGAAGTGGACGATTCATTCGTTGAAGAGAAAATGGAAGTTGATACGATTGATTGGAAATCTAGATATGAGCAATTGGAAAAACGATTTGAATCACTGAAGCAAAGGGTGAATGAAAAATATACAAGTTGGGTGCAAAAAGCAAAAAAAGTAAATGAAAATATGTACTCTCTCCAAAACGTAATATCACAGCAACAGAGCCAGATTGCTGATTTACAACATTACTGTAATAAATTGGAAGTCGATCTACAAAATAAAATCAATTCACTTGTATCTTCAGTTGAATGGTACATAAAATCAATGGGATTGCCTGATGAAATTAAGACGGACATTGAACAACAACTAAATTCCATTGATGTGATCAATCCAATCAATGCTATAGATGACTTTGAATCACTGATCAGAAATATTATACTCGATTATGACAGAATATTTTTAATGTTCAAAGGATTAATGAGGCAATGCAACTATGAATACACGTATGAAT-AG--
		</sequence>
		<sequence>
			<taxon idref="Lamaguanicoe_Argentina_1999_01Guanat_ARG_Chubut_1999_G8P14"/>
			CTCAAGATGGAGTCTACACAGCAGATGGCTAGTTCGATCATTAACACTTCTTTTGAAGCCGCAGTCGTTGCTGCCACTTCAACTCTTGAACTCATGGGTATTCAATATGATTATAATGAAGTTTATACTAGAGTTAAGAGTAAATTTGATTACATAATGGATGATTCAGGTGTTAAAAATAATCTATTGGGTAAAGCGGCAACTATTGATCAGGCACTGAATGGAAAATTTGGTTCAGCAACAAGAAATAGAAATTGGATGACTGATACTAGAACTACAGCTAGATTAGATGAAGATGTGAATAAACTTAGAATGATGCTATCATCTAAAGGAATTGATCAAAAAATGAGAGTACTTAACGCATGTTTCAGTGTGAAGAGAGTCCCAGGTAAATCATCATCAATAATTAAATGTACTAGATTAATGAAAGATAAGATTGAACGTGGTGAAGTTGAAGTGGATGATTCGTTTGTTGAAGAAAAAATGGAAGTTGACACAATTGATTGGAAATCTAGATATGAACAATTGGAAAAACGATTTGAATCGCTGAAACAAAGGGTGAATGAAAAATATACAAGTTGGGTGCAAAAAGCAAAAAAAGTAAATGAAAATATGTACTCTCTCCAAAACGTTATATCACAACAGCAGAGCCAGATTGCTGACTTACAACATTACTGTAATAAATTGGAAGTTGATCTACAAAATAAAATTAGTTCACTTGTGTCTTCAGTTGAATGGTACATGAAATCGATGGAATTGCCTGACGAAATTAAGACAGATATTGAACAACAACTAAATTCCATTGACGTAATCAATCCAATTAACGCTATAGATGATTTTGAATCACTGATCAGAGACATCATACTCGATTATGACAGAATATTTTTAATGTTCAAAGGACTAATGAGGCAATGCAACTATGAATATACGTACGAAT-AG--
		</sequence>
		<sequence>
			<taxon idref="Bostaurus_Japan_2013_02_19_JPN_TottoriSG_2013_G15P14"/>
			CTCAAGATGGAGTCTACACAGCAGATGGCTAGTTCGATCATTAACACTTCTTTTGAAGCCGCAGTCGTTGCTGCCACTTCAACTCTTGAACTTATGGGTATTCAATATGATTATAATGAAGTTTATACTAGGGTTAAGAGTAAATTTGATTACATAATGGATGATTCAGGTGTTAAAAATAATCTGTTAGGTAAAGCAGCAACTATTGATCAGGCACTGAATGGAAAATTTGGTTCAGCAGCAAGAAATAGAAATTGGATGGCTGATACTAGAACTACAGCTAGATTAGATGAGGATGTGAATAAACTTAGAATGATGCTATCATCTAAAGGAATTGATCAAAAAATGAGAGTACTTAACGCATGTTTCAGTGTGAAGAGAGTCCCAGGCAAATCATCGTCAATAATTAAATGTACTAGATTAATGAGAGATAAGATTGAACGTGGTGAAGTTGAAGTAGATGATTCGTTCGTTGAAGAAAAAATGGAAGTTGACACAATTGATTGGAAATCTAGATATGAACAGTTGGAAAAACGATTTGAATCACTGAAACAAAGGGTGAATGAAAAATATATAAGTTGGGTGCAAAAAGCAAAAAAAGTAAATGAAAATATGTACTCTCTCCAAAACGTTATATCACAACAGCAGAGCCAGATTGCTGATTTACAACATTACTGTAACAAGTTGGAAGTTGATCTACAAAATAAAATTAGTTCACTTGTGTCTTCAGTTGAATGGTACATGAAATCGATGGAATTGCCTGATGAGATTAAGACAGATATTGAACAACAACTAAATTCCATTGATGTAATCAATCCAATTAATGCTATAGATGATTTTGAGTCACTGATCAGAAATGTCATACTCGATTATGACAGAATATTTTTAATGTTCAAAGGACTAATGAGGCGATGCAACTATGAATATACGTACGAAT-AG--
		</sequence>
		<sequence>
			<taxon idref="Homosapiens_Honduras_2011_Hu_HON_2011825363_2011_G10P14"/>
			CTCAAGATGGAGTCTACACAGCAGATGGCTAGTTCGATTATTAACACTTCTTTTGAAGCCGCAGTTGTTGCTGCCACTTCAACTCTTGAACTTATGGGTATTCAATATGATTATAATGAGGTTTATACTAGAGTTAAGAGCAAATTTGATTACGTAATGGATGATTCAGGTGTTAAAAACAATCTGTTGGGTAAAGCGGCAACTATTGATCAGGCACTGAATGGGAAGTTCGGTTCAGCAGCAAGAAATAGAAATTGGATGATTGATACTAGAACTGCAGCTAGATTAGATGAAGATGTGAACAAACTTAGAATGATGCTATCATCTAAAGGAATTGATCAAAAAATGAGAGTACTTAATGCATGTTTCAGCGTGAAGAGAGTTCCAGGTAAATCATCATCAATAATTAAATGTACTAGATTAATGAGAGATAAGATTGAACGTGGTGAAGTCGAAGTGGATGATTCTTTCGTTGAAGAAAAAATGGAAGTTGACACAATTGACTGGAAATCTAGATATGAACAATTGGAAAAACGATTTGAATCATTGAAACAAAGGGTGAATGAAAAATATACGAGTTGGGTGCAAAAAGCAAAAAAAGTAAATGAAAATATGTACTCTCTCCAAAACGTTATATCACAACAGCAGAGCCAGATTGCTGATTTACAGAATTACTGTAATAAATTGGAAGTTGATCTACAAAACAAAATTAGTTCACTTGTGTCTTCAGTCGAATGGTACATGAAATCAATGGAATTGCCTGATGAAATTAAGACTGATATTGAACAACAACTAAATTCCATTGATGTAATCAATCCGATTAATGCTATAGATGATTTTGAATCACTGATCAGAAATATTATACTTGATTATGACAGAATATTTATAATGTTCAAAGGATTAATGAGGCAATGTAACTATGAATATACGTATGAGT-AG--
		</sequence>
		<sequence>
			<taxon idref="Homosapiens_Australia_2012_07_25_AUS_RCH272_2012_G3P14"/>
			CTCAAGATGGAGTCTACACAGCAGATGGCTAGTTCGATTATTAACACTTCTTTTGAAGCCGCAGTCGTTGCTGCCACTTCAACTCTTGAACTCATGGGCATTCAATATGATTATAATGAAGTTTATACTAGAGTTAAGAGCAAATTTGATTACGTAATGGATGATTCAGGTGTCAAAAACAATCTGCTGGGTAAAGCGGCAACTATTGATCAGGCACTGAATGGAAAATTTGGTTCAGCAGCAAGAAATAGAAATTGGATGGCTGATACTAGAACTACAGCTAGACTAGATGAAGATGTGAACAAACTTAGAATGATGCTGTCATCTAAAGGAATTGATCAAAAAATGAGAGTACTGAATGCATGTTTCAGTGTGAAGAGAGTTCCCGGTAAATCATCATCAATAATTAAATGTACTAGATTAATGAGAGATAAGATTGAACGTGGTGAAGTCGAAGTAGATGATTCGTTTGTTGAAGAAAAAATGGAAGTTGACACAATTGATTGGAAATCTAGATATGAACAATTGGAAAAACGATTTGAATCACTGAAACAAAGGGTGAATGAAAAATATACAAGTTGGGTGCAAAAAGCAAAAAAGGTAAATGAAAATATGTACTCTCTCCAAAACGTTATATCACAACAGCAGAGCCAGATTGCTGACTTACAAAATTACTGTAATAAATTGGAAGTTGATCTACAAAATAAAATTAGTTCACTTGTGTCTTCAGTTGAATGGTACCTGAAATCAATGGAATTGCCTGATGAAATTAAGACAGATATTGAACAACAACTTAATTCCATTGATGTAATCAATCCAGTTAATGCTATGGATGATTTTGAATCACTGATCAGAAATATTATACTTGACTATGACAGAATATTTTTAATGTTCAAAGGATTAATGAGGCAATGCAACTATGAATATGCGTATGAAT-AG--
		</sequence>
		<sequence>
			<taxon idref="Bostaurus_USA_1992_USA_RotaTeqWI794_1992_G6P1"/>
			CTCAAGATGGAGTCTACACAGCAGATGGCTAGTTCGATTATTAACACTTCTTTTGAAGCCGCAGTCGTTGCTGCCACTTCAACTCTTGAACTCATGGGCATTCAATATGATTATAATGAAGTTTATACTAGAGTTAAGAGCAAATTTGAGTACGTAATGGATGATTCAGGTGTTAAAAACAATCTGTTGGGTAAAGCGGCAACTATTGATCAGGCACTGAATGGAAAATTTGGTTCAGCAGCAAGAAATAGAAATTGGATGGCCGATACTAGAACTACAGCTAGACTAGATGAAGATGTGAACAAACTTAGAATGATGTTATCATCTAAAGGAATTGATCAAAAAATGAGAGTACTTAATGCATGTTTCAGTGTGAAGAGAGCTCCAGGTAAATCATCATCAATAATTAAATGTACTAGACTAATGAGAGATAAGATTGAACGTGGTGAAGTCGAAGTGGATGATTCGTTTGTTGAAGAAAAAATGGAAGTTGACACAATTGATTGGAAATCTAGGTATGAACAATTGGAAAAACGATTTGAATCACTGAAACAAAGGGTGAATGAAAAATATACAAGTTGGGTGCAAAAAGCAAAAAAGGTAAATGAAAATATGTACTCTCTCCAAAACGTTATATCACAACAGCAGAGCCAGATTGCTGATTTACAAAATTACTGTAATAAATTGGAAGTTGATCTACAGAATAAAATTAGTTCACTTGTGTCTTCAGTTGAATGGTACCTGAAATCAATGGAATTGCCTGATGAAATTAAGACAGATATTGAACAACAGCTAAATTCCATTGATGTAATCAATCCAATTAATGCTATAGATGATTTTGAATCACTGATCAGAAATATTATACTCGACTATGACAGAATATTTTTAATGTTCAAAGGATTAATGAGGCAATGCAACTATGAATATACGTATGAAT-AG--
		</sequence>
		<sequence>
			<taxon idref="Homosapiens_Australia_2008_02_01_AUS_CK20039_2008_G1P8"/>
			CTCAAGATGGAGTCTACACAGCAGATGGCTAGTTCGATTATTAACACTTCTTTTGAAGCCGCAGTCGTTGCTGCCACTTCAACTCTTGAACTCATGGGCATTCAATATGATTATAATGAAGTTTATACTAGAGTTAAGAGCAAATTTGAGTACGTAATGGATGATTCAGGTGTTAAAAACAATCTGTTGGGTAAAGCGGCAACTATTGATCAGGCACTGAATGGAAAATTTGGTTCAGCAGCAAGAAATAGAAATTGGATGGCCGATACTAGAACTACAGCTAGACTAGATGAAGATGTGAACAAACTTAGAATGATGTTATCATCTAAAGGAATTGATCAAAAAATGAGAGTACTTAATGCATGTTTCAGTGTGAAGAGAGCTCCAGGTAAATCATCATCAATAATTAAATGTACTAGACTAATGAGAGATAAGATTGAACGTGGTGAAGTCGAAGTGGATGATTCGTTTGTTGAAGAAAAAATGGAAGTTGACACAATTGATTGGAAATCTAGGTATGAACAATTGGAAAAACGATTTGAATCACTGAAACAAAGGGTGAATGAAAAATATACAAGTTGGGTGCAAAAAGCAAAAAAGGTAAATGAAAATATGTACTCTCTCCAAAACGTTATATCACAACAGCAGAGCCAGATTGCTGATTTACAAAATTACTGTAATAAATTGGAAGTTGATCTACAGAATAAAATTAGTTCACTTGTGTCTTCAGTTGAATGGTACCTGAAATCAATGGAATTGCCTGATGAAATTAAGACAGATATTGAACAACAGCTAAATTCCATTGATGTAATCAATCCAATTAATGCTATAGATGATTTTGAATCACTGATCAGAAATATTATACTCGACTATGACAGAATATTTTTAATGTTCAAAGGATTAATGAGGCAATGCAACTATGAATATACGTATGAAT-AG--
		</sequence>
		<sequence>
			<taxon idref="Bostaurus_USA_1992_USA_RotaTeqWI788_1992_G3P75"/>
			CTCAAGATGGAGTCTACACAGCAGATGGCTAGTTCGATTATTAACACTTCTTTTGAAGCCGCAGTCGTTGCTGCCACTTCAACTCTTGAACTCATGGGCATTCAATATGATTATAATGAAGTTTATACTAGAGTTAAGAGCAAATTTGATTACGTAATGGATGATTCAGGTGTTAAAAACAATCTGTTGGGTAAAGCGGCAACTATTGATCAGGCACTGAATGGAAAATTTGGTTCAGCAGCAAGAAATAGAAATTGGATGGCCGATACTAGAACTACAGATAGACTAGATGAAGATGTGAACAAACTTAGAATGATGTTATCATCTAAAGGAATTGATCAAAAAATGAGAGTACTTAATGCATGTTTCAGTGTGAAGAGAGCTCCAGGTAAATCATCATCAATAATTAAATGTACTAGACTAATGAGAGATAAGATTGAACGTGGTGAAGTCGAAGTGGATGATTCGTTTGTTGAAGAAAAAATGGAAGTTGACACAATTGATTGGAAATCTAGGTATGAACAATTGGAAAAACGATTTGAATCACTGAAACAAAGGGTGAATGAAAAATATACAAGTTGGGTGCAAAAAGCAAAAAAGGTAAATGAAAATATGTACTCTCTCCAAAACGTTATATCACAACAGCAGAGCCAGATTGCTGATTTACAAAATTACTGTAATAAATTGGAAGTTGATCTACAGAATAAAATTAGTTCACTTGTGTCTTCAGTTGAATGGTACCTGAAATCAATGGAATTGCCTGATGAAATTAAGACAGATATTGAACAACAGCTAAATTCCATTGATGTAATCAATCCAATTAATGCTATAGATGATTTTGAATCACTGATCAGAAATATTATACTCGACTATGACAGAATATTTTTAATGTTCAAAGGATTAATGAGGCAATGCAACTATGAATATACGTATGAAT-AG--
		</sequence>
		<sequence>
			<taxon idref="Bostaurus_USA_1996_USA_RotaTeqBrB9_1996_G4P75"/>
			CTCAAGATGGAGTCTACACAGCAGATGGCTAGTTCGATTATTAACACTTCTTTTGAAGCCGCAGTCGTTGCTGCCACTTCAACTCTTGAACTCATGGGCATTCAATATGATTATAATGAAGTTTATACTAGAGTTAAGAGCAAATTTGATTACGTAATGGATGATTCAGGTGTTAAAAACAATCTGTTGGGTAAAGCGGCAACTATTGATCAGGCACTGAATGGAAAATTTGGTTCAGCAGCAAGAAATAGAAATTGGATGGCCGATACTAGAACTACAGATAGACTAGATGAAGATGTGAACAAACTTAGAATGATGTTATCATCTAAAGGAATTGATCAAAAAATGAGAGTACTTAATGCATGTTTCAGTGTGAAGAGAGCTCCAGGTAAATCATCATCAATAATTAAATGTACTAGACTAATGAGAGATAAGATTGAACGTGGTGAAGTCGAAGTGGATGATTCGTTTGTTGAAGAAAAAATGGAAGTTGACACAATTGATTGGAAATCTAGGTATGAACAATTGGAAAAACGATTTGAATCACTGAAACAAAGGGTGAATGAAAAATATACAAGTTGGGTGCAAAAAGCAAAAAAGGTAAATGAAAATATGTACTCTCTCCAAAACGTTATATCACAACAGCAGAGCCAGATTGCTGATTTACAAAATTACTGTAATAAATTGGAAGTTGATCTACAGAATAAAATTAGTTCACTTGTGTCTTCAGTTGAATGGTACCTGAAATCAATGGAATTGCCTGATGAAATTAAGACAGATATTGAACAACAGCTAAATTCCATTGATGTAATCAATCCAATTAATGCTATAGATGATTTTGAATCACTGATCAGAAATATTATACTCGACTATGACAGAATATTTTTAATGTTCAAAGGATTAATGAGGCAATGCAACTATGAATATACGTATGAAT-AG--
		</sequence>
		<sequence>
			<taxon idref="Bostaurus_USA_1992_USA_RotaTeqSC29_1992_G2P75"/>
			CTCAAGATGGAGTCTACACAGCAGATGGCTAGTTCGATTATTAACACTTCTTTTGAAGCCGCAGTCGTTGCTGCCACTTCAACTCTTGAACTCATGGGCATTCAATATGATTATAATGAAGTTTATACTAGAGTTAAGAGCAAATTTGATTACGTAATGGATGATTCAGGTGTTAAAAACAATCTGTTGGGTAAAGCGGCAACTATTGATCAGGCACTGAATGGAAAATTTGGTTCAGCAGCAAGAAATAGAAATTGGATGGCCGATACTAGAACTACAGATAGACTAGATGAAGATGTGAACAAACTTAGAATGATGTTATCATCTAAAGGAATTGATCAAAAAATGAGAGTACTTAATGCATGTTTCAGTGTGAAGAGAGCTCCAGGTAAATCATCATCAATAATTAAATGTACTAGACTAATGAGAGATAAGATTGAACGTGGTGAAGTCGAAGTGGATGATTCGTTTGTTGAAGAAAAAATGGAAGTTGACACAATTGATTGGAAATCTAGGTATGAACAATTGGAAAAACGATTTGAATCACTGAAACAAAGGGTGAATGAAAAATATACAAGTTGGGTGCAAAAAGCAAAAAAGGTAAATGAAAATATGTACTCTCTCCAAAACGTTATATCACAACAGCAGAGCCAGATTGCTGATTTACAAAATTACTGTAATAAATTGGAAGTTGATCTACAGAATAAAATTAGTTCACTTGTGTCTTCAGTTGAATGGTACCTGAAATCAATGGAATTGCCTGATGAAATTAAGACAGATATTGAACAACAGCTAAATTCCATTGATGTAATCAATCCAATTAATGCTATAGATGATTTTGAATCACTGATCAGAAATATTATACTCGACTATGACAGAATATTTTTAATGTTCAAAGGATTAATGAGGCAATGCAACTATGAATATACGTATGAAT-AG--
		</sequence>
		<sequence>
			<taxon idref="Bostaurus_USA_1992_USA_RotaTeqWI799_1992_G1P75"/>
			CTCAAGATGGAGTCTACACAGCAGATGGCTAGTTCGATTATTAACACTTCTTTTGAAGCCGCAGTCGTTGCTGCCACTTCAACTCTTGAACTCATGGGCATTCAATATGATTATAATGAAGTTTATACTAGAGTTAAGAGCAAATTTGATTACGTAATGGATGATTCAGGTGTTAAAAACAATCTGTTGGGTAAAGCGGCAACTATTGATCAGGCACTGAATGGAAAATTTGGTTCAGCAGCAAGAAATAGAAATTGGATGGCCGATACTAGAACTACAGATAGACTAGATGAAGATGTGAACAAACTTAGAATGATGTTATCATCTAAAGGAATTGATCAAAAAATGAGAGTACTTAATGCATGTTTCAGTGTGAAGAGAGCTCCAGGTAAATCATCATCAATAATTAAATGTACTAGACTAATGAGAGATAAGATTGAACGTGGTGAAGTCGAAGTGGATGATTCGTTTGTTGAAGAAAAAATGGAAGTTGACACAATTGATTGGAAATCTAGGTATGAACAATTGGAAAAACGATTTGAATCACTGAAACAAAGGGTGAATGAAAAATATACAAGTTGGGTGCAAAAAGCAAAAAAGGTAAATGAAAATATGTACTCTCTCCAAAACGTTATATCACAACAGCAGAGCCAGATTGCTGATTTACAAAATTACTGTAATAAATTGGAAGTTGATCTACAGAATAAAATTAGTTCACTTGTGTCTTCAGTTGAATGGTACCTGAAATCAATGGAATTGCCTGATGAAATTAAGACAGATATTGAACAACAGCTAAATTCCATTGATGTAATCAATCCAATTAATGCTATAGATGATTTTGAATCACTGATCAGAAATATTATACTCGACTATGACAGAATATTTTTAATGTTCAAAGGATTAATGAGGCAATGCAACTATGAATATACGTATGAAT-AG--
		</sequence>
		<sequence>
			<taxon idref="Homosapiens_USA_2012_04_17_US_2012841174_2012_G8P14"/>
			CTCAAGATGGAGTCTACACAGCAGATGGCTAGTTCGATTATTAACACTTCTTTTGAAGCCGCAGTTGTTGCTGCCACTTCAACTCTTGAACTCATGGGTATTCAATATGATTATAATGAGGTTTATACTAGAGTTAAAAGCAAATTTGATTACGTAATGGATGATTCAGGTGTTAAAAACAATCTGTTGGGTAAAGCGGCAACTATTGATCAGGCACTGAATGGAAAGTTTGGTTCAGCAGCAAGAAATAGAAATTGGATGGTTGATACTAAAACTACAGCTAGGCTAGATGAAGATGTGAACAAACTTAGAATGATGCTATCGTCTAAAGGAATTGATCAAAAAATGAGAGTACTTAATGCATGTTTCAGTGTGAAGAGAGTTCCAGGTAAATCATCATCAATAATTAAATGTACTAGATTAATGAGAGATAAGATTGAACGTGGTGAAGTCGAAGTGGATGATTCGTTTGTTGAAGAAAAAATGGAAGTTGACACAATTGATTGGAAATCTAGATATGAACAATTGGAAAAACGATTTGAATCACTGAAACAAAGGGTGAATGAAAAGTATACAAGTTGGGTACAAAAAGCAAAGAAGGTAAATGAAAATATGTACTCTCTCCAAAATGTTATATCACAACAGCAGAGCCAGATCGCTGATTTACAAAATTACTGTAATAAATTGGAAGTTGATCTGCAAAATAAAATTGGTTCACTTGTGTCTTCAGTCGAATGGTACTTGAAATCGATGGAATTGCCTGATGAAATTAAGACAGATATTGAACAACAATTAAATTCTATTGATGTAATCAATCCAATTAATGCTATAGATGATTTTGAATCACTGATCAGAAATATTATACTCGACTATGACAGAATATTTTTAATGTTCAAAGGATTAATGAGGCAATGCAACTATGAATATACGTATGAAT-AG--
		</sequence>
		<sequence>
			<taxon idref="Bostaurus_Turkey_2015_TUR_Amasya2_2015_G8P5"/>
			CTCAAGATGGAGTCTACACAGCAGATGGCTAGTTCGATTATCAACACTTCTTTTGAAGCCGCAGTTGTTGCTGCCACTTCAACTCTTGAACTCATGGGTATTCAATATGATTATAATGAAGTTTATACTAGAGTTAAGAGCAAATTTGATTACATAATGGATGATTCAGGTGTTAAAAACAATCTGTTGGGTAAAGCGGCAACTATTGATCAGGCACTGAATGGAAAATTTGGTTCAGCAGCGAGAAATAGAAATTGGATGGTTGATACTAGAACTACAGCTAGGCTAGATGAAGATGTGAACAAACTTAGAATGATGCTATCATCTAAAGGAATTGATCAAAAAATGAGAGTACTTAACGCATGTTTCAGTGTGAAGAGAGTTCCAGGTAAATCATCATCAATAATTAAATGTACTAGATTAATGAGAGATAAGATTGAACGTGGTGAAGTCGAAGTGGATGATTCGTTCGTTGAAGAAAAAATGGAAGTTGACACAATTGATTGGAAATCTAGATATGAACAATTGGAAAAACGATTTGAATCACTGAAACAAAGGGTGAATGAAAAATATACAAGTTGGGTGCAAAAAGCAAAAAAGGTGAATGAAAATATGTACTCTCTCCAAAACATTATATCACAACAGCAGAGCCAGATTGCTGATTTACAAAATTACTGTAATAAATTGGAAGTTGATCTGCAAAATAAAACTGGTTCACTTGTATCTTCAATCGAATGGTACCTGAAATCAATGGAATTGCCTGATGAAATTAAGACAGATATTGAACAACAATTAAATTCCATTGATGTAATCAATCCGATTAATGCTATAGATGATTTTGAATCACTGATCAGAAATATTATACTTGACTATGACAGAATATTTTTAATGTTCAAAGGATTAATGAGGCAATGCAACTATGAATATACGTATGAAT-AG--
		</sequence>
		<sequence>
			<taxon idref="Bostaurus_Turkey_2015_TUR_Amasya1_2015_G8P5"/>
			CTCAAGATGGAGTCTACACAGCAGATGGCTAGTTCGATTATCAACACTTCTTTTGAAGCCGCAGTTGTTGCTGCCACTTCAACTCTTGAACTCATGGGTATTCAATATGATTATAATGAAGTTTATACTAGAGTTAAGAGCAAATTTGATTACATAATGGATGATTCAGGTGTTAAAAACAATCTGTTGGGTAAAGCGGCAACTATTGATCAGGCACTGAATGGAAAATTTGGTTCAGCAGCGAGAAATAGAAATTGGATGGTTGATACTAGAACTACAGCTAGGCTAGATGAAGATGTGAACAAACTTAGAATGATGCTATCATCTAAAGGAATTGATCAAAAAATGAGAGTACTTAACGCATGTTTCAGTGTGAAGAGAGTTCCAGGTAAATCATCATCAATAATTAAATGTACTAGATTAATGAGAGATAAGATTGAACGTGGTGAAGTCGAAGTGGATGATTCGTTCGTTGAAGAAAAAATGGAAGTTGACACAATTGATTGGAAATCTAGATATGAACAATTGGAAAAACGATTTGAATCACTGAAACAAAGGGTGAATGAAAAATATACAAGTTGGGTGCAAAAAGCAAAAAAGGTGAATGAAAATATGTACTCTCTCCAAAACATTATATCACAACAGCAGAGCCAGATTGCTGATTTACAAAATTACTGTAATAAATTGGAAGTTGATCTGCAAAATAAAACTGGTTCACTTGTATCTTCAATCGAATGGTACCTGAAATCAATGGAATTGCCTGATGAAATTAAGACAGATATTGAACAACAATTAAATTCCATTGATGTAATCAATCCGATTAATGCTATAGATGATTTTGAATCACTGATCAGAAATATTATACTTGACTATGACAGAATATTTTTAATGTTCAAAGGATTAATGAGGCAATGCAACTATGAATATACGTATGAAT-AG--
		</sequence>
		<sequence>
			<taxon idref="Homosapiens_Belgium_2000_BEL_B4106_2000_G3P14"/>
			CTCAAGATGGAGTCTACTCAGCAGATGGCTAGTTCTATTATAAACACTTCTTTTGAAGCTGCAGTTGTTGCTGCCACTTCAACCCTTGAACTTATGGGAATTCAGTATGACTATAACGAAGTTTACACTAGAGTTAAAAGTAAATTTGATTACGTCATGGATGATTCTGGAGTTAAGAATAATTTATTGGGTAAAGCAGCGACTATTGATCAGGCACTGAATGGAAAATTTGGCTCAGCAGTAAGGAACAGAAACTGGATGACTGACACCAGGACTACAGCTAGACTAGATGAAGATGTAAACAAACTGAGAATGATGTTATCTTCTAAAGGAATTGATCAGAAGATGAGAGTACTTAATGCATGCTTCAGTGTTAAAAGAATTCCAGGAAAATCATCATCAATAATTAAGTGCACTAGACTAATGAGAGACAAAATTGAACGTGGTGAAGTTGAAGTGGATGATTCGTTCGTTGAAGAAAAAATGGAAGTTGATACGATAGATTGGAAATCCAGATACGAACAATTAGAGAAACGATTCGAATCATTGAAGCAAAGAGTTAATGAGAAATACACGAGTTGGGTGCAGAAGGCAAAGAAAGTGAATGAAAACATGTACTCTCTTCAGAATGTTATATCGCAACAACAAAGTCAAATTGCTGATTTGCAACACTACTGTAATAAACTAGAAGTTGATTTGCAAAACAAAATTAGTTCACTTGTATCGTCAATTGAATGGTACATGAAATCGATGGAACTGCCTGACGAAGTTAAAACTGATATTGAACAGCAGTTAAATTCCATTGATGTAATTAATCCAATTAATGCTATAGATGATTTTGAGTCATTGATCAGAAATGTTATACTTGATTATGATAGAACATTTTTAATGTTTAAGGGACTAATGAGGCAATGCAACTATGAATATACGTATGAAT-AG--
		</sequence>
		<sequence>
			<taxon idref="Homosapiens_Thailand_2015_THA_DB2015066_2015_G10P14"/>
			CTCAAGATGGAGTCTACTCAGCAGATGGCCAGTTCTATTATTAACACTTCTTTTGAAGCTGCAGTCGTTGCTGCCACTTCAACTCTTGAACTCATGGGAATTCAGTATGATTATAATGAAGTTTACACTAGAGTTAAAAGCAAATTTGATTATGTAATGGATGATTCTGGTGTTAAGAATAATCTATTGGGCAAAGCAGCAACTATTGATCAGGCACTGAACGGAAAATTTGGATCAGCGGCAAGGAACAGAAATTGGATGGCTGATACTAGGACAACAGCTAGATTGGATGAAGATGTAAATAAGCTCAGAATGATGTTGTCATCCAAAGGAATTGATCAGAAGATGAGAGTACTTAATGCGTGTTTCAGTGTTAAGAGAATTCCAGGCAAATCATCATCAATAATTAAGTGCACTAGACTAATGAAGGATAAAATTGAGCGTGGTGAAGTCGAAGTGGATGATTCGTTCGTTGAAGAAAAGATGGAAGTTGACACGATTGATTGGAAATCTAGATATGAGCAGTTAGAAAAAAGGTTTGAGTCATTGAAGCAAAGAGTCAATGAAAAATACACGAGTTGGGTGCAAAAGGCAAAAAAAGTGAATGAAAATATGTACTCTCTTCAGAATGTTATATCACAACAACAAAATCAAATTGCTGACTTACAACACTATTGCAATAAATTAGAAGTTGATTTGCAAAATAGAATCAGTTCACTTGTGTCTTCAGTTGAATGGTACATGAAATCGATGGAACTGCCTGATGAAGTTAAAACTGATATTGAGCAACAATTGAATTCAATTGATGTAATAAATCCAATTAATGCTATAGATGATTTTGAGTCATTGATCAGAAATATTATACTCGATTATGATAGGATATTTTTAATGTTTAAAGGACTAATGAGGCAATGCAACTATGAATACACATACGAAT-AG--
		</sequence>
		<sequence>
			<taxon idref="Homosapiens_Thailand_2012_THA_SKT27_2012_G6P14"/>
			CTCAAGATGGAGTCTACTCAGCAGATGGCCAGTTCTATTATTAACACTTCTTTTGAAGCTGCAGTCGTTGCTGCCACTTCAACTCTTGAACTCATGGGAATTCAGTATGATTATAATGAAGTTTACACTAGAGTTAAAAGCAAATTTGATTATGTGATGGATGATTCTGGTGTTAAGAATAATCTATTGGGCAAAGCAGCAACTATTGATCAGGCACTGAACGGAAAATTTGGATCAGCGGCAAGGAACAGAAATTGGATGGCTGATACTAGGACAACAGCTAGATTGGATGAAGATGTAAATAAGCTCAGAATGATGTTGTCATCCAAAGGAATTGATCAGAAGATGAGAGTACTTAATGCGTGTTTCAGTGTTAAGAGAATTCCAGGCAAATCATCATCAATAATTAAGTGCACTAGACTAATGAAGGATAAAATTGAGCGTGGTGAAGTCGAAGTGGATGATTCGTTCGTTGAAGAAAAGATGGAAGTTGATACGATTGATTGGAAATCTAGATATGAGCAGTTAGAAAAAAGGTTTGAGTCATTGAAACAAAGAGTCAATGAAAAATACACGAGTTGGGTGCAAAAGGCAAAAAAAGTGAATGAAAATATGTACTCTCTTCAGAATGTTATATCACAACAACAAAATCAAATTGCTGACTTACAACACTATTGCAATAAATTAGAAGTTGATTTGCAAAATAAAATCAGTTCACTTGTGTCTTCAGTTGAATGGTACATGAAATCGATGGAACTGCCTGATGAAGTTAAAACTGATATTGAGCAACAATTGAATTCAATTGATGTAATAAATCCAATTAATGCTATAGATGATTTTGAGTCATTGATCAGAAATATTATACTCGATTATGATAGGATATTTTTAATGTTTAAAGGACTAATGAGGCAATGCAACTATGAATATACATACGAAT-AG--
		</sequence>
		<sequence>
			<taxon idref="Bostaurus_SouthAfrica_2009_10_ZAF_MRCDPRU3005_2009_G6P11"/>
			CTCAAGATGGAGTCTACTCAGCAGATGGCCAGTTCTATTATTAACACTTCTTTTGAAGCCGCAGTTGTTGCTGCCACTTCAACTCTTGAACTCATGGGAATTCAGTATGATTATAATGAAGTTTACACTAGAGTCAAAAGCAAATTTGATTATGTGATGGATGATTCTGGTGTTAAGAACAATCTATTGGGCAAAGCAGCAACTATCGATCAGGCACTGAACGGAAAATTTGGATCGGCGGCAAGGAATAGAAATTGGATGACTGATACTAGGACAACAGCTAGATTGGATGAAGATGTGAATAAACTCAGAATGATGCTGTCATCCAAAGGAATTGATCAAAAGATGAGAGTACTTAATGCATGTTTCAGCGTTAAGAGAATTCCAGGCAAATCATCATCAATAATTAAGTGTACTAGACTAATGAAGGACAAAATTGAACGTGGTGAAGTCGAAGTGGATGATTCGTTCGTTGAAGAGAAGATGGAAGTTGATACAATTGATTGGAAATCTAGATATGAACAGTTAGAAAAAAGATTTGAATCATTGAAACAGAGAGTCAATGAAAAATACACGAGTTGGGTGCAGAAAGCAAAAAAAGTGAATGAAAACATGTACTCTCTTCAGAATGTTATATCACAACAACAAAATCAAATTGCTGATTTACAACACTATTGTAATAAACTAGAGGTTGATTTGCAAAATAAAATCAGTTCACTTGTGTCCTCAGTTGAATGGTACATGAAATCAATGGAACTGCCTGATGAAGTTAAAACTGATATTGAGCAACAATTAAATTCAATTGATGTAATAAATCCAATTAATGCTATAGATGATTTTGAGTCATTGATCAGAAATATTATACTCGATTATGACAGAATATTTTTAATGTTTAAAGGATTAATGAGGCAATGCAACTACGAATATACGTACGAAT-AG--
		</sequence>
		<sequence>
			<taxon idref="Hippotragusniger_SouthAfrica_2008_05_25Antelopewt_ZAF_RC1808_G6P14"/>
			CTCAAGATGGAGTCTACTCAGCAGATGGCCAGTTCTATTATTAACACTTCTTTTGAAGCCGCAGTTGTTGCTGCCACTTCAACTCTTGAACTCATGGGAATTCAGTATGATTATAATGAAGTTTACACTAGAGTTAAAAGCAAATTTGATTATGTGATGGATGATTCTGGTGTTAAGAATAATCTATTGGGCAAAGCAGCAACTATCGATCAGGCGCTGAACGGAAAATTTGGATCGGCGGCAAGGAATAGAAATTGGATGGCTGATACTAGGACAACAGCTAGATTGGATGAGGATGTGAATAAACTCAGAATGATGCTGTCATCCAAAGGAATTGATCAAAAGATGAGAGTACTTAATGCATGTTTCAGTGTTAAGAGAATTCCAGGCAAATCATCATCAATAATTAAGTGTACTAGACTAATGAAGGATAAAATTGAACGTGGTGAAGTCGAAGTGGATGATTCATTCGTTGAAGAGAAGATGGAAGTTGATACAATTGATTGGAAATCTAGATATGAACAGTTAGAAAAAAGATTTGAATCATTGAAACAAAGAGTCAACGAAAAATACACGAGTTGGGTGCAGAAAGCAAAAAAAATGAATGAAAACATATACTCTCTTCAGAATGTTATATCACAACAACAAAATCAAATTGCTGATTTACAACATTATTGTAATAAACTAGAGGTTGATTTGCAAAATAAAATCAGTTCACTTGTGTCTTCAGTTGAATGGTACATGAAATCAATGGAACTGCCTGATGAAGTTAAAACTGATATTGAGCAACAATTAAATTCAATTGATGTAATAAATCCAATTAATGCTATAGATGATTTTGAGTCATTGATCAGAAATATTATACTCGATTATGATAGGATATTTTTAATGTTTAAAGGATTAATGAGGCGATGCAACTACGAATATACGTACGAAT-AG--
		</sequence>
		<sequence>
			<taxon idref="Bostaurus_SouthAfrica_2007_ZAF_MRCDPRU1604_2007_G6P1"/>
			CTCAAGATGGAGTCTACTCAGCAGATGGCTAGTTCTATTATTAACACTTCTTTTGAAGCCGCAGTTGTTGCTGCCACTTCAACTCTTGAACTCATGGGAATTCAGTATGATTATAATGAAGTTTACACTAGAGTTAAAAGCAAATTTGATTATGTGATGGATGATTCTGGTGTTAAGAATAATCTATTGGGCAAAGCAGCAACCATCGATCAGGCGCTGAACGGAAAATTTGGATCGGCGGCAAGGAATAGAAGCTGGATGGCTGATACTAAGACAACAGCTAGACTGGATGAGGATGTGAATAAACTCAGAATGATGCTGTCATCCAAAGGAATTGATCAAAAGATGAGAGTACTTAATGCATGTTTCAGTGTTAAGAGAATTCCAGGCAAATCATCATCAATAATTAAGTGTACTAGACTAATGAAGGATAAAATTGAACGTGGTGAAGTCGAAGTGGATGATTCGTTCGTTGAAGAGAAGATGGAAGTTGATACAATTGATTGGAAATCTAGATATGAACAGTTAGAAAAAAGATTTGAATCATTGAAACAAAGAGTCAACGAAAAATACACGAGTTGGGTGCAGAAAGCAAAAAAAGTAAATGAAAACATGTACTCTCTTCAGAATGTTATATCACAACAACAAAATCAAATTGCTGATTTACAACACTATTGTAATAAACTAGAAGTTGATTTGCAAAATAAAATCAGTTCACTTGTGTCTTCAGTTGAATGGTACATGAAATCAATGGAACTGCCTGATGAAGTTAAAACTGATATTGAGCAACAATTAAATTCAATTGATGTAATAAATCCAATTAATGCTATAGATGATTTTGAGTCATTGATCAGAAATATTATACTCGATTATGATAGGATATTTTTAATGTTTAAAGGATTAATGAGGCAATGCAACTACGAATATACGTACGAAT-AG--
		</sequence>
		<sequence>
			<taxon idref="Bostaurus_SouthAfrica_2007_ZAF_1604_2007_G8P1"/>
			CTCAAGATGGAGTCTACTCAGCAGATGGCTAGTTCTATTATTAACACTTCTTTTGAAGCCGCAGTTGTTGCTGCCACTTCAACTCTTGAACTCATGGGAATTCAGTATGATTATAATGAAGTTTACACTAGAGTTAAAAGCAAATTTGATTATGTGATGGATGATTCTGGTGTTAAGAATAATCTATTGGGCAAAGCAGCAACCATCGATCAGGCGCTGAACGGAAAATTTGGATCGGCGGCAAGGAATAGAAGCTGGATGGCTGATACTAAGACAACAGCTAGACTGGATGAGGATGTGAATAAACTCAGAATGATGCTGTCATCCAAAGGAATTGATCAAAAGATGAGAGTACTTAATGCATGTTTCAGTGTTAAGAGAATTCCAGGCAAATCATCATCAATAATTAAGTGTACTAGACTAATGAAGGATAAAATTGAACGTGGTGAAGTCGAAGTGGATGATTCGTTCGTTGAAGAGAAGATGGAAGTTGATACAATTGATTGGAAATCTAGATATGAACAGTTAGAAAAAAGATTTGAATCATTGAAACAAAGAGTCAACGAAAAATACACGAGTTGGGTGCAGAAAGCAAAAAAAGTAAATGAAAACATGTACTCTCTTCAGAATGTTATATCACAACAACAAAATCAAATTGCTGATTTACAACACTATTGTAATAAACTAGAAGTTGATTTGCAAAATAAAATCAGTTCACTTGTGTCTTCAGTTGAATGGTACATGAAATCAATGGAACTGCCTGATGAAGTTAAAACTGATATTGAGCAACAATTAAATTCAATTGATGTAATAAATCCAATTAATGCTATAGATGATTTTGAGTCATTGATCAGAAATATTATACTCGATTATGATAGTATATTTTTAATGTTTAAAGGATTAATGAGGCAATGCAACTACGAATATACGTACGAAT-AG--
		</sequence>
		<sequence>
			<taxon idref="Lamaguanicoe_Argentina_1998_11Guanat_ARG_Rio_Negro_1998_G8P1"/>
			CTCAAGATGGAGTCTACTCAGCAGATGGCCAGTTCTATCATTAACACTTCTTTTGAAGCTGCAGTTGTTGCTGCCACCTCAACTCTTGAGCTAATGGGAATTCAGTATGATTATAACGAAGTATATACTAGAGTCAAGAGTAAATTTGATTATGTAATGGATGATTCCGGTGTTAAGAATAATCTATTGGGTAAAGCGGCAACTATTGATCAGGCACTGAATGGAAAATTTGGATCAGCAGTAAGGAACAGAAACTGGATGGCTGATACTAGAACTGTGGCTAGATTGGATGAAGATGTAAATAAACTAAGAATGATGCTGTCGTCTAAAGGAATCGACCAGAAAATGAGAGTACTTAATGCATGTTTCAGTGTTAAAAGAATTACAGGTAAGTCATCATCAATAATTAAGTGCACTAGATTAATGAAGGACAAAATTGAACGTGGTGAAGTTGAAGTGGACGATTCGTTCGTTGAAGAAAAAATGGAAATTGACACAATAGATTGGAAGTCTAGATATGAACAATTAGAAAAAAGATTTGAATCATTGAAGCAGAGAGTTAATGAAAAATATACGAGTTGGGTGCAAAAAGCGAAAAAAGTGAATGAAAACATGTACTCTCTTCAAAACGTTATATCGCAACAACAAAGTCAAATTGCTGATCTACAGCACTACTGTAATAAATTAGAGGTTGATTTGCAAAATAAAATTAGTTCACTTGTGTCTTCAGTTGAATGGTATATGAAATCAATGGAGCTGCCTGATGAAGTTAAAACTGATATTGAACAACAGTTGAATTCAATTGATGTAATCAACCCAATTAATGCTATAGATGATTTTGAATCATTGATTAGAAATGTTATACTTGACTATGATAGAATATTTTTAATGTTTAAAGGACTAATGAGGCAATGCAACTATAAATATACGTATGAAT-AG--
		</sequence>
		<sequence>
			<taxon idref="Bostaurus_Argentina_1998_ARG_B383_1998_G15P11"/>
			CTCAAGATGGAGTCTACTCAGCAGATGGTCAGTTCTATCATTAACACCTCTTTTGAAGCTGCAGTTGTTGCTGCCACTTCAACTCTTGAGCTAATGGGAATTCAGTATGATTATAATGAAGTTTATACTAGAGTCAAAAGTAAATTTGATTATGTGATGGATGATTCCGGCGTCAAGAATAATCTATTGGGTAAGGCGGCAACTATTGATCAGGCACTGAACGGAAAATTTGGATCGGCAATAAGGAACAGAAACTGGATGACAGATACTAGGACCACGGCTAGATTGGATGAAGATGTGAATAAACTAAGAATGATGCTGTCATCTAAAGGAATTGATCAGAAAATGAGAGTACTTAATGCATGTTTCAGTGTTAAAAGAATTCCAGGTAAGTCATCATCAGTAATTAAGTGCACTAGATTGATGAAGGATAAAATTGAACGTGGTGAAGTTGAGGTGGACGATTCGTTCGTTGAAGAAAAGATGGAAATTGACACGATAGATTGGAAATCTAGATATGAACAATTAGAAAAAAGATTTGAATCATTGAAGCAAAGAGTTAACGAAAAATACACAAATTGGGTACAGAAGGCGAAGAAAGTGAATGAAAACATGTACTCTCTTCAGAACGTTATATCACAACAACAAAGTCAAATTGCTGATCTACAGCATTACTGTAATAAATTGGAGGTTGATTTGCAAAATAAAATTAGTTCACTTGTGTCTTCAGTTGAATGGTACATAAAATCAATGGAGTTGCCTGATGAAGTTAAAACTGATATTGAGCAACAGTTGAATTCAATTGACGTAATCAATCCAATTAACGCTATAGATGATTTTGAGTCGCTGATTAGAAATGTTATACTTGACTATGATAGAATATTTTTAATGTTTAAAGGACTAATGAGGCAATGCAACTATGAATATGCGTACGAAT-AG--
		</sequence>
		<sequence>
			<taxon idref="Homosapiens_Nicaragua_2010_NCA_OL_2010_G4P6"/>
			------ATGGAGTCTACTCAGCAGATGGCAAGTTCTATTATCAACACTTCTTTTGAAGCTGCAGTTGTTGCTGCCACTTCAACGCTAGAATTAATGGGTATTCAATATGATTATAATGAAGTTTACACTAGAGTTAAAAGTAAGTTTGATTATGTAATGGATGATTCTGGTGTTAAAAATAATCTTTTGGGCAAAGCGGCGACTATTGATCAGGCACTAAATGGAAAATTTGGTTCAGCTATAAGAAATAAAAATTGGATGACTGATTCAAGAACGGTAGCTAAACTGGATGAAGATGTGAATAAGTTAAGGATGATGCTTTCTTCCAAAGGGATTGACCAGAAGATGAGAGTACTTAATGCTTGTTTTAGTGTTAAAAGAATACCAGGTAAATCATCATCAATTATAAAGTGTACTAGACTTATGAAAGATAAGATTGAACGTGGTGAGGTAGAAGTTGATGATTCATTCGTTGAAGAGAAAATGGAAGTTGACACAGTCGATTGGAAATCAAGATATGATCAGTTGGAAAGACGATTCGAATCGTTAAAACAAAGAGTAAATGAAAAGTATGCTACTTGGGTGCAGAAGGCAAAAAAAGTTAATGAAAATATGTACTCTCTTCAGAATGTTATATCTCAGCAACAGAATCAAATAGCTGATTTACAAAATTACTGTAATAAATTAGAAGCTGATTTACAAAATAAAGTTAGTTCACTAGTTTCATCTGTTGAATGGTATCTTAAATCAATGGAATTGCCAGATGAAGTCAAAACTGATATTGAACAACAACTGAATTCAATTGATACTATTAGTCCAATAAATGCAATTGATGATTTTGAAATTCTAATCAGAAATTTAATCCATGATTATGATAGAACGTTTTTAATGTTTAAGGGACTATTACGGCAATGCAACTACGAATATGCGTATGAAT-AG--
		</sequence>
		<sequence>
			<taxon idref="Susscrofa_China_2008_China_NMTL_2008_G9P23"/>
			CTCAAGATGGAGTCTACTCAGCAGATGGTAGGTTCTATTATCAACACTTCTTTTGAAGCTGCAGTTGTTGCTGCCACTTCAACACTAGAATTGATGGGTATTCAATATGATTACAATGAAGTGTTTACTAGAGTTAAGAGCAAGTTTGATTACGTAATGGATGACTCTGGTGTTAAGAACAATCTTTTAGGTAAGGCTATGACTATTGACCAAGCACTAAACGGTAAATTCAGCTCAGTTATGAGGAATAGAAACTGGATGACAGACTCTAAAACAGTGGCCAAATTAGATGAAGATGTGAATAAACTTAGGATGATGCTGTCTTCTAAAGGGATTGATCAAAAAATGAGAGTACTTAATGCTTGTTTTAGCGTTAAAAGAATACCAGGAAAATCATCATCTGTCATTAAGTGCACTAGATTAATGAAGGATAAGATAGAACGAGGTGAAGTTGAAGTTGACGATTCATTCGTTGACGAAAAGATGGAAGTCGATACTATTGATTGGAAGTCTAGGTATGATCAATTAGAAAAGAGATTCGAATCACTAAAGCAAAGAGTTAGTGAGAAATATAATAATTGGGTGCAGAAAGCAAAGAAAGTAAATGAAAATATGTACTCTCTTCAAAATGTCATTTCACAACAGCAGAACCAAATCGCAGATCTTCAACAATATTGTAATAAATTAGAGGCTGATTTACAGAGTAAGATCGGTTCACTAGTGTCATCGGTTGAGTGGTATCTGAGATCTATGGAACTGTCAGATGATATTAAAACTGACATCGAACAACAATTAAATTCGATTGACGCAATCAATCCTATTAATGCTATTGATGATCTCGAGTCATTGATCAGAAACTTAATTCAAGATTATGATAGAACATTTTTAATGTTAAAGGGACTTGTAAGGCAATGCAACTACGAATGTGCATACGAAT-AG--
		</sequence>
		<sequence>
			<taxon idref="Susscrofa_Japan_2014_01_08_JPN_BU2_2014_G5P7"/>
			CTCAAGATGGAGTCTACTCAGCAGATGGTAGGTTCTATTATCAACACTTCTTTTGAAGCTGCAGTCATTGCTGCCACTTCCACACTAGAATTGATGGATATTCAATATGATTATAATGAAGTATTTACTAGAGTCAAAAGTAAGTTTGATTATGTAATGGATGACTCTGGTGTTAAGAACAATCTTTTAGGTAAGGCTATGACTATTGATCAAGCACTAAATGGAAAATTCAGCTCAGTTATGAGGAATAGAAACTGGATGACAGATTCTAAAACAGTGGCCAAATTGGATGAAGATGTGAATAAACTTAGAATGATGTTGTCTTCTAAAGGGATTGATCAAAAGATGAGAGTACTTAATGCTTGCTTTAGTGTAAAAAGAATACCAGGAAAATCATCATCTGTCATTAAGTGCACCAGACTAATGAAGGATAAGATAGAACGTGGTGAGGTTGAAGTTGATGATTCATTTGTTGACGAAAAGATGGAAGTCGATACTATTGATTGGAAGTCTAGGTATGATCAGTTAGAAAAGAGATTCGAATCACTAAAGCAAAGAGTTAATGAGAAATATAATAGTTGGGTGCAGAAGGCAAAGAAAGTAAATGAAAATATGTACTCTCTTCAAAATGTCATCTCACAACAGCAGAATCAAATCGCAGATCTTCAACAATATTGTAATAAATTAGAGGCTGACTTACAGGGCAAAATCAGTTCATTAGTGTCATCGGTTGAGTGGTATCTGAGATCTATGGAACTATCAGATGATATTAAAACTGATATAGAACAACAGTTGAATTCAATTGATGCAATTAATCCTATTAATGCTATTGATGATCTCGAATCATTAATTAGAAATTTAATCCAAGATTATGATAGAACATTTTTGATGTTAAAAGGATTTGTGAGGCAATGCAACTACGAATGTACATACGAAT-AG--
		</sequence>
		<sequence>
			<taxon idref="Homosapiens_Japan_2011_11_Ryukyu1120"/>
			CTCAAGATGGAGTCTACTCAGCAGATGGTGGGTTCTATTATCAACACTTCTTTTGAAGCTGCAGTTGTTGCTGCCACTTCAACACTAGAATTGATGGGTATTCAATATGATTATAATGAAGTATTTACTAGAGTCAAGAGTAAGTTTGATTATGTGATGGATGACTCTGGTGTTAAGAACAATCTTCTGGGTAAAGCTATGACTATTGACCAGGCACTAAATGGAAAATTTGGCTCAGTTATGAGGAATAGAAACTGGATGACAGACTCTAAAACAGTGGCCAAATTAGATGAAGATGTGAATAAACTTAGAATGATGTTATCTTCTAAAGGGATTGATCAAAAGATGAGAGTACTTAATGCTTGTTTTAGTGTAAAAAGAATACCAGGAAAATCGTCATCTATCATTAAGTGCACTAGACTAATGAAGGATAAGATAGAACGTGGTGAAGTTGAAGTTGATGATTCATTCGTTGACGAAAAGATGGAAGTCGATACTATTGATTGGAAATCTAGATATGATCAGTTAGAGAAAAGATTCGAATCATTAAAGCAAAGAGTTAGTGAGAAGTATAATAGTTGGGTGCAAAAGGCAAAAAAAGTAAATGAAAATATGTACTCTCTTCAAAATGTCATTTCACAACAGCAAAACCAAATCGCAGATCTTCAACAATATTGTAATAAATTAGAGGCTGATTTACAGAGTAAAATTGGTTCACTAGTGTCATCGGTTGAGTGGTATCTGAGATCTATGGAATTGTCAGATGATATTAAAACTGACATTGAGCAGCAGTTGAATTCAATTGACGCAATTAATCCTATTAATGCTATTGATGATCTCGAATCATTGATCAGAAATCTAATTCAAGATTATGATAGGACATTTTTGATGTTAAAAGGACTTGTAAGGCAATGCAACTACGAATGTGCATATGAAT-AG--
		</sequence>
		<sequence>
			<taxon idref="Susscrofa_SouthKorea_2006_PRG9235"/>
			CTCAAGATGGAGTCTACTCAGCAGATGGTAGGTTCTATTATTAACACTTCTTTTGAAGCTGCAGTTGTTGCTGCCACTTCAACACTAGAATTGATGGGTATTCAATATGATTATAATGAAGTATTTACTAGAGTCAAGAGTAAGTTTGATTATGTAATGGATGACTCTGGTGTTAAGAACAATCTTTTGGGTAAAGCTATGACTATTGATCAAGCACTAAATGGAAAATTTGGCTCAGTTATAAGGAATAGAAACTGGATGACAGATTCAAAAACAGTGGCCAAATTAGATGAAGATGTGAACAAACTGAGAATGATGCTGTCTTCTAAGGGGATTGATCAAAAGATGAGAGTACTTAATGCTTGTTTTAGTGTAAAAAGAATACCAGGAAAATCATCATCTGTCATTAAGTGCACTAGACTAATGAAAGATAAGATAGAACGTGGTGAGGTTGAAGTCGACGATTCATTTGTTGATGAAAAGATGGAAGTTGATACTATTGATTGGAAGTCTAGATATGATCAATTAGAGAAAAGATTCGAATCGTTAAAACAAAGAGTTAGTGAGAAGTATAACAGTTGGGTGCAGAAAGCGAAGAAAGTGAATGAAAATATGTACTCTCTTCAAAATGTCATTTCACAACAGCAGAACCAAATCGCAGATCTTCAACAATATTGTAATAAATTAGAGGCTGATTTACAGAATAAAATCAGTTCACTAGTGTCATCGGTTGAGTGGTATCTGAGATCTATGGAACTATCAGATGATATTAAAACTGATATTGAACAACAATTAAATCCAATTGACGCAATTAATCCTATTAATGCTATTGATGATCTCGAATCATTGATCAGAAATTTAATTCAAGATTATGATAGAACATTTTTAATGTTAAAAGGACTTATAAGGCAATGCAACTACGAATATGCATATGAAT-AG--
		</sequence>
		<sequence>
			<taxon idref="Susscrofa_SouthKorea_2006_PRG942"/>
			CTCAAGATGGAGTCTACTCAGCAGATGGTAGGTTCTATTATTAACACTTCTTTTGAAGCTGCAGTTGTTGCTGCCACTTCAACACTAGAATTGATGGGTATTCAATATGATTATAATGAAGTATTTACTAGAGTCAAGAGTAAGTTTGATTATGTAATGGATGACTCTGGTGTTAAGAACAATCTTTTGGGTAAAGCTATGACTATTGATCAAGCACTAAATGGAAAATTTGGCTCAGTTATAAGGAATAGAAACTGGATGACAGATTCAAAAACAGTGGCCAAATTAGATGAAGATGTGAACAAACTGAGAATGATGCTGTCTTCTAAGGGGATTGATCAAAAGATGAGAGTACTTAATGCTTGTTTTAGTGTAAAAAGAATACCAGGAAAATCATCATCTGTCATTAAGTGCACTAGACTAATGAAAGATAAGATAGAACGTGGTGAGGTTGAAGTCGACGATTCATTTGTTGATGAAAAGATGGAAGTTGATACTATTGATTGGAAGTCTAGATATGATCAATTAGAGAAAAGATTCGAATCGTTAAAACAAAGAGTTAGTGAGAAGTATAACAGTTGGGTGCAGAAAGCGAAGAAAGTGAATGAAAATATGTACTCTCTTCAAAATGTCATTTCACAACAGCAGAACCAAATCGCAGATCTTCAACAATATTGTAATAAATTAGAGGCTGATTTACAGAATAAAATCAGTTCACTAGTGTCATCGGTTGAGTGGTATCTGAGATCTATGGAACTATCAGATGATATTAAAACTGATATTGAACAACAATTAAATCCAATTGACGCAATTAATCCTATTAATGCTATTGATGATCTCGAATCATTGATCAGAAATTTAATTCAAGATTATGATAGAACATTTTTAATGTTAAAAGGACTTATAAGGCAATGCAACTACGAATATGCATATGAAT-AG--
		</sequence>
		<sequence>
			<taxon idref="Susscrofa_SouthKorea_2006_PRG921"/>
			CTCAAGATGGAGTCTACTCAGCAGATGGTAGGTTCTATTATTAACACTTCTTTTGAAGCTGCAGTTGTTGCTGCCACTTCAACACTAGAATTGATGGGTATTCAATATGATTATAATGAAGTATTTACTAGAGTCAAGAGTAAGTTTGATTATGTAATGGATGACTCTGGTGTTAAGAACAATCTTTTGGGTAAAGCTATGACTATTGATCAAGCACTAAATGGAAAATTTGGCTCAGTTATAAGGAATAGAAACTGGATGACAGATTCAAAAACAGTGGCCAAATTAGATGAAGATGTGAACAAACTGAGAATGATGCTGTCTTCTAAGGGGATTGATCAAAAGATGAGAGTACTTAATGCTTGTTTTAGTGTAAAAAGAATACCAGGAAAATCATCATCTGTCATTAAGTGCACTAGACTAATGAAAGATAAGATAGAACGTGGTGAGGTTGAAGTCGACGATTCATTTGTTGATGAAAAGATGGAAGTTGATACTATTGATTGGAAGTCTAGATATGATCAATTAGAGAAAAGATTCGAATCGTTAAAACAAAGAGTTAGTGAGAAGTATAACAGTTGGGTGCAGAAAGCGAAGAAAGTGAATGAAAATATGTACTCTCTTCAAAATGTCATTTCACAACAGCAGAACCAAATCGCAGATCTTCAACAATATTGTAATAAATTAGAGGCTGATTTACAGAATAAAATCAGTTCACTAGTGTCATCGGTTGAGTGGTATCTGAGATCTATGGAACTATCAGATGATATTAAAACTGATATTGAACAACAATTAAATCCAATTGACGCAATTAATCCTATTAATGCTATTGATGATCTCGAATCATTGATCAGAAATTTAATTCAAGATTATGATAGAACATTTTTAATGTTAAAAGGACTTATAAGGCAATGCAACTACGAATATGCATATGAAT-AG--
		</sequence>
		<sequence>
			<taxon idref="Homosapiens_China_2000_LL3354"/>
			CTCAAGATGGAGTCTACTCAGCAGATGGTAGGTTCTATTATCAACACTTCTTTTGAAGCTGCAGTTGTTGCTGCCACTTCAACACTAGAATTGATGGGTATCCAATATGATTATAATGAAATATTTACTAGAGTCAAGAATAAGTTTGATTATGTAATGGATGACTCTGGTGTTAAGAACAATCTTTTAGGTAAGGCTATGACTATTGATCAAGCATTAAATGGAAAATTCGGCTCGGTTATGAGGAATAGAAATTGGATGACAGATTCTAAAACAGTGGCCAGATTAGACGAAGATGTGAATAAACTTAGAATGATGCTGTCCTCTAAAGGGATTGATCAAAAAATGAGAGTACTTAATGCTTGTTTTAGTGTAAAAAGAATACCAGGAAAATCATCATCTGTTATTAAGTGCACTAGACTAATGAGGGATAAGATAGAACGTGGTGAGGTTGAAGTTGACGATTCATTCGTTGATGAAAAGATGGAAGTTGATACTATTGATTGGAAGTCTAGGTATGATCAATTAGAGAAAAGATTCGAATCACTAAAGCAAAGGGTTAATGAGAAATATAATAGTTGGGTACAGAAAGCAAAGAAAGTAAATGAAAATATGTACTCTCTTCAAAATGTTATTTCGCAACAGCAGAACCAAATTGCAGATCTTCAACAATATTGTAATAAATTAGAGGCTGATTTACAAAGTAAAATTGGTTCACTAGTGTCATCAGTTGAGTGGTATCTGAGATCTATGGAATTGTCAGATGATATTAAAACTGATATCGAACAACAGTTGAATTCGATTGACGCAATTAATCCTATTAATACTATTGATGATCTCGAATCATTAATTAGAAACTTAATTCAAGATTATGACAGAACATTTTTGATGTTAAAAGGACTTGTAAGGCAATGCAACTACGAATGTGCATACGAAT-AG--
		</sequence>
		<sequence>
			<taxon idref="Susscrofa_SouthKorea_2006_PRG9121"/>
			CTCAAGATGGAGTCTACTCAGCAGATGGTAGGTTCTATTATCAACACTTCTTTTGAAGCTGCAGTTGTTGCTGCCACTTCAACACTAGAATTGATGGGTATTCAATATGATTATAATGAAGTATTTACTAGAGTCAAGAGTAAATTTGATTATGTAATGGATGACTCTGGTGTTAAGAACAATCTGTTAGGTAAGGCCATTACTATTGATCAAGCACTAAATGGAAAATTCGGCTCAGTTATGAGAAATAGAAATTGGATGACAGACTCTAAAACAGTGGCTAGACTAGATGAAGATGTGAGTAAACTTAGAATGATGCTGTCTTCTAAAGGGATTGATCAAAAGATGAGAGTACTTAATGCTTGTTTTAGTGTAAAAAGGATACCAGGAAAATCATCATCTATCATTAAGTGTACTAGATTGATGAAGGATAAGATAGAACGTGGTGAGGTTGAAGTTGATGATTCATTTGTTGACGAAAAGATGGAAGTCGATACTATTGATTGGAAGTCTAGATATGATCAATTAGAGAAAAGATTCGAATCACTAAAGCAAAGAGTTAGTGAGAAATATAATAGTTGGGTGCAGAAAGCAAAAAAAGTAAATGAAAATATGTACTCTCTTCAAAATGTCATTTCGCAACAGCAGAACCAAATCGCAGATCTTCAACAATATTGCAATAAATTAGAGGCTGATTTACAGAGTAAAATCAGTTCACTAGTGTCATCGATTGAGTGGTATCTGAGGTCTATGGAATTGTCAGATGATATTAAAACTGATATCGAACAACAGCTAAATTCAATTGACGCAATTAATCCTATTAATGCTATTGATGATCTCGAATCATTGATCAGAAATTTAATTCAAGACTATGATAGAACATTTTTGATGTTAAAAGGACTTGTAAGGCAATGCAACTACGAATGTGCATACGAGT-AG--
		</sequence>
		<sequence>
			<taxon idref="Homosapiens_China_2006_02_27_CHN_R946_2006_G3P6"/>
			CTCAAGATGGAGTCTACTCAGCAGATGGTAGGTTCTATTATTAACACTTCTTTTGAAGCTGCAGTTGTTGCTGCCACTTCAACGCTAGAATTGATGGGTATTCAATATGATTATAATGAGGTATTTACTAGAGTCAAAAGTAAATTTGATTATGTAATGGATGACTCTGGTGTTAAGAACAATCTTTTAGGTAAGGCTATGACTATTGATCAAGCACTAAATGGAAAATTTGGCTCAGTTATGAGGAATAGAAACTGGATGACAGATTCTAGAACAGTGGCTAAATTAGATGAAGATGTGAATAAACTTAGAATGATGCTGTCTTCTAAAGGAATTGATCAAAAGATGAGAGTACTTAACGCTTGTTTTAGTGTAAAAAGAATACCAGGAAAATCATCATCTGTCATTAAGTGCACTAGACTAATGAAGGATAAGATTGAACGTGGTGAGGTTGAAGTTGATGATTCATTTGTTGATGAAAAGATGGAAGTCGATACTATTGATTGGAAGTCTAGGTATGATCAATTAGAGAAAAGATTCGAATCACTAAAACAAAGAGTCAATGAGAAGTATAATAGTTGGGTACAGAAAGCAAAGAAAGTAAATGAAAATATGTACTCTCTTCAAAATGTCATTTCACAACAGCAGAATCAAATCGCTGATCTTCAACAATATTGTAATAAATTAGAGGCTGATTTACAGAGTAAAATCGGTTCACTAGTGTCATCGGTTGAGTGGTATCTGAGATCCATGGAATTGTCAGATGATATTAAAACTGATATCGAACAACAGTTGAATTCAATTGACGCGATCAATCCCATCAATGCTATTGATGATCTTGAATCACTGATTAGAAATTTAATTCAAGATTATGATAGAACATTTTTAATGTTAAAAGGACTTGTAAGGCAATGCAACTACGAATGTGCATATGAAT-AG--
		</sequence>
		<sequence>
			<taxon idref="Homosapiens_China_2013_03_CHN_R1954_2013_G4P6"/>
			CTCAAGATGGAGTCTACTCAGCAGATGGTAGGTTCTATTATCAACACTTCTTTTGAAGCTGCAATTGTTGCTGCCACTTCAACGCTAGAATTGATGGGTATTCAATATGATTATAATGAAGTATTTACTAGAGTCAAGAGTAAGTTTGATTATGTAATGGATGACTCTGGTGTAAAGAACAACCTTTTAGGTAAGGCCATGACTATTGATCAAGCATTAAATGGAAAATTCGGCTCAGTTATGAGGAATAGAAATTGGATGACAGATTCTAAAACAGTGGCTAAATTAGATGAAGATGTGAATAAACTTAGAATGATGCTATCTTCTAAAGGGATTGATCAAAAGATGAGAGTACTGAATGCTTGTTTTAGTGTAAAAAGAATACCAGGAAAATCATCATCTGTCATTAAGTGCACTAGACTAATGAAGGATAAGATAGAACGTGGTGAGGTTGAAGTTGACGATTCATTTGTTGACGAAAAGATGGAAGTTGATACTATTGATTGGAAGTCTAGGTATGATCAATTAGAGAAAAGATTCGAATCACTAAAACAGAGAGTTAATGAGAAATATAATAGTTGGGTGCAGAAAGCAAAGAAAGTGAATGAAAATATGTACTCTCTTCAAAATGTCATTTCACAGCAGCAGAACCAAATCGCAGATCTTCAACAATATTGTAATAAATTAGAGACTGATTTACAGAGTAAAATTGGTTCACTAGTGTCATCGGTTGAGTGGTATCTGAGATCTATGGAACTGTCAGATGACATTAAAACTGATATTGAGCAACAGTTGAATTCAATTGACGCAATTAATCCTATTAATGCTATTGATGATCTCGAATCATTGATCAGAAATTTAATTCAAGATTATGATAGAACATTCTTGATGTTAAAAGGACTTGTAAGGCAATGCAACTACGAATGTGTATACGAAT-AG--
		</sequence>
		<sequence>
			<taxon idref="Homosapiens_USA_2012_04_16_USA_12US1134_2012_G3P9"/>
			CTCAAGATGGAGTCTACTCAGCAGATGGTAGGTTCTATTGTTAACACTTCTTTTGAAGCTGCAGTTGTTGCTGCCACTTCAACATTAGAATTAATGGGCGTTCAATATGATTACAATGAAATATTTACTAGAGTTAAGAGTAAATTTGATTATGTGATGGATGACTCTGGTGTTAAGAACAATCTTTTAGGTAAAGCTGCGACTATTGATCAGGCGTTAAATGGAAAATTTGGTTCAGCTATGAGGAATAGAAATTGGATGACTGATTCTAAAACGGTGGCTAAATTAGATGAAGATGTGAATAAACTCAGAATGATGTTATCTTCCAAGGGAATTGACCAAAAGATGAGAGTGCTTAATGCCTGTTTCAGTGTAAAAAGAATACCAGGAAAATCATCATCAGTCATTAAATGCACCAGGCTCATGAAAGATAAAATAGAACGAGGAGAGGTTGAAGTTGATGATTCATTTGTTGATGAAAAGATGGAAATTGACACTATTGATTGGAAGTCTCGTTATGATCAATTGGAAAAAAGATTTGAATCATTAAAGCAAAGAGTCAATGAAAAATATAATAGTTGGGTGCATAAAGCGAAGAAAGTAAATGAAAATATGTACTCTCTTCAAAACGTTATCTCACAGCAACAAAATCAGATTGCGGATCTTCAGCAATATTGCAATAAATTGGAAGCTGACCTGCAAAACAAAATTAATTCACTAGTGTCGTCAATTGAATGGTATCTGAGGTCTATGGAACTGTCGGATGATGTCAAGACTGATATTGAGCAGCAGTTGAACTCGATTGATGCTATTAATCCTATTAATGCTATAGATGATCTTGAATCATTAATCAGAAGCTTAATCCAAGATTATGACAGAACATTCTTGATGTTGAAAGGACTTGTAAGGCAATGCAACTATGAATGTACATATGAAT-AG--
		</sequence>
		<sequence>
			<taxon idref="Bostaurus_SouthKorea_2004_KJ561"/>
			CTCAAGATGGAGTCTACTCAGCAGATGGTAAGTTCTATTATTAACACTTCTTTTGAAGCTGCAGTTGTTGCTGCCACTTCAACATTAGAATTAATGGGTATTCAGTATGATTACAATGAGATATTTACTAGAGTTAAGAGTAAATTTGATTATGTAATGGATGATTCTGGTGTTAAAAACAACCTTTTAGGCAAAGCTGCGACTATTGATCAGGCACTAAATGGAAAATTCGGTTCAACTATAAGGAATAGAAATTGGATGACTGATTCTAAAACAGTGGCTAAGTTAGATGAAGATGTAAATAAACTCAGAATGATTTTATCTTCTAAGGGAATTGACCAAAAGATGAGAGTACTTAATGCTTGTTTTAGCGTGAAAAGGATACCAGGGAAATCATCATCAGTCATTAAATGCACTAGGCTTATGAAAGATAAAATAGAACGAGGAGAGGTTGAAGTTGATGATTCATTTGTTGATGAAAAAATGGAAATTGACACTATTGACTGGAAGGCTCGTTATGATCAATTGGAAAAAAGATTTGAGTCATTGAAGCAAAGAGTCAATGAAAAATATAATAGTTGGGTGCAAAAAGCAAAGAAAGTAAATGAAAATATGTACTCTCTTCAAAATGTTATCTCACAGCAGCAAAACCAAATAGCAGATCTTCAACAATATTGCAATAAATTGGAAGCTGACCTGCAAAGCAAAATTAGTTCATTAGTATCATCAGTTGAGTGGTATCTGAGGTCCATGGAATTGTCAGATGATGTCAAAACTGATATTGAGCAGCAGTTGAACTCGATTGATGCTATTAATCCTATTAATGCTATAGACGATCTTGAATCATTAATCAGAAACTTAATCCAAGATTATGACAGAACATTTTTGATGTTGAAAGGACTTGTAAGGCAATGCAACTACGAATGTACATATGAAT-AG--
		</sequence>
		<sequence>
			<taxon idref="Bostaurus_SouthKorea_2004_K5"/>
			CTCAAGATGGAGTCTACTCAGCAGATGGTAAGTTCCATTATTAACACTTCTTTTGAAGCTGCAGTTGTTGCTGCCACTTCAACATTAGAATTAATGGGTATTCAGTATGATTACAATGAGATATTTACTAGAGTTAAGAGTAAATTTGATTATGTAATGGATGATTCTGGTGTTAAAAACAACCTTTTAGGCAAAGCTGCGACTATTGATCAGGCACTAAATGGAAAATTCGGTTCAACTATAAGGAATAGAAATTGGATGACTGATTCTAAAACAGTGGCTAAGTTAGATGAAGATGTAAATAAACTCAGAATGATTTTATCTTCTAAGGGAATTGACCAAAAGATGAGAGTACTTAATGCTTGTTTTAGCGTGAAAAGGATACCAGGGAAATCATCATCAGTCATTAAATGCACTAGGCTTATGAAAGATAAAATAGAACGAGGAGAGGTTGAAGTTGATGATTCATTTGTTGATGAAAAAATGGAAATTGACACTATTGACTGGAAGGCTCGTTATGATCAATTGGAAAAAAGATTTGAGTCATTGAAGCAAAGAGTCAATGAAAAATATAATAGTTGGGTGCAAAAAGCAAAGAAAGTAAATGAAAATATGTACTCTCTTCAAAATGTTATCTCACAGCAGCAAAACCAAATAGCAGATCTTCAACAATATTGCAATAAATTGGAAGCTGACCTGCAAAGCAAAATTAGTTCATTAGTATCATCAGTTGAGTGGTATCTGAGGTCCATGGAATTGTCAGATGATGTCAAAACTGATATTGAGCAGCAGTTGAACTCGATTGATGCTATTAATCCTATTAATGCTATAGACGATCTTGAATCATTAATCAGAAACTTAATCCAAGATTATGACAGAACATTCTTGATGTTGAAAGGACTTGTAAGGCAATGCAACTACGAATGTACATATGAAT-AG--
		</sequence>
		<sequence>
			<taxon idref="Ailuropodamelanoleuca_China_2009_GiantpandaCH1"/>
			CTCAAGATGGAGTCCACTCAGCAGATGGTAAGTTCTATTATTAACACTTCTTTTGAAGCTGCAGTTGTTGCTGCCACTTCAACATTAGAATTAATGGGTATTCAGTATGATTACAATGAGATATTTACTAGAGTTAAGAGTAAATTTGATTATGTAATGGATGATTCTGGTGTTAAAAACAACCTTTTAGGCAAAGCTGCGACTATTGATCAGGCACTAAATGGAAAATTCGGTTCAACTATAAGGAATAGAAATTGGATGACTGATTCTAAAACAGTGGCTAAGTTAGATGAAGATGTAAATAAACTCAGAATGATTTTATCTTCTAAGGGAATTGACCAAAAGATGAGAGTACTTAATGCTTGTTTTAGCGTGAAAAGGATACCAGGGAAATCATCATCAGTCATTAAATGCACTAGGCTTATGAAAGATAAAATAGAACGAGGAGAGGTTGAAGTTGATGATTCATTTGTTGATGAAAAAATGGAAATTGACACTATTGACTGGAAGGCTCGTTATGATCAATTGGAAAAAAGATTTGAGTCATTGAAGCAAAGAGTCAATGAAAAATATAATAGTTGGGTGCAAAAAGCAAAGAAAGTAAATGAAAATATGTACTCTCTTCAAAATGTTATCTCACAGCAGCAAAACCAAATAGCAGATCTTCAACAATATTGCAATAAATTGGAAGCTGACCTGCAAAGCAAAATTAGTTCATTAGTATCATCAGTTGAGTGGTATCTGAGGTCCATGGAATTGTCAGATGATGTCAAAACTGATATTGAGCAGCAGTTGAACTCGATTGATGCTATTAATCCTATTAATGCTATAGACGATCTTGAATCATTAATCAGAAACTTAATCCAAGATTATGACAGAACATTCTTGATGTTGAAAGGACTTGTAAGGCAATGCAACTACGAATGTACATATGAAT-AG--
		</sequence>
		<sequence>
			<taxon idref="Homosapiens_Nepal_2004_04_NPL_KTM368_2004_G11P25"/>
			CTCAAGATGGAGTCTACTCAGCAGATGGTAGGTTCTATTATTAACACTTCTTTTGAAGCTGCAGTTGTTGCTGCTACTTCAACACTAGAATTAATGGGTATTCAATACGATTATAATGAAATATTTACTAGAGTCAAAAACAAATTCGATTATGTAATGGATGACTCTGGTGTTAAAAACAACCTTTTGGGTAAAGCTATAACTATTGATCAGGCATTAAATGGAAGATTTGGCTCAGCTGTTAGAAATAGAAATTGGATGACTGATTCTAAAACGGTGGCTAAGTTAGATGAAGACGTGAATAAACTTAGAATGATATTATCTTCTAAAGGGATTGACCAAAAAATGAGAGTACTTAATGCTTGTTTCAGTGTAAAGAGAATACCAGGAAAATCATCATCAATAATTAAATGCACTAGACTTATGAAGGATAAAATAGAACGTGGAGAAGTTGAGGTTGATGATTCGTATGTTGATGAGAAAATGGAAATTGATACTATCGATTGGAAATCTCGCTATGATCAGTTGGAAAAAAGATTTGAATCACTAAAACAAAGAGTTAGTGAGAAGTACAATAATTGGGTGCAAAAAGCGAAGAAAGTAAATGAAAATATGTATTCTCTTCAGAATGTCATTTCACAACAGCAAAATCAAATAGCAGATCTTCAACAATATTGTAGTAAATTGGAAGCCGACTTGCAAGGCAAAATTAGTTCACTAGTGTCATCAGTTGAATGGTATCTGCGATCTATGGAACTATCAGATGATGTGAAGACTGATATTGAACAACAGTTAAATTCAATTGATGCAATTAATCCTATTAATGCTATAGATGATCTTGAATCATTGATTAGAAATTTAATTCAAGATTACGATAGAACATTCTTGATGTTAAAAGGACTTGTGAGGCAATGCAACTATGAATGTATATATGAAT-AG--
		</sequence>
		<sequence>
			<taxon idref="Homosapiens_USA_2007_USA_2007769947_2007_G1P8"/>
			CTCAAGATGGAGTCTACTCAACAGATGGTAAGTTCTATTATTAACACTTCTTTTGAAGCTGCAGTTGTTGCTGCTACTTCAACACTAGAATTAATGGGTATCCAATATGATTATAATGAAGTATTTACTAGAGTCAAAAGTAAATTCGATTATGTAATGGATGACTCTGGTGTCAAAAATAATCTTTTGGGTAAAGCTATAACTATTGATCAGGCATTAAATGGAAAGTTCAGCTCAGCTATTAGAAATAGAAATTGGATGACTGATTCTAAAACAGTTGCTAAATTAGATGAGGACGTGAATAAACTTAGAATGACATTATCTTCTAAAGGAATCGACCAAAAAATGAGAGTACTTAATGCTTGCTTTAGTGTAAAAAGAATACCAGGAAAATCATCATCAATAATCAAATGCACTAGACTTATGAAGGATAAAATAGAACGTGGAGAAGTTGAGGTTGATGATTCATATGTTGATGAGAGAATGGAAATTGATACTATTGATTGGAAATCTCGTTACGATCAGTTGGAAAAAAGATTTGAGTCATTAAAACAAAGAGTTAATGAGAAATACAATACTTGGGTGCAAAAAGCGAAAAAAGTAAATGAAAATATGTACTCCCTTCAGAATGTTATTTCACAACAGCAAAGTCAAATAGCAGATCTTCAACAATATTGTAGTAAATTGGAAGCTGATTTACAAGGTAAACTTAGTTCATTAGTATCATCAGTTGAATGGTATCTGAGATCTATGGAACTACCAAATGATGTAAAGACTGATATTGAACAACAGTTAAATTCAATTGATTTGATTAATTCCATTAATGCTATAGATGATATCGAATCATTGATTAGAAATTTAATTCAAGATTATGACAGAACATTTTTAATGTTAAAAGGACTTTTGAAGCAGTGCAACTATGAATATGTATATGAGT-AG--
		</sequence>
		<sequence>
			<taxon idref="Homosapiens_USA_1974_USA_DC102_1974_G1P8"/>
			CTCAAGATGGAGTCTACTCAGCAGATGGTAAGCTCTATTATTAACACTTCTTTTGAAGCTGCAGTTGTTGCTGCCACTTCAACATTAGAATTAATGGGTATTCAATATGATTACAATGAAGTATTTACTAGAGTTAAAAGTAAATTTGATTATGTGATGGATGACTCTGGCGTTAAAAACAACCTTTTGGGTAAAGCTATAACTATTGATCAGGCTTTAAATGGAAAATTCGGCTCAGCTATTAGAAACAGAAATTGGATGACTGATTCCAAAACGATTGCTAAATTAGATGAAGACGTGAATAAACTTAGAATGACATTATCTTCTAAAGGAATCGATCAGAAGATGAGAGTACTTAACGCTTGTTTTAGTGTGAAAAGAATACCAGGAAAATCATCATCAATAGTTAAATGTACCAGACTTATGAAGGATAAACTAGAACGTGGAGAAGTCGAAGTTGATGATTCATATGTTGATGAGAAAATGGAAATTGATACTATTGATTGGAAATCTCGTTATGATCAGGTAGAAAAAAGATTTGAGTCACTAAAACAAAGGGTTAATGAGAAATACAATACTTGGGTACAAAAAGCAAAGAAAGTAAATGAAAATATGTATTCTCTTCAGAATGTCATTTCACAACAGCAAAACCAAATAGCAGATCTTCAACAATATTGTAATAAATTGGAAGTTGATTTGCAAGGCAAATTTAGTTCATTAGTATCGTCAGTTGAGTGGTATTTAAGGTCTATGGAATTACCAGATGATGTAAAGACTGATATTGAACAGCAGTTAAATTCAATTGATTTAATTAATTCCATTAATGCTATAGATGATATCGAATCATTGATTAGAAATTTGATTCAAGATTATGACAAAACATTTTTAATGTTAAAAGGACTTTTAAAGCAATGCAACTATGAATATGCATATGAGT-AG--
		</sequence>
		<sequence>
			<taxon idref="Homosapiens_USA_1974_USA_DC1476_1974_G1P8"/>
			CTCAAGATGGAGTCTACTCAGCAGATGGTAAGCTCTATTATTAACACTTCTTTTGAAGCTGCAGTTGTTGCTGCCACTTCAACATTAGAATTAATGGGTATTCAATATGATTACAATGAAGTATTTACTAGAGTTAAAAGTAAATTTGATTATGTGATGGATGACTCTGGCGTTAAAAACAACCTTTTGGGTAAAGCTATAACTATTGATCAGGCTTTAAATGGAAAGTTCGGCTCAGCTATTAGAAATAGAAATTGGATGACTGATTCCAAAACGATTGCTAAATTAGATGAGGACGTGAATAAACTTAGAATGACATTATCTTCTAAAGGAATCGATCAGAAGATGAGAGTACTTAATGCTTGTTTTAGTGTGAAAAGAATACCAGGAAAATCATCATCAATAATTAAATGCACCAGACTTATGAAGGATAAACTAGAACGTGGAGAAGTTGAAGTTGATGATTCATATGTTGATGAGAAAATGGAAATTGAGACTATTGATTGGAAATCTCGTTATGATCAGTTAGAAAAAAGATTTGAGTCACTAAAACAAAGGGTTAATGAGAAATACAATACTTGGGTACAAAAAGCAAAGAAAGTAAATGAAAATATGTACTCTCTTCAGAATGTCATTTCACAACAGCAAAACCAAATAGCAGATCTTCAACAATATTGTAATAAATTGGAAGTTGATTTGCAAGGCAAATTTAGTTCATTAGTATCGTCAGTTGAGTGGTATTTAAGGTCTATGGAATTACCAGATGATGTAAAGACTGATATTGAACAGCAGTTAAATTCAATTGATTTAATTAATTCCATTAATGCTATAGATGATATCGAATCATTGATTAGAAATTTGATTCAAGATTATGATAAAACATTTTTAATGTTAAAAGGACTTTTAAAGCAATGCAACTATGAATATGCATATGAAT-AG--
		</sequence>
		<sequence>
			<taxon idref="Homosapiens_India_2004_05_IND_N292_2004_G10P11"/>
			CTCAAGATGGAGTCTACTCAGCAGATGGTAAACTCTATTATTAACACTTCTTTTGAAGCTGCAGTTGTTGCTGCCACTTCAACATTAGAATTAATGGGTATTCAATATGATTACAATGAAGTATTTACTAGAGTTAAAAGTAAGTTTGATTATGTGATGGATGACTCTGGTGTAAAAAATAATCTTTTGGGTAAGGCTATAACTATTGATCAGGCGTTAAATGGAAAGTTTGGATCAGCTATTAGGAATAGAAATTGGATGACTGATTCTAAAACGGTTGCTAAATTAGATGAAGATGTGAATAAACTTAGAATGACATTATCTTCTAAAGGAATCGATCAAAAGATGAGAGTACTTAATGCTTGTTTTAGTGTAAAAAGAATACCAGGAAAATCATCATCAATAATTAAATGCACTAGACTCATGAAGGATAAAATAGAACGTGGAGAAGTTGAGGTTGATGATTCATATGTTGATGAAAAAATGGAAATTGATACTATTGATTGGAAATCTCGTTATGATCAGTTAGAAAGAAGATTTGAGTCACTAAAACAAAGAGTTAATGAGAAATACAATGCTTGGGTACAAAAAGCGAAGAAAGTAAATGAAAATATGTACTCTCTTCAGAATGTTATTTCACAACAGCAAAATCAAATAGCGGATCTTCAACAGTATTGTAATAAATTGGAAGTTGATTTGCAAGGTAAGTTTAGTTCATTAGTGTCATCAGTTGAGTGGTATCTAAGGTCTATGGAATTACCAGATGATGTAAAGACTGATATAGAACAGCAGTTAAATTCAATCGATTTAATTAACCCCATTAATGCTGTAGATGATATCGAATCGTTGATCAGAAATTTAATCCAAGATTATGACAGAACATTTTTAATGTTAAAAGGACTGTTGAAGCAATGCAACTATGAATATGCATATGAGT-AG--
		</sequence>
		<sequence>
			<taxon idref="Homosapiens_India_2003_03_IND_N74_2003_G10P11"/>
			CTCAAGATGGAGTCTACTCAGCAGATGGTAAACTCTATTATTAACACTTCTTTTGAAGCTGCAGTTGTTGCTGCCACTTCAACATTAGAATTAATGGGTATTCAATATGATTACAATGAAGTATTTACTAGAGTTAAAAGTAAGTTTGATTATGTGATGGATGACTCTGGTGTAAAAAATAATCTTTTGGGTAAGGCTATAACTATTGATCAGGCGTTAAATGGAAAGTTTGGATCAGCTATTAGGAATAGAAATTGGATGACTGATTCTAAAACGGTTGCTAAATTAGATGAAGATGTGAATAAACTTAGAATGACATTATCTTCTAAAGGAATCGATCAAAAGATGAGAGTACTTAATGCTTGTTTTAGTGTAAAAAGAATACCAGGAAAATCGTCATCAATAATTAAATGCACTAGACTCATGAAGGATAAAATAGAACGTGGAGAAGTTGAGGTTGATGATTCATATGTTGATGAAAAAATGGAAATTGATACTATTGATTGGAAATCTCGTTATGATCAGTTAGAAAGAAGATTTGAGTCACTAAAACAAAGAGTTAATGAGAAATACAATGCTTGGGTACAAAAAGCGAAGAAAGTAAATGAAAATATGTACTCTCTTCAGAATGTTATTTCACAACAGCAAAATCAAATAGCGGATCTTCAACAGTATTGTAATAAATTGGAAGTTGATTTGCAAGGTAAGTTTAGTTCATTAGTGTCATCAGTTGAGTGGTATCTAAGGTCTATGGAATTACCAGATGATGTAAAGACTGATATAGAACAGCAGTTAAATTCAATTGATTTAATTAACCCCATTAATGCTGTAGATGATATCGAATCGTTGATCAGAAATTTAATCCAAGATTATGACAGAACATTTTTAATGTTAAAAGGACTGTTGAAGCAATGCAACTATGAATATGCATATGAGT-AG--
		</sequence>
		<sequence>
			<taxon idref="Homosapiens_India_2003_01_IND_N36_2003_G10P11"/>
			CTCAAGATGGAGTCTACTCAGCAGATGGTAAACTCTATTATTAACACTTCTTTTGAAGCTGCAGTTGTTGCTGCCACTTCAACATTAGAATTAATGGGTATTCAATATGATTACAATGAAGTATTTACTAGAGTTAAAAGTAAGTTTGATTATGTGATGGATGACTCTGGTGTAAAAAATAATCTTTTGGGTAAGGCTATAACTATTGATCAGGCGTTAAATGGAAAGTTTGGATCAGCTATTAGGAATAGAAATTGGATGACTGATTCTAAAACGGTTGCTAAATTAGATGAAGATGTGAATAAACTTAGAATGACATTATCTTCTAAAGGAATCGATCAAAAGATGAGAGTACTTAATGCTTGTTTTAGTGTAAAAAGAATACCAGGAAAATCGTCATCAATAATTAAATGCACTAGACTCATGAAGGATAAAATAGAACGTGGAGAAGTTGAGGTTGATGATTCATATGTTGATGAAAAAATGGAAATTGATACTATTGATTGGAAATCTCGTTATGATCAGTTAGAAAGAAGATTTGAGTCACTAAAACAAAGAGTTAATGAGAAATACAATGCTTGGGTACAAAAAGCGAAGAAAGTAAATGAAAATATGTACTCTCTTCAGAATGTTATTTCACAACAGCAAAATCAAATAGCGGATCTTCAACAGTATTGTAATAAATTGGAAGTTGATTTGCAAGGTAAGTTTAGTTCATTAGTGTCATCAGTTGAGTGGTATCTAAGGTCTATGGAATTACCAGATGATGTAAAGACTGATATAGAACAGCAGTTAAATTCAATTGATTTAATTAACCCCATTAATGCTGTAGATGATATCGAATCGTTGATCAGAAATTTAATCCAAGATTATGACAGAACATTTTTAATGTTAAAAGGACTGTTGAAGCAATGCAACTATGAATATGCATATGAGT-AG--
		</sequence>
		<sequence>
			<taxon idref="Homosapiens_India_2004_05_IND_N284_2004_G10P11"/>
			CTCAAGATGGAGTCTACTCAGCAGATGGTAAGCTCTATTATTAATACTTCTTTTGAAGCTGCAGTTGTTGCTGCCACTTCAACATTAGAATTAATGGGTATTCAATATGATTACAATGAAGTATTTACTAGAGTTAAAAGTAAGTTTGATTACGTGATGGATGACTCTGGTGTAAAAAACAATCTTTTGGGTAAGGCTATAACTATTGATCAGGCGTTGAATGGAAAGTTTGGATCAGCTATTAGAAATAGAAATTGGATGACTGATTCTAAGACGGTTGCAAAATTAGATGAAGATGTGAATAAACTTAGAATGACATTATCTTCTAAAGGAATTGACCAAAAGATGAGAGTACTTAATGCTTGTTTTAGTGTGAAAAGAATACCAGGAAAATCATCATCAATAATTAAATGCACTAGACTTATGAAGGATAAAATAGAACGTGGAGAAGTTGAGGTTGATGATTCATATGTTGATGAAAAAATGGAAGTTGATACTATTGATTGGAAATCTCGGTATGATCAGCTAGAAAGAAGATTTGAGTCACTAAAACAAAGAGTTAGTGAAAAATACAACGCTTGGGTACAAAAAGCGAAGAAAGTAAATGAAAATATGTACTCTCTTCAGAATGTTATTTCACAACAGCAAAACCAAATAGCGGATCTTCAACAGTATTGTAATAAATTGGAAGTTGATTTGCAAGGCAAGTTTAGTTCATTAGTGTCATCAGTTGAGTGGTATCTAAGGTCTATGGAATTACCAGATGATGTAAAGACTGATATAGAACAGCAGTTAAACTCAATTGATTTAATTAATCCCATTAATGCTGTAGATGATATCGAATCGTTGATTAGAAATTTAATTCAAGATTATGACAGAACATTTTTAATGTTAAAAGGACTGTTGAAGCAATGCAACTATGAATATGCATATGAGT-AG--
		</sequence>
		<sequence>
			<taxon idref="Homosapiens_India_2004_03_IND_N243_2004_G10P11"/>
			CTCAAGATGGAGTCTACTCAGCAGATGGTAAGCTCTATTATTAATACTTCTTTTGAAGCTGCAGTTGTTGCTGCCACTTCAACATTAGAATTAATGGGTATTCAATATGATTACAATGAAGTATTTACTAGAGTTAAAAGTAAGTTTGATTACGTGATGGATGACTCTGGTGTAAAAAACAATCTTTTGGGTAAGGCTATAACTATTGATCAGGCGTTGAATGGAAAGTTTGGATCAGCTATTAGAAATAGAAATTGGATGACTGATTCTAAGACGGTTGCAAAATTAGATGAAGATGTGAATAAACTTAGAATGACATTATCTTCTAAAGGAATTGACCAAAAGATGAGAGTACTTAATGCTTGTTTTAGTGTGAAAAGAATACCAGGAAAATCATCATCAATAATTAAATGCACTAGACTTATGAAGGATAAAATAGAACGTGGAGAAGTTGAGGTTGATGATTCATATGTTGATGAAAAAATGGAAGTTGATACTATTGATTGGAAATCTCGGTATGATCAGCTAGAAAGAAGATTTGAGTCACTAAAACAAAGAGTTAGTGAAAAATACAACGCTTGGGTACAAAAAGCGAAGAAAGTAAATGAAAATATGTACTCTCTTCAGAATGTTATTTCACAACAGCAAAACCAAATAGCGGATCTTCAACAGTATTGTAATAAATTGGAAGTTGATTTGCAAGGCAAGTTTAGTTCATTAGTGTCATCAGTTGAGTGGTATCTAAGGTCTATGGAATTACCAGATGATGTAAAGACTGATATAGAACAGCAGTTAAACTCAATTGATTTAATTAATCCCATTAATGCTGTAGATGATATCGAATCGTTGATTAGAAATTTAATTCAAGATTATGACAGAACATTTTTAATGTTAAAAGGACTGTTGAAGCAATGCAACTATGAATATGCATATGAGT-AG--
		</sequence>
		<sequence>
			<taxon idref="Homosapiens_India_2004_02_IND_N212_2004_G10P11"/>
			CTCAAGATGGAGTCTACTCAGCAGATGGTAAGCTCTATTATTAATACTTCTTTTGAAGCTGCAGTTGTTGCTGCCACTTCAACATTAGAATTAATGGGTATTCAATATGATTACAATGAAGTATTTACTAGAGTTAAAAGTAAGTTTGATTACGTGATGGATGACTCTGGTGTAAAAAACAATCTTTTGGGTAAGGCTATAACTATTGATCAGGCGTTGAATGGAAAGTTTGGATCAGCTATTAGAAATAGAAATTGGATGACTGATTCTAAGACGGTTGCAAAATTAGATGAAGATGTGAATAAACTTAGAATGACATTATCTTCTAAAGGAATTGACCAAAAGATGAGAGTACTTAATGCTTGTTTTAGTGTGAAAAGAATACCAGGAAAATCATCATCAATAATTAAATGCACTAGACTTATGAAGGATAAAATAGAACGTGGAGAAGTTGAGGTTGATGATTCATATGTTGATGAAAAAATGGAAGTTGATACTATTGATTGGAAATCTCGGTATGATCAGCTAGAAAGAAGATTTGAGTCACTAAAACAAAGAGTTAGTGAAAAATACAACGCTTGGGTACAAAAAGCGAAGAAAGTAAATGAAAATATGTACTCTCTTCAGAATGTTATTTCACAACAGCAAAACCAAATAGCGGATCTTCAACAGTATTGTAATAAATTGGAAGTTGATTTGCAAGGCAAGTTTAGTTCATTAGTGTCATCAGTTGAGTGGTATCTAAGGTCTATGGAATTACCAGATGATGTAAAGACTGATATAGAACAGCAGTTAAACTCAATTGATTTAATTAATCCCATTAATGCTGTAGATGATATCGAATCGTTGATTAGAAATTTAATTCAAGATTATGACAGAACATTTTTAATGTTAAAAGGACTGTTGAAGCAATGCAACTATGAATATGCATATGAGT-AG--
		</sequence>
		<sequence>
			<taxon idref="Homosapiens_India_2004_05_IND_N313_2004_G10P11"/>
			CTCAAGATGGAGTCTACTCAGCAGATGGTAAGCTCTATTATTAATACTTCTTTTGAAGCTGCAGTTGTTGCTGCCACTTCAACATTAGAATTAATGGGTATTCAATATGATTACAATGAAGTATTTACTAGAGTTAAAAGTAAGTTTGATTACGTGATGGATGACTCTGGTGTAAAAAACAATCTTTTGGGTAAGGCTATAACTATTGATCAGGCGTTGAATGGAAAGTTTGGATCAGCTATTAGAAATAGAAATTGGATGACTGATTCTAAGACGGTTGCAAAATTAGATGAAGATGTGAATAAACTTAGAATGACATTATCTTCTAAAGGAATTGACCAAAAGATGAGAGTACTTAATGCTTGTTTTAGTGTGAAAAGAATACCAGGAAAATCATCATCAATAATTAAATGCACTAGACTTATGAAGGATAAAATAGAACGTGGAGAAGTTGAGGTTGATGATTCATATGTTGATGAAAAAATGGAAGTTGATACTATTGATTGGAAATCTCGGTATGATCAGCTAGAAAGAAGATTTGAGTCACTAAAACAAAGAGTTAGTGAAAAATACAACGCTTGGGTACAAAAAGCGAAGAAAGTAAATGAAAATATGTACTCTCTTCAGAATGTTATTTCACAACAGCAAAACCAAATAGCGGATCTTCAACAGTATTGTAATAAATTGGAAGTTGATTTGCAAGGCAAGTTTAGTTCATTAGTGTCATCAGTTGAGTGGTATCTAAGGTCTATGGAATTACCAGATGATGTAAAGACTGATATAGAACAGCAGTTAAACTCAATTGATTTAATTAATCCCATTAATGCTGTAGATGATATCGAATCGTTGATTAGAAATTTAATTCAAGATTATGACAGAACATTTTTAATGTTAAAAGGACTGTTGAAGCAATGCAACTATGAATATGCATATGAGT-AG--
		</sequence>
		<sequence>
			<taxon idref="Homosapiens_India_2004_02_IND_N215_2004_G10P11"/>
			CTCAAGATGGAGTCTACTCAGCAGATGGTAAGCTCTATTATTAATACTTCTTTTGAAGCTGCAGTTGTTGCTGCCACTTCAACATTGGAATTAATGGGTATTCAATATGATTACAATGAAGTATTTACTAGAGTTAAAAGTAAGTTTGATTACGTGATGGATGACTCTGGTGTAAAAAACAATCTTTTGGGTAAGGCTATAACTATTGATCAGGCGTTGAATGGAAAGTTTGGATCAGCTATTAGAAATAGAAATTGGATGACTGATTCTAAGACGGTTGCAAAATTAGATGAAGATGTGAATAAACTTAGAATGACATTATCTTCTAAAGGAATTGATCAAAAGATGAGAGTACTTAATGCTTGTTTTAGTGTGAAAAGAATACCAGGAAAATCATCATCAATAATTAAATGCACTAGACTTATGAAGGATAAAATAGAACGTGGAGAGGTTGAGGTTGATGATTCATATGTTGATGAAAAAATGGAAGTTGATACTATTGATTGGAAATCTCGGTATGATCAGCTAGAAAGAAGATTTGAGTCACTAAAACAAAGAGTTAATGAAAAATACAACGCTTGGGTACAAAAAGCGAAGAAAGTAAATGAAAATATGTACTCTCTTCAGAATGTTATTTCACAACAGCAAAACCAAATAGCGGATCTCCAACAGTATTGTAATAAATTGGAAGTTGATTTGCAAGGCAAGTTTAGTTCATTAGTGTCATCAGTTGAGTGGTATCTAAGGTCTATGGAATTACCAGATGATGTAAAGACTGATATAGAACAGCAGTTAAACTCAATTGATTTAATTAATCCCATTAATGCTGTAGATGATATCGAATCGTTGATTAGAAATTTAATCCAAGATTATGACAGAGCATTTTTAATGTTAAAAGGACTGTTGAAGCAATGCAACTATGAATATGCATATGAGT-AG--
		</sequence>
		<sequence>
			<taxon idref="Homosapiens_Belgium_2000_02_25_Bel_BE00067_2000_G1P8"/>
			CTCAAGATGGAGTCTACTCAGCAGATGGTAAGCTCTGTTATTAATACTTCTTTTGAAGCTGCAGTTGTTGCTGCCACTTCAACATTAGAATTAATGGGTATTCAATATGATTACAATGAAGTATTTACTAGAGTTAAAAGTAAATTTGATTATGTGATGGATGACTCTGGTGTAAAAAACAATCTTTTGGGTAAAGCTATAACTATTGATCAGGCGTTAAATGGAAAGTTTGGCTCAGCTATTAGAAATAGAAATTGGATGACTGATTCTAAAACGGTTGCTAAATTAGATGAAGACGTGAATAAACTTAGAATGACATTATCTTCTAAAGGAATCGACCAAAAGATGAGAGTACTTAATGCTTGTTTTAGTGTAAAAAGAATACCAGGAAAATCGTCATCAATAATTAAATGTACTAAACTTATGAAGGATAAAATAGAACGTGGAGAAGTTGAGGTTGATGATTCATATGTTGATGAGAAAATGGAAATTGATACTATTGATTGGAAATCTCGTTATGATCAGTTAGAAAAAAGATTTGAGTCACTAAAACAAAGAGTTAATGAAAAATACAATATTTGGGTACAAAAAGCGAAGAAAGTAAATGAAAATATGTACTCTCTTCAGAATGTCATTTCACAACAGCAAAACCAAATAGCAGATCTTCAACAATATTGTAATAAATTGGAAGCTGATTTACAAAGCAAATTTAGTTCATTAGTGTCATCAGTTGAGTGGTATCTAAGGTCCATGGAATTATCAGATGATGTAAAGAATGATATTGAACAGCAGTTAAACTCAATTGATTTAATTAATCCCATTAATGCTATAGATGATATCGAATCGTTGATTAGAAATTTAATTCAAGATTATGACAGAACATTTTTAATGTTAAAAGGACTGTTGAAGCAATGCAACTATGAATATGCATATGAAT-AG--
		</sequence>
		<sequence>
			<taxon idref="Homosapiens_Belgium_2002_04_01_Bel_BE00085_2002_G1P8"/>
			CTCAAGATGGAGTCTACTCAGCAGATGGTAAGCTCTATTATTAATACCTCTTTTGAAGCTGCAGTTGTTGCTGCCACTTCAACATTAGAATTAATGGGTGTTCAATATGATTACAATGAAGTATTTACTAGAGTTAAAAGTAAATTTGATTATGTGATGGATGACTCTGGTGTTAAAAACAATCTTTTGGGTAAAGCTATAACTATTGATCAGGCGTTAAATGGAAAGTTTGGCTCAGCTATTAGAAATAGAAATTGGATGACTGATTCTAAAACGGTTGCTAAATTAGATGAAGACGTGAATAAACTTAGAATGACATTATCTTCTAAAGGAATCGACCAAAAGATGAGAGTACTTAATGCTTGTTTTAGTGTAAAAAGAATACCAGGAAAATCGTCATCAATAATTAAATGCACTAAACTTATGAAGGATAAAATAGAACGTGGAGAAGTTGAGGTTGATGATTCATATGTTGATGAGAAAATGGAAATTGATACTATTGATTGGAAATCTCGTTATGACCAGTTAGAAAAAAGATTTGAGTCACTAAAACAAAGAGTTAATGAGAAATACAATACTTGGGTACAAAAAGCGAAGAAAGTAAATGAAAATATGTACTCTCTTCAGAATGTCATTTCACAACAGCAAAACCAAATAGCAGATCTTCAACAATATTGTAATAAATTAGAAGCTGATTTACAAAGCAAATTTAATTCATTAGTGTCATCAGTTGAGTGGTACCTAAGGTCTATGGAATTACCAGATGATGTAAAGAATGATATTGAACAGCAGTTAAATTCGATTGATTTAATTAATCCCATTAATGCTATAGATGATATCGAATCGTTGATTAGAAATTTAATTCAAGATTATGACAGAGCATTTTTAATGTTAAAAGGACTGTTGAAGCAATGCAACTATGAATATACATATGAGT-AG--
		</sequence>
		<sequence>
			<taxon idref="Homosapiens_Belgium_2008_08_05_BEL_BE00042_2008_G1P8"/>
			CTCAAGATGGAGTCTACTCAGCAGATGGTAAGCTCTATTATTAATACCTCTTTTGAAGCTGCAGTTGTTGCTGCCACTTCAACATTAGAATTAATGGGTGTTCAATATGATTACAATGAAGTATTTACTAGAGTTAAAAGTAAATTTGATTATGTGATGGATGACTCTGGTGTTAAAAACAATCTTTTGGGTAAAGCTATAACTATTGATCAGGCGTTAAATGGAAAGTTTGGCTCAGCTATTAGAAATAGAAATTGGATGACTGATTCTAAAACGGTTGCTAAATTAGATGAAGACGTGAATAAACTTAGAATGACATTATCTTCTAAAGGAATCGACCAAAAGATGAGAGTACTTAATGCTTGTTTTAGTGTAAAAAGAATACCAGGAAAATCGTCATCAATAATTAAATGCACTAAACTTATGAAGGATAAAATAGAACGTGGAGAAGTTGAGGTTGATGATTCATATGTTGATGAGAAAATGGAAATTGATACTATTGATTGGAAATCTCGTTATGATCAGTTAGAAAAAAGATTTGATTCACTAAAACAAAGAGTTAATGAGAAATACAATACTTGGGTACAAAAAGCGAAGAAAGTAAATGAAAATATGTACTCTCTTCAGAATGTCATTTCACAACAGCAAAACCAAATAGCAGATCTTCAACAATATTGTAATAAATTAGAAGCTGATTTACAAAGCAAATTTAGTTCATTAGTGTCATCAGTTGAGTGGTATCTAAGGTCTATGGAATTACCAGATGATGTAAAGAATGATATTGAACAGCAGTTAAATTCAATTGATTTAATTAATCCCATTAATGCTATAGATGATATCGAATCGTTGATTAGAAATTTAATTCAAGATTATGACAGAGCATTTTTAATGTTAAAAGGACTGTTGAAGCAATGCAACTATGAATATACATATGAGT-AG--
		</sequence>
		<sequence>
			<taxon idref="Homosapiens_Australia_2006_11_06_Victoria_CK00045_2006_G1P8"/>
			CTCAAGATGGAGTCTACTCAGCAGATGGTAAGCTCTATTATTAATACCTCTTTTGAAGCTGCAGTTGTTGCTGCCACTTCAACATTAGAATTAATGGGTGTTCAATATGATTACAATGAAGTATTTACTAGAGTTAAAAGTAAATTTGATTATGTGATGGATGACTCTGGTGTTAAAAACAATCTTTTGGGTAAAGCTATAACTATTGATCAGGCGTTAAATGGAAAGTTTGGCTCAGCTATTAGAAATAGAAATTGGATGACTGATTCTAAAACGGTTGCTAAATTAGATGAGGACGTGAATAAACTTAGAATGACATTATCTTCTAAAGGAATCGACCAAAAGATGAGAGTACTTAATGCTTGTTTTAGTGTAAAAAGAATACCAGGAAAATCGTCATCAATAATTAAATGTACTAAACTTATGAAGGATAAAATAGAACGTGGAGAAGTTGAGGTTGATGATTCATATGTTGATGAGAAAATGGAAATTGATACTATTGATTGGAAATCTCGTTATGATCAGTTAGAAAAAAGATTTGAGTCACTGAAACAAAGAGTTAATGAGAAATACAATACTTGGGTACAAAAAGCGAAGAAAGTAAATGAAAATATGTACTCTCTTCAGAATGTCATTTCACAACAGCAAAACCAAATAGCAGATCTTCAACAATATTGTAATAAATTAGAAGCTGATTTACAAAGCAAATTTAGTTCATTAGTGTCATCAGTTGAGTGGTATCTAAGGTCTATGGAATTACCAGATGATGTAAAGAATGATATTGAACAGCAGTTAAATTCAATTGATTTAATTAATCCCATTAATGCTATAGATGATATCGAATCGTTGATTAGAAATTTAATTCAAGATTATGACAGAGCATTTTTAATGTTAAAAGGACTGTTGAAGCAATGCAACTATGAATATACATATGAGT-AG--
		</sequence>
		<sequence>
			<taxon idref="Homosapiens_Australia_2007_11_16_AUS_CK00075_2007_G1P8"/>
			CTCAAGATGGAGTCTACTCAGCAGATGGTAAGCTCTATTATTAATACCTCTTTTGAAGCTGCAGTTGTTGCTGCCACTTCAACATTAGAATTAATGGGTGTTCAATATAATTACAATGAAGTATTTACTAGAGTTAAAAGTAAATTTGATTATGTGATGGATGACTCTGGTGTTAAAAACAATCTTTTGGGTAAAGCTATAACTATTGATCAGGCGTTAAATGGAAAGTTTGGCTCAGCTATTAGAAATAGAAATTGGATGACTGATTCTAAAACGGTTGCTAAATTAGATGAAGACGTGAATAAACTTAGAATGACATTATCTTCTAAAGGAATCGACCAAAAGATGAGAGTACTTAATGCTTGTTTTAGTGTAAAAAGAATACCAGGAAAATCGTCATCAATAATTAAATGTACTAAACTTATGAAGGATAAAATAGAACGTGGAGAAGTTGAGGTTGATGATTCATATGTTGATGAGAAAATGGAAATTGATACTATTGATTGGAAATCTCGTTATGATCAGTTAGAAAAAAGATTTGAGTCACTGAAACAAAGAGTTAATGAGAAATACAATACTTGGGTACAAAAAGCGAAGAAAGTAAATGAAAATATGTACTCTCTTCAGAATGTCATTTCACAACAGCAAAACCAAATAGCAGATCTTCAACAATATTGTAATAAATTAGAAGCTGATTTACAAAGCAAATTTAGTTCATTAGTGTCATCAGTTGAGTGGTATCTAAGGTCTATGGAATTACCAGATGATGTAAAGAATGATATTGAACAGCAGTTAAATTCAATTGATTTGATTAATCCCATTAATGCTATAGATGATATCGAATCGTTGATTAGAAATTTAATTCAAGATTATGACAGAGCATTTTTAATGTTAAAAGGACTGTTGAAGCAATGCAACTATGAATATACATATGAGT-AG--
		</sequence>
		<sequence>
			<taxon idref="Homosapiens_Australia_2007_08_05_AUS_CK00051_2007_G1P8"/>
			CTCAAGATGGAGTCTACTCAGCAGATGGTAAGCTCTATTATTAATACCTCTTTTGAAGCTGCAGTTGTTGCTGCCACTTCAACATTAGAATTAATGGGTGTTCAATATGATTACAATGAAGTATTTACTAGAGTTAAAAGTAAATTTGATTATGTGATGGATGACTCTGGTGTTAAAAACAATCTTTTGGGTAAAGCTATAACTATTGATCAGGCGTTAAATGGAAAGTTTGGCTCAGCTATTAGAAATAGAAATTGGATGACTGATTCTAAAACGGTTGCTAAATTAGATGAAGACGTGAATAAACTTAGAATGACATTATCTTCTAAAGGAATCGACCAAAAGATGAGAGTACTTAATGCTTGTTTTAGTGTAAAAAGAATACCAGGAAAATCGTCATCAATAATTAAATGTACTAAACTTATGAAGGATAAAATAGAACGTGGAGAAGTTGAGGTTGATGATTCATATGTTGATGAGAAAATGGAAATTGATACTATTGATTGGAAATCTCGTTATGATCAGTTAGAAAAAAGATTTGAGTCACTGAAACAAAGAGTTAATGAGAAATACAATACTTGGGTACAAAAAGCGAAGAAAGTAAATGAAAATATGTACTCTCTTCAGAATGTCATTTCACAACAGCAAAACCAAATAGCAGATCTTCAACAATATTGTAATAAATTAGAAGCTGATTTACAAAGCAAATTTAGTTCATTAGTGTCATCAGTTGAGTGGTATCTAAGGTCTATGGAATTACCAGATGATGTAAAGAATGATATTGAACAGCAGTTAAATTCAATTGATTTGATTAATCCCATTAATGCTATAGATGATATCGAATCGTTGATTAGAAATTTAATTCAAGATTATGACAGAGCATTTTTAATGTTAAAAGGACTGTTGAAGCAATGCAACTATGAATATACATATGAGT-AG--
		</sequence>
		<sequence>
			<taxon idref="Homosapiens_Australia_2007_08_30_AUS_CK00054_2007_G1P8"/>
			CTCAAGATGGAGTCTACTCAGCAGATGGTAAGCTCTATTATTAATACCTCTTTTGAAGCTGCAGTTGTTGCTGCCACTTCAACATTAGAATTAATGGGTGTTCAATATGATTACAATGAAGTATTTACTAGAGTTAAAAGTAAATTTGATTATGTGATGGATGACTCTGGTGTTAAAAACAATCTTTTGGGTAAAGCTATAACTATTGATCAGGCGTTAAATGGAAAGTTTGGCTCAGCTATTAGAAATAGAAATTGGATGACTGATTCTAAAACGGTTGCTAAATTAGATGAAGACGTGAATAAACTTAGAATGACATTATCTTCTAAAGGAATCGACCAAAAGATGAGAGTACTTAATGCTTGTTTTAGTGTAAAAAGAATACCAGGAAAATCGTCATCAATAATTAAATGTACTAAACTTATGAAGGATAAAATAGAACGTGGAGAAGTTGAGGTTGATGATTCATATGTTGATGAGAAAATGGAAATTGATACTATTGATTGGAAATCTCGTTATGATCAGTTAGAAAAAAGATTTGAGTCACTGAAACAAAGAGTTAATGAGAAATACAATACTTGGGTACAAAAAGCGAAGAAAGTAAATGAAAATATGTACTCTCTTCAGAATGTCATTTCACAACAGCAAAACCAAATAGCAGATCTTCAACAATATTGTAATAAATTAGAAGCTGATTTACAAAGCAAATTTAGTTCATTAGTGTCATCAGTTGAGTGGTATCTAAGGTCTATGGAATTACCAGATGATGTAAAGAATGATATTGAACAGCAGTTAAATTCAATTGATTTGATTAATCCCATTAATGCTATAGATGATATCGAATCGTTGATTAGAAATTTAATTCAAGATTATGACAGAGCATTTTTAATGTTAAAAGGACTGTTGAAGCAATGCAACTATGAATATACATATGAGT-AG--
		</sequence>
		<sequence>
			<taxon idref="Homosapiens_Australia_2007_08_18_AUS_CK00052_2007_G1P8"/>
			CTCAAGATGGAGTCTACTCAGCAGATGGTAAGCTCTATTATTAATACCTCTTTTGAAGCTGCAGTTGTTGCTGCCACTTCAACATTAGAATTAATGGGTGTTCAATATGATTACAATGAAGTATTTACTAGAGTTAAAAGTAAATTTGATTATGTGATGGATGACTCTGGTGTTAAAAACAATCTTTTGGGTAAAGCTATAACTATTGATCAGGCGTTAAATGGAAAGTTTGGCTCAGCTATTAGAAATAGAAATTGGATGACTGATTCTAAAACGGTTGCTAAATTAGATGAAGACGTGAATAAACTTAGAATGACATTATCTTCTAAAGGAATCGACCAAAAGATGAGAGTACTTAATGCTTGTTTTAGTGTAAAAAGAATACCAGGAAAATCGTCATCAATAATTAAATGTACTAAACTTATGAAGGATAAAATAGAACGTGGAGAAGTTGAGGTTGATGATTCATATGTTGATGAGAAAATGGAAATTGATACTATTGATTGGAAATCTCGTTATGATCAGTTAGAAAAAAGATTTGAGTCACTGAAACAAAGAGTTAATGAGAAATACAATACTTGGGTACAAAAAGCGAAGAAAGTAAATGAAAATATGTACTCTCTTCAGAATGTCATTTCACAACAGCAAAACCAAATAGCAGATCTTCAACAATATTGTAATAAATTAGAAGCTGATTTACAAAGCAAATTTAGTTCATTAGTGTCATCAGTTGAGTGGTATCTAAGGTCTATGGAATTACCAGATGATGTAAAGAATGATATTGAACAGCAGTTAAATTCAATTGATTTGATTAATCCCATTAATGCTATAGATGATATCGAATCGTTGATTAGAAATTTAATTCAAGATTATGACAGAGCATTTTTAATGTTAAAAGGACTGTTGAAGCAATGCAACTATGAATATACATATGAGT-AG--
		</sequence>
		<sequence>
			<taxon idref="Homosapiens_USA_1991_USA_DC5685_1991_G1P8"/>
			CTCAAGATGGAGTCTACTCAGCAGATGGTGAGCTCTATTATTAACACTTCTTTTGAAGCTGCAGTTGTTGCTGCTACTTCAACATTAGAATTAATGGGTATTCAATATGATTACAATGAAGTATTTACTAGAGTTAAAAGTAAATTCGATTATGTGATGGATGATTCTGGCGTTAAAAATAATCTTTTGGGTAAAGCTATAACTATTGATCAGGCGTTAAATGGAAAGTTTGGCTCAGCTATTAGAAATAGAAATTGGATGACTGATTCTAAAACGGTTGCTAAATTAGATGAAGACGTGAATAAACTTAGAATGACATTATCTTCTAAAGGAATCGACCAAAAGATGAGAGTGCTTAATGCTTGTTTTAGTGTGAAAAGAATACCAGGAAAATCATCATCAATAATTAAATGCACTAGACTTATGAAGGATAAAATAGAACGTGGAGAAGTTGAGGTTGATGACTCATATGTTGATGAGAAAATGGAAATTGATACTATTGATTGGAAATCTCGTTATGATCAGTTAGAAAAAAGATTTGAGTCACTAAAACAAAGAGTTAATGAGAAATACAATACTTGGATACAAAAAGCAAAGAAAGTAAATGAAAATATGTACTCTCTTCAGAATGTCATTTCACAACAGCAAAACCAAATAGCAGATCTTCAACAATATTGTAATAAATTGGAAGCTGATTTGCAAGGCAAATTTAGTTCATTAGTGTCATCAGTTGAGTGGTATCTACGATCTATGGAATTACCAGATGATGTAAAGAATGATATTGAACAACAGTTAAATTCAATTGATTTAATTAATCCCATTAATGCTATAGATGATATCGAATCGTTGATTAGAAATTTAATTCAAGATTATGACAAAACATTTTTAATGTTAAAAGGACTGTTGAAGCAATGCAACTATGAATATGCATATGAGT-AG--
		</sequence>
		<sequence>
			<taxon idref="Homosapiens_USA_1988_USA_DC4455_1988_G1P8"/>
			CTCAAGATGGAGTCTACTCAGCAGATGGTAAGCTCCATTATTAACACTTCTTTTGAAGCTGCAGTTGTTGCTGCCACTTCAACATTAGAATTAATGGGTATTCAATACGATTACAATGAAATATTTACTAGAGTTAAAAGTAAATTTGATTATGTGATGGATGACTCTGGTGTTAAAAACAATCTTTTGGGTAAAGCTATAACTATTGATCAGGCGTTAAATGGAAAGTTTGGCTCAGCTATTAGAAATAGAAATTGGATGACTGATTCTAAAACGGTTGCTAAACTAGATGAAGATGTGAATAAACTTAGAATGACATTATCTTCTAAAGGAATCGACCAAAAGATGAGAGTACTTAATGCTTGTTTTAGTGTAAAAAGAATACCAGGAAAATCATCATCAATAATTAAATGTACTAGACTTATGAAGGATAAAATAGAACGTGGAGAAGTTGAGGTTGATGATTCATATGTTGATGAGAAAATGGAAATTGATACTATTGATTGGAAATCCCGTTACGATCAGTTAGAAAAAAGATTTGAGGCACTAAAACAAAGAGTTAATGAAAAATATAATACTTGGGTACAAAAAGCAAAGAAAGTAAATGAAAATATGTACTCTCTTCAGAATGTCATTTCACAACAGCAAAATCAAATAGCAGATCTTCAACAATATTGTAGTAAATTGGAAGCTGATTTGCAAGGCAAATTTAGTTCATTAGTGTCATCAGTTGAGTGGTATCTAAGATCTATGGAATTACCAGATGATGTAAAGAATGATATTGAACAGCAATTAAATTCAATTGATTTAATTAATCCCATTAATGCTATAGATGATATCGAATCGTTGATTAGAAATTTAATTCAAGATTATGACAGAACGTTTTTAATATTAAAAGGACTTTTGAAGCGATGCAACTATGAATATGCATATGAGT-AG--
		</sequence>
		<sequence>
			<taxon idref="Homosapiens_USA_1979_USA_DC222_1979_G1P8"/>
			CTCAAGATGGAGTCTACTCAGCAGATGGTAAGCTCCATTATTAACACTTCTTTTGAAGCTGCAGTTGTTGCTGCCACTTCAACATTAGAATTAATGGGTATTCAATACGATTACAATGAAGTATTTACTAGAGTTAAAAGTAAATTTGACTATGTGATGGATGACTCTGGTGTTAAAAACAATCTTTTGGGTAAAGCTATAACTATTGATCAGGCGTTAAATGGAAAGTTTGGCTCAGCTATTAGAAATAGAAATTGGATGACTGATTCTAAAACGGTTGCTAAACTAGATGAAGATGTGAATAAACTTAGAATGACATTATCTTCTAAAGGAATCGACCAAAAGATGAGAGTACTTAATGCTTGTTTTAGTGTAAAAAGAATACCAGGAAAATCATCATCAATAATTAAATGCACTAGACTTATGAAGGATAAAATAGAACGTGGGGAAGTTGAGGTTGATGATTCATATGTTGATGAGAAAATGGAAATTGATACTATTGATTGGAAATCTCGTTATGATCAGTTAGAAAAAAGATTTGAGGCACTAAAACAAAGAGTTAATGAAAAATATAATACTTGGGTACAAAAAGCAAAGAAAGTAAATGAAAATATGTACTCTCTTCAGAATGTCATTTCACAGCAGCAAAACCAAATAGCAGATCTTCAACAATATTGTAATAAATTGGAAGCTGATTTGCAAGGCAAATTTAGTTCATTAGTGTCATCAGTTGAGTGGTATCTAAGATCTATGGAATTACCAGATGATGTAAAGAATGATATTGAACAGCAATTAAATTCAATTGATTTAATTAATCCCATTAATGCTATAGATGATATCGAATCATTGATTAGAAATTTAATTCAAGATTATGACAGAACGTTTTTAATATTAAAAGGACTTTTGAAGCAATGCAACTATGAATATGCATATGAGT-AG--
		</sequence>
		<sequence>
			<taxon idref="Homosapiens_USA_1979_USA_DC255_1979_G1P8"/>
			CTCAAGATGGAGTCTACTCAGCAGATGGTAAGCTCCATTATTAACACTTCTTTTGAAGCTGCAGTTGTTGCTGCCACTTCAACATTAGAATTAATGGGTATTCAATACGATTACAATGAAGTATTTACTAGAGTTAAAAGTAAATTTGACTATGTGATGGATGACTCTGGTGTTAAAAACAATCTTTTGGGTAAAGCTATAACTATTGATCAGGCGTTAAATGGAAAGTTTGGCTCAGCTATTAGAAATAGAAATTGGATGACTGATTCTAAAACGGTTGCTAAACTAGATGAAGATGTGAATAAACTTAGAATGACATTATCTTCTAAAGGAATCGACCAAAAGATGAGAGTACTTAATGCTTGTTTTAGTGTAAAAAGAATACCAGGAAAATCATCATCAATAATTAAATGCACTAGACTTATGAAGGATAAAATAGAACGTGGGGAAGTTGAGGTTGATGATTCATATGTTGATGAGAAAATGGAAATTGATACTATTGATTGGAAATCTCGTTATGATCAGTTAGAAAAAAGATTTGAGGCACTAAAACAAAGAGTTAATGAAAAATATAATACTTGGGTACAAAAAGCAAAGAAAGTAAATGAAAATATGTACTCTCTTCAGAATGTCATTTCACAACAGCAAAACCAAATAGCAGATCTTCAACAATATTGTAATAAATTGGAAGCTGATTTGCAAGGCAAATTTAGTTCATTAGTGTCATCAGTTGAGTGGTATCTAAGCTCTATGGAATTACCAGATGATGTAAAGAATGATATTGAACAGCAATTAAATTCAATTGATTTAATTAATCCCATTAATGCTATAGATGATATCGAATCATTGATTAGAAATTTAATTCAAGATTATGACAGAACGTTTTTAATATTAAAAGGACTTTTGAAGCAATGCAACTATGAATATGCATATGAGT-AG--
		</sequence>
		<sequence>
			<taxon idref="Homosapiens_USA_1980_USA_DC1292_1980_G1P8"/>
			CTCAAGATGGAGTCTACTCAGCAGATGGTAAGCTCCATTATTAACACTTCTTTTGAAGCTGCAGTTGTTGCTGCCACTTCAACATTAGAATTAATGGGTATTCAATATGATTACAATGAAGTATTTACTAGAGTTAAAAGTAAATTTGATTATGTGATGGATGACTCTGGTGTTAAAAACAATCTTTTGGGTAAAGCTATAACTATTGATCAGGCGTTAAATGGAAAGTTTGGCTCAGCTATTAGAAATAGGAATTGGATGACTGATTCTAAAACGGTTGCTAAACTAGATGAAGATGTGAATAAACTTAGAATGACATTATCTTCTAAAGGAATCGACCAAAAGATGAGAGTACTTAATGCTTGTTTTAGTGTAAAAAGAGTACCAGGAAAATCATCATCAATAATTAAATGCACTAGACTTATGAAGGATAAAATAGAACGTGGGGAAGTTGAGGTTGATGATTCATATGTTGATGAGAAAATGGAAATTGATACTATTGATTGGAAATCTCGTTATGATCAGTTAGAAAAAAGATTTGAGGCACTAAAACAAAGAGTTAATGAAAAATATAATACTTGGGTACAAAAAGCAAAGAAAGTAAATGAAAATATGTACTCTCTTCAGAATGTCATTTCACAACAGCAAAACCAAATAGCAGATCTTCAACAATATTGTAATAAATTGGAAGCTGATTTGCAAGGCAAATTTAGTTCATTAGTGTCATCAGTTGAGTGGTATCTAAGATCTATGGAATTACCAGATGATGTAAAGAATGATATTGAACAGCAATTAAATTCAATTGATTTAATTAATCCCATTAATGCTATAGATGATATCGAATCGTTGATTAGAAATTTAATTCAAGATTATGACAGAACGTTTTTAATGTTAAAAGGACTTTTGAAGCAATGCAACTATGAATATGCATATGAGT-AG--
		</sequence>
		<sequence>
			<taxon idref="Homosapiens_USA_1978_USA_DC799_1978_G1P8"/>
			CTCAAGATGGAGTCTACTCAGCAGATGGTAAGCTCCATTATTAACACTTCTTTTGAAGCTGCAGTTGTTGCTGCCACTTCAACATTAGAATTAATGGGTGTTCAATACGATTACAATGAAGTATTTACTAGAGTTAAAAGTAAATTTGATTATGTGATGGATGACTCTGGTGTTAAAAACAATCTTTTGGGTAAAGCTATAACTATTGATCAGGCGTTAAATGGAAAGTTTGGCTCAGCTATTAGAAATAGAAATTGGATGACTGATTCTAAAACGGTTGCTAAACTAGATGAAGACGTGAATAAACTTAGAATGACATTATCTTCTAAAGGAATCGACCAAAAGATGAGAGTACTTAATGCTTGTTTTAGTGTAAAAAGAATACCAGGAAAATCATCATCAATAATTAAATGCACTAGACTTATGAAGGATAAAATAGAACGTGGGGAAGTTGAGGTTGATGATTCATATGTTGATGAGAAAATGGAAATTGATACTATTGATTGGAAATCTCGTTATGATCAGTTAGAAAAAAGATTTGAGGCACTAAAACAAAGAGTTAATGAAAAATATAATATTTGGGTACAAAAAGCAAAGAAAGTAAATGAAAATATGTACTCTCTTCAGAATGTCATTTCACAACAGCAAAACCAAATAGCAGATCTTCAACAATATTGTAATAAATTGGAAGCTAATTTGCAAGGCAAATTTAGTTCATTAGTGTCATCAGTTGAGTGGTATCTAAGATCTATGGAATTACCAGATGATGTAAAGAATGATATTGAACAGCAATTAAATTCAATTGATTTAATTAATCCCATTAATGCTATAGATGATATCGAATCGTTGATTAGAAATTTAATTCAAGATTATGACAGAACGTTTTTAATGTTAAAAGGACTTTTGAAGCAATGCAACTATGAATATGCATATGAGT-AG--
		</sequence>
		<sequence>
			<taxon idref="Homosapiens_USA_1974_USA_DC104_1974_G1P8"/>
			CTCAAGATGGAGTCTACTCAGCAGATGGTAAGCTCCATTATTAACACTTCTTTTGAAGCTGCAGTTGTTGCTGCCACTTCAACATTAGAATTAATGGGTATTCAATACGATTACAATGAAGTATTTACTAGAGTTAAAAGTAAATTTGATTATGTGATGGATGACTCTGGTGTTAAAAACAATCTTTTGGGTAAAGCTATAACTATTGATCAGGCGTTAAATGGAAAGTTTGGCTCAGCTATTAGAAATAGAAATTGGATGACTGATTCTAAAACGGTTGCTAAATTAGATGAAGACGTGAATAAACTTAGAATGACATTATCTTCTAAAGGAATCGACCAAAAGATGAGAGTACTTAATGCTTGTTTTAGTGTAAAAAGAATACCAGGAAAATCATCATCAATAATTAAATGCACTAGACTTATGAAGGATAAAATAGAACGTGGGGAAGTTGAGGTTGATGATTCATATGTTGATGAGAAAATGGAAATTGATACTATTGATTGGAAATCTCGTTATGATCAGTTAGAAAAAAGATTTGAGGCACTAAAACAAAGAGTTAATGAAAAATATAATACTTGGGTACAAAAAGCAAAGAAAGTAAATGAAAATATGTACTCTCTTCAGAATGTCATTTCACAACAGCAAAACCAAATAGCAGATCTTCAACAATATTGTAATAAATTGGAAGCTGATTTGCAAGGCAAATTTAGTTCATTAGTGTCATCAGTTGAGTGGTATCTAAGATCTATGGAATTACCAGATGATGTAAAGAATGATATTGAACAGCAATTAAATTCAATTGATTTAATTAATCCCATTAATGCTATAGATGATATCGAATCGTTGATTAGAAATTTAATTCAAGATTATGACAGAACGTTTTTAATGTTAAAAGGACTTTTGAAGCAATGCAACTATGAATATGCATGTGAGT-AG--
		</sequence>
		<sequence>
			<taxon idref="Homosapiens_USA_1974_USA_Wa_1974_G1P8"/>
			CTCAAGATGGAGTCTACTCAGCAGATGGTAAGCTCCATTATTAACACTTCTTTTGAAGCTGCAGTTGTTGCTGCCACTTCAACATTAGAATTAATGGGTATTCAATACGATTACAATGAAGTATTTACTAGAGTTAAAAGTAAATTTGATTATGTGATGGATGACTCTGGTGTTAAAAACAATCTTTTGGGTAAAGCTATAACTATTGATCAGGCGTTAAATGGAAAGTTTGGCTCAGCTATTAGAAATAGAAATTGGATGACTGATTCTAAAACGGTTGCTAAACTAGATGAAGACGTGAATAAACTTAGAATGACATTATCTTCTAAAGGAATCGACCAAAAGATGAGAGTACTTAATGCTTGTTTTAGTGTAAAAAGAATACCAGGAAAATCATCATCAATAATTAAATGCACTAGACTTATGAAGGATAAAATAGAACGTGGGGAAGTTGAGGTTGATGATTCATATGTTGATGAGAAAATGGAAATTGATACTATTGATTGGAAATCTCGTTATGATCAGTTAGAAAAAAGATTTGAGGCACTAAAACAAAGAGTTAATGAAAAATATAATACTTGGGTACAAAAAGCAAAGAAAGTAAATGAAAATATATACTCTCTTCAGAATGTCATTTCACAACAGCAAAACCAAATATCAGATCTTCAACAATATTGTAATAAATTGGAAGCTGATTTGCAAGGCAAATTTAGTTCATTAGTGTCATCAGTTGAGTGGTATCTAAGATCTATGGAATTACCAGATGATGTAAAGAATGATATTGAACAGCAATTAAATTCAATTGATTTAATTAATCCCATTAATGCTATAGATGATATCGAATCGTTGATTAGAAATTTAATTCAAGATTATGACAGAACGTTTTTAATGTTAAAAGGACTTTTGAAGCAATGCAACTATGAATATGCATATGAGT-AG--
		</sequence>
		<sequence>
			<taxon idref="Homosapiens_USA_1975_USA_DC435_1975_G1P8"/>
			CTCAAGATGGAGTCTACTCAGCAGATGGTAAGCTCCATTATTAACACTTCTTTTGAAGCTGCAGTTGTTGCTGCCACTTCAACATTAGAATTAATGGGTATTCAATACGATTACAATGAAGTATTTACTAGAGTTAAAAGTAAATTTGATTATGTGATGGATGACTCTGGTGTTAAAAACAATCTTTTGGGTAAAGCTATAACTATTGATCAGGCGTTAAATGGAAAGTTTGGCTCAGCTATTAGAAATAGAAATTGGATGACTGATTCTAAAACGGTTGCTAAACTAGATGAAGACGTGAATAAACTTAGAATGACATTATCTTCTAAAGGAATCGACCAAAAGATGAGAGTACTTAATGCTTGTTTTAGTGTAAAAAGAATACCAGGAAAATCATCATCAATAATTAAATGCACTAGACTTATGAAGGATAAAATAGAACGTGGGGAAGTTGAGGTTGATGATTCATATGTTGATGAGAAAATGGAAATTGATACTATTGATTGGAAATCTCGTTATGATCAGTTAGAAAAAAGATTTGAGGCACTAAAACAAAGAGTTAATGAAAAATATAATACTTGGGTACAAAAAGCAAAGAAAGTAAATGAAAATATGTACTCTCTTCAGAATGTCATTTCACAACAGCAAAACCAAATATCAGATCTTCAACAATATTGTAATAAATTGGAAGCTGATTTGCAAGGCAAATTTAGTTCATTAGTGTCATCAGTTGAGTGGTATCTAAGATCTATGGAATTACCAGATGATGTAAAGAATGATATTGAACAGCAATTAAATTCAATTGATTTAATTAATCCCATTAATGCTATAGATGATATCGAATCGTTGATTAGAAATTTAATTCAAGATTATGACAGAACGTTTTTAATGTTAAAAGGACTTTTGAAGCAATGCAACTATGAATATGCATATGAGT-AG--
		</sequence>
		<sequence>
			<taxon idref="Homosapiens_USA_1974_USA_DC436_1974_G1P8"/>
			CTCAAGATGGAGTCTACTCAGCAGATGGTAAGCTCCATTATTAACACTTCTTTTGAAGCTGCAGTTGTTGCTGCCACTTCAACATTAGAATTAATGGGTATTCAATACGATTACAATGAAGTATTTACTAGAGTTAAAAGTAAATTTGATTATGTGATGGATGACTCTGGTGTTAAAAACAATCTTTTGGGTAAAGCTATAACTATTGATCAGGCGTTAAATGGAAAGTTTGGCTCAGCTATTAGAAATAGAAATTGGATGACTGATTCTAAAACGGTTGCTAAACTAGATGAAGACGTGAATAAACTTAGAATGACATTATCTTCTAAAGGAATCGACCAAAAGATGAGAGTACTTAATGCTTGTTTTAGTGTAAAAAGAATACCAGGAAAATCATCATCAATAATTAAATGCACTAGACTTATGAAGGATAAAATAGAACGTGGGGAAGTTGAGGTTGATGATTCATATGTTGATGAGAAAATGGAAATTGATACTATTGATTGGAAATCTCGTTATGATCAGTTAGAAAAAAGATTTGAGGCACTAAAACAAAGAGTTAATGAAAAATATAATACTTGGGTACAAAAAGCAAAGAAAGTAAATGAAAATATGTACTCTCTTCAGAATGTCATTTCACAACAGCAAAACCAAATATCAGATCTTCAACAATATTGTAATAAATTGGAAGCTGATTTGCAAGGCAAATTTAGTTCATTAGTGTCATCAGTTGAGTGGTATCTAAGATCTATGGAATTACCAGATGATGTAAAGAATGATATTGAACAGCAATTAAATTCAATTGATTTAATTAATCCCATTAATGCTATAGATGATATCGAATCGTTGATTAGAAATTTAATTCAAGATTATGACAGAACGTTTTTAATGTTAAAAGGACTTTTGAAGCAATGCAACTATGAATATGCATATGAGT-AG--
		</sequence>
		<sequence>
			<taxon idref="Homosapiens_USA_1975_USA_DC425_1975_G1P8"/>
			CTCAAGATGGAGTCTACTCAGCAGATGGTAAGCTCCATTATTAACACTTCTTTTGAAGCTGCAGTTGTTGCTGCCACTTCAACATTAGAATTAATGGGTATTCAATACGATTACAATGAAGTATTTACTAGAGTTAAAAGTAAATTTGATTATGTGATGGATGACTCTGGTGTTAAAAACAATCTTTTGGGTAAAGCTATAACTATTGATCAGGCGTTAAATGGAAAGTTTGGCTCAGCTATTAGAAATAGAAATTGGATGACTGATTCTAAAACGGTTGCTAAACTAGATGAAGACGTGAATAAACTTAGAATGACATTATCTTCTAAAGGAATCGACCAAAAGATGAGAGTACTTAATGCTTGTTTTAGTGTAAAAAGAATACCAGGAAAATCATCATCAATAATTAAATGCACTAGACTTATGAAGGATAAAATAGAACGTGGGGAAGTTGAGGTTGATGATTCATATGTTGATGAGAAAATGGAAATTGATACTATTGATTGGAAATCTCGTTATGATCAGTTAGAAAAAAGATTTGAGGCACTAAAACAAAGAGTTAATGAAAAATATAATACTTGGGTACAAAAAGCAAAGAAAGTAAATGAAAATATGTACTCTCTTCAGAATGTCATTTCACAACAGCAAAACCAAATATCAGATCTTCAACAATATTGTAATAAATTGGAAGCTGATTTGCAAGGCAAATTTAGTTCATTAGTGTCATCAGTTGAGTGGTATCTAAGATCTATGGAATTACCAGATGATGTAAAGAATGATATTGAACAGCAATTAAATTCAATTGATTTAATTAATCCCATTAATGCTATAGATGATATCGAATCGTTGATTAGAAATTTAATTCAAGATTATGACAGAACGTTTTTAATGTTAAAAGGACTTTTGAAGCAATGCAACTATGAATATGCATATGAGT-AG--
		</sequence>
		<sequence>
			<taxon idref="Homosapiens_Zambia_2009_10_19_ZMB_MRCDPRU3495_2009_G9P6"/>
			CTCAAGATGGAGTCTACTCAGCAGATGGTAAGCTCCATTATTAACACTTCTTTTGAAGCTGCAGTTGTCGCTGCTACTTCAACACTAGAATTAATGGGTATTCAATATGATTACAATGAAATATTTACCAGAGTTAAAAGTAAATTTGATTATGTGATGGATGACTCTGGTGTAAAAAACAATCTTTTAGGTAAAGCTATAACTATTGATCAGGCATTAAATGGAAAATTTGGTTCAGCTATTAGAAATAGAAATTGGATGACTGATTCTAAAACGGTTGCTAAATTAGATGAAGATGTAAATAAACTGAGAATGACATTATCTTCTAAAGGAATTGATCAAAAGATGAGAGTACTTAATGCTTGTTTTAGTGTAAAGAGAATACCAGGAAAATCATCGTCAATAATTAAATGCACTAGACTTATGAAGGATAAAATAGAACGCGGAGAAGTTGAGGTTGATGATTCATATGTTGATGAGAAAATGGAAATTGATACTATTGATTGGAAATCTCGTTATGACCAGTTAGAAAAAAGATTTGAGTCACTAAAACTAAGAGTTACTGAGAAATACAATACTTGGATACAAAAGGCGAAGAAAGTAAATGAAAATATGTACTCTCTTCAAAATGTCATCTCACAACAACAAAATCAAATAGCAGATCTTCAACAATATTGTAATAAGTTGGAAGCTGATTTGCAAGGCAAATTTAGTTCATTAGTGTCATCAGTTGAATGGTATCTAAGGTCTATGGAACTACCAGATGATGTAAAGAATGATATTGAACAGCAGTTAAATTCAATTGATTTAATTAATCCCATTAATGCTATAGACGATATTGAATCTTTCATTAGAAATTTAATTCAAGATTATGATAGAACATTTTTAATGTTAAAAGGACTGTTGAAGCAGTGCAATTATGAATATGCATGTGAGT-AG--
		</sequence>
		<sequence>
			<taxon idref="Homosapiens_BurkinaFaso_2009_01_01_BFA_MRCDPRU2862_2009_G1P8"/>
			CTCAAGATGGAGTCTACTCAGCAGATGGTAAGCTCCATTATTAACACTTCTTTTGAAGCTGCAGTTGTTGCTGCTACTTCAACACTAGAGTTAATGGGTATTCAATATGATTACAATGAAATATTTACCAGAGTTAAAAGTAAATTTGATTATGTGATGGATGACTCTGGTGTAAAAAACAATCTTTTAGGTAAAGCTATAACTATTGATCAGGCATTAAATGGAAAGTTTGGTTCGGCTATTAGAAATAGAAATTGGATGACTGATTCTAAAACGGTTGCTAAATTAGATGAAGATGTAAATAAACTGAGAATGACATTATCTTCTAAAGGAATTGACCAAAAGATGAGAGTACTTAATGCTTGTTTTAGTGTAAAGAGAATACCAGGAAAATCATCGTCAATAATTAAATGCACTAGACTTATGAAGGATAAAATAGAACGCGGAGAAGTTGAGGTTGATGATTCATATGTTGATGAGAAAATGGAAGTTGATACTATTGATTGGAAATCTCGTTATGATCAGTTAGAAAAAAGATTTGAGTCACTAAAACTAAGAGTTACTGAGAAATACAATACTTGGATACAAAAGGCAAAGAAAGTAAATGAAAATATGTACTCTCTTCAAAATGTCATCTCACAACAACAAAATCAAATAGCAGATCTTCAACAATATTGTAATAAGTTGGAAGCTGATTCGCAAGGCAAATTTAGTTCATTAGTGTCATCAGTTGAATGGTATCTAAGGTCTATGGAACTACCAGATGATGTAAAGAATGATATTGAACAGCAGTTAAATTCAATTGATTTAATTAATCCCATTAATGCTATAGACGATATTGAATCTTTAATTAGAAATTTAATTCAAGATTATGATAGAACATTTCTAATGGTAAAAGGACTGTTGAAGCAGTGCAATTATGAATATGCATGTGAGT-AG--
		</sequence>
		<sequence>
			<taxon idref="Homosapiens_Togo_2010_10_TGO_MRCDPRU5153_2010_G1P8"/>
			CTCAAGATGGAGTCTACTCAGCAGATGGTAAGCTCCATTATTAACACTTCTTTTGAAGCCGCAGTTGTTGCTGCTACTTCAACACTAGAATTAATGGGTATTCAATATGATTACAATGAAATATTTACCAGAGTAAAAAATAAATTTGATTATGTGATGGATGACTCTGGTGTAAAAAACAATCTTTTAGGTAAAGCTATAACTATTGATCAGGCATTAAATGGAAAGTTTGGTTCAGCTATTAGAAATAGAAATTGGATGACTGATTCTAAAACGGTTGCTAAATTAGATGAAGATGTAAATAAACTGAGAATGACATTATCTTCTAAAGGAATTGACCAAAAGATGAGAGTACTTAATGCTTGTTTTAGTGTAAAGAGAATACCAGGAAAATCATCGTCAATAATTAAATGCACTAGACTTATGAAGGATAAAATAGAACGCGGAGAAGTTGAGGTTGATGATTCATATGTTGATGAGAAAATGGAAATTGATACTATTGATTGGAAATCTCGTTATGATCAGTTAGAAAAAAGATTTGAGTCACTAAAACTGAGAGTTACTGAGAAATACAATACTTGGATACAAAAGGCAAAGAAAGTAAATGAAAATATGTACTCTCTTCAAAATGTCATCTCACAACAACAAAATCAAATAGCAGATCTTCAACAATATTGTAATAAGTTGGAAGCCGATTTGCAAGGCAAATTTAGTTCATTAGTGTCATCAGTTGAATGGTATCTAAGGTCTATGGAACTACCAGATGATGTAAAGAATGATATTGAACAGCAGTTAAATTCAATTGATTTAATTAATCCCATTAATGCTATAGACGATATTGAATCTTTAATTAGAAATTTAATTCAAGATTATGATAGAACATTTTTAATGCTAAAAGGACTGTTGAAGCAGTGCAATTATGAATATGCATGTGAGT-AG--
		</sequence>
		<sequence>
			<taxon idref="Homosapiens_Cameroon_2009_CMR_MRCDPRU1480_2009_G1P6"/>
			CTCAAGATGGAGTCTACTCAGCAGATGGTAAACTCCATTATTAACACTTCTTTTGAAGCTGCAGTTGTTGCTGCTACTTCAACACTAGAATTAATGGGTATTCAATATGATTACAATGAAATATTTACCAGAGTTAAAAGTAAATTTGATTATGTGATGGATGACTCTGGTGTAAAAAACAATCTTTTAGGTAAAGCTATAACTATTGATCAGGCATTAAATGGAAAGTTTGGTTCAGCTATTAGAAATAGAAATTGGATGACTGATTCTAAAACGGTTGCTAAATTAGATGAAGATGTAAATAAACTGAGAATGATATTATCTTCTAAAGGAATTGACCAAAAGATGAGAGTACTTAATGCTTGTTTTAGTGTAAAGAGAATACCAGGAAAATCATCGTCAATAATTAAATGCACTAGACTTATGAAGGATAAAATAGAACGCGGAGAAGTTGAGGTTGATGATTCATATGTTGATGAGAAAATGGAAGTTGATACTATTGATTGGAAATCTCGTTATGATCAGTTAGAAAAAAGATTTGAGTCACTAAAACTAAGAGTTACTGAGAAATACAATACTTGGATACAAAAGGCAAAGAAAGTAAATGAAAATATGTACTCTCTTCAAAATGTCATCTCACAACAACAAAATCAAATAGCAGATCTTCAACAATATTGTAATAAGTTGGAAGCTGATTTGCAAGGCAAATTCAGTTCATTAGTGTCATCAGTTGAATGGTATCTAAGGTCTATGGAACTACCAGATGATGTAAAGAATGATATTGAACAGCAGTTAAATTCAATTGATTTAATTAATCCCATTAATGCTATAGACGATATTGAATCTTTAATTAGAAATTTAATTCAAGATTATGATAGAACATTTTTAATGTTAAAAGGACTGTTGAAGCAGTGCAATTATGAATATGCATGTGAGT-AG--
		</sequence>
		<sequence>
			<taxon idref="Homosapiens_Canada_2007_CAN_RT03207_2007_G1P8"/>
			------ATGGAGTCTACTCAGCAGATGGTAAGCTCCATTATTAACACTTCTTTTGAAGCTGCAGTTGTTGCTGCTACTTCAACACTAGAATTAATGGGTATTCAATATGATTACAATGAAATATTTACCAGAGTTAAAAGTAAATTTGATTATGTGATGGATGACTCTGGTGTAAAAAACAATCTTTTAGGTAAAGCTATAACTATTGATCAGGCATTAAATGGAAAGTTTGGTTCAGCTATTAGAAATAGAAATTGGATGACTGATTCTAAAACGGTTGCTAAATTAGATGAAGATGTAAATAAACTGAGAATGACATTATCTTCTAAAGGAATTGACCAAAAGATGAGAGTACTTAATGCTTGTTTTAGTGTAAAGAGAATACCAGGAAAATCATCGTCAATAATTAAATGCACTAGACTTATGAAGGATAAAATAGAACGCGGAGAAGTTGAGGTTGATGATTCATATGTTGATGAGAAAATGGAAGTTGATACTATTGATTGGAAATCTCGTTATGATCAGTTAGAAAAAAGATTTGAGTCACTAAAACTAAGAGTTACTGAGAAATACAATACTTGGATACAAAAGGCAAAGAAAGTAAATGAAAATATGTACTCTCTTCAAAATGTCATCTCACAACAACAAAATCAAATAGCAGATCTTCAACAATATTGTAATAAGTTGGAAGCTGATTTACAAGGCAAATTTAGTTCATTAGTGTCATCAGTTGAATGGTATCTAAGGTCTATGGAACTACCAGATGATGTAAAGAATGATATTGAACAGCAGTTAAATTCAATTGATTTAATTAATCCCATTAATGCTATAGACGATATTGAATCTTTAATTAGAAATTTAATTCAAGATTATGATAGAACATTTTTAATGTTAAAAGGACTGTTGAAGCAGTGCAATTATGAATATGCATGTGAGT-AG--
		</sequence>
		<sequence>
			<taxon idref="Homosapiens_Canada_2009_CAN_RT08209_2009_G1P8"/>
			------ATGGAGTCTACTCAGCAGATGGTAAGCTCCATTATTAACACTTCTTTTGAAGCTGCAGTTGTTGCTGCTACTTCAACACTAGAATTAATGGGTATTCAATATGATTACAATGAAATATTTACCAGAGTTAAAAGTAAATTTGATTATGTGATGGATGACTCTGGTGTAAAAAACAATCTTTTAGGTAAAGCTATAACTATTGATCAGGCATTAAATGGAAAGTTTGGTTCAGCTATTAGAAATAGAAATTGGATGACTGATTCTAAAACGGTTGCTAAATTAGATGAAGATGTAAATAAACTGAGAATGACATTATCTTCTAAAGGAATTGACCAAAAGATGAGAGTACTTAATGCTTGTTTTAGTGTAAAGAGAATACCAGGAAAATCATCGTCAATAATTAAATGCACTAGACTTATGAAGGATAAAATAGAACGCGGAGAAGTTGAGGTTGATGATTCATATGTTGATGAGAAAATGGAAATTGATACTATTGATTGGAAATCTCGTTATGATCAGTTAGAAAAAAGATTTGAGTCACTAAAACTGAGAGTTACTGAGAAATACAATACTTGGATACAAAAGGCAAAGAAAGTAAATGAAAATATGTACTCTCTTCAAAATGTCATCTCACAACAACAAAATCAAATAGCAGATCTTCAACAATATTGTAATAAGTTGGAAGCTGATTTGCAAGGCAAATTTAGTTCATTAGTGTCATCAGTTGAATGGTATCTAAGGTCTATGGAACTACCAGATGATGTAAAGAATGATATTGAACAGCAGTTAAATTCAATTGATTTAATTAATTCCATTAATGCTATAGACGATATTGAATCTTTAATTAGAAATTTAATTCAAGATTATGATAGAACATTTTTAATGTTAAAAGGACTGTTGAAGCAGTGCAATTATGAATATGCATGTGAGT-AG--
		</sequence>
		<sequence>
			<taxon idref="Homosapiens_Gambia_2010_GMB_MRCDPRU3176_2010_G1P8"/>
			CTCAAGATGGAGTCTACTCAGCAGATGGTAAGCTCCATTATTAACACTTCTTTTGAAGCTGCAGTTGTTGCTGCTACTTCAACACTAGAATTAATGGGTATTCAATATGATTACAATGAAATATTTACCAGAGTTAAAAGTAAATTTGATTATGTGATGGATGACTCTGGTGTAAAAAACAATCTTTTAGGTAAAGCTATAACTATTGATCAGGCATTAAATGGAAAGTTTGGTTCAGCTATTAGAAATAGAAATTGGATGACTGATTCTAAAACGGTTGCTAAATTAGATGAAGATGTAAATAAACTGAGAATGACATTATCTTCTAAAGGAATTGACCAAAAGATGAGAGTACTTAATGCTTGTTTTAGTGTAAAGAGAATACCAGGAAAATCATCGTCAATAATTAAATGCACTAGACTTATGAAGGATAAAATAGAACGCGGAGAAGTTGAGGTTGATGATTCATATGTTGATGAGAAAATGGAAGTTGATACTATTGATTGGAAATCTCGTTATGATCAGTTAGAAAAAAGATTTGAGTCACTAAAACTAAGAGTTACTGAGAAATACAATACTTGGATACAAAAGGCAAAGAAAGTAAATGAAAATATGTACTCTCTTCAAAATGTCATCTCACAACAACAAAATCAAATAGCAGATCTTCAACAATATTGTAATAAGTTGGAAGCTGATTTGCAAGGCAAATTTAGTTCATTAGTGTCATCAGTTGAATGGTATCTAAGGTCTATGGAACTACCAGATGATGTAAAGAATGATATTGAACAGCAGTTAAATTCAATTGATTTAATTAATTCCATTAATGCTATAGACGATATTGAATCTTTAATTAGAAATTTAATTCAAGATTATGATAGAACATTTTTAATGTTAAAAGGACTGTTGAAGCAGTGCAATTATGAATATGCATGTGAGT-AG--
		</sequence>
		<sequence>
			<taxon idref="Homosapiens_SouthAfrica_2005_ZAF_MRCDPRU822_2005_G1P8"/>
			CTCAAGATGGAGTCTACTCAGCAGATGGTAAACTCCATTATTAACACTTCTTTTGAAGCTGCAGTTGTTGCTGCTACTTCAACACTAGAATTAATGGGTATTCAATATGATTACAATGAAATATTTACCAGAGTTAAAAGTAAATTTGATTATGTGATGGATGACTCTGGTGTAAAAAACAATCTTTTAGGTAAAGCTATAACTATTGATCAGGCATTAAATGGAAAGTTTGGTTCAGCTATTAGAAATAGAAATTGGATGACTGATTCTAAAACGGTTGCTAAATTAGATGAAGATGTAAATAAACTGAGAATGACATTATCTTCTAAAGGAATTGACCAAAAGATGAGAGTACTTAATGCTTGTTTTAGTGTAAAGAGAATACCAGGAAAATCATCGTCAATAATTAAATGCACTAGACTTATGAAGGATAAAATAGAACGCGGAGAAGTTGAGGTTGATGATTCATATGTTGATGAGAAAATGGAAGTTGATACTATTGATTGGAAATCTCGTTATGATCAGTTAGAAAAAAGATTTGAGTCACTAAAACTAAGAGTTACTGAGAAATACAATACTTGGATACAAAAGGCAAAGAAAGTAAATGAAAATATGTACTCTCTTCAAAATGTCATCTCACAACAACAAAATCAAATAGCAGATCTTCAACAATATTGTAATAAGTTGGAAGCTGATTTGCAAGGCAAATTTAGTTCATTAGTGTCATCAGTTGAATGGTATCTAAGGTCTATGGAACTACCAGATGATGTAAAGAATGATATTGAACAGCAGTTAAATTCAATTGATTTAATTAATCCCATTAATGCTATAGACGATATTGAATCTTTAATTAGAAATTTAATTCAAGATTATGATAGAACATTTTTAATGTTAAAAGGACTGTTGAAGCAGTGCAATTATGAATATGCATGTGAGT-AG--
		</sequence>
		<sequence>
			<taxon idref="Homosapiens_Canada_2008_CAN_RT12207_2008_G1P8"/>
			------ATGGAGTCTACTCAGCAGATGGTAGGTTCTATTATTAACACTTCTTTTGAAGCTGCAGTTGTTGCTGCTACTTCAACATTAGAACTAATGGGTATTCAGTATGATTACAATGAAATATTTACCAGAGTTAAAAGTAAATTTGATTATGTGATGGATGACTCTGGTGTAAAAAACAATCTTTTAGGTAAAGCTATAACTATTGATCAGGCATTAAATGGAAAGTTTGGTTCAGCTATTAGAAATAGAAATTGGATGACTGATTCTAAAACGGTTGCTAAATTAGATGAAGACGTAAATAAACTGAGAATGACATTATCTTCTAAAGGAATTGACCAAAAGATGAGAGTGCTTAATGCTTGTTTTAGTGTAAAGAGAATACCAGGAAAATCATCGTCAATAATTAAATGCACTAGACTTATGAAGGATAAAATAGAACGTGGAGAAGTTGAGATTGATGATTCATATGTTGATGAGAAAATGGAAATTGATACTATTGATTGGAAATCTCGTTATGATCAGTTAGAAAAAAGATTTGAGTCACTAAAACATAGAGTTACTGAGAAATACAATACTTGGGTACAAAAGGCAAAGAAAGTAAATGAAAATATGTACTCTCTTCAAAATGTCATCTCACAACAGCAAAATCAAATAGCAGATCTTCAACAATATTGTAATAAGTTGGAAGCTGATTTGCAAGGCAAATTTAGTTCATTAGTGTCATCAGTTGAATGGTATCTAAGGTCTATGGAACTACCAGATGATGTAAAGAATGATATTGAACAGCAGTTAAATTCAATTGATTTAATTAATCCCATTAATGCTATAGATGATATTGAATCTGTAATTAGAAATTTAATTCAAGATTATGACAGAACATTTTTAATGTTAAAAGGACTGTTGAAGCGGTGCAATTATGAATATGCATGTGAGT-AG--
		</sequence>
		<sequence>
			<taxon idref="Homosapiens_Belgium_2008_01_13_BEL_BE00029_2008_G1P8"/>
			CTCAAGATGGAGTCTACTCAGCAGATGGTAAGCTCTATTATTAACACTTCTTTTGAAGCTGCAGTTGTTGCTGCTACTTCAACATTAGAATTAATGGGTATTCAATATGATTACAACGAAATATTTACCAGAGTTAAGAGTAAATTTGATTATGTGATGGATGACTCTGGTGTAAAAAACAATCTTTTAGGTAAAGCTATAACTATTGATCAGGCATTAAATGGAAAGTTCGGTTCAGCTATTAGAAATAGAAATTGGATGACTGATTCTAAAACGGTTGCTAAATTAGATGAAGATGTAAATAAACTGAGAATGACATTATCTTCTAAAGGAATTGACCAAAAGATGAGAGTACTTAATGCCTGTTTTAGTGTAAAGAGAATACCAGGAAAATCATCGTCAATAATTAAATGTACCAGACTTATGAAGGATAAAATAGAACGTGGAGAAGTTGAGGTTGATGATTCATATGTCGATGAGAAAATGGAAATTGATACTATTGATTGGAAATCTCGTTATGATCAGTTAGAAAAAAGATTTGAGTCACTAAAACTAAGAGTCACTGAGAAATACAATACTTGGGTACAAAAGGCAAAGAAAGTAAATGAAAATATGTACTCTCTTCAAAATGTTATCTCACAACAGCAAAATCAAATAGCAGATCTTCAACAATATTGTAATAAGTTAGAAGCTGATTTGCAAGGCAAATTTAGTTCATTAGTGTCATCAGTTGAGTGGTATCTAAGGTCTATGGAACTACCAGATGATGTAAAGAATGATATTGAACAGCAGTTAAATTCAATTGATTTAATTAATCCCATTAATGCTATAGACGATATTGAATCTTTAATTAGAAATTTAATTCAAGATTATGACAGAACATTTTTAATGTTAAAAGGACTGTTGAAGCAGTGCAATTATGAATATGCATGTGAGT-AG--
		</sequence>
		<sequence>
			<taxon idref="Homosapiens_Belgium_2008_02_25_BEL_BE00036_2008_G1P8"/>
			CTCAAGATGGAGTCTACTCAGCAGATGGTAAGCTCTATTATTAACACTTCTTTTGAAGCTGCAGTTGTTGCTGCTACTTCAACATTAGAATTAATGGGTATTCAATATGATTACAACGAAATATTTACCAGAGTTAAGAGTAAATTTGATTATGTGATGGATGACTCTGGTGTAAAAAACAATCTTTTAGGTAAAGCTATAACTATTGATCAGGCATTAAATGGAAAGTTCGGTTCAGCTATTAGAAATAGAAATTGGATGACTGATTCTAAAACGGTTGCTAAATTAGATGAAGATGTAAATAAACTGAGAATGACATTATCTTCTAAAGGAATTGACCAAAAGATGAGAGTACTTAATGCCTGTTTTAGTGTAAAGAGAATACCAGGAAAATCATCGTCAATAATTAAATGTACCAGACTTATGAAGGATAAAATAGAACGTGGAGAAGTTGAGGTTGATGATTCATATGTCGATGAGAAAATGGAAATTGATACTATTGATTGGAAATCTCGTTATGATCAGTTAGAAAAAAGATTTGAGTCACTAAAACTAAGAGTCACTGAGAAATACAATACTTGGGTACAAAAGGCAAAGAAAGTAAATGAAAATATGTACTCTCTTCAAAATGTTATCTCACAACAGCAAAATCAAATAGCAGATCTTCAACAATATTGTAATAAGTTAGAAGCTGATTTGCAAGGCAAATTTAGTTCATTAGTGTCATCAGTTGAGTGGTATCTAAGGTCTATGGAACTACCAGATGATGTAAAGAATGATATTGAACAGCAGTTAAATTCAATTGATTTAATTAATCCCATTAATGCTATAGACGATATTGAATCTTTAATTAGAAATTTAATTCAAGATTATGACAGAACATTTTTAATGTTAAAAGGACTGTTGAAGCAGTGCAATTATGAATATGCATGTGAGT-AG--
		</sequence>
		<sequence>
			<taxon idref="Homosapiens_SouthAfrica_2008_08_22_ZAF_MRCDPRU2711_2008_G9P8"/>
			CTCAAGATGGAGTCTACTCAGCAGATGGTAAGCTCTATTATTAACACTTCTTTTGAAGCTGCAGTTGTTGCTGCTACTTCAACATTAGAATTAATGGGTATTCAATATGATTACAATGAAATATTTACCAGAGTTAAGAGTAAATTTGATTATGTGATGGATGACTCTGGTGTAAAAAACAATCTTTTAGGTAAAGCTATAACTATTGATCAGGCATTAAATGGAAAGTTCGGTTCAGCTATTAGAAATAGAAATTGGATGACTGATTCTAAAACTGTTGCTAAATTAGATGAAGATGTAAATAAACTGAGAATGACATTATCTTCTAAAGGAATTGACCAAAAGATGAGAGTACTTAATGCCTGTTTTAGTGTAAAGAGAATACCAGGAAAATCATCGTCAATAATTAAATGTACCAGACTTATGAAGGATAAAATAGAACGTGGAGAAGTTGAGGTTGATGATTCATATGTCGATGAGAAAATGGAAATTGATACTATTGATTGGAAATCTCGTTATGATCAGTTAGAAAAAAGATTTGAGTCACTAAAACTAAGAGTTACTGAGAAATACAATACTTGGGTACAAAAGGCAAAGAAAGTAAATGAAAATATGTACTCTCTTCAAAATGTCATCTCACAACAGCAAAATCAAATAGCAGATCTTCAACAATATTGTAATAAGTTAGAAGCTGATTTGCAAGGCAAATTTAGTTCATTAGTGTCATCAGTTGAGTGGTATCTAAGGTCTATGGAACTACCAGATGATGTAAAGAATGATATTGAACAGCAGTTAAATTCAATTGATTTAATTAATCCCATTAATGCCACAGACGATATTGAATCTTTAATTAGAAATTTAATTCAAGATTATGACAGAACATTTTTAATGTTAAAAGGACTGTTGAAGCAGTGCAATTATGAATATGCATGTGAGT-AG--
		</sequence>
		<sequence>
			<taxon idref="Homosapiens_SouthAfrica_2008_ZAF_MRCDPRU2943_2008_G9P8"/>
			CTCAAGATGGAGTCTACTCAGCAGATGGTAAGCTCTATTATTAACACTTCTTTTGAAGCTGCAGTTGTTGCTGCTACTTCAACATTAGAATTAATGGGTATTCAATATGATTACAATGAAATATTTACCAGAGTTAAGAGTAAATTTGATTATGTGATGGATGACTCTGGTGTAAAAAACAATCTTTTAGGTAAAGCTATAACTATTGATCAGGCATTAAATGGAAAGTTCGGTTCAGCTATTAGAAATAGAAATTGGATGACTGATTCTAAAACTGTTGCTAAATTAGATGAAGATGTAAATAAACTGAGAATGACATTATCTTCTAAAGGAATTGACCAAAAGATGAGAGTACTTAATGCCTGTTTTAGTGTAAAGAGAATACCAGGAAAATCATCGTCAATAATTAAATGTACCAGACTTATGAAGGATAAAATAGAACGTGGAGAAGTTGAGGTTGATGATTCATATGTCGATGAGAAAATGGAAATTGATACTATTGATTGGAAATCTCGTTATGATCAGTTAGAAAAAAGATTTGAGTCACTAAAACTAAGAGTTACTGAGAAATACAATACTTGGGTACAAAAGGCAAAGAAAGTAAATGAAAATATGTACTCTCTTCAAAATGTCATCTCACAACAGCAAAATCAAATAGCAGATCTTCAACAATATTGTAATAAGTTAGAAGCTGATTTGCAAGGCAAATTTAGTTCATTAGTGTCATCAGTTGAGTGGTATCTAAGGTCTATGGAACTACCAGATGATGTAAAGAATGATATTGAACAGCAGTTAAATTCAATTGATTTAATTAATCCCATTAATGCCACAGACGATATTGAATCTTTAATTAGAAATTTAATTCAAGATTATGACAGAACATTTTTAATGTTAAAAGGACTGTTGAAGCAGTGCAATTATGAATATGCATGTGAGT-AG--
		</sequence>
		<sequence>
			<taxon idref="Homosapiens_SouthAfrica_2008_ZAF_MRCDPRU2343_2008_G9P8"/>
			CTCAAGATGGAGTCTACTCAGCAGATGGTAAGCTCTATTATTAACACTTCTTTTGAAGCTGCAGTTGTTGCTGCTACTTCAACATTAGAATTAATGGGTATTCAATATGATTACAATGAAATATTTACCAGAGTTAAGAGTAAATTTGATTATGTGATGGATGACTCTGGTGTAAAAAACAATCTTTTAGGTAAAGCTATAACTATTGATCAGGCATTAAATGGAAAGTTCGGTTCAGCTATTAGAAATAGAAATTGGATGACTGATTCTAAAACTGTTGCTAAATTAGATGAAGATGTAAATAAACTGAGAATGACATTATCTTCTAAAGGAATTGACCAAAAGATGAGAGTACTTAATGCCTGTTTTAGTGTAAAGAGAATACCAGGAAAATCATCGTCAATAATTAAATGTACCAGACTTATGAAGGATAAAATAGAACGTGGAGAAGTTGAGGTTGATGATTCATATGTCGATGAGAAAATGGAAATTGATACTATTGATTGGAAATCTCGTTATGATCAGTTAGAAAAAAGATTTGAGTCACTAAAACTAAGAGTTACTGAGAAATACAATACTTGGGTACAAAAGGCAAAGAAAGTAAATGAAAATATGTACTCTCTTCAAAATGTCATCTCACAACAGCAAAATCAAATAGCAGATCTTCAACAATATTGTAATAAGTTAGAAGCTGATTTGCAAGGCAAATTTAGTTCATTAGTGTCATCAGTTGAGTGGTATCTAAGGTCTATGGAACTACCAGATGATGTAAAGAATGATATTGAACAGCAGTTAAATTCAATTGATTTAATTAATCCCATTAATGCCACAGACGATATTGAATCTTTAATTAGAAATTTAATTCAAGATTATGACAGAACATTTTTAATGTTAAAAGGACTGTTGAAGCAGTGCAATTATGAATATGCATGTGAGT-AG--
		</sequence>
		<sequence>
			<taxon idref="Homosapiens_Zambia_2008_08_03_ZMB_MRCDPRU1660_2008_G12P6"/>
			CTCAAGATGGAGTCTACTCAGCAGATGGTAAGCTCTATTATTAACACTTCTTTTGAAGCTGCAGTTGTTGCTGCTACTTCAACATTAGAATTAATGGGTATTCAATATGATTACAATGAAATATTTACCAGAGTTAAGAGTAAATTTGATTATGTGATGGATGACTCTGGTGTAAAAAACAATCTTTTAGGTAAAGCTATAACTATTGATCAGGCATTAAATGGAAAGTTCGGTTCAGCTATTAGAAATAGAAATTGGATGACTGATTCTAAAACTGTTGCTAAATTAGATGAAGATGTAAATAAACTGAGAATGACATTATCTTCTAAAGGAATTGACCAAAAGATGAGAGTACTTAATGCCTGTTTTAGTGTAAAGAGAATACCAGGAAAATCATCGTCAATAATTAAATGTACCAGACTTATGAAGGATAAAATAGAACGTGGAGAAGTTGAGGTTGATGATTCATATGTCGATGAGAAAATGGAAATTGATACTATTGATTGGAAATCTCGTTATGATCAGTTAGAAAAAAGATTTGAGTCACTAAAACTAAGAGTTACTGAGAAATACAATACTTGGGTACAAAAGGCAAAGAAAGTAAATGAAAATATGTACTCTCTTCAAAATGTCATCTCACAACAGCAAAATCAAATAGCAGATCTTCAACAATATTGTAATAAGTTAGAAGCTGATTTGCAAGGCAAATTTAGTTCATTAGTGTCATCAGTTGAGTGGTATCTAAGGTCTATGGAACTACCAGATGATGTAAAGAATGATATTGAACAGCAGTTAAATTCAATTGATTTAATTAATCCCATTAATGCCACAGACGATGTTGAATCTTTAATTAGAAATTTAATTCAAGATTATGACAGAACATTTTTAATGTTAAAAGGACTGTTGAAGCAGTGCAATTATGAATATGCATGTGAGT-AG--
		</sequence>
		<sequence>
			<taxon idref="Homosapiens_SouthAfrica_2009_08_07_ZAF_MRCDPRU1270_2009_G1P8"/>
			CTCAAGATGGAGTCTACTCAGCAGATGGTAAGTTCTATTATTAACACTTCTTTTGAAGCTGCAGTTGTTGCTGCTACTTCAACATTAGAATTAATGGGTATTCAATATGATTACAATGAAATATTTACTAGAGTTAAAAGTAAATTTGATTATGTGATGGATGACTCTGGTGTAAAAAACAATCTTTTAGGTAAAGCTATAACTATTGATCAGGCATTAAATGGAAAGTTTGGTTCAGCTATTAGAAATAGAAATTGGATGACTGATTCTAAAACGGTTGCTAAATTAGATGAAGACGTAAATAAACTGAGAATGACATTATCTTCTAAAGGAATTGACCAAAAGATGAGAGTGCTTAATGCTTGTTTTAGTGTAAAGAGAATACCAGGAAAATCATCGTCAATAATTAAATGCACTAGACTTATGAAGGATAAAATAGAACGTGGAGAAGTTGAGGTTGACGATTCATATGTTGATGAGAAAATGGAAATTGATACTATTGATTGGAAATCTCGTTATGATCAGTTAGAAAAAAGATTTGAGTCACTAAAACAGAGAGTTACTGAGAAATACAATACTTGGGTACAAAAGGCAAAGAAAGTAAATGAAAATATGTACTCTCTTCAAAATGTCATCTCACAACAACAAAATCAAATAGCAGATCTTCAACAATATTGTAATAAGTTGGAAGCTGATTTGCAAGGCAAATTTAGTTCATTAGTGTCATCAGTTGAATGGTATCTAAGGTCTATGGAACTACCAGATGATGTAAAGAATGATATTGAACAGCAGTTAAATTCAATTGATTTAATTAATCCCATTAATGCTATAGATGATATTGAATCTGTAATTAGAAATTTAATTCAAGATTATGACAGAACATTTTTAATGTTAAAAGGACTGTTGAAGCAGTGCAATTATGAATATGCATGTGAGT-AG--
		</sequence>
		<sequence>
			<taxon idref="Homosapiens_Swaziland_2010_09_15_SWZ_MRCDPRU5119_2010_G1P8"/>
			CTCAAGATGGAGTCTACTCAGCAGATGGTAAGTTCTATTATTAACACTTCTTTTGAAGCTGCAGTTGTTGCTGCTACTTCAACATTAGAATTAATGGGTATTCAATATGATTACAATGAAATATTTACTAGAGTTAAAAGTAAATTTGATTATGTGATGGATGACTCTGGTGTAAAAAACAATCTTTTAGGTAAAGCTATAACTATTGATCAGGCATTAAATGGAAAGTTTGGTTCAGCTATTAGAAATAGAAATTGGATGACTGATTCTAAAACGGTTGCTAAATTAGATGAAGACGTAAATAAACTGAGAATGACATTATCTTCTAAAGGAATTGACCAAAAGATGAGAGTGCTTAATGCTTGTTTTAGTGTAAAGAGAATACCAGGAAAATCATCGTCAATAATTAAATGCACTAGACTTATGAAGGATAAAATAGAACGTGGAGAAGTTGAGGTTGACGATTCATATGTTGATGAGAAAATGGAAATTGATACTATTGATTGGAAATCTCGTTATGATCAGTTAGAAAAAAGATTTGAGTCACTAAAACAGAGAGTTACTGAGAAATACAATACTTGGGTACAAAAGGCAAAGAAAGTAAATGAAAATATGTACTCTCTTCAAAATGTCATCTCACAACAACAAAATCAAATAGCAGATCTTCAACAATATTGTAATAAGTTGGAAGCTGATTTGCAAGGCAAATTTAGTTCATTAGTGTCATCAGTTGAATGGTATCTAAGGTCTATGGAACTACCAGATGATGTAAAGAATGATATTGAACAGCAGTTAAATTCAATTGATTTAATTAATCCCATTAATGCTATAGATGATATTGAATCTGTAATTAGAAATTTAATTCAAGATTATGACAGAACATTTTTAATGTTAAAAGGACTGTTGAAGCAGTGCAATTATGAATATGCATGTGAGT-AG--
		</sequence>
		<sequence>
			<taxon idref="Homosapiens_SouthAfrica_2009_ZAF_MRCDPRU2294_2009_G1P8"/>
[truncated: 747,073 more chars]
